# Supplementary material for: Human vaccine responses regulated by parallel cytokine pathways
Source: Nat Immunol. 2026 Jun 12;27(8):1643–52. doi: 10.1038/s41590-026-02547-x (PMC13414556; doi:10.1038/s41590-026-02547-x)
Supplement: Supplementary file 4 — Source data for cytokine levels and antibody responses shown in Fig. 1b,c. [file 41590_2026_2547_MOESM4_ESM.zip › cytokineAcrossCohorts.csv]

	person_id	year	vacGroup	ageGroup	avr_score_mean	visit_id	project	day	species	twin_status	ethnicity	gender	age	assay_id	generic_assay_id	assay_group	assay	analyte_generic_name	stim	log2mean	genericAssayN	scaledVal	personYear_id
1	Flu 15_SLVP015-001	2009	fluzoneSD	[18,65)	1.41346829881722	Flu 15_2009_0_SLVP015-001	Flu 15	0	NA	NA	Caucasian or White	Female	24.97	Human Luminex 51 plex_Stim_none_Analyte_CD40L	Stim_none_Analyte_CD40L	molecule	Human Luminex 51 plex	CD40L	none	7.54303182025524	1	-0.355529048247449	Flu 15_SLVP015-001_2009
2	Flu 15_SLVP015-001	2009	fluzoneSD	[18,65)	1.41346829881722	Flu 15_2009_0_SLVP015-001	Flu 15	0	NA	NA	Caucasian or White	Female	24.97	Human Luminex 51 plex_Stim_none_Analyte_ENA78	Stim_none_Analyte_ENA78	molecule	Human Luminex 51 plex	ENA78	none	7.53138146051631	1	0.686553838380969	Flu 15_SLVP015-001_2009
3	Flu 15_SLVP015-001	2009	fluzoneSD	[18,65)	1.41346829881722	Flu 15_2009_0_SLVP015-001	Flu 15	0	NA	NA	Caucasian or White	Female	24.97	Human Luminex 51 plex_Stim_none_Analyte_EOTAXIN	Stim_none_Analyte_EOTAXIN	molecule	Human Luminex 51 plex	EOTAXIN	none	7.85174904141606	1	0.398924874349504	Flu 15_SLVP015-001_2009
4	Flu 15_SLVP015-001	2009	fluzoneSD	[18,65)	1.41346829881722	Flu 15_2009_0_SLVP015-001	Flu 15	0	NA	NA	Caucasian or White	Female	24.97	Human Luminex 51 plex_Stim_none_Analyte_FASL	Stim_none_Analyte_FASL	molecule	Human Luminex 51 plex	FASL	none	7.25738784269265	1	1.09722596927991	Flu 15_SLVP015-001_2009
5	Flu 15_SLVP015-001	2009	fluzoneSD	[18,65)	1.41346829881722	Flu 15_2009_0_SLVP015-001	Flu 15	0	NA	NA	Caucasian or White	Female	24.97	Human Luminex 51 plex_Stim_none_Analyte_FGFB	Stim_none_Analyte_FGFB	molecule	Human Luminex 51 plex	FGFB	none	6.93663793900257	1	0.456229907714352	Flu 15_SLVP015-001_2009
6	Flu 15_SLVP015-001	2009	fluzoneSD	[18,65)	1.41346829881722	Flu 15_2009_0_SLVP015-001	Flu 15	0	NA	NA	Caucasian or White	Female	24.97	Human Luminex 51 plex_Stim_none_Analyte_GCSF	Stim_none_Analyte_GCSF	molecule	Human Luminex 51 plex	GCSF	none	7.09275714091985	1	-0.105675883159022	Flu 15_SLVP015-001_2009
7	Flu 15_SLVP015-001	2009	fluzoneSD	[18,65)	1.41346829881722	Flu 15_2009_0_SLVP015-001	Flu 15	0	NA	NA	Caucasian or White	Female	24.97	Human Luminex 51 plex_Stim_none_Analyte_GMCSF	Stim_none_Analyte_GMCSF	molecule	Human Luminex 51 plex	GMCSF	none	7.95128471496697	1	0.836499085392018	Flu 15_SLVP015-001_2009
8	Flu 15_SLVP015-001	2009	fluzoneSD	[18,65)	1.41346829881722	Flu 15_2009_0_SLVP015-001	Flu 15	0	NA	NA	Caucasian or White	Female	24.97	Human Luminex 51 plex_Stim_none_Analyte_GROA	Stim_none_Analyte_GROA	molecule	Human Luminex 51 plex	GROA	none	6.06608919045777	1	0.680740836557997	Flu 15_SLVP015-001_2009
9	Flu 15_SLVP015-001	2009	fluzoneSD	[18,65)	1.41346829881722	Flu 15_2009_0_SLVP015-001	Flu 15	0	NA	NA	Caucasian or White	Female	24.97	Human Luminex 51 plex_Stim_none_Analyte_HGF	Stim_none_Analyte_HGF	molecule	Human Luminex 51 plex	HGF	none	8.6724253419715	1	0.656202986996139	Flu 15_SLVP015-001_2009
10	Flu 15_SLVP015-001	2009	fluzoneSD	[18,65)	1.41346829881722	Flu 15_2009_0_SLVP015-001	Flu 15	0	NA	NA	Caucasian or White	Female	24.97	Human Luminex 51 plex_Stim_none_Analyte_ICAM1	Stim_none_Analyte_ICAM1	molecule	Human Luminex 51 plex	ICAM1	none	10.8223716599633	1	-1.38674722536145	Flu 15_SLVP015-001_2009
11	Flu 15_SLVP015-001	2009	fluzoneSD	[18,65)	1.41346829881722	Flu 15_2009_0_SLVP015-001	Flu 15	0	NA	NA	Caucasian or White	Female	24.97	Human Luminex 51 plex_Stim_none_Analyte_IFNA	Stim_none_Analyte_IFNA	molecule	Human Luminex 51 plex	IFNA	none	4.85798099512757	1	0.169701786324479	Flu 15_SLVP015-001_2009
12	Flu 15_SLVP015-001	2009	fluzoneSD	[18,65)	1.41346829881722	Flu 15_2009_0_SLVP015-001	Flu 15	0	NA	NA	Caucasian or White	Female	24.97	Human Luminex 51 plex_Stim_none_Analyte_IFNB	Stim_none_Analyte_IFNB	molecule	Human Luminex 51 plex	IFNB	none	8.33091687811462	1	0.152606049292351	Flu 15_SLVP015-001_2009
13	Flu 15_SLVP015-001	2009	fluzoneSD	[18,65)	1.41346829881722	Flu 15_2009_0_SLVP015-001	Flu 15	0	NA	NA	Caucasian or White	Female	24.97	Human Luminex 51 plex_Stim_none_Analyte_IFNG	Stim_none_Analyte_IFNG	molecule	Human Luminex 51 plex	IFNG	none	6.24792751344359	1	0.362828595763573	Flu 15_SLVP015-001_2009
14	Flu 15_SLVP015-001	2009	fluzoneSD	[18,65)	1.41346829881722	Flu 15_2009_0_SLVP015-001	Flu 15	0	NA	NA	Caucasian or White	Female	24.97	Human Luminex 51 plex_Stim_none_Analyte_IL10	Stim_none_Analyte_IL10	molecule	Human Luminex 51 plex	IL10	none	5.05528243550119	1	0.0957846112717438	Flu 15_SLVP015-001_2009
15	Flu 15_SLVP015-001	2009	fluzoneSD	[18,65)	1.41346829881722	Flu 15_2009_0_SLVP015-001	Flu 15	0	NA	NA	Caucasian or White	Female	24.97	Human Luminex 51 plex_Stim_none_Analyte_IL12P40	Stim_none_Analyte_IL12P40	molecule	Human Luminex 51 plex	IL12P40	none	7.29232163280204	1	-0.0539938370942417	Flu 15_SLVP015-001_2009
16	Flu 15_SLVP015-001	2009	fluzoneSD	[18,65)	1.41346829881722	Flu 15_2009_0_SLVP015-001	Flu 15	0	NA	NA	Caucasian or White	Female	24.97	Human Luminex 51 plex_Stim_none_Analyte_IL12P70	Stim_none_Analyte_IL12P70	molecule	Human Luminex 51 plex	IL12P70	none	6.22881869049588	1	0.0463284986213318	Flu 15_SLVP015-001_2009
17	Flu 15_SLVP015-001	2009	fluzoneSD	[18,65)	1.41346829881722	Flu 15_2009_0_SLVP015-001	Flu 15	0	NA	NA	Caucasian or White	Female	24.97	Human Luminex 51 plex_Stim_none_Analyte_IL13	Stim_none_Analyte_IL13	molecule	Human Luminex 51 plex	IL13	none	5.5077946401987	1	0.446886730954316	Flu 15_SLVP015-001_2009
18	Flu 15_SLVP015-001	2009	fluzoneSD	[18,65)	1.41346829881722	Flu 15_2009_0_SLVP015-001	Flu 15	0	NA	NA	Caucasian or White	Female	24.97	Human Luminex 51 plex_Stim_none_Analyte_IL15	Stim_none_Analyte_IL15	molecule	Human Luminex 51 plex	IL15	none	6.32192809488736	1	0.331141310173359	Flu 15_SLVP015-001_2009
19	Flu 15_SLVP015-001	2009	fluzoneSD	[18,65)	1.41346829881722	Flu 15_2009_0_SLVP015-001	Flu 15	0	NA	NA	Caucasian or White	Female	24.97	Human Luminex 51 plex_Stim_none_Analyte_IL17	Stim_none_Analyte_IL17	molecule	Human Luminex 51 plex	IL17	none	7.29920801838728	1	0.612422530337352	Flu 15_SLVP015-001_2009
20	Flu 15_SLVP015-001	2009	fluzoneSD	[18,65)	1.41346829881722	Flu 15_2009_0_SLVP015-001	Flu 15	0	NA	NA	Caucasian or White	Female	24.97	Human Luminex 51 plex_Stim_none_Analyte_IL17F	Stim_none_Analyte_IL17F	molecule	Human Luminex 51 plex	IL17F	none	7.33539035469393	1	0.025212510985298	Flu 15_SLVP015-001_2009
21	Flu 15_SLVP015-001	2009	fluzoneSD	[18,65)	1.41346829881722	Flu 15_2009_0_SLVP015-001	Flu 15	0	NA	NA	Caucasian or White	Female	24.97	Human Luminex 51 plex_Stim_none_Analyte_IL1A	Stim_none_Analyte_IL1A	molecule	Human Luminex 51 plex	IL1A	none	6.95128471496697	1	0.428815652602998	Flu 15_SLVP015-001_2009
22	Flu 15_SLVP015-001	2009	fluzoneSD	[18,65)	1.41346829881722	Flu 15_2009_0_SLVP015-001	Flu 15	0	NA	NA	Caucasian or White	Female	24.97	Human Luminex 51 plex_Stim_none_Analyte_IL1B	Stim_none_Analyte_IL1B	molecule	Human Luminex 51 plex	IL1B	none	7.2807707701306	1	0.331910722138838	Flu 15_SLVP015-001_2009
23	Flu 15_SLVP015-001	2009	fluzoneSD	[18,65)	1.41346829881722	Flu 15_2009_0_SLVP015-001	Flu 15	0	NA	NA	Caucasian or White	Female	24.97	Human Luminex 51 plex_Stim_none_Analyte_IL1RA	Stim_none_Analyte_IL1RA	molecule	Human Luminex 51 plex	IL1RA	none	10.8814963848101	1	0.489007821403868	Flu 15_SLVP015-001_2009
24	Flu 15_SLVP015-001	2009	fluzoneSD	[18,65)	1.41346829881722	Flu 15_2009_0_SLVP015-001	Flu 15	0	NA	NA	Caucasian or White	Female	24.97	Human Luminex 51 plex_Stim_none_Analyte_IL2	Stim_none_Analyte_IL2	molecule	Human Luminex 51 plex	IL2	none	7.33091687811462	1	0.255544649367456	Flu 15_SLVP015-001_2009
25	Flu 15_SLVP015-001	2009	fluzoneSD	[18,65)	1.41346829881722	Flu 15_2009_0_SLVP015-001	Flu 15	0	NA	NA	Caucasian or White	Female	24.97	Human Luminex 51 plex_Stim_none_Analyte_IL4	Stim_none_Analyte_IL4	molecule	Human Luminex 51 plex	IL4	none	6.96578428466209	1	0.505183563143474	Flu 15_SLVP015-001_2009
26	Flu 15_SLVP015-001	2009	fluzoneSD	[18,65)	1.41346829881722	Flu 15_2009_0_SLVP015-001	Flu 15	0	NA	NA	Caucasian or White	Female	24.97	Human Luminex 51 plex_Stim_none_Analyte_IL5	Stim_none_Analyte_IL5	molecule	Human Luminex 51 plex	IL5	none	6.89784545600551	1	0.654024611378161	Flu 15_SLVP015-001_2009
27	Flu 15_SLVP015-001	2009	fluzoneSD	[18,65)	1.41346829881722	Flu 15_2009_0_SLVP015-001	Flu 15	0	NA	NA	Caucasian or White	Female	24.97	Human Luminex 51 plex_Stim_none_Analyte_IL6	Stim_none_Analyte_IL6	molecule	Human Luminex 51 plex	IL6	none	4.08746284125034	1	0.453525111571896	Flu 15_SLVP015-001_2009
28	Flu 15_SLVP015-001	2009	fluzoneSD	[18,65)	1.41346829881722	Flu 15_2009_0_SLVP015-001	Flu 15	0	NA	NA	Caucasian or White	Female	24.97	Human Luminex 51 plex_Stim_none_Analyte_IL7	Stim_none_Analyte_IL7	molecule	Human Luminex 51 plex	IL7	none	7.93073733756289	1	0.458097387152674	Flu 15_SLVP015-001_2009
29	Flu 15_SLVP015-001	2009	fluzoneSD	[18,65)	1.41346829881722	Flu 15_2009_0_SLVP015-001	Flu 15	0	NA	NA	Caucasian or White	Female	24.97	Human Luminex 51 plex_Stim_none_Analyte_IL8	Stim_none_Analyte_IL8	molecule	Human Luminex 51 plex	IL8	none	6.90689059560852	1	0.603595070519146	Flu 15_SLVP015-001_2009
30	Flu 15_SLVP015-001	2009	fluzoneSD	[18,65)	1.41346829881722	Flu 15_2009_0_SLVP015-001	Flu 15	0	NA	NA	Caucasian or White	Female	24.97	Human Luminex 51 plex_Stim_none_Analyte_IP10	Stim_none_Analyte_IP10	molecule	Human Luminex 51 plex	IP10	none	7.29691620687929	1	-0.263630203126639	Flu 15_SLVP015-001_2009
31	Flu 15_SLVP015-001	2009	fluzoneSD	[18,65)	1.41346829881722	Flu 15_2009_0_SLVP015-001	Flu 15	0	NA	NA	Caucasian or White	Female	24.97	Human Luminex 51 plex_Stim_none_Analyte_LEPTIN	Stim_none_Analyte_LEPTIN	molecule	Human Luminex 51 plex	LEPTIN	none	12.4712941706673	1	0.830384705427088	Flu 15_SLVP015-001_2009
32	Flu 15_SLVP015-001	2009	fluzoneSD	[18,65)	1.41346829881722	Flu 15_2009_0_SLVP015-001	Flu 15	0	NA	NA	Caucasian or White	Female	24.97	Human Luminex 51 plex_Stim_none_Analyte_LIF	Stim_none_Analyte_LIF	molecule	Human Luminex 51 plex	LIF	none	6.76155123244448	1	0.318919371432394	Flu 15_SLVP015-001_2009
33	Flu 15_SLVP015-001	2009	fluzoneSD	[18,65)	1.41346829881722	Flu 15_2009_0_SLVP015-001	Flu 15	0	NA	NA	Caucasian or White	Female	24.97	Human Luminex 51 plex_Stim_none_Analyte_MCP1	Stim_none_Analyte_MCP1	molecule	Human Luminex 51 plex	MCP1	none	7.64024493622235	1	-0.0903942320806371	Flu 15_SLVP015-001_2009
34	Flu 15_SLVP015-001	2009	fluzoneSD	[18,65)	1.41346829881722	Flu 15_2009_0_SLVP015-001	Flu 15	0	NA	NA	Caucasian or White	Female	24.97	Human Luminex 51 plex_Stim_none_Analyte_MCP3	Stim_none_Analyte_MCP3	molecule	Human Luminex 51 plex	MCP3	none	7.41574176829009	1	0.164944464443406	Flu 15_SLVP015-001_2009
35	Flu 15_SLVP015-001	2009	fluzoneSD	[18,65)	1.41346829881722	Flu 15_2009_0_SLVP015-001	Flu 15	0	NA	NA	Caucasian or White	Female	24.97	Human Luminex 51 plex_Stim_none_Analyte_MCSF	Stim_none_Analyte_MCSF	molecule	Human Luminex 51 plex	MCSF	none	6.45121111183233	1	0.744428499162509	Flu 15_SLVP015-001_2009
36	Flu 15_SLVP015-001	2009	fluzoneSD	[18,65)	1.41346829881722	Flu 15_2009_0_SLVP015-001	Flu 15	0	NA	NA	Caucasian or White	Female	24.97	Human Luminex 51 plex_Stim_none_Analyte_MIG	Stim_none_Analyte_MIG	molecule	Human Luminex 51 plex	MIG	none	8.31401670390136	1	-0.215453072642786	Flu 15_SLVP015-001_2009
37	Flu 15_SLVP015-001	2009	fluzoneSD	[18,65)	1.41346829881722	Flu 15_2009_0_SLVP015-001	Flu 15	0	NA	NA	Caucasian or White	Female	24.97	Human Luminex 51 plex_Stim_none_Analyte_MIP1A	Stim_none_Analyte_MIP1A	molecule	Human Luminex 51 plex	MIP1A	none	9.15165082997342	1	0.227711892086489	Flu 15_SLVP015-001_2009
38	Flu 15_SLVP015-001	2009	fluzoneSD	[18,65)	1.41346829881722	Flu 15_2009_0_SLVP015-001	Flu 15	0	NA	NA	Caucasian or White	Female	24.97	Human Luminex 51 plex_Stim_none_Analyte_MIP1B	Stim_none_Analyte_MIP1B	molecule	Human Luminex 51 plex	MIP1B	none	8.8772841335232	1	0.19793540511449	Flu 15_SLVP015-001_2009
39	Flu 15_SLVP015-001	2009	fluzoneSD	[18,65)	1.41346829881722	Flu 15_2009_0_SLVP015-001	Flu 15	0	NA	NA	Caucasian or White	Female	24.97	Human Luminex 51 plex_Stim_none_Analyte_NGF	Stim_none_Analyte_NGF	molecule	Human Luminex 51 plex	NGF	none	5.72109918870719	1	0.253246461429071	Flu 15_SLVP015-001_2009
40	Flu 15_SLVP015-001	2009	fluzoneSD	[18,65)	1.41346829881722	Flu 15_2009_0_SLVP015-001	Flu 15	0	NA	NA	Caucasian or White	Female	24.97	Human Luminex 51 plex_Stim_none_Analyte_PAI1	Stim_none_Analyte_PAI1	molecule	Human Luminex 51 plex	PAI1	none	12.8597288926784	1	0.444895835687762	Flu 15_SLVP015-001_2009
41	Flu 15_SLVP015-001	2009	fluzoneSD	[18,65)	1.41346829881722	Flu 15_2009_0_SLVP015-001	Flu 15	0	NA	NA	Caucasian or White	Female	24.97	Human Luminex 51 plex_Stim_none_Analyte_PDGFBB	Stim_none_Analyte_PDGFBB	molecule	Human Luminex 51 plex	PDGFBB	none	10.6040898614692	1	0.919829357502416	Flu 15_SLVP015-001_2009
42	Flu 15_SLVP015-001	2009	fluzoneSD	[18,65)	1.41346829881722	Flu 15_2009_0_SLVP015-001	Flu 15	0	NA	NA	Caucasian or White	Female	24.97	Human Luminex 51 plex_Stim_none_Analyte_RANTES	Stim_none_Analyte_RANTES	molecule	Human Luminex 51 plex	RANTES	none	13.450953464713	1	0.191576467133627	Flu 15_SLVP015-001_2009
43	Flu 15_SLVP015-001	2009	fluzoneSD	[18,65)	1.41346829881722	Flu 15_2009_0_SLVP015-001	Flu 15	0	NA	NA	Caucasian or White	Female	24.97	Human Luminex 51 plex_Stim_none_Analyte_RESISTIN	Stim_none_Analyte_RESISTIN	molecule	Human Luminex 51 plex	RESISTIN	none	12.4610317330855	1	0.173354932801013	Flu 15_SLVP015-001_2009
44	Flu 15_SLVP015-001	2009	fluzoneSD	[18,65)	1.41346829881722	Flu 15_2009_0_SLVP015-001	Flu 15	0	NA	NA	Caucasian or White	Female	24.97	Human Luminex 51 plex_Stim_none_Analyte_SCF	Stim_none_Analyte_SCF	molecule	Human Luminex 51 plex	SCF	none	6.4594316186373	1	0.0736516434528381	Flu 15_SLVP015-001_2009
45	Flu 15_SLVP015-001	2009	fluzoneSD	[18,65)	1.41346829881722	Flu 15_2009_0_SLVP015-001	Flu 15	0	NA	NA	Caucasian or White	Female	24.97	Human Luminex 51 plex_Stim_none_Analyte_TGFA	Stim_none_Analyte_TGFA	molecule	Human Luminex 51 plex	TGFA	none	5.67948009950545	1	0.201228753556932	Flu 15_SLVP015-001_2009
46	Flu 15_SLVP015-001	2009	fluzoneSD	[18,65)	1.41346829881722	Flu 15_2009_0_SLVP015-001	Flu 15	0	NA	NA	Caucasian or White	Female	24.97	Human Luminex 51 plex_Stim_none_Analyte_TGFB	Stim_none_Analyte_TGFB	molecule	Human Luminex 51 plex	TGFB	none	7.2240016741981	1	0.00809016348018012	Flu 15_SLVP015-001_2009
47	Flu 15_SLVP015-001	2009	fluzoneSD	[18,65)	1.41346829881722	Flu 15_2009_0_SLVP015-001	Flu 15	0	NA	NA	Caucasian or White	Female	24.97	Human Luminex 51 plex_Stim_none_Analyte_TNFA	Stim_none_Analyte_TNFA	molecule	Human Luminex 51 plex	TNFA	none	6.71080643369935	1	1.04232863192996	Flu 15_SLVP015-001_2009
48	Flu 15_SLVP015-001	2009	fluzoneSD	[18,65)	1.41346829881722	Flu 15_2009_0_SLVP015-001	Flu 15	0	NA	NA	Caucasian or White	Female	24.97	Human Luminex 51 plex_Stim_none_Analyte_TNFB	Stim_none_Analyte_TNFB	molecule	Human Luminex 51 plex	TNFB	none	4.56985560833095	1	0.406926187396081	Flu 15_SLVP015-001_2009
49	Flu 15_SLVP015-001	2009	fluzoneSD	[18,65)	1.41346829881722	Flu 15_2009_0_SLVP015-001	Flu 15	0	NA	NA	Caucasian or White	Female	24.97	Human Luminex 51 plex_Stim_none_Analyte_TRAIL	Stim_none_Analyte_TRAIL	molecule	Human Luminex 51 plex	TRAIL	none	9.24852060493843	1	0.800940274635289	Flu 15_SLVP015-001_2009
50	Flu 15_SLVP015-001	2009	fluzoneSD	[18,65)	1.41346829881722	Flu 15_2009_0_SLVP015-001	Flu 15	0	NA	NA	Caucasian or White	Female	24.97	Human Luminex 51 plex_Stim_none_Analyte_VCAM1	Stim_none_Analyte_VCAM1	molecule	Human Luminex 51 plex	VCAM1	none	12.210290836058	1	0.925378238461088	Flu 15_SLVP015-001_2009
51	Flu 15_SLVP015-001	2009	fluzoneSD	[18,65)	1.41346829881722	Flu 15_2009_0_SLVP015-001	Flu 15	0	NA	NA	Caucasian or White	Female	24.97	Human Luminex 51 plex_Stim_none_Analyte_VEGF	Stim_none_Analyte_VEGF	molecule	Human Luminex 51 plex	VEGF	none	6.34429590791582	1	-0.139019286455028	Flu 15_SLVP015-001_2009
52	Flu 15_SLVP015-002	2009	fluzoneSD	[18,65)	0.613331550495174	Flu 15_2009_0_SLVP015-002	Flu 15	0	NA	NA	Asian	Male	25.93	Human Luminex 51 plex_Stim_none_Analyte_CD40L	Stim_none_Analyte_CD40L	molecule	Human Luminex 51 plex	CD40L	none	7.50382573799575	1	-0.417872378040194	Flu 15_SLVP015-002_2009
53	Flu 15_SLVP015-002	2009	fluzoneSD	[18,65)	0.613331550495174	Flu 15_2009_0_SLVP015-002	Flu 15	0	NA	NA	Asian	Male	25.93	Human Luminex 51 plex_Stim_none_Analyte_ENA78	Stim_none_Analyte_ENA78	molecule	Human Luminex 51 plex	ENA78	none	7.31741261376487	1	0.476767654609811	Flu 15_SLVP015-002_2009
54	Flu 15_SLVP015-002	2009	fluzoneSD	[18,65)	0.613331550495174	Flu 15_2009_0_SLVP015-002	Flu 15	0	NA	NA	Asian	Male	25.93	Human Luminex 51 plex_Stim_none_Analyte_EOTAXIN	Stim_none_Analyte_EOTAXIN	molecule	Human Luminex 51 plex	EOTAXIN	none	8.06877827798541	1	0.660648872658442	Flu 15_SLVP015-002_2009
55	Flu 15_SLVP015-002	2009	fluzoneSD	[18,65)	0.613331550495174	Flu 15_2009_0_SLVP015-002	Flu 15	0	NA	NA	Asian	Male	25.93	Human Luminex 51 plex_Stim_none_Analyte_FASL	Stim_none_Analyte_FASL	molecule	Human Luminex 51 plex	FASL	none	6.62570884306447	1	-0.355702153921032	Flu 15_SLVP015-002_2009
56	Flu 15_SLVP015-002	2009	fluzoneSD	[18,65)	0.613331550495174	Flu 15_2009_0_SLVP015-002	Flu 15	0	NA	NA	Asian	Male	25.93	Human Luminex 51 plex_Stim_none_Analyte_FGFB	Stim_none_Analyte_FGFB	molecule	Human Luminex 51 plex	FGFB	none	7.58871463558226	1	1.20873031189693	Flu 15_SLVP015-002_2009
57	Flu 15_SLVP015-002	2009	fluzoneSD	[18,65)	0.613331550495174	Flu 15_2009_0_SLVP015-002	Flu 15	0	NA	NA	Asian	Male	25.93	Human Luminex 51 plex_Stim_none_Analyte_GCSF	Stim_none_Analyte_GCSF	molecule	Human Luminex 51 plex	GCSF	none	7.92481250360578	1	1.49813807523774	Flu 15_SLVP015-002_2009
58	Flu 15_SLVP015-002	2009	fluzoneSD	[18,65)	0.613331550495174	Flu 15_2009_0_SLVP015-002	Flu 15	0	NA	NA	Asian	Male	25.93	Human Luminex 51 plex_Stim_none_Analyte_GMCSF	Stim_none_Analyte_GMCSF	molecule	Human Luminex 51 plex	GMCSF	none	7.99717948093762	1	0.888179703945468	Flu 15_SLVP015-002_2009
59	Flu 15_SLVP015-002	2009	fluzoneSD	[18,65)	0.613331550495174	Flu 15_2009_0_SLVP015-002	Flu 15	0	NA	NA	Asian	Male	25.93	Human Luminex 51 plex_Stim_none_Analyte_GROA	Stim_none_Analyte_GROA	molecule	Human Luminex 51 plex	GROA	none	6.15987133677839	1	0.829803120834358	Flu 15_SLVP015-002_2009
60	Flu 15_SLVP015-002	2009	fluzoneSD	[18,65)	0.613331550495174	Flu 15_2009_0_SLVP015-002	Flu 15	0	NA	NA	Asian	Male	25.93	Human Luminex 51 plex_Stim_none_Analyte_HGF	Stim_none_Analyte_HGF	molecule	Human Luminex 51 plex	HGF	none	8.62296694479051	1	0.592479111547133	Flu 15_SLVP015-002_2009
61	Flu 15_SLVP015-002	2009	fluzoneSD	[18,65)	0.613331550495174	Flu 15_2009_0_SLVP015-002	Flu 15	0	NA	NA	Asian	Male	25.93	Human Luminex 51 plex_Stim_none_Analyte_ICAM1	Stim_none_Analyte_ICAM1	molecule	Human Luminex 51 plex	ICAM1	none	12.2385540170986	1	0.333804703400317	Flu 15_SLVP015-002_2009
62	Flu 15_SLVP015-002	2009	fluzoneSD	[18,65)	0.613331550495174	Flu 15_2009_0_SLVP015-002	Flu 15	0	NA	NA	Asian	Male	25.93	Human Luminex 51 plex_Stim_none_Analyte_IFNA	Stim_none_Analyte_IFNA	molecule	Human Luminex 51 plex	IFNA	none	4.49185309632967	1	-0.427366371798728	Flu 15_SLVP015-002_2009
63	Flu 15_SLVP015-002	2009	fluzoneSD	[18,65)	0.613331550495174	Flu 15_2009_0_SLVP015-002	Flu 15	0	NA	NA	Asian	Male	25.93	Human Luminex 51 plex_Stim_none_Analyte_IFNB	Stim_none_Analyte_IFNB	molecule	Human Luminex 51 plex	IFNB	none	7.75488750216347	1	-0.601022166388613	Flu 15_SLVP015-002_2009
64	Flu 15_SLVP015-002	2009	fluzoneSD	[18,65)	0.613331550495174	Flu 15_2009_0_SLVP015-002	Flu 15	0	NA	NA	Asian	Male	25.93	Human Luminex 51 plex_Stim_none_Analyte_IFNG	Stim_none_Analyte_IFNG	molecule	Human Luminex 51 plex	IFNG	none	6.97441458980553	1	1.17924314193611	Flu 15_SLVP015-002_2009
65	Flu 15_SLVP015-002	2009	fluzoneSD	[18,65)	0.613331550495174	Flu 15_2009_0_SLVP015-002	Flu 15	0	NA	NA	Asian	Male	25.93	Human Luminex 51 plex_Stim_none_Analyte_IL10	Stim_none_Analyte_IL10	molecule	Human Luminex 51 plex	IL10	none	5.2667865406949	1	0.400113211990626	Flu 15_SLVP015-002_2009
66	Flu 15_SLVP015-002	2009	fluzoneSD	[18,65)	0.613331550495174	Flu 15_2009_0_SLVP015-002	Flu 15	0	NA	NA	Asian	Male	25.93	Human Luminex 51 plex_Stim_none_Analyte_IL12P40	Stim_none_Analyte_IL12P40	molecule	Human Luminex 51 plex	IL12P40	none	7.09275714091985	1	-0.42415490012674	Flu 15_SLVP015-002_2009
67	Flu 15_SLVP015-002	2009	fluzoneSD	[18,65)	0.613331550495174	Flu 15_2009_0_SLVP015-002	Flu 15	0	NA	NA	Asian	Male	25.93	Human Luminex 51 plex_Stim_none_Analyte_IL12P70	Stim_none_Analyte_IL12P70	molecule	Human Luminex 51 plex	IL12P70	none	7.35974956032233	1	1.43184224441501	Flu 15_SLVP015-002_2009
68	Flu 15_SLVP015-002	2009	fluzoneSD	[18,65)	0.613331550495174	Flu 15_2009_0_SLVP015-002	Flu 15	0	NA	NA	Asian	Male	25.93	Human Luminex 51 plex_Stim_none_Analyte_IL13	Stim_none_Analyte_IL13	molecule	Human Luminex 51 plex	IL13	none	5.85798099512757	1	0.786575859176264	Flu 15_SLVP015-002_2009
69	Flu 15_SLVP015-002	2009	fluzoneSD	[18,65)	0.613331550495174	Flu 15_2009_0_SLVP015-002	Flu 15	0	NA	NA	Asian	Male	25.93	Human Luminex 51 plex_Stim_none_Analyte_IL15	Stim_none_Analyte_IL15	molecule	Human Luminex 51 plex	IL15	none	7.15987133677839	1	1.18267510210219	Flu 15_SLVP015-002_2009
70	Flu 15_SLVP015-002	2009	fluzoneSD	[18,65)	0.613331550495174	Flu 15_2009_0_SLVP015-002	Flu 15	0	NA	NA	Asian	Male	25.93	Human Luminex 51 plex_Stim_none_Analyte_IL17	Stim_none_Analyte_IL17	molecule	Human Luminex 51 plex	IL17	none	7.79116288855502	1	1.24142683122924	Flu 15_SLVP015-002_2009
71	Flu 15_SLVP015-002	2009	fluzoneSD	[18,65)	0.613331550495174	Flu 15_2009_0_SLVP015-002	Flu 15	0	NA	NA	Asian	Male	25.93	Human Luminex 51 plex_Stim_none_Analyte_IL17F	Stim_none_Analyte_IL17F	molecule	Human Luminex 51 plex	IL17F	none	7.55650605467193	1	0.369836912776389	Flu 15_SLVP015-002_2009
72	Flu 15_SLVP015-002	2009	fluzoneSD	[18,65)	0.613331550495174	Flu 15_2009_0_SLVP015-002	Flu 15	0	NA	NA	Asian	Male	25.93	Human Luminex 51 plex_Stim_none_Analyte_IL1A	Stim_none_Analyte_IL1A	molecule	Human Luminex 51 plex	IL1A	none	7.21674585819531	1	0.752521872471176	Flu 15_SLVP015-002_2009
73	Flu 15_SLVP015-002	2009	fluzoneSD	[18,65)	0.613331550495174	Flu 15_2009_0_SLVP015-002	Flu 15	0	NA	NA	Asian	Male	25.93	Human Luminex 51 plex_Stim_none_Analyte_IL1B	Stim_none_Analyte_IL1B	molecule	Human Luminex 51 plex	IL1B	none	7.67595703294175	1	0.976723456828522	Flu 15_SLVP015-002_2009
74	Flu 15_SLVP015-002	2009	fluzoneSD	[18,65)	0.613331550495174	Flu 15_2009_0_SLVP015-002	Flu 15	0	NA	NA	Asian	Male	25.93	Human Luminex 51 plex_Stim_none_Analyte_IL1RA	Stim_none_Analyte_IL1RA	molecule	Human Luminex 51 plex	IL1RA	none	10.4916026066961	1	0.148984073200921	Flu 15_SLVP015-002_2009
75	Flu 15_SLVP015-002	2009	fluzoneSD	[18,65)	0.613331550495174	Flu 15_2009_0_SLVP015-002	Flu 15	0	NA	NA	Asian	Male	25.93	Human Luminex 51 plex_Stim_none_Analyte_IL2	Stim_none_Analyte_IL2	molecule	Human Luminex 51 plex	IL2	none	7.82336724004623	1	0.896041987121878	Flu 15_SLVP015-002_2009
76	Flu 15_SLVP015-002	2009	fluzoneSD	[18,65)	0.613331550495174	Flu 15_2009_0_SLVP015-002	Flu 15	0	NA	NA	Asian	Male	25.93	Human Luminex 51 plex_Stim_none_Analyte_IL4	Stim_none_Analyte_IL4	molecule	Human Luminex 51 plex	IL4	none	7.22641219278879	1	0.855068602538701	Flu 15_SLVP015-002_2009
77	Flu 15_SLVP015-002	2009	fluzoneSD	[18,65)	0.613331550495174	Flu 15_2009_0_SLVP015-002	Flu 15	0	NA	NA	Asian	Male	25.93	Human Luminex 51 plex_Stim_none_Analyte_IL5	Stim_none_Analyte_IL5	molecule	Human Luminex 51 plex	IL5	none	7.36194377373524	1	1.2672109515199	Flu 15_SLVP015-002_2009
78	Flu 15_SLVP015-002	2009	fluzoneSD	[18,65)	0.613331550495174	Flu 15_2009_0_SLVP015-002	Flu 15	0	NA	NA	Asian	Male	25.93	Human Luminex 51 plex_Stim_none_Analyte_IL6	Stim_none_Analyte_IL6	molecule	Human Luminex 51 plex	IL6	none	3.8073549220576	1	0.125508259015048	Flu 15_SLVP015-002_2009
79	Flu 15_SLVP015-002	2009	fluzoneSD	[18,65)	0.613331550495174	Flu 15_2009_0_SLVP015-002	Flu 15	0	NA	NA	Asian	Male	25.93	Human Luminex 51 plex_Stim_none_Analyte_IL7	Stim_none_Analyte_IL7	molecule	Human Luminex 51 plex	IL7	none	8.07815080773465	1	0.678767506895529	Flu 15_SLVP015-002_2009
80	Flu 15_SLVP015-002	2009	fluzoneSD	[18,65)	0.613331550495174	Flu 15_2009_0_SLVP015-002	Flu 15	0	NA	NA	Asian	Male	25.93	Human Luminex 51 plex_Stim_none_Analyte_IL8	Stim_none_Analyte_IL8	molecule	Human Luminex 51 plex	IL8	none	7.51175265376738	1	1.37839477593367	Flu 15_SLVP015-002_2009
81	Flu 15_SLVP015-002	2009	fluzoneSD	[18,65)	0.613331550495174	Flu 15_2009_0_SLVP015-002	Flu 15	0	NA	NA	Asian	Male	25.93	Human Luminex 51 plex_Stim_none_Analyte_IP10	Stim_none_Analyte_IP10	molecule	Human Luminex 51 plex	IP10	none	7.93516504960369	1	0.428111370260791	Flu 15_SLVP015-002_2009
82	Flu 15_SLVP015-002	2009	fluzoneSD	[18,65)	0.613331550495174	Flu 15_2009_0_SLVP015-002	Flu 15	0	NA	NA	Asian	Male	25.93	Human Luminex 51 plex_Stim_none_Analyte_LEPTIN	Stim_none_Analyte_LEPTIN	molecule	Human Luminex 51 plex	LEPTIN	none	11.5027075141644	1	0.330038064503462	Flu 15_SLVP015-002_2009
83	Flu 15_SLVP015-002	2009	fluzoneSD	[18,65)	0.613331550495174	Flu 15_2009_0_SLVP015-002	Flu 15	0	NA	NA	Asian	Male	25.93	Human Luminex 51 plex_Stim_none_Analyte_LIF	Stim_none_Analyte_LIF	molecule	Human Luminex 51 plex	LIF	none	7.43671154213721	1	1.22952891896191	Flu 15_SLVP015-002_2009
84	Flu 15_SLVP015-002	2009	fluzoneSD	[18,65)	0.613331550495174	Flu 15_2009_0_SLVP015-002	Flu 15	0	NA	NA	Asian	Male	25.93	Human Luminex 51 plex_Stim_none_Analyte_MCP1	Stim_none_Analyte_MCP1	molecule	Human Luminex 51 plex	MCP1	none	6.74483383749955	1	-1.11458672004916	Flu 15_SLVP015-002_2009
85	Flu 15_SLVP015-002	2009	fluzoneSD	[18,65)	0.613331550495174	Flu 15_2009_0_SLVP015-002	Flu 15	0	NA	NA	Asian	Male	25.93	Human Luminex 51 plex_Stim_none_Analyte_MCP3	Stim_none_Analyte_MCP3	molecule	Human Luminex 51 plex	MCP3	none	7.4655664048094	1	0.267617048946559	Flu 15_SLVP015-002_2009
86	Flu 15_SLVP015-002	2009	fluzoneSD	[18,65)	0.613331550495174	Flu 15_2009_0_SLVP015-002	Flu 15	0	NA	NA	Asian	Male	25.93	Human Luminex 51 plex_Stim_none_Analyte_MCSF	Stim_none_Analyte_MCSF	molecule	Human Luminex 51 plex	MCSF	none	5.65105169117893	1	-0.378401220622235	Flu 15_SLVP015-002_2009
87	Flu 15_SLVP015-002	2009	fluzoneSD	[18,65)	0.613331550495174	Flu 15_2009_0_SLVP015-002	Flu 15	0	NA	NA	Asian	Male	25.93	Human Luminex 51 plex_Stim_none_Analyte_MIG	Stim_none_Analyte_MIG	molecule	Human Luminex 51 plex	MIG	none	8.467605550083	1	-0.0244270338425451	Flu 15_SLVP015-002_2009
88	Flu 15_SLVP015-002	2009	fluzoneSD	[18,65)	0.613331550495174	Flu 15_2009_0_SLVP015-002	Flu 15	0	NA	NA	Asian	Male	25.93	Human Luminex 51 plex_Stim_none_Analyte_MIP1A	Stim_none_Analyte_MIP1A	molecule	Human Luminex 51 plex	MIP1A	none	9.18487534290828	1	0.285616483391336	Flu 15_SLVP015-002_2009
89	Flu 15_SLVP015-002	2009	fluzoneSD	[18,65)	0.613331550495174	Flu 15_2009_0_SLVP015-002	Flu 15	0	NA	NA	Asian	Male	25.93	Human Luminex 51 plex_Stim_none_Analyte_MIP1B	Stim_none_Analyte_MIP1B	molecule	Human Luminex 51 plex	MIP1B	none	9.11178773580101	1	0.519491332304398	Flu 15_SLVP015-002_2009
90	Flu 15_SLVP015-002	2009	fluzoneSD	[18,65)	0.613331550495174	Flu 15_2009_0_SLVP015-002	Flu 15	0	NA	NA	Asian	Male	25.93	Human Luminex 51 plex_Stim_none_Analyte_NGF	Stim_none_Analyte_NGF	molecule	Human Luminex 51 plex	NGF	none	6.70735913208088	1	1.3320560942586	Flu 15_SLVP015-002_2009
91	Flu 15_SLVP015-002	2009	fluzoneSD	[18,65)	0.613331550495174	Flu 15_2009_0_SLVP015-002	Flu 15	0	NA	NA	Asian	Male	25.93	Human Luminex 51 plex_Stim_none_Analyte_PAI1	Stim_none_Analyte_PAI1	molecule	Human Luminex 51 plex	PAI1	none	12.8282852693271	1	0.368189791476492	Flu 15_SLVP015-002_2009
92	Flu 15_SLVP015-002	2009	fluzoneSD	[18,65)	0.613331550495174	Flu 15_2009_0_SLVP015-002	Flu 15	0	NA	NA	Asian	Male	25.93	Human Luminex 51 plex_Stim_none_Analyte_PDGFBB	Stim_none_Analyte_PDGFBB	molecule	Human Luminex 51 plex	PDGFBB	none	10.3398500028846	1	0.685608432672285	Flu 15_SLVP015-002_2009
93	Flu 15_SLVP015-002	2009	fluzoneSD	[18,65)	0.613331550495174	Flu 15_2009_0_SLVP015-002	Flu 15	0	NA	NA	Asian	Male	25.93	Human Luminex 51 plex_Stim_none_Analyte_RANTES	Stim_none_Analyte_RANTES	molecule	Human Luminex 51 plex	RANTES	none	13.3589601990109	1	0.00603536167068059	Flu 15_SLVP015-002_2009
94	Flu 15_SLVP015-002	2009	fluzoneSD	[18,65)	0.613331550495174	Flu 15_2009_0_SLVP015-002	Flu 15	0	NA	NA	Asian	Male	25.93	Human Luminex 51 plex_Stim_none_Analyte_RESISTIN	Stim_none_Analyte_RESISTIN	molecule	Human Luminex 51 plex	RESISTIN	none	12.5687280623252	1	0.319950666817325	Flu 15_SLVP015-002_2009
95	Flu 15_SLVP015-002	2009	fluzoneSD	[18,65)	0.613331550495174	Flu 15_2009_0_SLVP015-002	Flu 15	0	NA	NA	Asian	Male	25.93	Human Luminex 51 plex_Stim_none_Analyte_SCF	Stim_none_Analyte_SCF	molecule	Human Luminex 51 plex	SCF	none	7.07146236255662	1	0.951959045061362	Flu 15_SLVP015-002_2009
96	Flu 15_SLVP015-002	2009	fluzoneSD	[18,65)	0.613331550495174	Flu 15_2009_0_SLVP015-002	Flu 15	0	NA	NA	Asian	Male	25.93	Human Luminex 51 plex_Stim_none_Analyte_TGFA	Stim_none_Analyte_TGFA	molecule	Human Luminex 51 plex	TGFA	none	5.3037807481771	1	-0.343742205220821	Flu 15_SLVP015-002_2009
97	Flu 15_SLVP015-002	2009	fluzoneSD	[18,65)	0.613331550495174	Flu 15_2009_0_SLVP015-002	Flu 15	0	NA	NA	Asian	Male	25.93	Human Luminex 51 plex_Stim_none_Analyte_TGFB	Stim_none_Analyte_TGFB	molecule	Human Luminex 51 plex	TGFB	none	7.91288933622996	1	1.0141421408693	Flu 15_SLVP015-002_2009
98	Flu 15_SLVP015-002	2009	fluzoneSD	[18,65)	0.613331550495174	Flu 15_2009_0_SLVP015-002	Flu 15	0	NA	NA	Asian	Male	25.93	Human Luminex 51 plex_Stim_none_Analyte_TNFA	Stim_none_Analyte_TNFA	molecule	Human Luminex 51 plex	TNFA	none	6.84235034341381	1	1.21286792380637	Flu 15_SLVP015-002_2009
99	Flu 15_SLVP015-002	2009	fluzoneSD	[18,65)	0.613331550495174	Flu 15_2009_0_SLVP015-002	Flu 15	0	NA	NA	Asian	Male	25.93	Human Luminex 51 plex_Stim_none_Analyte_TNFB	Stim_none_Analyte_TNFB	molecule	Human Luminex 51 plex	TNFB	none	3.95419631038688	1	-0.357090692830635	Flu 15_SLVP015-002_2009
100	Flu 15_SLVP015-002	2009	fluzoneSD	[18,65)	0.613331550495174	Flu 15_2009_0_SLVP015-002	Flu 15	0	NA	NA	Asian	Male	25.93	Human Luminex 51 plex_Stim_none_Analyte_TRAIL	Stim_none_Analyte_TRAIL	molecule	Human Luminex 51 plex	TRAIL	none	8.868822554775	1	0.102639849709244	Flu 15_SLVP015-002_2009
101	Flu 15_SLVP015-002	2009	fluzoneSD	[18,65)	0.613331550495174	Flu 15_2009_0_SLVP015-002	Flu 15	0	NA	NA	Asian	Male	25.93	Human Luminex 51 plex_Stim_none_Analyte_VCAM1	Stim_none_Analyte_VCAM1	molecule	Human Luminex 51 plex	VCAM1	none	11.0803178929571	1	-0.95118269801479	Flu 15_SLVP015-002_2009
102	Flu 15_SLVP015-002	2009	fluzoneSD	[18,65)	0.613331550495174	Flu 15_2009_0_SLVP015-002	Flu 15	0	NA	NA	Asian	Male	25.93	Human Luminex 51 plex_Stim_none_Analyte_VEGF	Stim_none_Analyte_VEGF	molecule	Human Luminex 51 plex	VEGF	none	6.876516946565	1	0.460505905554613	Flu 15_SLVP015-002_2009
103	Flu 15_SLVP015-002	2010	fluzoneSD	[18,65)	1.36283084314522	Flu 15_2010_0_SLVP015-002	Flu 15	0	NA	NA	Asian	Male	26.86	Human Luminex 51 plex_Stim_none_Analyte_CD40L	Stim_none_Analyte_CD40L	molecule	Human Luminex 51 plex	CD40L	none	8.34318571544788	1	0.34339728792442	Flu 15_SLVP015-002_2010
104	Flu 15_SLVP015-002	2010	fluzoneSD	[18,65)	1.36283084314522	Flu 15_2010_0_SLVP015-002	Flu 15	0	NA	NA	Asian	Male	26.86	Human Luminex 51 plex_Stim_none_Analyte_ENA78	Stim_none_Analyte_ENA78	molecule	Human Luminex 51 plex	ENA78	none	7.48381577726426	1	0.938470602938853	Flu 15_SLVP015-002_2010
105	Flu 15_SLVP015-002	2010	fluzoneSD	[18,65)	1.36283084314522	Flu 15_2010_0_SLVP015-002	Flu 15	0	NA	NA	Asian	Male	26.86	Human Luminex 51 plex_Stim_none_Analyte_EOTAXIN	Stim_none_Analyte_EOTAXIN	molecule	Human Luminex 51 plex	EOTAXIN	none	8.51569983828404	1	1.22166766362224	Flu 15_SLVP015-002_2010
106	Flu 15_SLVP015-002	2010	fluzoneSD	[18,65)	1.36283084314522	Flu 15_2010_0_SLVP015-002	Flu 15	0	NA	NA	Asian	Male	26.86	Human Luminex 51 plex_Stim_none_Analyte_FASL	Stim_none_Analyte_FASL	molecule	Human Luminex 51 plex	FASL	none	6.62935662007961	1	-0.223578377381332	Flu 15_SLVP015-002_2010
107	Flu 15_SLVP015-002	2010	fluzoneSD	[18,65)	1.36283084314522	Flu 15_2010_0_SLVP015-002	Flu 15	0	NA	NA	Asian	Male	26.86	Human Luminex 51 plex_Stim_none_Analyte_FGFB	Stim_none_Analyte_FGFB	molecule	Human Luminex 51 plex	FGFB	none	7.5018371849023	1	1.10902977028405	Flu 15_SLVP015-002_2010
108	Flu 15_SLVP015-002	2010	fluzoneSD	[18,65)	1.36283084314522	Flu 15_2010_0_SLVP015-002	Flu 15	0	NA	NA	Asian	Male	26.86	Human Luminex 51 plex_Stim_none_Analyte_GCSF	Stim_none_Analyte_GCSF	molecule	Human Luminex 51 plex	GCSF	none	8.09934781040319	1	2.11527444370314	Flu 15_SLVP015-002_2010
109	Flu 15_SLVP015-002	2010	fluzoneSD	[18,65)	1.36283084314522	Flu 15_2010_0_SLVP015-002	Flu 15	0	NA	NA	Asian	Male	26.86	Human Luminex 51 plex_Stim_none_Analyte_GMCSF	Stim_none_Analyte_GMCSF	molecule	Human Luminex 51 plex	GMCSF	none	8.31174831500496	1	1.46126208005771	Flu 15_SLVP015-002_2010
110	Flu 15_SLVP015-002	2010	fluzoneSD	[18,65)	1.36283084314522	Flu 15_2010_0_SLVP015-002	Flu 15	0	NA	NA	Asian	Male	26.86	Human Luminex 51 plex_Stim_none_Analyte_GROA	Stim_none_Analyte_GROA	molecule	Human Luminex 51 plex	GROA	none	6.09803208296053	1	0.667678106085283	Flu 15_SLVP015-002_2010
111	Flu 15_SLVP015-002	2010	fluzoneSD	[18,65)	1.36283084314522	Flu 15_2010_0_SLVP015-002	Flu 15	0	NA	NA	Asian	Male	26.86	Human Luminex 51 plex_Stim_none_Analyte_HGF	Stim_none_Analyte_HGF	molecule	Human Luminex 51 plex	HGF	none	8.98584193700334	1	0.720083094524275	Flu 15_SLVP015-002_2010
112	Flu 15_SLVP015-002	2010	fluzoneSD	[18,65)	1.36283084314522	Flu 15_2010_0_SLVP015-002	Flu 15	0	NA	NA	Asian	Male	26.86	Human Luminex 51 plex_Stim_none_Analyte_ICAM1	Stim_none_Analyte_ICAM1	molecule	Human Luminex 51 plex	ICAM1	none	12.0844762374539	1	0.157332061453746	Flu 15_SLVP015-002_2010
113	Flu 15_SLVP015-002	2010	fluzoneSD	[18,65)	1.36283084314522	Flu 15_2010_0_SLVP015-002	Flu 15	0	NA	NA	Asian	Male	26.86	Human Luminex 51 plex_Stim_none_Analyte_IFNA	Stim_none_Analyte_IFNA	molecule	Human Luminex 51 plex	IFNA	none	4.6724253419715	1	0.0725520630625216	Flu 15_SLVP015-002_2010
114	Flu 15_SLVP015-002	2010	fluzoneSD	[18,65)	1.36283084314522	Flu 15_2010_0_SLVP015-002	Flu 15	0	NA	NA	Asian	Male	26.86	Human Luminex 51 plex_Stim_none_Analyte_IFNB	Stim_none_Analyte_IFNB	molecule	Human Luminex 51 plex	IFNB	none	8.36303963025651	1	0.0225457347356724	Flu 15_SLVP015-002_2010
115	Flu 15_SLVP015-002	2010	fluzoneSD	[18,65)	1.36283084314522	Flu 15_2010_0_SLVP015-002	Flu 15	0	NA	NA	Asian	Male	26.86	Human Luminex 51 plex_Stim_none_Analyte_IFNG	Stim_none_Analyte_IFNG	molecule	Human Luminex 51 plex	IFNG	none	7.05528243550119	1	1.23658517881441	Flu 15_SLVP015-002_2010
116	Flu 15_SLVP015-002	2010	fluzoneSD	[18,65)	1.36283084314522	Flu 15_2010_0_SLVP015-002	Flu 15	0	NA	NA	Asian	Male	26.86	Human Luminex 51 plex_Stim_none_Analyte_IL10	Stim_none_Analyte_IL10	molecule	Human Luminex 51 plex	IL10	none	5.52356195605701	1	0.584730941427458	Flu 15_SLVP015-002_2010
117	Flu 15_SLVP015-002	2010	fluzoneSD	[18,65)	1.36283084314522	Flu 15_2010_0_SLVP015-002	Flu 15	0	NA	NA	Asian	Male	26.86	Human Luminex 51 plex_Stim_none_Analyte_IL12P40	Stim_none_Analyte_IL12P40	molecule	Human Luminex 51 plex	IL12P40	none	7.08214904135387	1	-0.455417022991882	Flu 15_SLVP015-002_2010
118	Flu 15_SLVP015-002	2010	fluzoneSD	[18,65)	1.36283084314522	Flu 15_2010_0_SLVP015-002	Flu 15	0	NA	NA	Asian	Male	26.86	Human Luminex 51 plex_Stim_none_Analyte_IL12P70	Stim_none_Analyte_IL12P70	molecule	Human Luminex 51 plex	IL12P70	none	7.57931593758001	1	1.63418062358862	Flu 15_SLVP015-002_2010
119	Flu 15_SLVP015-002	2010	fluzoneSD	[18,65)	1.36283084314522	Flu 15_2010_0_SLVP015-002	Flu 15	0	NA	NA	Asian	Male	26.86	Human Luminex 51 plex_Stim_none_Analyte_IL13	Stim_none_Analyte_IL13	molecule	Human Luminex 51 plex	IL13	none	5.83289001416474	1	0.867004866167573	Flu 15_SLVP015-002_2010
120	Flu 15_SLVP015-002	2010	fluzoneSD	[18,65)	1.36283084314522	Flu 15_2010_0_SLVP015-002	Flu 15	0	NA	NA	Asian	Male	26.86	Human Luminex 51 plex_Stim_none_Analyte_IL15	Stim_none_Analyte_IL15	molecule	Human Luminex 51 plex	IL15	none	6.86418614465428	1	1.02037026514269	Flu 15_SLVP015-002_2010
121	Flu 15_SLVP015-002	2010	fluzoneSD	[18,65)	1.36283084314522	Flu 15_2010_0_SLVP015-002	Flu 15	0	NA	NA	Asian	Male	26.86	Human Luminex 51 plex_Stim_none_Analyte_IL17	Stim_none_Analyte_IL17	molecule	Human Luminex 51 plex	IL17	none	7.63481105017172	1	1.11064776699748	Flu 15_SLVP015-002_2010
122	Flu 15_SLVP015-002	2010	fluzoneSD	[18,65)	1.36283084314522	Flu 15_2010_0_SLVP015-002	Flu 15	0	NA	NA	Asian	Male	26.86	Human Luminex 51 plex_Stim_none_Analyte_IL17F	Stim_none_Analyte_IL17F	molecule	Human Luminex 51 plex	IL17F	none	7.7632123668144	1	0.497753216582678	Flu 15_SLVP015-002_2010
123	Flu 15_SLVP015-002	2010	fluzoneSD	[18,65)	1.36283084314522	Flu 15_2010_0_SLVP015-002	Flu 15	0	NA	NA	Asian	Male	26.86	Human Luminex 51 plex_Stim_none_Analyte_IL1A	Stim_none_Analyte_IL1A	molecule	Human Luminex 51 plex	IL1A	none	7.29001884693262	1	0.509031602658226	Flu 15_SLVP015-002_2010
124	Flu 15_SLVP015-002	2010	fluzoneSD	[18,65)	1.36283084314522	Flu 15_2010_0_SLVP015-002	Flu 15	0	NA	NA	Asian	Male	26.86	Human Luminex 51 plex_Stim_none_Analyte_IL1B	Stim_none_Analyte_IL1B	molecule	Human Luminex 51 plex	IL1B	none	7.77807712953536	1	1.10672590138585	Flu 15_SLVP015-002_2010
125	Flu 15_SLVP015-002	2010	fluzoneSD	[18,65)	1.36283084314522	Flu 15_2010_0_SLVP015-002	Flu 15	0	NA	NA	Asian	Male	26.86	Human Luminex 51 plex_Stim_none_Analyte_IL1RA	Stim_none_Analyte_IL1RA	molecule	Human Luminex 51 plex	IL1RA	none	10.3896313392605	1	0.0873489726501653	Flu 15_SLVP015-002_2010
126	Flu 15_SLVP015-002	2010	fluzoneSD	[18,65)	1.36283084314522	Flu 15_2010_0_SLVP015-002	Flu 15	0	NA	NA	Asian	Male	26.86	Human Luminex 51 plex_Stim_none_Analyte_IL2	Stim_none_Analyte_IL2	molecule	Human Luminex 51 plex	IL2	none	8.17117679765177	1	1.56450630677447	Flu 15_SLVP015-002_2010
127	Flu 15_SLVP015-002	2010	fluzoneSD	[18,65)	1.36283084314522	Flu 15_2010_0_SLVP015-002	Flu 15	0	NA	NA	Asian	Male	26.86	Human Luminex 51 plex_Stim_none_Analyte_IL4	Stim_none_Analyte_IL4	molecule	Human Luminex 51 plex	IL4	none	7.43462822763672	1	1.08605923905377	Flu 15_SLVP015-002_2010
128	Flu 15_SLVP015-002	2010	fluzoneSD	[18,65)	1.36283084314522	Flu 15_2010_0_SLVP015-002	Flu 15	0	NA	NA	Asian	Male	26.86	Human Luminex 51 plex_Stim_none_Analyte_IL5	Stim_none_Analyte_IL5	molecule	Human Luminex 51 plex	IL5	none	7.61838550225861	1	1.64684300709294	Flu 15_SLVP015-002_2010
129	Flu 15_SLVP015-002	2010	fluzoneSD	[18,65)	1.36283084314522	Flu 15_2010_0_SLVP015-002	Flu 15	0	NA	NA	Asian	Male	26.86	Human Luminex 51 plex_Stim_none_Analyte_IL6	Stim_none_Analyte_IL6	molecule	Human Luminex 51 plex	IL6	none	4.18982455888002	1	0.5132304603612	Flu 15_SLVP015-002_2010
130	Flu 15_SLVP015-002	2010	fluzoneSD	[18,65)	1.36283084314522	Flu 15_2010_0_SLVP015-002	Flu 15	0	NA	NA	Asian	Male	26.86	Human Luminex 51 plex_Stim_none_Analyte_IL7	Stim_none_Analyte_IL7	molecule	Human Luminex 51 plex	IL7	none	8.70303838898642	1	1.18520699016442	Flu 15_SLVP015-002_2010
131	Flu 15_SLVP015-002	2010	fluzoneSD	[18,65)	1.36283084314522	Flu 15_2010_0_SLVP015-002	Flu 15	0	NA	NA	Asian	Male	26.86	Human Luminex 51 plex_Stim_none_Analyte_IL8	Stim_none_Analyte_IL8	molecule	Human Luminex 51 plex	IL8	none	7.43671154213721	1	1.39191388467854	Flu 15_SLVP015-002_2010
132	Flu 15_SLVP015-002	2010	fluzoneSD	[18,65)	1.36283084314522	Flu 15_2010_0_SLVP015-002	Flu 15	0	NA	NA	Asian	Male	26.86	Human Luminex 51 plex_Stim_none_Analyte_IP10	Stim_none_Analyte_IP10	molecule	Human Luminex 51 plex	IP10	none	7.868822554775	1	0.179091843153698	Flu 15_SLVP015-002_2010
133	Flu 15_SLVP015-002	2010	fluzoneSD	[18,65)	1.36283084314522	Flu 15_2010_0_SLVP015-002	Flu 15	0	NA	NA	Asian	Male	26.86	Human Luminex 51 plex_Stim_none_Analyte_LEPTIN	Stim_none_Analyte_LEPTIN	molecule	Human Luminex 51 plex	LEPTIN	none	12.2952667156877	1	0.839432428019765	Flu 15_SLVP015-002_2010
134	Flu 15_SLVP015-002	2010	fluzoneSD	[18,65)	1.36283084314522	Flu 15_2010_0_SLVP015-002	Flu 15	0	NA	NA	Asian	Male	26.86	Human Luminex 51 plex_Stim_none_Analyte_LIF	Stim_none_Analyte_LIF	molecule	Human Luminex 51 plex	LIF	none	7.75655632252409	1	1.71668838664833	Flu 15_SLVP015-002_2010
135	Flu 15_SLVP015-002	2010	fluzoneSD	[18,65)	1.36283084314522	Flu 15_2010_0_SLVP015-002	Flu 15	0	NA	NA	Asian	Male	26.86	Human Luminex 51 plex_Stim_none_Analyte_MCP1	Stim_none_Analyte_MCP1	molecule	Human Luminex 51 plex	MCP1	none	7.37286506011259	1	-1.34400416724967	Flu 15_SLVP015-002_2010
136	Flu 15_SLVP015-002	2010	fluzoneSD	[18,65)	1.36283084314522	Flu 15_2010_0_SLVP015-002	Flu 15	0	NA	NA	Asian	Male	26.86	Human Luminex 51 plex_Stim_none_Analyte_MCP3	Stim_none_Analyte_MCP3	molecule	Human Luminex 51 plex	MCP3	none	7.5274770060604	1	0.762482711560748	Flu 15_SLVP015-002_2010
137	Flu 15_SLVP015-002	2010	fluzoneSD	[18,65)	1.36283084314522	Flu 15_2010_0_SLVP015-002	Flu 15	0	NA	NA	Asian	Male	26.86	Human Luminex 51 plex_Stim_none_Analyte_MCSF	Stim_none_Analyte_MCSF	molecule	Human Luminex 51 plex	MCSF	none	5.71424551766612	1	-0.315320681697316	Flu 15_SLVP015-002_2010
138	Flu 15_SLVP015-002	2010	fluzoneSD	[18,65)	1.36283084314522	Flu 15_2010_0_SLVP015-002	Flu 15	0	NA	NA	Asian	Male	26.86	Human Luminex 51 plex_Stim_none_Analyte_MIG	Stim_none_Analyte_MIG	molecule	Human Luminex 51 plex	MIG	none	8.20212382383046	1	-0.413898234867439	Flu 15_SLVP015-002_2010
139	Flu 15_SLVP015-002	2010	fluzoneSD	[18,65)	1.36283084314522	Flu 15_2010_0_SLVP015-002	Flu 15	0	NA	NA	Asian	Male	26.86	Human Luminex 51 plex_Stim_none_Analyte_MIP1A	Stim_none_Analyte_MIP1A	molecule	Human Luminex 51 plex	MIP1A	none	9.13057056280543	1	0.334001982624463	Flu 15_SLVP015-002_2010
140	Flu 15_SLVP015-002	2010	fluzoneSD	[18,65)	1.36283084314522	Flu 15_2010_0_SLVP015-002	Flu 15	0	NA	NA	Asian	Male	26.86	Human Luminex 51 plex_Stim_none_Analyte_MIP1B	Stim_none_Analyte_MIP1B	molecule	Human Luminex 51 plex	MIP1B	none	8.95855271543101	1	0.5458100039882	Flu 15_SLVP015-002_2010
141	Flu 15_SLVP015-002	2010	fluzoneSD	[18,65)	1.36283084314522	Flu 15_2010_0_SLVP015-002	Flu 15	0	NA	NA	Asian	Male	26.86	Human Luminex 51 plex_Stim_none_Analyte_NGF	Stim_none_Analyte_NGF	molecule	Human Luminex 51 plex	NGF	none	6.90689059560852	1	1.51590531778316	Flu 15_SLVP015-002_2010
142	Flu 15_SLVP015-002	2010	fluzoneSD	[18,65)	1.36283084314522	Flu 15_2010_0_SLVP015-002	Flu 15	0	NA	NA	Asian	Male	26.86	Human Luminex 51 plex_Stim_none_Analyte_PAI1	Stim_none_Analyte_PAI1	molecule	Human Luminex 51 plex	PAI1	none	12.6229097664602	1	0.437728609535198	Flu 15_SLVP015-002_2010
143	Flu 15_SLVP015-002	2010	fluzoneSD	[18,65)	1.36283084314522	Flu 15_2010_0_SLVP015-002	Flu 15	0	NA	NA	Asian	Male	26.86	Human Luminex 51 plex_Stim_none_Analyte_PDGFBB	Stim_none_Analyte_PDGFBB	molecule	Human Luminex 51 plex	PDGFBB	none	10.6254805504711	1	1.0212667541567	Flu 15_SLVP015-002_2010
144	Flu 15_SLVP015-002	2010	fluzoneSD	[18,65)	1.36283084314522	Flu 15_2010_0_SLVP015-002	Flu 15	0	NA	NA	Asian	Male	26.86	Human Luminex 51 plex_Stim_none_Analyte_RANTES	Stim_none_Analyte_RANTES	molecule	Human Luminex 51 plex	RANTES	none	13.4071017597753	1	0.84294211512497	Flu 15_SLVP015-002_2010
145	Flu 15_SLVP015-002	2010	fluzoneSD	[18,65)	1.36283084314522	Flu 15_2010_0_SLVP015-002	Flu 15	0	NA	NA	Asian	Male	26.86	Human Luminex 51 plex_Stim_none_Analyte_RESISTIN	Stim_none_Analyte_RESISTIN	molecule	Human Luminex 51 plex	RESISTIN	none	12.610563503925	1	0.368365340308483	Flu 15_SLVP015-002_2010
146	Flu 15_SLVP015-002	2010	fluzoneSD	[18,65)	1.36283084314522	Flu 15_2010_0_SLVP015-002	Flu 15	0	NA	NA	Asian	Male	26.86	Human Luminex 51 plex_Stim_none_Analyte_SCF	Stim_none_Analyte_SCF	molecule	Human Luminex 51 plex	SCF	none	7.37503943134692	1	1.31043203226045	Flu 15_SLVP015-002_2010
147	Flu 15_SLVP015-002	2010	fluzoneSD	[18,65)	1.36283084314522	Flu 15_2010_0_SLVP015-002	Flu 15	0	NA	NA	Asian	Male	26.86	Human Luminex 51 plex_Stim_none_Analyte_TGFA	Stim_none_Analyte_TGFA	molecule	Human Luminex 51 plex	TGFA	none	5.52356195605701	1	-0.0278107170810579	Flu 15_SLVP015-002_2010
148	Flu 15_SLVP015-002	2010	fluzoneSD	[18,65)	1.36283084314522	Flu 15_2010_0_SLVP015-002	Flu 15	0	NA	NA	Asian	Male	26.86	Human Luminex 51 plex_Stim_none_Analyte_TGFB	Stim_none_Analyte_TGFB	molecule	Human Luminex 51 plex	TGFB	none	8.07414146275251	1	1.14331573629795	Flu 15_SLVP015-002_2010
149	Flu 15_SLVP015-002	2010	fluzoneSD	[18,65)	1.36283084314522	Flu 15_2010_0_SLVP015-002	Flu 15	0	NA	NA	Asian	Male	26.86	Human Luminex 51 plex_Stim_none_Analyte_TNFA	Stim_none_Analyte_TNFA	molecule	Human Luminex 51 plex	TNFA	none	6.68999797141945	1	1.05944396276862	Flu 15_SLVP015-002_2010
150	Flu 15_SLVP015-002	2010	fluzoneSD	[18,65)	1.36283084314522	Flu 15_2010_0_SLVP015-002	Flu 15	0	NA	NA	Asian	Male	26.86	Human Luminex 51 plex_Stim_none_Analyte_TNFB	Stim_none_Analyte_TNFB	molecule	Human Luminex 51 plex	TNFB	none	3.58496250072116	1	-0.741051373621633	Flu 15_SLVP015-002_2010
151	Flu 15_SLVP015-002	2010	fluzoneSD	[18,65)	1.36283084314522	Flu 15_2010_0_SLVP015-002	Flu 15	0	NA	NA	Asian	Male	26.86	Human Luminex 51 plex_Stim_none_Analyte_TRAIL	Stim_none_Analyte_TRAIL	molecule	Human Luminex 51 plex	TRAIL	none	8.66888498426625	1	-0.116625609923339	Flu 15_SLVP015-002_2010
152	Flu 15_SLVP015-002	2010	fluzoneSD	[18,65)	1.36283084314522	Flu 15_2010_0_SLVP015-002	Flu 15	0	NA	NA	Asian	Male	26.86	Human Luminex 51 plex_Stim_none_Analyte_VCAM1	Stim_none_Analyte_VCAM1	molecule	Human Luminex 51 plex	VCAM1	none	11.0495082510551	1	-1.07307834458462	Flu 15_SLVP015-002_2010
153	Flu 15_SLVP015-002	2010	fluzoneSD	[18,65)	1.36283084314522	Flu 15_2010_0_SLVP015-002	Flu 15	0	NA	NA	Asian	Male	26.86	Human Luminex 51 plex_Stim_none_Analyte_VEGF	Stim_none_Analyte_VEGF	molecule	Human Luminex 51 plex	VEGF	none	7.37937836707126	1	0.852298586332994	Flu 15_SLVP015-002_2010
154	Flu 15_SLVP015-003	2009	fluzoneSD	[65,99]	0.868543457933922	Flu 15_2009_0_SLVP015-003	Flu 15	0	NA	Non-Twin	Caucasian or White	Female	85.03	Human Luminex 51 plex_Stim_none_Analyte_CD40L	Stim_none_Analyte_CD40L	molecule	Human Luminex 51 plex	CD40L	none	6.88874324889826	1	-1.39594231662143	Flu 15_SLVP015-003_2009
155	Flu 15_SLVP015-003	2009	fluzoneSD	[65,99]	0.868543457933922	Flu 15_2009_0_SLVP015-003	Flu 15	0	NA	Non-Twin	Caucasian or White	Female	85.03	Human Luminex 51 plex_Stim_none_Analyte_ENA78	Stim_none_Analyte_ENA78	molecule	Human Luminex 51 plex	ENA78	none	5.94251450533924	1	-0.871253945823722	Flu 15_SLVP015-003_2009
156	Flu 15_SLVP015-003	2009	fluzoneSD	[65,99]	0.868543457933922	Flu 15_2009_0_SLVP015-003	Flu 15	0	NA	Non-Twin	Caucasian or White	Female	85.03	Human Luminex 51 plex_Stim_none_Analyte_EOTAXIN	Stim_none_Analyte_EOTAXIN	molecule	Human Luminex 51 plex	EOTAXIN	none	6.66533591718518	1	-1.03181686085756	Flu 15_SLVP015-003_2009
157	Flu 15_SLVP015-003	2009	fluzoneSD	[65,99]	0.868543457933922	Flu 15_2009_0_SLVP015-003	Flu 15	0	NA	Non-Twin	Caucasian or White	Female	85.03	Human Luminex 51 plex_Stim_none_Analyte_FASL	Stim_none_Analyte_FASL	molecule	Human Luminex 51 plex	FASL	none	6.52356195605701	1	-0.590650735269967	Flu 15_SLVP015-003_2009
158	Flu 15_SLVP015-003	2009	fluzoneSD	[65,99]	0.868543457933922	Flu 15_2009_0_SLVP015-003	Flu 15	0	NA	Non-Twin	Caucasian or White	Female	85.03	Human Luminex 51 plex_Stim_none_Analyte_FGFB	Stim_none_Analyte_FGFB	molecule	Human Luminex 51 plex	FGFB	none	5.62205181945638	1	-1.06081032923947	Flu 15_SLVP015-003_2009
159	Flu 15_SLVP015-003	2009	fluzoneSD	[65,99]	0.868543457933922	Flu 15_2009_0_SLVP015-003	Flu 15	0	NA	Non-Twin	Caucasian or White	Female	85.03	Human Luminex 51 plex_Stim_none_Analyte_GCSF	Stim_none_Analyte_GCSF	molecule	Human Luminex 51 plex	GCSF	none	6.73131903102506	1	-0.802359675778976	Flu 15_SLVP015-003_2009
160	Flu 15_SLVP015-003	2009	fluzoneSD	[65,99]	0.868543457933922	Flu 15_2009_0_SLVP015-003	Flu 15	0	NA	Non-Twin	Caucasian or White	Female	85.03	Human Luminex 51 plex_Stim_none_Analyte_GMCSF	Stim_none_Analyte_GMCSF	molecule	Human Luminex 51 plex	GMCSF	none	7.98013957763916	1	0.868991617375448	Flu 15_SLVP015-003_2009
161	Flu 15_SLVP015-003	2009	fluzoneSD	[65,99]	0.868543457933922	Flu 15_2009_0_SLVP015-003	Flu 15	0	NA	Non-Twin	Caucasian or White	Female	85.03	Human Luminex 51 plex_Stim_none_Analyte_GROA	Stim_none_Analyte_GROA	molecule	Human Luminex 51 plex	GROA	none	4.95419631038687	1	-1.0865602871267	Flu 15_SLVP015-003_2009
162	Flu 15_SLVP015-003	2009	fluzoneSD	[65,99]	0.868543457933922	Flu 15_2009_0_SLVP015-003	Flu 15	0	NA	Non-Twin	Caucasian or White	Female	85.03	Human Luminex 51 plex_Stim_none_Analyte_HGF	Stim_none_Analyte_HGF	molecule	Human Luminex 51 plex	HGF	none	7.58683978796183	1	-0.742502239536123	Flu 15_SLVP015-003_2009
163	Flu 15_SLVP015-003	2009	fluzoneSD	[65,99]	0.868543457933922	Flu 15_2009_0_SLVP015-003	Flu 15	0	NA	Non-Twin	Caucasian or White	Female	85.03	Human Luminex 51 plex_Stim_none_Analyte_ICAM1	Stim_none_Analyte_ICAM1	molecule	Human Luminex 51 plex	ICAM1	none	12.1905963424756	1	0.275539841424225	Flu 15_SLVP015-003_2009
164	Flu 15_SLVP015-003	2009	fluzoneSD	[65,99]	0.868543457933922	Flu 15_2009_0_SLVP015-003	Flu 15	0	NA	Non-Twin	Caucasian or White	Female	85.03	Human Luminex 51 plex_Stim_none_Analyte_IFNA	Stim_none_Analyte_IFNA	molecule	Human Luminex 51 plex	IFNA	none	4.6724253419715	1	-0.132895673260001	Flu 15_SLVP015-003_2009
165	Flu 15_SLVP015-003	2009	fluzoneSD	[65,99]	0.868543457933922	Flu 15_2009_0_SLVP015-003	Flu 15	0	NA	Non-Twin	Caucasian or White	Female	85.03	Human Luminex 51 plex_Stim_none_Analyte_IFNB	Stim_none_Analyte_IFNB	molecule	Human Luminex 51 plex	IFNB	none	8.07681559705083	1	-0.179838619409039	Flu 15_SLVP015-003_2009
166	Flu 15_SLVP015-003	2009	fluzoneSD	[65,99]	0.868543457933922	Flu 15_2009_0_SLVP015-003	Flu 15	0	NA	Non-Twin	Caucasian or White	Female	85.03	Human Luminex 51 plex_Stim_none_Analyte_IFNG	Stim_none_Analyte_IFNG	molecule	Human Luminex 51 plex	IFNG	none	4.7279204545632	1	-1.34533100339856	Flu 15_SLVP015-003_2009
167	Flu 15_SLVP015-003	2009	fluzoneSD	[65,99]	0.868543457933922	Flu 15_2009_0_SLVP015-003	Flu 15	0	NA	Non-Twin	Caucasian or White	Female	85.03	Human Luminex 51 plex_Stim_none_Analyte_IL10	Stim_none_Analyte_IL10	molecule	Human Luminex 51 plex	IL10	none	4.64385618977472	1	-0.496207556191306	Flu 15_SLVP015-003_2009
168	Flu 15_SLVP015-003	2009	fluzoneSD	[65,99]	0.868543457933922	Flu 15_2009_0_SLVP015-003	Flu 15	0	NA	Non-Twin	Caucasian or White	Female	85.03	Human Luminex 51 plex_Stim_none_Analyte_IL12P40	Stim_none_Analyte_IL12P40	molecule	Human Luminex 51 plex	IL12P40	none	7.45121111183233	1	0.240721409630379	Flu 15_SLVP015-003_2009
169	Flu 15_SLVP015-003	2009	fluzoneSD	[65,99]	0.868543457933922	Flu 15_2009_0_SLVP015-003	Flu 15	0	NA	Non-Twin	Caucasian or White	Female	85.03	Human Luminex 51 plex_Stim_none_Analyte_IL12P70	Stim_none_Analyte_IL12P70	molecule	Human Luminex 51 plex	IL12P70	none	5.39231742277876	1	-0.97847685042159	Flu 15_SLVP015-003_2009
170	Flu 15_SLVP015-003	2009	fluzoneSD	[65,99]	0.868543457933922	Flu 15_2009_0_SLVP015-003	Flu 15	0	NA	Non-Twin	Caucasian or White	Female	85.03	Human Luminex 51 plex_Stim_none_Analyte_IL13	Stim_none_Analyte_IL13	molecule	Human Luminex 51 plex	IL13	none	3.52356195605701	1	-1.47786636458672	Flu 15_SLVP015-003_2009
171	Flu 15_SLVP015-003	2009	fluzoneSD	[65,99]	0.868543457933922	Flu 15_2009_0_SLVP015-003	Flu 15	0	NA	Non-Twin	Caucasian or White	Female	85.03	Human Luminex 51 plex_Stim_none_Analyte_IL15	Stim_none_Analyte_IL15	molecule	Human Luminex 51 plex	IL15	none	5.22881869049588	1	-0.779697168592722	Flu 15_SLVP015-003_2009
172	Flu 15_SLVP015-003	2009	fluzoneSD	[65,99]	0.868543457933922	Flu 15_2009_0_SLVP015-003	Flu 15	0	NA	Non-Twin	Caucasian or White	Female	85.03	Human Luminex 51 plex_Stim_none_Analyte_IL17	Stim_none_Analyte_IL17	molecule	Human Luminex 51 plex	IL17	none	5.82654848729092	1	-1.27049241772122	Flu 15_SLVP015-003_2009
173	Flu 15_SLVP015-003	2009	fluzoneSD	[65,99]	0.868543457933922	Flu 15_2009_0_SLVP015-003	Flu 15	0	NA	Non-Twin	Caucasian or White	Female	85.03	Human Luminex 51 plex_Stim_none_Analyte_IL17F	Stim_none_Analyte_IL17F	molecule	Human Luminex 51 plex	IL17F	none	7.29001884693262	1	-0.0455021814682718	Flu 15_SLVP015-003_2009
174	Flu 15_SLVP015-003	2009	fluzoneSD	[65,99]	0.868543457933922	Flu 15_2009_0_SLVP015-003	Flu 15	0	NA	Non-Twin	Caucasian or White	Female	85.03	Human Luminex 51 plex_Stim_none_Analyte_IL1A	Stim_none_Analyte_IL1A	molecule	Human Luminex 51 plex	IL1A	none	5.94836723158468	1	-0.794152889750279	Flu 15_SLVP015-003_2009
175	Flu 15_SLVP015-003	2009	fluzoneSD	[65,99]	0.868543457933922	Flu 15_2009_0_SLVP015-003	Flu 15	0	NA	Non-Twin	Caucasian or White	Female	85.03	Human Luminex 51 plex_Stim_none_Analyte_IL1B	Stim_none_Analyte_IL1B	molecule	Human Luminex 51 plex	IL1B	none	7.14210705730255	1	0.105657594727854	Flu 15_SLVP015-003_2009
176	Flu 15_SLVP015-003	2009	fluzoneSD	[65,99]	0.868543457933922	Flu 15_2009_0_SLVP015-003	Flu 15	0	NA	Non-Twin	Caucasian or White	Female	85.03	Human Luminex 51 plex_Stim_none_Analyte_IL1RA	Stim_none_Analyte_IL1RA	molecule	Human Luminex 51 plex	IL1RA	none	10.8560363998192	1	0.466804339297304	Flu 15_SLVP015-003_2009
177	Flu 15_SLVP015-003	2009	fluzoneSD	[65,99]	0.868543457933922	Flu 15_2009_0_SLVP015-003	Flu 15	0	NA	Non-Twin	Caucasian or White	Female	85.03	Human Luminex 51 plex_Stim_none_Analyte_IL2	Stim_none_Analyte_IL2	molecule	Human Luminex 51 plex	IL2	none	6.04439411935845	1	-1.41774968777473	Flu 15_SLVP015-003_2009
178	Flu 15_SLVP015-003	2009	fluzoneSD	[65,99]	0.868543457933922	Flu 15_2009_0_SLVP015-003	Flu 15	0	NA	Non-Twin	Caucasian or White	Female	85.03	Human Luminex 51 plex_Stim_none_Analyte_IL4	Stim_none_Analyte_IL4	molecule	Human Luminex 51 plex	IL4	none	5.78135971352466	1	-1.08487039812163	Flu 15_SLVP015-003_2009
179	Flu 15_SLVP015-003	2009	fluzoneSD	[65,99]	0.868543457933922	Flu 15_2009_0_SLVP015-003	Flu 15	0	NA	Non-Twin	Caucasian or White	Female	85.03	Human Luminex 51 plex_Stim_none_Analyte_IL5	Stim_none_Analyte_IL5	molecule	Human Luminex 51 plex	IL5	none	5.32192809488736	1	-1.42814410614047	Flu 15_SLVP015-003_2009
180	Flu 15_SLVP015-003	2009	fluzoneSD	[65,99]	0.868543457933922	Flu 15_2009_0_SLVP015-003	Flu 15	0	NA	Non-Twin	Caucasian or White	Female	85.03	Human Luminex 51 plex_Stim_none_Analyte_IL6	Stim_none_Analyte_IL6	molecule	Human Luminex 51 plex	IL6	none	2.8073549220576	1	-1.04552915221626	Flu 15_SLVP015-003_2009
181	Flu 15_SLVP015-003	2009	fluzoneSD	[65,99]	0.868543457933922	Flu 15_2009_0_SLVP015-003	Flu 15	0	NA	Non-Twin	Caucasian or White	Female	85.03	Human Luminex 51 plex_Stim_none_Analyte_IL7	Stim_none_Analyte_IL7	molecule	Human Luminex 51 plex	IL7	none	6.78135971352466	1	-1.26245974803141	Flu 15_SLVP015-003_2009
182	Flu 15_SLVP015-003	2009	fluzoneSD	[65,99]	0.868543457933922	Flu 15_2009_0_SLVP015-003	Flu 15	0	NA	Non-Twin	Caucasian or White	Female	85.03	Human Luminex 51 plex_Stim_none_Analyte_IL8	Stim_none_Analyte_IL8	molecule	Human Luminex 51 plex	IL8	none	5.44294349584873	1	-1.27165196529084	Flu 15_SLVP015-003_2009
183	Flu 15_SLVP015-003	2009	fluzoneSD	[65,99]	0.868543457933922	Flu 15_2009_0_SLVP015-003	Flu 15	0	NA	Non-Twin	Caucasian or White	Female	85.03	Human Luminex 51 plex_Stim_none_Analyte_IP10	Stim_none_Analyte_IP10	molecule	Human Luminex 51 plex	IP10	none	6.70043971814109	1	-0.9100984098642	Flu 15_SLVP015-003_2009
184	Flu 15_SLVP015-003	2009	fluzoneSD	[65,99]	0.868543457933922	Flu 15_2009_0_SLVP015-003	Flu 15	0	NA	Non-Twin	Caucasian or White	Female	85.03	Human Luminex 51 plex_Stim_none_Analyte_LEPTIN	Stim_none_Analyte_LEPTIN	molecule	Human Luminex 51 plex	LEPTIN	none	13.1726618962945	1	1.19269300609771	Flu 15_SLVP015-003_2009
185	Flu 15_SLVP015-003	2009	fluzoneSD	[65,99]	0.868543457933922	Flu 15_2009_0_SLVP015-003	Flu 15	0	NA	Non-Twin	Caucasian or White	Female	85.03	Human Luminex 51 plex_Stim_none_Analyte_LIF	Stim_none_Analyte_LIF	molecule	Human Luminex 51 plex	LIF	none	5.6724253419715	1	-1.15001833134465	Flu 15_SLVP015-003_2009
186	Flu 15_SLVP015-003	2009	fluzoneSD	[65,99]	0.868543457933922	Flu 15_2009_0_SLVP015-003	Flu 15	0	NA	Non-Twin	Caucasian or White	Female	85.03	Human Luminex 51 plex_Stim_none_Analyte_MCP1	Stim_none_Analyte_MCP1	molecule	Human Luminex 51 plex	MCP1	none	6.37068740680722	1	-1.54254429647624	Flu 15_SLVP015-003_2009
187	Flu 15_SLVP015-003	2009	fluzoneSD	[65,99]	0.868543457933922	Flu 15_2009_0_SLVP015-003	Flu 15	0	NA	Non-Twin	Caucasian or White	Female	85.03	Human Luminex 51 plex_Stim_none_Analyte_MCP3	Stim_none_Analyte_MCP3	molecule	Human Luminex 51 plex	MCP3	none	7.3151495622563	1	-0.042343786828843	Flu 15_SLVP015-003_2009
188	Flu 15_SLVP015-003	2009	fluzoneSD	[65,99]	0.868543457933922	Flu 15_2009_0_SLVP015-003	Flu 15	0	NA	Non-Twin	Caucasian or White	Female	85.03	Human Luminex 51 plex_Stim_none_Analyte_MCSF	Stim_none_Analyte_MCSF	molecule	Human Luminex 51 plex	MCSF	none	6.03342300153745	1	0.158164193946018	Flu 15_SLVP015-003_2009
189	Flu 15_SLVP015-003	2009	fluzoneSD	[65,99]	0.868543457933922	Flu 15_2009_0_SLVP015-003	Flu 15	0	NA	Non-Twin	Caucasian or White	Female	85.03	Human Luminex 51 plex_Stim_none_Analyte_MIG	Stim_none_Analyte_MIG	molecule	Human Luminex 51 plex	MIG	none	8.28193002695544	1	-0.255360858576618	Flu 15_SLVP015-003_2009
190	Flu 15_SLVP015-003	2009	fluzoneSD	[65,99]	0.868543457933922	Flu 15_2009_0_SLVP015-003	Flu 15	0	NA	Non-Twin	Caucasian or White	Female	85.03	Human Luminex 51 plex_Stim_none_Analyte_MIP1A	Stim_none_Analyte_MIP1A	molecule	Human Luminex 51 plex	MIP1A	none	8.71166697356435	1	-0.53910402590898	Flu 15_SLVP015-003_2009
191	Flu 15_SLVP015-003	2009	fluzoneSD	[65,99]	0.868543457933922	Flu 15_2009_0_SLVP015-003	Flu 15	0	NA	Non-Twin	Caucasian or White	Female	85.03	Human Luminex 51 plex_Stim_none_Analyte_MIP1B	Stim_none_Analyte_MIP1B	molecule	Human Luminex 51 plex	MIP1B	none	8.1331422124006	1	-0.822446555261443	Flu 15_SLVP015-003_2009
192	Flu 15_SLVP015-003	2009	fluzoneSD	[65,99]	0.868543457933922	Flu 15_2009_0_SLVP015-003	Flu 15	0	NA	Non-Twin	Caucasian or White	Female	85.03	Human Luminex 51 plex_Stim_none_Analyte_NGF	Stim_none_Analyte_NGF	molecule	Human Luminex 51 plex	NGF	none	4.28540221886225	1	-1.31717493842497	Flu 15_SLVP015-003_2009
193	Flu 15_SLVP015-003	2009	fluzoneSD	[65,99]	0.868543457933922	Flu 15_2009_0_SLVP015-003	Flu 15	0	NA	Non-Twin	Caucasian or White	Female	85.03	Human Luminex 51 plex_Stim_none_Analyte_PAI1	Stim_none_Analyte_PAI1	molecule	Human Luminex 51 plex	PAI1	none	12.2928967554092	1	-0.937878995825793	Flu 15_SLVP015-003_2009
194	Flu 15_SLVP015-003	2009	fluzoneSD	[65,99]	0.868543457933922	Flu 15_2009_0_SLVP015-003	Flu 15	0	NA	Non-Twin	Caucasian or White	Female	85.03	Human Luminex 51 plex_Stim_none_Analyte_PDGFBB	Stim_none_Analyte_PDGFBB	molecule	Human Luminex 51 plex	PDGFBB	none	7.43045255166553	1	-1.8932673106513	Flu 15_SLVP015-003_2009
195	Flu 15_SLVP015-003	2009	fluzoneSD	[65,99]	0.868543457933922	Flu 15_2009_0_SLVP015-003	Flu 15	0	NA	Non-Twin	Caucasian or White	Female	85.03	Human Luminex 51 plex_Stim_none_Analyte_RANTES	Stim_none_Analyte_RANTES	molecule	Human Luminex 51 plex	RANTES	none	13.1547785609486	1	-0.40577833525784	Flu 15_SLVP015-003_2009
196	Flu 15_SLVP015-003	2009	fluzoneSD	[65,99]	0.868543457933922	Flu 15_2009_0_SLVP015-003	Flu 15	0	NA	Non-Twin	Caucasian or White	Female	85.03	Human Luminex 51 plex_Stim_none_Analyte_RESISTIN	Stim_none_Analyte_RESISTIN	molecule	Human Luminex 51 plex	RESISTIN	none	12.8540404656824	1	0.708316560895247	Flu 15_SLVP015-003_2009
197	Flu 15_SLVP015-003	2009	fluzoneSD	[65,99]	0.868543457933922	Flu 15_2009_0_SLVP015-003	Flu 15	0	NA	Non-Twin	Caucasian or White	Female	85.03	Human Luminex 51 plex_Stim_none_Analyte_SCF	Stim_none_Analyte_SCF	molecule	Human Luminex 51 plex	SCF	none	6.3037807481771	1	-0.149718363610105	Flu 15_SLVP015-003_2009
198	Flu 15_SLVP015-003	2009	fluzoneSD	[65,99]	0.868543457933922	Flu 15_2009_0_SLVP015-003	Flu 15	0	NA	Non-Twin	Caucasian or White	Female	85.03	Human Luminex 51 plex_Stim_none_Analyte_TGFA	Stim_none_Analyte_TGFA	molecule	Human Luminex 51 plex	TGFA	none	5.8073549220576	1	0.386717667507386	Flu 15_SLVP015-003_2009
199	Flu 15_SLVP015-003	2009	fluzoneSD	[65,99]	0.868543457933922	Flu 15_2009_0_SLVP015-003	Flu 15	0	NA	Non-Twin	Caucasian or White	Female	85.03	Human Luminex 51 plex_Stim_none_Analyte_TGFB	Stim_none_Analyte_TGFB	molecule	Human Luminex 51 plex	TGFB	none	6.44708322620965	1	-1.12652202940407	Flu 15_SLVP015-003_2009
200	Flu 15_SLVP015-003	2009	fluzoneSD	[65,99]	0.868543457933922	Flu 15_2009_0_SLVP015-003	Flu 15	0	NA	Non-Twin	Caucasian or White	Female	85.03	Human Luminex 51 plex_Stim_none_Analyte_TNFA	Stim_none_Analyte_TNFA	molecule	Human Luminex 51 plex	TNFA	none	4.7279204545632	1	-1.5283716877397	Flu 15_SLVP015-003_2009
201	Flu 15_SLVP015-003	2009	fluzoneSD	[65,99]	0.868543457933922	Flu 15_2009_0_SLVP015-003	Flu 15	0	NA	Non-Twin	Caucasian or White	Female	85.03	Human Luminex 51 plex_Stim_none_Analyte_TNFB	Stim_none_Analyte_TNFB	molecule	Human Luminex 51 plex	TNFB	none	4.02236781302845	1	-0.272491663883105	Flu 15_SLVP015-003_2009
202	Flu 15_SLVP015-003	2009	fluzoneSD	[65,99]	0.868543457933922	Flu 15_2009_0_SLVP015-003	Flu 15	0	NA	Non-Twin	Caucasian or White	Female	85.03	Human Luminex 51 plex_Stim_none_Analyte_TRAIL	Stim_none_Analyte_TRAIL	molecule	Human Luminex 51 plex	TRAIL	none	8.79603960882977	1	-0.0312148331342617	Flu 15_SLVP015-003_2009
203	Flu 15_SLVP015-003	2009	fluzoneSD	[65,99]	0.868543457933922	Flu 15_2009_0_SLVP015-003	Flu 15	0	NA	Non-Twin	Caucasian or White	Female	85.03	Human Luminex 51 plex_Stim_none_Analyte_VCAM1	Stim_none_Analyte_VCAM1	molecule	Human Luminex 51 plex	VCAM1	none	11.9198875149469	1	0.443101621532169	Flu 15_SLVP015-003_2009
204	Flu 15_SLVP015-003	2009	fluzoneSD	[65,99]	0.868543457933922	Flu 15_2009_0_SLVP015-003	Flu 15	0	NA	Non-Twin	Caucasian or White	Female	85.03	Human Luminex 51 plex_Stim_none_Analyte_VEGF	Stim_none_Analyte_VEGF	molecule	Human Luminex 51 plex	VEGF	none	5.23840473932508	1	-1.3847603734175	Flu 15_SLVP015-003_2009
205	Flu 15_SLVP015-003	2010	fluzoneSD	[65,99]	2.04384634474393	Flu 15_2010_0_SLVP015-003	Flu 15	0	NA	Non-Twin	Caucasian or White	Female	86.06	Human Luminex 51 plex_Stim_none_Analyte_CD40L	Stim_none_Analyte_CD40L	molecule	Human Luminex 51 plex	CD40L	none	7.78790255939143	1	-0.851777342137305	Flu 15_SLVP015-003_2010
206	Flu 15_SLVP015-003	2010	fluzoneSD	[65,99]	2.04384634474393	Flu 15_2010_0_SLVP015-003	Flu 15	0	NA	Non-Twin	Caucasian or White	Female	86.06	Human Luminex 51 plex_Stim_none_Analyte_ENA78	Stim_none_Analyte_ENA78	molecule	Human Luminex 51 plex	ENA78	none	6.98299357469431	1	0.411045018036375	Flu 15_SLVP015-003_2010
207	Flu 15_SLVP015-003	2010	fluzoneSD	[65,99]	2.04384634474393	Flu 15_2010_0_SLVP015-003	Flu 15	0	NA	Non-Twin	Caucasian or White	Female	86.06	Human Luminex 51 plex_Stim_none_Analyte_EOTAXIN	Stim_none_Analyte_EOTAXIN	molecule	Human Luminex 51 plex	EOTAXIN	none	7.91438513215544	1	0.383926148355441	Flu 15_SLVP015-003_2010
208	Flu 15_SLVP015-003	2010	fluzoneSD	[65,99]	2.04384634474393	Flu 15_2010_0_SLVP015-003	Flu 15	0	NA	Non-Twin	Caucasian or White	Female	86.06	Human Luminex 51 plex_Stim_none_Analyte_FASL	Stim_none_Analyte_FASL	molecule	Human Luminex 51 plex	FASL	none	6.59245703726808	1	-0.332724047700945	Flu 15_SLVP015-003_2010
209	Flu 15_SLVP015-003	2010	fluzoneSD	[65,99]	2.04384634474393	Flu 15_2010_0_SLVP015-003	Flu 15	0	NA	Non-Twin	Caucasian or White	Female	86.06	Human Luminex 51 plex_Stim_none_Analyte_FGFB	Stim_none_Analyte_FGFB	molecule	Human Luminex 51 plex	FGFB	none	6.40514146313634	1	-0.299696198416687	Flu 15_SLVP015-003_2010
210	Flu 15_SLVP015-003	2010	fluzoneSD	[65,99]	2.04384634474393	Flu 15_2010_0_SLVP015-003	Flu 15	0	NA	Non-Twin	Caucasian or White	Female	86.06	Human Luminex 51 plex_Stim_none_Analyte_GCSF	Stim_none_Analyte_GCSF	molecule	Human Luminex 51 plex	GCSF	none	7.39874369193819	1	0.389904403025332	Flu 15_SLVP015-003_2010
211	Flu 15_SLVP015-003	2010	fluzoneSD	[65,99]	2.04384634474393	Flu 15_2010_0_SLVP015-003	Flu 15	0	NA	Non-Twin	Caucasian or White	Female	86.06	Human Luminex 51 plex_Stim_none_Analyte_GMCSF	Stim_none_Analyte_GMCSF	molecule	Human Luminex 51 plex	GMCSF	none	7.97010589061218	1	1.01826690614553	Flu 15_SLVP015-003_2010
212	Flu 15_SLVP015-003	2010	fluzoneSD	[65,99]	2.04384634474393	Flu 15_2010_0_SLVP015-003	Flu 15	0	NA	Non-Twin	Caucasian or White	Female	86.06	Human Luminex 51 plex_Stim_none_Analyte_GROA	Stim_none_Analyte_GROA	molecule	Human Luminex 51 plex	GROA	none	5.4178525148859	1	-0.54275750250581	Flu 15_SLVP015-003_2010
213	Flu 15_SLVP015-003	2010	fluzoneSD	[65,99]	2.04384634474393	Flu 15_2010_0_SLVP015-003	Flu 15	0	NA	Non-Twin	Caucasian or White	Female	86.06	Human Luminex 51 plex_Stim_none_Analyte_HGF	Stim_none_Analyte_HGF	molecule	Human Luminex 51 plex	HGF	none	8.04848687399234	1	-0.556886396136523	Flu 15_SLVP015-003_2010
214	Flu 15_SLVP015-003	2010	fluzoneSD	[65,99]	2.04384634474393	Flu 15_2010_0_SLVP015-003	Flu 15	0	NA	Non-Twin	Caucasian or White	Female	86.06	Human Luminex 51 plex_Stim_none_Analyte_ICAM1	Stim_none_Analyte_ICAM1	molecule	Human Luminex 51 plex	ICAM1	none	12.1023858421176	1	0.187475737709433	Flu 15_SLVP015-003_2010
215	Flu 15_SLVP015-003	2010	fluzoneSD	[65,99]	2.04384634474393	Flu 15_2010_0_SLVP015-003	Flu 15	0	NA	Non-Twin	Caucasian or White	Female	86.06	Human Luminex 51 plex_Stim_none_Analyte_IFNA	Stim_none_Analyte_IFNA	molecule	Human Luminex 51 plex	IFNA	none	4.75488750216347	1	0.197989074240209	Flu 15_SLVP015-003_2010
216	Flu 15_SLVP015-003	2010	fluzoneSD	[65,99]	2.04384634474393	Flu 15_2010_0_SLVP015-003	Flu 15	0	NA	Non-Twin	Caucasian or White	Female	86.06	Human Luminex 51 plex_Stim_none_Analyte_IFNB	Stim_none_Analyte_IFNB	molecule	Human Luminex 51 plex	IFNB	none	8.4241662888181	1	0.114206249764506	Flu 15_SLVP015-003_2010
217	Flu 15_SLVP015-003	2010	fluzoneSD	[65,99]	2.04384634474393	Flu 15_2010_0_SLVP015-003	Flu 15	0	NA	Non-Twin	Caucasian or White	Female	86.06	Human Luminex 51 plex_Stim_none_Analyte_IFNG	Stim_none_Analyte_IFNG	molecule	Human Luminex 51 plex	IFNG	none	5.8073549220576	1	-0.235607705026366	Flu 15_SLVP015-003_2010
218	Flu 15_SLVP015-003	2010	fluzoneSD	[65,99]	2.04384634474393	Flu 15_2010_0_SLVP015-003	Flu 15	0	NA	Non-Twin	Caucasian or White	Female	86.06	Human Luminex 51 plex_Stim_none_Analyte_IL10	Stim_none_Analyte_IL10	molecule	Human Luminex 51 plex	IL10	none	5.20945336562895	1	0.153726897563765	Flu 15_SLVP015-003_2010
219	Flu 15_SLVP015-003	2010	fluzoneSD	[65,99]	2.04384634474393	Flu 15_2010_0_SLVP015-003	Flu 15	0	NA	Non-Twin	Caucasian or White	Female	86.06	Human Luminex 51 plex_Stim_none_Analyte_IL12P40	Stim_none_Analyte_IL12P40	molecule	Human Luminex 51 plex	IL12P40	none	7.46352437327118	1	0.314363936146343	Flu 15_SLVP015-003_2010
220	Flu 15_SLVP015-003	2010	fluzoneSD	[65,99]	2.04384634474393	Flu 15_2010_0_SLVP015-003	Flu 15	0	NA	Non-Twin	Caucasian or White	Female	86.06	Human Luminex 51 plex_Stim_none_Analyte_IL12P70	Stim_none_Analyte_IL12P70	molecule	Human Luminex 51 plex	IL12P70	none	6.17492568250068	1	-0.139376665567702	Flu 15_SLVP015-003_2010
221	Flu 15_SLVP015-003	2010	fluzoneSD	[65,99]	2.04384634474393	Flu 15_2010_0_SLVP015-003	Flu 15	0	NA	Non-Twin	Caucasian or White	Female	86.06	Human Luminex 51 plex_Stim_none_Analyte_IL13	Stim_none_Analyte_IL13	molecule	Human Luminex 51 plex	IL13	none	4.52356195605701	1	-0.463402681297682	Flu 15_SLVP015-003_2010
222	Flu 15_SLVP015-003	2010	fluzoneSD	[65,99]	2.04384634474393	Flu 15_2010_0_SLVP015-003	Flu 15	0	NA	Non-Twin	Caucasian or White	Female	86.06	Human Luminex 51 plex_Stim_none_Analyte_IL15	Stim_none_Analyte_IL15	molecule	Human Luminex 51 plex	IL15	none	5.61470984411521	1	-0.253651486474512	Flu 15_SLVP015-003_2010
223	Flu 15_SLVP015-003	2010	fluzoneSD	[65,99]	2.04384634474393	Flu 15_2010_0_SLVP015-003	Flu 15	0	NA	Non-Twin	Caucasian or White	Female	86.06	Human Luminex 51 plex_Stim_none_Analyte_IL17	Stim_none_Analyte_IL17	molecule	Human Luminex 51 plex	IL17	none	6.62935662007961	1	-0.309011328177053	Flu 15_SLVP015-003_2010
224	Flu 15_SLVP015-003	2010	fluzoneSD	[65,99]	2.04384634474393	Flu 15_2010_0_SLVP015-003	Flu 15	0	NA	Non-Twin	Caucasian or White	Female	86.06	Human Luminex 51 plex_Stim_none_Analyte_IL17F	Stim_none_Analyte_IL17F	molecule	Human Luminex 51 plex	IL17F	none	7.76652890859886	1	0.503896470618149	Flu 15_SLVP015-003_2010
225	Flu 15_SLVP015-003	2010	fluzoneSD	[65,99]	2.04384634474393	Flu 15_2010_0_SLVP015-003	Flu 15	0	NA	Non-Twin	Caucasian or White	Female	86.06	Human Luminex 51 plex_Stim_none_Analyte_IL1A	Stim_none_Analyte_IL1A	molecule	Human Luminex 51 plex	IL1A	none	6.5274770060604	1	-0.486815990346386	Flu 15_SLVP015-003_2010
226	Flu 15_SLVP015-003	2010	fluzoneSD	[65,99]	2.04384634474393	Flu 15_2010_0_SLVP015-003	Flu 15	0	NA	Non-Twin	Caucasian or White	Female	86.06	Human Luminex 51 plex_Stim_none_Analyte_IL1B	Stim_none_Analyte_IL1B	molecule	Human Luminex 51 plex	IL1B	none	7.4757334309664	1	0.62482813841255	Flu 15_SLVP015-003_2010
227	Flu 15_SLVP015-003	2010	fluzoneSD	[65,99]	2.04384634474393	Flu 15_2010_0_SLVP015-003	Flu 15	0	NA	Non-Twin	Caucasian or White	Female	86.06	Human Luminex 51 plex_Stim_none_Analyte_IL1RA	Stim_none_Analyte_IL1RA	molecule	Human Luminex 51 plex	IL1RA	none	10.5401280385821	1	0.520172499373977	Flu 15_SLVP015-003_2010
228	Flu 15_SLVP015-003	2010	fluzoneSD	[65,99]	2.04384634474393	Flu 15_2010_0_SLVP015-003	Flu 15	0	NA	Non-Twin	Caucasian or White	Female	86.06	Human Luminex 51 plex_Stim_none_Analyte_IL2	Stim_none_Analyte_IL2	molecule	Human Luminex 51 plex	IL2	none	7.36632221424582	1	0.478453376904574	Flu 15_SLVP015-003_2010
229	Flu 15_SLVP015-003	2010	fluzoneSD	[65,99]	2.04384634474393	Flu 15_2010_0_SLVP015-003	Flu 15	0	NA	Non-Twin	Caucasian or White	Female	86.06	Human Luminex 51 plex_Stim_none_Analyte_IL4	Stim_none_Analyte_IL4	molecule	Human Luminex 51 plex	IL4	none	6.01122725542325	1	-0.707380685458915	Flu 15_SLVP015-003_2010
230	Flu 15_SLVP015-003	2010	fluzoneSD	[65,99]	2.04384634474393	Flu 15_2010_0_SLVP015-003	Flu 15	0	NA	Non-Twin	Caucasian or White	Female	86.06	Human Luminex 51 plex_Stim_none_Analyte_IL5	Stim_none_Analyte_IL5	molecule	Human Luminex 51 plex	IL5	none	6.41362792902417	1	0.00346946731600503	Flu 15_SLVP015-003_2010
231	Flu 15_SLVP015-003	2010	fluzoneSD	[65,99]	2.04384634474393	Flu 15_2010_0_SLVP015-003	Flu 15	0	NA	Non-Twin	Caucasian or White	Female	86.06	Human Luminex 51 plex_Stim_none_Analyte_IL6	Stim_none_Analyte_IL6	molecule	Human Luminex 51 plex	IL6	none	3.4594316186373	1	-0.334842604805132	Flu 15_SLVP015-003_2010
232	Flu 15_SLVP015-003	2010	fluzoneSD	[65,99]	2.04384634474393	Flu 15_2010_0_SLVP015-003	Flu 15	0	NA	Non-Twin	Caucasian or White	Female	86.06	Human Luminex 51 plex_Stim_none_Analyte_IL7	Stim_none_Analyte_IL7	molecule	Human Luminex 51 plex	IL7	none	8.09803208296053	1	0.136412807269541	Flu 15_SLVP015-003_2010
233	Flu 15_SLVP015-003	2010	fluzoneSD	[65,99]	2.04384634474393	Flu 15_2010_0_SLVP015-003	Flu 15	0	NA	Non-Twin	Caucasian or White	Female	86.06	Human Luminex 51 plex_Stim_none_Analyte_IL8	Stim_none_Analyte_IL8	molecule	Human Luminex 51 plex	IL8	none	6.39231742277876	1	-0.253537276929143	Flu 15_SLVP015-003_2010
234	Flu 15_SLVP015-003	2010	fluzoneSD	[65,99]	2.04384634474393	Flu 15_2010_0_SLVP015-003	Flu 15	0	NA	Non-Twin	Caucasian or White	Female	86.06	Human Luminex 51 plex_Stim_none_Analyte_IP10	Stim_none_Analyte_IP10	molecule	Human Luminex 51 plex	IP10	none	7.29462074889163	1	-0.403106595278936	Flu 15_SLVP015-003_2010
235	Flu 15_SLVP015-003	2010	fluzoneSD	[65,99]	2.04384634474393	Flu 15_2010_0_SLVP015-003	Flu 15	0	NA	Non-Twin	Caucasian or White	Female	86.06	Human Luminex 51 plex_Stim_none_Analyte_LEPTIN	Stim_none_Analyte_LEPTIN	molecule	Human Luminex 51 plex	LEPTIN	none	12.9329528921947	1	1.21321511737248	Flu 15_SLVP015-003_2010
236	Flu 15_SLVP015-003	2010	fluzoneSD	[65,99]	2.04384634474393	Flu 15_2010_0_SLVP015-003	Flu 15	0	NA	Non-Twin	Caucasian or White	Female	86.06	Human Luminex 51 plex_Stim_none_Analyte_LIF	Stim_none_Analyte_LIF	molecule	Human Luminex 51 plex	LIF	none	6.58871463558226	1	0.0246413789005898	Flu 15_SLVP015-003_2010
237	Flu 15_SLVP015-003	2010	fluzoneSD	[65,99]	2.04384634474393	Flu 15_2010_0_SLVP015-003	Flu 15	0	NA	Non-Twin	Caucasian or White	Female	86.06	Human Luminex 51 plex_Stim_none_Analyte_MCP1	Stim_none_Analyte_MCP1	molecule	Human Luminex 51 plex	MCP1	none	7.74146698640115	1	-0.779501776533786	Flu 15_SLVP015-003_2010
238	Flu 15_SLVP015-003	2010	fluzoneSD	[65,99]	2.04384634474393	Flu 15_2010_0_SLVP015-003	Flu 15	0	NA	Non-Twin	Caucasian or White	Female	86.06	Human Luminex 51 plex_Stim_none_Analyte_MCP3	Stim_none_Analyte_MCP3	molecule	Human Luminex 51 plex	MCP3	none	7.45738087907254	1	0.626644149287669	Flu 15_SLVP015-003_2010
239	Flu 15_SLVP015-003	2010	fluzoneSD	[65,99]	2.04384634474393	Flu 15_2010_0_SLVP015-003	Flu 15	0	NA	Non-Twin	Caucasian or White	Female	86.06	Human Luminex 51 plex_Stim_none_Analyte_MCSF	Stim_none_Analyte_MCSF	molecule	Human Luminex 51 plex	MCSF	none	5.8703647195834	1	-0.0767436492022602	Flu 15_SLVP015-003_2010
240	Flu 15_SLVP015-003	2010	fluzoneSD	[65,99]	2.04384634474393	Flu 15_2010_0_SLVP015-003	Flu 15	0	NA	Non-Twin	Caucasian or White	Female	86.06	Human Luminex 51 plex_Stim_none_Analyte_MIG	Stim_none_Analyte_MIG	molecule	Human Luminex 51 plex	MIG	none	8.27728740013036	1	-0.322269810917606	Flu 15_SLVP015-003_2010
241	Flu 15_SLVP015-003	2010	fluzoneSD	[65,99]	2.04384634474393	Flu 15_2010_0_SLVP015-003	Flu 15	0	NA	Non-Twin	Caucasian or White	Female	86.06	Human Luminex 51 plex_Stim_none_Analyte_MIP1A	Stim_none_Analyte_MIP1A	molecule	Human Luminex 51 plex	MIP1A	none	8.92035285541508	1	-0.172447322505422	Flu 15_SLVP015-003_2010
242	Flu 15_SLVP015-003	2010	fluzoneSD	[65,99]	2.04384634474393	Flu 15_2010_0_SLVP015-003	Flu 15	0	NA	Non-Twin	Caucasian or White	Female	86.06	Human Luminex 51 plex_Stim_none_Analyte_MIP1B	Stim_none_Analyte_MIP1B	molecule	Human Luminex 51 plex	MIP1B	none	8.39660478118186	1	-0.281351240440232	Flu 15_SLVP015-003_2010
243	Flu 15_SLVP015-003	2010	fluzoneSD	[65,99]	2.04384634474393	Flu 15_2010_0_SLVP015-003	Flu 15	0	NA	Non-Twin	Caucasian or White	Female	86.06	Human Luminex 51 plex_Stim_none_Analyte_NGF	Stim_none_Analyte_NGF	molecule	Human Luminex 51 plex	NGF	none	5.18982455888002	1	-0.430398626044387	Flu 15_SLVP015-003_2010
244	Flu 15_SLVP015-003	2010	fluzoneSD	[65,99]	2.04384634474393	Flu 15_2010_0_SLVP015-003	Flu 15	0	NA	Non-Twin	Caucasian or White	Female	86.06	Human Luminex 51 plex_Stim_none_Analyte_PAI1	Stim_none_Analyte_PAI1	molecule	Human Luminex 51 plex	PAI1	none	12.3778883293397	1	-0.610485890118122	Flu 15_SLVP015-003_2010
245	Flu 15_SLVP015-003	2010	fluzoneSD	[65,99]	2.04384634474393	Flu 15_2010_0_SLVP015-003	Flu 15	0	NA	Non-Twin	Caucasian or White	Female	86.06	Human Luminex 51 plex_Stim_none_Analyte_PDGFBB	Stim_none_Analyte_PDGFBB	molecule	Human Luminex 51 plex	PDGFBB	none	9.33650655981026	1	-0.111363073687985	Flu 15_SLVP015-003_2010
246	Flu 15_SLVP015-003	2010	fluzoneSD	[65,99]	2.04384634474393	Flu 15_2010_0_SLVP015-003	Flu 15	0	NA	Non-Twin	Caucasian or White	Female	86.06	Human Luminex 51 plex_Stim_none_Analyte_RANTES	Stim_none_Analyte_RANTES	molecule	Human Luminex 51 plex	RANTES	none	13.2702588205689	1	-0.221138152403092	Flu 15_SLVP015-003_2010
247	Flu 15_SLVP015-003	2010	fluzoneSD	[65,99]	2.04384634474393	Flu 15_2010_0_SLVP015-003	Flu 15	0	NA	Non-Twin	Caucasian or White	Female	86.06	Human Luminex 51 plex_Stim_none_Analyte_RESISTIN	Stim_none_Analyte_RESISTIN	molecule	Human Luminex 51 plex	RESISTIN	none	12.7248335639336	1	0.594984610813165	Flu 15_SLVP015-003_2010
248	Flu 15_SLVP015-003	2010	fluzoneSD	[65,99]	2.04384634474393	Flu 15_2010_0_SLVP015-003	Flu 15	0	NA	Non-Twin	Caucasian or White	Female	86.06	Human Luminex 51 plex_Stim_none_Analyte_SCF	Stim_none_Analyte_SCF	molecule	Human Luminex 51 plex	SCF	none	6.89178370321831	1	0.597605082628824	Flu 15_SLVP015-003_2010
249	Flu 15_SLVP015-003	2010	fluzoneSD	[65,99]	2.04384634474393	Flu 15_2010_0_SLVP015-003	Flu 15	0	NA	Non-Twin	Caucasian or White	Female	86.06	Human Luminex 51 plex_Stim_none_Analyte_TGFA	Stim_none_Analyte_TGFA	molecule	Human Luminex 51 plex	TGFA	none	6.03342300153745	1	0.745318717197306	Flu 15_SLVP015-003_2010
250	Flu 15_SLVP015-003	2010	fluzoneSD	[65,99]	2.04384634474393	Flu 15_2010_0_SLVP015-003	Flu 15	0	NA	Non-Twin	Caucasian or White	Female	86.06	Human Luminex 51 plex_Stim_none_Analyte_TGFB	Stim_none_Analyte_TGFB	molecule	Human Luminex 51 plex	TGFB	none	7.48381577726426	1	0.236958424240423	Flu 15_SLVP015-003_2010
251	Flu 15_SLVP015-003	2010	fluzoneSD	[65,99]	2.04384634474393	Flu 15_2010_0_SLVP015-003	Flu 15	0	NA	Non-Twin	Caucasian or White	Female	86.06	Human Luminex 51 plex_Stim_none_Analyte_TNFA	Stim_none_Analyte_TNFA	molecule	Human Luminex 51 plex	TNFA	none	5.91288933622996	1	0.0627500978393298	Flu 15_SLVP015-003_2010
252	Flu 15_SLVP015-003	2010	fluzoneSD	[65,99]	2.04384634474393	Flu 15_2010_0_SLVP015-003	Flu 15	0	NA	Non-Twin	Caucasian or White	Female	86.06	Human Luminex 51 plex_Stim_none_Analyte_TNFB	Stim_none_Analyte_TNFB	molecule	Human Luminex 51 plex	TNFB	none	4.08746284125034	1	-0.122264329952625	Flu 15_SLVP015-003_2010
253	Flu 15_SLVP015-003	2010	fluzoneSD	[65,99]	2.04384634474393	Flu 15_2010_0_SLVP015-003	Flu 15	0	NA	Non-Twin	Caucasian or White	Female	86.06	Human Luminex 51 plex_Stim_none_Analyte_TRAIL	Stim_none_Analyte_TRAIL	molecule	Human Luminex 51 plex	TRAIL	none	8.69174351917128	1	-0.0659637774944412	Flu 15_SLVP015-003_2010
254	Flu 15_SLVP015-003	2010	fluzoneSD	[65,99]	2.04384634474393	Flu 15_2010_0_SLVP015-003	Flu 15	0	NA	Non-Twin	Caucasian or White	Female	86.06	Human Luminex 51 plex_Stim_none_Analyte_VCAM1	Stim_none_Analyte_VCAM1	molecule	Human Luminex 51 plex	VCAM1	none	11.8910241901495	1	0.57919028422042	Flu 15_SLVP015-003_2010
255	Flu 15_SLVP015-003	2010	fluzoneSD	[65,99]	2.04384634474393	Flu 15_2010_0_SLVP015-003	Flu 15	0	NA	Non-Twin	Caucasian or White	Female	86.06	Human Luminex 51 plex_Stim_none_Analyte_VEGF	Stim_none_Analyte_VEGF	molecule	Human Luminex 51 plex	VEGF	none	6.28540221886225	1	-0.52966220823827	Flu 15_SLVP015-003_2010
256	Flu 15_SLVP015-003	2015	fluzoneHD	[65,99]	1.77345482245362	Flu 15_2015_0_SLVP015-003	Flu 15	0	NA	Non-Twin	Caucasian or White	Female	95	Human Luminex 62-63 plex_Stim_none_Analyte_BDNF	Stim_none_Analyte_BDNF	molecule	Human Luminex 62-63 plex	BDNF	none	11.2019707283731	1	-0.422033556455295	Flu 15_SLVP015-003_2015
257	Flu 15_SLVP015-003	2015	fluzoneHD	[65,99]	1.77345482245362	Flu 15_2015_0_SLVP015-003	Flu 15	0	NA	Non-Twin	Caucasian or White	Female	95	Human Luminex 62-63 plex_Stim_none_Analyte_CD40L	Stim_none_Analyte_CD40L	molecule	Human Luminex 62-63 plex	CD40L	none	7.39231742277876	1	-0.578183323587289	Flu 15_SLVP015-003_2015
258	Flu 15_SLVP015-003	2015	fluzoneHD	[65,99]	1.77345482245362	Flu 15_2015_0_SLVP015-003	Flu 15	0	NA	Non-Twin	Caucasian or White	Female	95	Human Luminex 62-63 plex_Stim_none_Analyte_EGF	Stim_none_Analyte_EGF	molecule	Human Luminex 62-63 plex	EGF	none	6.70735913208088	1	-0.492621055848714	Flu 15_SLVP015-003_2015
259	Flu 15_SLVP015-003	2015	fluzoneHD	[65,99]	1.77345482245362	Flu 15_2015_0_SLVP015-003	Flu 15	0	NA	Non-Twin	Caucasian or White	Female	95	Human Luminex 62-63 plex_Stim_none_Analyte_ENA78	Stim_none_Analyte_ENA78	molecule	Human Luminex 62-63 plex	ENA78	none	7.57742882803575	1	-0.907056646860115	Flu 15_SLVP015-003_2015
260	Flu 15_SLVP015-003	2015	fluzoneHD	[65,99]	1.77345482245362	Flu 15_2015_0_SLVP015-003	Flu 15	0	NA	Non-Twin	Caucasian or White	Female	95	Human Luminex 62-63 plex_Stim_none_Analyte_EOTAXIN	Stim_none_Analyte_EOTAXIN	molecule	Human Luminex 62-63 plex	EOTAXIN	none	6.60362634498619	1	0.0771590436292698	Flu 15_SLVP015-003_2015
261	Flu 15_SLVP015-003	2015	fluzoneHD	[65,99]	1.77345482245362	Flu 15_2015_0_SLVP015-003	Flu 15	0	NA	Non-Twin	Caucasian or White	Female	95	Human Luminex 62-63 plex_Stim_none_Analyte_FASL	Stim_none_Analyte_FASL	molecule	Human Luminex 62-63 plex	FASL	none	4.39231742277876	1	-0.324405695013839	Flu 15_SLVP015-003_2015
262	Flu 15_SLVP015-003	2015	fluzoneHD	[65,99]	1.77345482245362	Flu 15_2015_0_SLVP015-003	Flu 15	0	NA	Non-Twin	Caucasian or White	Female	95	Human Luminex 62-63 plex_Stim_none_Analyte_FGFB	Stim_none_Analyte_FGFB	molecule	Human Luminex 62-63 plex	FGFB	none	5.38370429247405	1	-0.278568160768951	Flu 15_SLVP015-003_2015
263	Flu 15_SLVP015-003	2015	fluzoneHD	[65,99]	1.77345482245362	Flu 15_2015_0_SLVP015-003	Flu 15	0	NA	Non-Twin	Caucasian or White	Female	95	Human Luminex 62-63 plex_Stim_none_Analyte_GCSF	Stim_none_Analyte_GCSF	molecule	Human Luminex 62-63 plex	GCSF	none	5.2667865406949	1	-0.311506245714354	Flu 15_SLVP015-003_2015
264	Flu 15_SLVP015-003	2015	fluzoneHD	[65,99]	1.77345482245362	Flu 15_2015_0_SLVP015-003	Flu 15	0	NA	Non-Twin	Caucasian or White	Female	95	Human Luminex 62-63 plex_Stim_none_Analyte_GMCSF	Stim_none_Analyte_GMCSF	molecule	Human Luminex 62-63 plex	GMCSF	none	6.25738784269265	1	1.99844493381892	Flu 15_SLVP015-003_2015
265	Flu 15_SLVP015-003	2015	fluzoneHD	[65,99]	1.77345482245362	Flu 15_2015_0_SLVP015-003	Flu 15	0	NA	Non-Twin	Caucasian or White	Female	95	Human Luminex 62-63 plex_Stim_none_Analyte_GROA	Stim_none_Analyte_GROA	molecule	Human Luminex 62-63 plex	GROA	none	4.20945336562895	1	-0.805639118721963	Flu 15_SLVP015-003_2015
266	Flu 15_SLVP015-003	2015	fluzoneHD	[65,99]	1.77345482245362	Flu 15_2015_0_SLVP015-003	Flu 15	0	NA	Non-Twin	Caucasian or White	Female	95	Human Luminex 62-63 plex_Stim_none_Analyte_HGF	Stim_none_Analyte_HGF	molecule	Human Luminex 62-63 plex	HGF	none	6.48381577726426	1	1.06232572099638	Flu 15_SLVP015-003_2015
267	Flu 15_SLVP015-003	2015	fluzoneHD	[65,99]	1.77345482245362	Flu 15_2015_0_SLVP015-003	Flu 15	0	NA	Non-Twin	Caucasian or White	Female	95	Human Luminex 62-63 plex_Stim_none_Analyte_ICAM1	Stim_none_Analyte_ICAM1	molecule	Human Luminex 62-63 plex	ICAM1	none	9.79685079526716	1	0.393609164777327	Flu 15_SLVP015-003_2015
268	Flu 15_SLVP015-003	2015	fluzoneHD	[65,99]	1.77345482245362	Flu 15_2015_0_SLVP015-003	Flu 15	0	NA	Non-Twin	Caucasian or White	Female	95	Human Luminex 62-63 plex_Stim_none_Analyte_IFNA	Stim_none_Analyte_IFNA	molecule	Human Luminex 62-63 plex	IFNA	none	6.45121111183233	1	-0.167278211381578	Flu 15_SLVP015-003_2015
269	Flu 15_SLVP015-003	2015	fluzoneHD	[65,99]	1.77345482245362	Flu 15_2015_0_SLVP015-003	Flu 15	0	NA	Non-Twin	Caucasian or White	Female	95	Human Luminex 62-63 plex_Stim_none_Analyte_IFNB	Stim_none_Analyte_IFNB	molecule	Human Luminex 62-63 plex	IFNB	none	5.70043971814109	1	-0.211772526848269	Flu 15_SLVP015-003_2015
270	Flu 15_SLVP015-003	2015	fluzoneHD	[65,99]	1.77345482245362	Flu 15_2015_0_SLVP015-003	Flu 15	0	NA	Non-Twin	Caucasian or White	Female	95	Human Luminex 62-63 plex_Stim_none_Analyte_IFNG	Stim_none_Analyte_IFNG	molecule	Human Luminex 62-63 plex	IFNG	none	5.2667865406949	1	-0.449797585361356	Flu 15_SLVP015-003_2015
271	Flu 15_SLVP015-003	2015	fluzoneHD	[65,99]	1.77345482245362	Flu 15_2015_0_SLVP015-003	Flu 15	0	NA	Non-Twin	Caucasian or White	Female	95	Human Luminex 62-63 plex_Stim_none_Analyte_IL10	Stim_none_Analyte_IL10	molecule	Human Luminex 62-63 plex	IL10	none	6.3037807481771	1	0.0687392522879746	Flu 15_SLVP015-003_2015
272	Flu 15_SLVP015-003	2015	fluzoneHD	[65,99]	1.77345482245362	Flu 15_2015_0_SLVP015-003	Flu 15	0	NA	Non-Twin	Caucasian or White	Female	95	Human Luminex 62-63 plex_Stim_none_Analyte_IL12P40	Stim_none_Analyte_IL12P40	molecule	Human Luminex 62-63 plex	IL12P40	none	7.62021982550749	1	0.147730367299058	Flu 15_SLVP015-003_2015
273	Flu 15_SLVP015-003	2015	fluzoneHD	[65,99]	1.77345482245362	Flu 15_2015_0_SLVP015-003	Flu 15	0	NA	Non-Twin	Caucasian or White	Female	95	Human Luminex 62-63 plex_Stim_none_Analyte_IL12P70	Stim_none_Analyte_IL12P70	molecule	Human Luminex 62-63 plex	IL12P70	none	5.28540221886225	1	-0.125049902155704	Flu 15_SLVP015-003_2015
274	Flu 15_SLVP015-003	2015	fluzoneHD	[65,99]	1.77345482245362	Flu 15_2015_0_SLVP015-003	Flu 15	0	NA	Non-Twin	Caucasian or White	Female	95	Human Luminex 62-63 plex_Stim_none_Analyte_IL13	Stim_none_Analyte_IL13	molecule	Human Luminex 62-63 plex	IL13	none	4.32192809488736	1	-0.295549756619111	Flu 15_SLVP015-003_2015
275	Flu 15_SLVP015-003	2015	fluzoneHD	[65,99]	1.77345482245362	Flu 15_2015_0_SLVP015-003	Flu 15	0	NA	Non-Twin	Caucasian or White	Female	95	Human Luminex 62-63 plex_Stim_none_Analyte_IL15	Stim_none_Analyte_IL15	molecule	Human Luminex 62-63 plex	IL15	none	5.53915881110803	1	0.056426588926343	Flu 15_SLVP015-003_2015
276	Flu 15_SLVP015-003	2015	fluzoneHD	[65,99]	1.77345482245362	Flu 15_2015_0_SLVP015-003	Flu 15	0	NA	Non-Twin	Caucasian or White	Female	95	Human Luminex 62-63 plex_Stim_none_Analyte_IL17A	Stim_none_Analyte_IL17A	molecule	Human Luminex 62-63 plex	IL17A	none	5.59991284218713	1	-0.425705396182971	Flu 15_SLVP015-003_2015
277	Flu 15_SLVP015-003	2015	fluzoneHD	[65,99]	1.77345482245362	Flu 15_2015_0_SLVP015-003	Flu 15	0	NA	Non-Twin	Caucasian or White	Female	95	Human Luminex 62-63 plex_Stim_none_Analyte_IL17F	Stim_none_Analyte_IL17F	molecule	Human Luminex 62-63 plex	IL17F	none	7.44294349584873	1	0.260531317406531	Flu 15_SLVP015-003_2015
278	Flu 15_SLVP015-003	2015	fluzoneHD	[65,99]	1.77345482245362	Flu 15_2015_0_SLVP015-003	Flu 15	0	NA	Non-Twin	Caucasian or White	Female	95	Human Luminex 62-63 plex_Stim_none_Analyte_IL18	Stim_none_Analyte_IL18	molecule	Human Luminex 62-63 plex	IL18	none	7.72109918870719	1	-0.230153994757437	Flu 15_SLVP015-003_2015
279	Flu 15_SLVP015-003	2015	fluzoneHD	[65,99]	1.77345482245362	Flu 15_2015_0_SLVP015-003	Flu 15	0	NA	Non-Twin	Caucasian or White	Female	95	Human Luminex 62-63 plex_Stim_none_Analyte_IL1A	Stim_none_Analyte_IL1A	molecule	Human Luminex 62-63 plex	IL1A	none	7.75321674917896	1	0.664919707699268	Flu 15_SLVP015-003_2015
280	Flu 15_SLVP015-003	2015	fluzoneHD	[65,99]	1.77345482245362	Flu 15_2015_0_SLVP015-003	Flu 15	0	NA	Non-Twin	Caucasian or White	Female	95	Human Luminex 62-63 plex_Stim_none_Analyte_IL1B	Stim_none_Analyte_IL1B	molecule	Human Luminex 62-63 plex	IL1B	none	4.49185309632967	1	0.0117131504068384	Flu 15_SLVP015-003_2015
281	Flu 15_SLVP015-003	2015	fluzoneHD	[65,99]	1.77345482245362	Flu 15_2015_0_SLVP015-003	Flu 15	0	NA	Non-Twin	Caucasian or White	Female	95	Human Luminex 62-63 plex_Stim_none_Analyte_IL1RA	Stim_none_Analyte_IL1RA	molecule	Human Luminex 62-63 plex	IL1RA	none	4.7279204545632	1	0.375855886533602	Flu 15_SLVP015-003_2015
282	Flu 15_SLVP015-003	2015	fluzoneHD	[65,99]	1.77345482245362	Flu 15_2015_0_SLVP015-003	Flu 15	0	NA	Non-Twin	Caucasian or White	Female	95	Human Luminex 62-63 plex_Stim_none_Analyte_IL2	Stim_none_Analyte_IL2	molecule	Human Luminex 62-63 plex	IL2	none	4.78135971352466	1	-0.0657152135567435	Flu 15_SLVP015-003_2015
283	Flu 15_SLVP015-003	2015	fluzoneHD	[65,99]	1.77345482245362	Flu 15_2015_0_SLVP015-003	Flu 15	0	NA	Non-Twin	Caucasian or White	Female	95	Human Luminex 62-63 plex_Stim_none_Analyte_IL21	Stim_none_Analyte_IL21	molecule	Human Luminex 62-63 plex	IL21	none	6.4594316186373	1	1.14988690546071	Flu 15_SLVP015-003_2015
284	Flu 15_SLVP015-003	2015	fluzoneHD	[65,99]	1.77345482245362	Flu 15_2015_0_SLVP015-003	Flu 15	0	NA	Non-Twin	Caucasian or White	Female	95	Human Luminex 62-63 plex_Stim_none_Analyte_IL22	Stim_none_Analyte_IL22	molecule	Human Luminex 62-63 plex	IL22	none	5.10852445677817	1	-1.47440473472471	Flu 15_SLVP015-003_2015
285	Flu 15_SLVP015-003	2015	fluzoneHD	[65,99]	1.77345482245362	Flu 15_2015_0_SLVP015-003	Flu 15	0	NA	Non-Twin	Caucasian or White	Female	95	Human Luminex 62-63 plex_Stim_none_Analyte_IL23	Stim_none_Analyte_IL23	molecule	Human Luminex 62-63 plex	IL23	none	5.58496250072116	1	0.481300108801297	Flu 15_SLVP015-003_2015
286	Flu 15_SLVP015-003	2015	fluzoneHD	[65,99]	1.77345482245362	Flu 15_2015_0_SLVP015-003	Flu 15	0	NA	Non-Twin	Caucasian or White	Female	95	Human Luminex 62-63 plex_Stim_none_Analyte_IL27	Stim_none_Analyte_IL27	molecule	Human Luminex 62-63 plex	IL27	none	4.75488750216347	1	-0.262957325822241	Flu 15_SLVP015-003_2015
287	Flu 15_SLVP015-003	2015	fluzoneHD	[65,99]	1.77345482245362	Flu 15_2015_0_SLVP015-003	Flu 15	0	NA	Non-Twin	Caucasian or White	Female	95	Human Luminex 62-63 plex_Stim_none_Analyte_IL31	Stim_none_Analyte_IL31	molecule	Human Luminex 62-63 plex	IL31	none	3.95419631038688	1	-0.2267513649849	Flu 15_SLVP015-003_2015
288	Flu 15_SLVP015-003	2015	fluzoneHD	[65,99]	1.77345482245362	Flu 15_2015_0_SLVP015-003	Flu 15	0	NA	Non-Twin	Caucasian or White	Female	95	Human Luminex 62-63 plex_Stim_none_Analyte_IL4	Stim_none_Analyte_IL4	molecule	Human Luminex 62-63 plex	IL4	none	5.13955135239879	1	-0.497329118932273	Flu 15_SLVP015-003_2015
289	Flu 15_SLVP015-003	2015	fluzoneHD	[65,99]	1.77345482245362	Flu 15_2015_0_SLVP015-003	Flu 15	0	NA	Non-Twin	Caucasian or White	Female	95	Human Luminex 62-63 plex_Stim_none_Analyte_IL5	Stim_none_Analyte_IL5	molecule	Human Luminex 62-63 plex	IL5	none	5.63662462054365	1	0.273165104945708	Flu 15_SLVP015-003_2015
290	Flu 15_SLVP015-003	2015	fluzoneHD	[65,99]	1.77345482245362	Flu 15_2015_0_SLVP015-003	Flu 15	0	NA	Non-Twin	Caucasian or White	Female	95	Human Luminex 62-63 plex_Stim_none_Analyte_IL6	Stim_none_Analyte_IL6	molecule	Human Luminex 62-63 plex	IL6	none	5.28540221886225	1	0.0861472479967021	Flu 15_SLVP015-003_2015
291	Flu 15_SLVP015-003	2015	fluzoneHD	[65,99]	1.77345482245362	Flu 15_2015_0_SLVP015-003	Flu 15	0	NA	Non-Twin	Caucasian or White	Female	95	Human Luminex 62-63 plex_Stim_none_Analyte_IL7	Stim_none_Analyte_IL7	molecule	Human Luminex 62-63 plex	IL7	none	5.53915881110803	1	-0.324087834411253	Flu 15_SLVP015-003_2015
292	Flu 15_SLVP015-003	2015	fluzoneHD	[65,99]	1.77345482245362	Flu 15_2015_0_SLVP015-003	Flu 15	0	NA	Non-Twin	Caucasian or White	Female	95	Human Luminex 62-63 plex_Stim_none_Analyte_IL8	Stim_none_Analyte_IL8	molecule	Human Luminex 62-63 plex	IL8	none	5.02236781302845	1	-0.593145142322056	Flu 15_SLVP015-003_2015
293	Flu 15_SLVP015-003	2015	fluzoneHD	[65,99]	1.77345482245362	Flu 15_2015_0_SLVP015-003	Flu 15	0	NA	Non-Twin	Caucasian or White	Female	95	Human Luminex 62-63 plex_Stim_none_Analyte_IL9	Stim_none_Analyte_IL9	molecule	Human Luminex 62-63 plex	IL9	none	4.28540221886225	1	-0.411791510954177	Flu 15_SLVP015-003_2015
294	Flu 15_SLVP015-003	2015	fluzoneHD	[65,99]	1.77345482245362	Flu 15_2015_0_SLVP015-003	Flu 15	0	NA	Non-Twin	Caucasian or White	Female	95	Human Luminex 62-63 plex_Stim_none_Analyte_IP10	Stim_none_Analyte_IP10	molecule	Human Luminex 62-63 plex	IP10	none	6.34872815423108	1	-0.350169045246213	Flu 15_SLVP015-003_2015
295	Flu 15_SLVP015-003	2015	fluzoneHD	[65,99]	1.77345482245362	Flu 15_2015_0_SLVP015-003	Flu 15	0	NA	Non-Twin	Caucasian or White	Female	95	Human Luminex 62-63 plex_Stim_none_Analyte_LEPTIN	Stim_none_Analyte_LEPTIN	molecule	Human Luminex 62-63 plex	LEPTIN	none	12.9046346216682	1	1.34686424905414	Flu 15_SLVP015-003_2015
296	Flu 15_SLVP015-003	2015	fluzoneHD	[65,99]	1.77345482245362	Flu 15_2015_0_SLVP015-003	Flu 15	0	NA	Non-Twin	Caucasian or White	Female	95	Human Luminex 62-63 plex_Stim_none_Analyte_LIF	Stim_none_Analyte_LIF	molecule	Human Luminex 62-63 plex	LIF	none	5.12928301694497	1	-0.135598635101996	Flu 15_SLVP015-003_2015
297	Flu 15_SLVP015-003	2015	fluzoneHD	[65,99]	1.77345482245362	Flu 15_2015_0_SLVP015-003	Flu 15	0	NA	Non-Twin	Caucasian or White	Female	95	Human Luminex 62-63 plex_Stim_none_Analyte_MCP1	Stim_none_Analyte_MCP1	molecule	Human Luminex 62-63 plex	MCP1	none	8.9901039638575	1	0.692954883273237	Flu 15_SLVP015-003_2015
298	Flu 15_SLVP015-003	2015	fluzoneHD	[65,99]	1.77345482245362	Flu 15_2015_0_SLVP015-003	Flu 15	0	NA	Non-Twin	Caucasian or White	Female	95	Human Luminex 62-63 plex_Stim_none_Analyte_MCP3	Stim_none_Analyte_MCP3	molecule	Human Luminex 62-63 plex	MCP3	none	5.15987133677839	1	-0.324694713797969	Flu 15_SLVP015-003_2015
299	Flu 15_SLVP015-003	2015	fluzoneHD	[65,99]	1.77345482245362	Flu 15_2015_0_SLVP015-003	Flu 15	0	NA	Non-Twin	Caucasian or White	Female	95	Human Luminex 62-63 plex_Stim_none_Analyte_MCSF	Stim_none_Analyte_MCSF	molecule	Human Luminex 62-63 plex	MCSF	none	5.20945336562895	1	-0.538057574887228	Flu 15_SLVP015-003_2015
300	Flu 15_SLVP015-003	2015	fluzoneHD	[65,99]	1.77345482245362	Flu 15_2015_0_SLVP015-003	Flu 15	0	NA	Non-Twin	Caucasian or White	Female	95	Human Luminex 62-63 plex_Stim_none_Analyte_MIG	Stim_none_Analyte_MIG	molecule	Human Luminex 62-63 plex	MIG	none	7.51963625284321	1	1.06450180251809	Flu 15_SLVP015-003_2015
301	Flu 15_SLVP015-003	2015	fluzoneHD	[65,99]	1.77345482245362	Flu 15_2015_0_SLVP015-003	Flu 15	0	NA	Non-Twin	Caucasian or White	Female	95	Human Luminex 62-63 plex_Stim_none_Analyte_MIP1A	Stim_none_Analyte_MIP1A	molecule	Human Luminex 62-63 plex	MIP1A	none	6.80413102118332	1	0.952939060791245	Flu 15_SLVP015-003_2015
302	Flu 15_SLVP015-003	2015	fluzoneHD	[65,99]	1.77345482245362	Flu 15_2015_0_SLVP015-003	Flu 15	0	NA	Non-Twin	Caucasian or White	Female	95	Human Luminex 62-63 plex_Stim_none_Analyte_MIP1B	Stim_none_Analyte_MIP1B	molecule	Human Luminex 62-63 plex	MIP1B	none	8.60640521269779	1	0.53116848578141	Flu 15_SLVP015-003_2015
303	Flu 15_SLVP015-003	2015	fluzoneHD	[65,99]	1.77345482245362	Flu 15_2015_0_SLVP015-003	Flu 15	0	NA	Non-Twin	Caucasian or White	Female	95	Human Luminex 62-63 plex_Stim_none_Analyte_NGF	Stim_none_Analyte_NGF	molecule	Human Luminex 62-63 plex	NGF	none	5.14974711950468	1	0.182499481226706	Flu 15_SLVP015-003_2015
304	Flu 15_SLVP015-003	2015	fluzoneHD	[65,99]	1.77345482245362	Flu 15_2015_0_SLVP015-003	Flu 15	0	NA	Non-Twin	Caucasian or White	Female	95	Human Luminex 62-63 plex_Stim_none_Analyte_PAI1	Stim_none_Analyte_PAI1	molecule	Human Luminex 62-63 plex	PAI1	none	12.7754559625691	1	0.290840919876262	Flu 15_SLVP015-003_2015
305	Flu 15_SLVP015-003	2015	fluzoneHD	[65,99]	1.77345482245362	Flu 15_2015_0_SLVP015-003	Flu 15	0	NA	Non-Twin	Caucasian or White	Female	95	Human Luminex 62-63 plex_Stim_none_Analyte_PDGFBB	Stim_none_Analyte_PDGFBB	molecule	Human Luminex 62-63 plex	PDGFBB	none	6.29462074889163	1	-0.652822128441814	Flu 15_SLVP015-003_2015
306	Flu 15_SLVP015-003	2015	fluzoneHD	[65,99]	1.77345482245362	Flu 15_2015_0_SLVP015-003	Flu 15	0	NA	Non-Twin	Caucasian or White	Female	95	Human Luminex 62-63 plex_Stim_none_Analyte_RANTES	Stim_none_Analyte_RANTES	molecule	Human Luminex 62-63 plex	RANTES	none	9.55602699272468	1	-0.98972576007221	Flu 15_SLVP015-003_2015
307	Flu 15_SLVP015-003	2015	fluzoneHD	[65,99]	1.77345482245362	Flu 15_2015_0_SLVP015-003	Flu 15	0	NA	Non-Twin	Caucasian or White	Female	95	Human Luminex 62-63 plex_Stim_none_Analyte_RESISTIN	Stim_none_Analyte_RESISTIN	molecule	Human Luminex 62-63 plex	RESISTIN	none	11.2230966903477	1	0.681756884348493	Flu 15_SLVP015-003_2015
308	Flu 15_SLVP015-003	2015	fluzoneHD	[65,99]	1.77345482245362	Flu 15_2015_0_SLVP015-003	Flu 15	0	NA	Non-Twin	Caucasian or White	Female	95	Human Luminex 62-63 plex_Stim_none_Analyte_SCF	Stim_none_Analyte_SCF	molecule	Human Luminex 62-63 plex	SCF	none	6.23840473932508	1	0.656277111996838	Flu 15_SLVP015-003_2015
309	Flu 15_SLVP015-003	2015	fluzoneHD	[65,99]	1.77345482245362	Flu 15_2015_0_SLVP015-003	Flu 15	0	NA	Non-Twin	Caucasian or White	Female	95	Human Luminex 62-63 plex_Stim_none_Analyte_SDF1A	Stim_none_Analyte_SDF1A	molecule	Human Luminex 62-63 plex	SDF1A	none	7.67419226814568	1	0.242654707018716	Flu 15_SLVP015-003_2015
310	Flu 15_SLVP015-003	2015	fluzoneHD	[65,99]	1.77345482245362	Flu 15_2015_0_SLVP015-003	Flu 15	0	NA	Non-Twin	Caucasian or White	Female	95	Human Luminex 62-63 plex_Stim_none_Analyte_TGFA	Stim_none_Analyte_TGFA	molecule	Human Luminex 62-63 plex	TGFA	none	4.28540221886225	1	-0.0302114800454581	Flu 15_SLVP015-003_2015
311	Flu 15_SLVP015-003	2015	fluzoneHD	[65,99]	1.77345482245362	Flu 15_2015_0_SLVP015-003	Flu 15	0	NA	Non-Twin	Caucasian or White	Female	95	Human Luminex 62-63 plex_Stim_none_Analyte_TGFB	Stim_none_Analyte_TGFB	molecule	Human Luminex 62-63 plex	TGFB	none	5.4757334309664	1	-0.322958794771122	Flu 15_SLVP015-003_2015
312	Flu 15_SLVP015-003	2015	fluzoneHD	[65,99]	1.77345482245362	Flu 15_2015_0_SLVP015-003	Flu 15	0	NA	Non-Twin	Caucasian or White	Female	95	Human Luminex 62-63 plex_Stim_none_Analyte_TNFA	Stim_none_Analyte_TNFA	molecule	Human Luminex 62-63 plex	TNFA	none	7.76818432477693	1	0.706348129560788	Flu 15_SLVP015-003_2015
313	Flu 15_SLVP015-003	2015	fluzoneHD	[65,99]	1.77345482245362	Flu 15_2015_0_SLVP015-003	Flu 15	0	NA	Non-Twin	Caucasian or White	Female	95	Human Luminex 62-63 plex_Stim_none_Analyte_TNFB	Stim_none_Analyte_TNFB	molecule	Human Luminex 62-63 plex	TNFB	none	5.28540221886225	1	-0.397010014819893	Flu 15_SLVP015-003_2015
314	Flu 15_SLVP015-003	2015	fluzoneHD	[65,99]	1.77345482245362	Flu 15_2015_0_SLVP015-003	Flu 15	0	NA	Non-Twin	Caucasian or White	Female	95	Human Luminex 62-63 plex_Stim_none_Analyte_TRAIL	Stim_none_Analyte_TRAIL	molecule	Human Luminex 62-63 plex	TRAIL	none	7.467605550083	1	0.873145226139354	Flu 15_SLVP015-003_2015
315	Flu 15_SLVP015-003	2015	fluzoneHD	[65,99]	1.77345482245362	Flu 15_2015_0_SLVP015-003	Flu 15	0	NA	Non-Twin	Caucasian or White	Female	95	Human Luminex 62-63 plex_Stim_none_Analyte_VCAM1	Stim_none_Analyte_VCAM1	molecule	Human Luminex 62-63 plex	VCAM1	none	13.9932701249491	1	1.34064501054476	Flu 15_SLVP015-003_2015
316	Flu 15_SLVP015-003	2015	fluzoneHD	[65,99]	1.77345482245362	Flu 15_2015_0_SLVP015-003	Flu 15	0	NA	Non-Twin	Caucasian or White	Female	95	Human Luminex 62-63 plex_Stim_none_Analyte_VEGF	Stim_none_Analyte_VEGF	molecule	Human Luminex 62-63 plex	VEGF	none	7.67595703294175	1	-0.57358037343938	Flu 15_SLVP015-003_2015
317	Flu 15_SLVP015-003	2015	fluzoneHD	[65,99]	1.77345482245362	Flu 15_2015_0_SLVP015-003	Flu 15	0	NA	Non-Twin	Caucasian or White	Female	95	Human Luminex 62-63 plex_Stim_none_Analyte_VEGFD	Stim_none_Analyte_VEGFD	molecule	Human Luminex 62-63 plex	VEGFD	none	7.43045255166553	1	1.52071538408407	Flu 15_SLVP015-003_2015
318	Flu 15_SLVP015-004	2009	fluzoneSD	[18,65)	0.248208257249198	Flu 15_2009_0_SLVP015-004	Flu 15	0	NA	Non-Twin	Caucasian or White	Female	62.85	Human Luminex 51 plex_Stim_none_Analyte_CD40L	Stim_none_Analyte_CD40L	molecule	Human Luminex 51 plex	CD40L	none	6.96575543018418	1	-1.27348183244988	Flu 15_SLVP015-004_2009
319	Flu 15_SLVP015-004	2009	fluzoneSD	[18,65)	0.248208257249198	Flu 15_2009_0_SLVP015-004	Flu 15	0	NA	Non-Twin	Caucasian or White	Female	62.85	Human Luminex 51 plex_Stim_none_Analyte_ENA78	Stim_none_Analyte_ENA78	molecule	Human Luminex 51 plex	ENA78	none	5.48451335107539	1	-1.32030209360111	Flu 15_SLVP015-004_2009
320	Flu 15_SLVP015-004	2009	fluzoneSD	[18,65)	0.248208257249198	Flu 15_2009_0_SLVP015-004	Flu 15	0	NA	Non-Twin	Caucasian or White	Female	62.85	Human Luminex 51 plex_Stim_none_Analyte_EOTAXIN	Stim_none_Analyte_EOTAXIN	molecule	Human Luminex 51 plex	EOTAXIN	none	8.1589028169267	1	0.76933355980162	Flu 15_SLVP015-004_2009
321	Flu 15_SLVP015-004	2009	fluzoneSD	[18,65)	0.248208257249198	Flu 15_2009_0_SLVP015-004	Flu 15	0	NA	Non-Twin	Caucasian or White	Female	62.85	Human Luminex 51 plex_Stim_none_Analyte_FASL	Stim_none_Analyte_FASL	molecule	Human Luminex 51 plex	FASL	none	6.33726855922567	1	-1.01914513762022	Flu 15_SLVP015-004_2009
322	Flu 15_SLVP015-004	2009	fluzoneSD	[18,65)	0.248208257249198	Flu 15_2009_0_SLVP015-004	Flu 15	0	NA	Non-Twin	Caucasian or White	Female	62.85	Human Luminex 51 plex_Stim_none_Analyte_FGFB	Stim_none_Analyte_FGFB	molecule	Human Luminex 51 plex	FGFB	none	5.40226720149761	1	-1.31444309163473	Flu 15_SLVP015-004_2009
323	Flu 15_SLVP015-004	2009	fluzoneSD	[18,65)	0.248208257249198	Flu 15_2009_0_SLVP015-004	Flu 15	0	NA	Non-Twin	Caucasian or White	Female	62.85	Human Luminex 51 plex_Stim_none_Analyte_GCSF	Stim_none_Analyte_GCSF	molecule	Human Luminex 51 plex	GCSF	none	6.46462920431849	1	-1.31641304988826	Flu 15_SLVP015-004_2009
324	Flu 15_SLVP015-004	2009	fluzoneSD	[18,65)	0.248208257249198	Flu 15_2009_0_SLVP015-004	Flu 15	0	NA	Non-Twin	Caucasian or White	Female	62.85	Human Luminex 51 plex_Stim_none_Analyte_GMCSF	Stim_none_Analyte_GMCSF	molecule	Human Luminex 51 plex	GMCSF	none	6.68224688948959	1	-0.592523558068857	Flu 15_SLVP015-004_2009
325	Flu 15_SLVP015-004	2009	fluzoneSD	[18,65)	0.248208257249198	Flu 15_2009_0_SLVP015-004	Flu 15	0	NA	Non-Twin	Caucasian or White	Female	62.85	Human Luminex 51 plex_Stim_none_Analyte_GROA	Stim_none_Analyte_GROA	molecule	Human Luminex 51 plex	GROA	none	5.07169160699491	1	-0.899807072455693	Flu 15_SLVP015-004_2009
326	Flu 15_SLVP015-004	2009	fluzoneSD	[18,65)	0.248208257249198	Flu 15_2009_0_SLVP015-004	Flu 15	0	NA	Non-Twin	Caucasian or White	Female	62.85	Human Luminex 51 plex_Stim_none_Analyte_HGF	Stim_none_Analyte_HGF	molecule	Human Luminex 51 plex	HGF	none	7.76010215022271	1	-0.519265138820742	Flu 15_SLVP015-004_2009
327	Flu 15_SLVP015-004	2009	fluzoneSD	[18,65)	0.248208257249198	Flu 15_2009_0_SLVP015-004	Flu 15	0	NA	Non-Twin	Caucasian or White	Female	62.85	Human Luminex 51 plex_Stim_none_Analyte_ICAM1	Stim_none_Analyte_ICAM1	molecule	Human Luminex 51 plex	ICAM1	none	10.8243412220627	1	-1.3843543598863	Flu 15_SLVP015-004_2009
328	Flu 15_SLVP015-004	2009	fluzoneSD	[18,65)	0.248208257249198	Flu 15_2009_0_SLVP015-004	Flu 15	0	NA	Non-Twin	Caucasian or White	Female	62.85	Human Luminex 51 plex_Stim_none_Analyte_IFNA	Stim_none_Analyte_IFNA	molecule	Human Luminex 51 plex	IFNA	none	4.95933846340756	1	0.33499188603188	Flu 15_SLVP015-004_2009
329	Flu 15_SLVP015-004	2009	fluzoneSD	[18,65)	0.248208257249198	Flu 15_2009_0_SLVP015-004	Flu 15	0	NA	Non-Twin	Caucasian or White	Female	62.85	Human Luminex 51 plex_Stim_none_Analyte_IFNB	Stim_none_Analyte_IFNB	molecule	Human Luminex 51 plex	IFNB	none	8.54843477212052	1	0.437188102191421	Flu 15_SLVP015-004_2009
330	Flu 15_SLVP015-004	2009	fluzoneSD	[18,65)	0.248208257249198	Flu 15_2009_0_SLVP015-004	Flu 15	0	NA	Non-Twin	Caucasian or White	Female	62.85	Human Luminex 51 plex_Stim_none_Analyte_IFNG	Stim_none_Analyte_IFNG	molecule	Human Luminex 51 plex	IFNG	none	5.26483728088232	1	-0.741952469417125	Flu 15_SLVP015-004_2009
331	Flu 15_SLVP015-004	2009	fluzoneSD	[18,65)	0.248208257249198	Flu 15_2009_0_SLVP015-004	Flu 15	0	NA	Non-Twin	Caucasian or White	Female	62.85	Human Luminex 51 plex_Stim_none_Analyte_IL10	Stim_none_Analyte_IL10	molecule	Human Luminex 51 plex	IL10	none	4.49042680318987	1	-0.716973722813751	Flu 15_SLVP015-004_2009
332	Flu 15_SLVP015-004	2009	fluzoneSD	[18,65)	0.248208257249198	Flu 15_2009_0_SLVP015-004	Flu 15	0	NA	Non-Twin	Caucasian or White	Female	62.85	Human Luminex 51 plex_Stim_none_Analyte_IL12P40	Stim_none_Analyte_IL12P40	molecule	Human Luminex 51 plex	IL12P40	none	7.24780261559539	1	-0.136569683022299	Flu 15_SLVP015-004_2009
333	Flu 15_SLVP015-004	2009	fluzoneSD	[18,65)	0.248208257249198	Flu 15_2009_0_SLVP015-004	Flu 15	0	NA	Non-Twin	Caucasian or White	Female	62.85	Human Luminex 51 plex_Stim_none_Analyte_IL12P70	Stim_none_Analyte_IL12P70	molecule	Human Luminex 51 plex	IL12P70	none	5.51464361348412	1	-0.828613916077188	Flu 15_SLVP015-004_2009
334	Flu 15_SLVP015-004	2009	fluzoneSD	[18,65)	0.248208257249198	Flu 15_2009_0_SLVP015-004	Flu 15	0	NA	Non-Twin	Caucasian or White	Female	62.85	Human Luminex 51 plex_Stim_none_Analyte_IL13	Stim_none_Analyte_IL13	molecule	Human Luminex 51 plex	IL13	none	5.03237138237513	1	-0.0142851842658737	Flu 15_SLVP015-004_2009
335	Flu 15_SLVP015-004	2009	fluzoneSD	[18,65)	0.248208257249198	Flu 15_2009_0_SLVP015-004	Flu 15	0	NA	Non-Twin	Caucasian or White	Female	62.85	Human Luminex 51 plex_Stim_none_Analyte_IL15	Stim_none_Analyte_IL15	molecule	Human Luminex 51 plex	IL15	none	5.26675612398344	1	-0.741144430198641	Flu 15_SLVP015-004_2009
336	Flu 15_SLVP015-004	2009	fluzoneSD	[18,65)	0.248208257249198	Flu 15_2009_0_SLVP015-004	Flu 15	0	NA	Non-Twin	Caucasian or White	Female	62.85	Human Luminex 51 plex_Stim_none_Analyte_IL17	Stim_none_Analyte_IL17	molecule	Human Luminex 51 plex	IL17	none	5.94998525216076	1	-1.11266847756012	Flu 15_SLVP015-004_2009
337	Flu 15_SLVP015-004	2009	fluzoneSD	[18,65)	0.248208257249198	Flu 15_2009_0_SLVP015-004	Flu 15	0	NA	Non-Twin	Caucasian or White	Female	62.85	Human Luminex 51 plex_Stim_none_Analyte_IL17F	Stim_none_Analyte_IL17F	molecule	Human Luminex 51 plex	IL17F	none	7.49551730311183	1	0.274781645219745	Flu 15_SLVP015-004_2009
338	Flu 15_SLVP015-004	2009	fluzoneSD	[18,65)	0.248208257249198	Flu 15_2009_0_SLVP015-004	Flu 15	0	NA	Non-Twin	Caucasian or White	Female	62.85	Human Luminex 51 plex_Stim_none_Analyte_IL1A	Stim_none_Analyte_IL1A	molecule	Human Luminex 51 plex	IL1A	none	4.97495893960153	1	-1.98113760153981	Flu 15_SLVP015-004_2009
339	Flu 15_SLVP015-004	2009	fluzoneSD	[18,65)	0.248208257249198	Flu 15_2009_0_SLVP015-004	Flu 15	0	NA	Non-Twin	Caucasian or White	Female	62.85	Human Luminex 51 plex_Stim_none_Analyte_IL1B	Stim_none_Analyte_IL1B	molecule	Human Luminex 51 plex	IL1B	none	6.65800815303692	1	-0.684231041833827	Flu 15_SLVP015-004_2009
340	Flu 15_SLVP015-004	2009	fluzoneSD	[18,65)	0.248208257249198	Flu 15_2009_0_SLVP015-004	Flu 15	0	NA	Non-Twin	Caucasian or White	Female	62.85	Human Luminex 51 plex_Stim_none_Analyte_IL1RA	Stim_none_Analyte_IL1RA	molecule	Human Luminex 51 plex	IL1RA	none	7.47472529000901	1	-2.48201439528059	Flu 15_SLVP015-004_2009
341	Flu 15_SLVP015-004	2009	fluzoneSD	[18,65)	0.248208257249198	Flu 15_2009_0_SLVP015-004	Flu 15	0	NA	Non-Twin	Caucasian or White	Female	62.85	Human Luminex 51 plex_Stim_none_Analyte_IL2	Stim_none_Analyte_IL2	molecule	Human Luminex 51 plex	IL2	none	7.5482713665351	1	0.538243134218255	Flu 15_SLVP015-004_2009
342	Flu 15_SLVP015-004	2009	fluzoneSD	[18,65)	0.248208257249198	Flu 15_2009_0_SLVP015-004	Flu 15	0	NA	Non-Twin	Caucasian or White	Female	62.85	Human Luminex 51 plex_Stim_none_Analyte_IL4	Stim_none_Analyte_IL4	molecule	Human Luminex 51 plex	IL4	none	6.47717768446347	1	-0.150755936152798	Flu 15_SLVP015-004_2009
343	Flu 15_SLVP015-004	2009	fluzoneSD	[18,65)	0.248208257249198	Flu 15_2009_0_SLVP015-004	Flu 15	0	NA	Non-Twin	Caucasian or White	Female	62.85	Human Luminex 51 plex_Stim_none_Analyte_IL5	Stim_none_Analyte_IL5	molecule	Human Luminex 51 plex	IL5	none	6.0549153271394	1	-0.459690351526793	Flu 15_SLVP015-004_2009
344	Flu 15_SLVP015-004	2009	fluzoneSD	[18,65)	0.248208257249198	Flu 15_2009_0_SLVP015-004	Flu 15	0	NA	Non-Twin	Caucasian or White	Female	62.85	Human Luminex 51 plex_Stim_none_Analyte_IL6	Stim_none_Analyte_IL6	molecule	Human Luminex 51 plex	IL6	none	3.59983617241818	1	-0.117503960344657	Flu 15_SLVP015-004_2009
345	Flu 15_SLVP015-004	2009	fluzoneSD	[18,65)	0.248208257249198	Flu 15_2009_0_SLVP015-004	Flu 15	0	NA	Non-Twin	Caucasian or White	Female	62.85	Human Luminex 51 plex_Stim_none_Analyte_IL7	Stim_none_Analyte_IL7	molecule	Human Luminex 51 plex	IL7	none	7.56835665644402	1	-0.0843672071738995	Flu 15_SLVP015-004_2009
346	Flu 15_SLVP015-004	2009	fluzoneSD	[18,65)	0.248208257249198	Flu 15_2009_0_SLVP015-004	Flu 15	0	NA	Non-Twin	Caucasian or White	Female	62.85	Human Luminex 51 plex_Stim_none_Analyte_IL8	Stim_none_Analyte_IL8	molecule	Human Luminex 51 plex	IL8	none	5.46198868448562	1	-1.24725597888968	Flu 15_SLVP015-004_2009
347	Flu 15_SLVP015-004	2009	fluzoneSD	[18,65)	0.248208257249198	Flu 15_2009_0_SLVP015-004	Flu 15	0	NA	Non-Twin	Caucasian or White	Female	62.85	Human Luminex 51 plex_Stim_none_Analyte_IP10	Stim_none_Analyte_IP10	molecule	Human Luminex 51 plex	IP10	none	7.21769677212068	1	-0.349489154642901	Flu 15_SLVP015-004_2009
348	Flu 15_SLVP015-004	2009	fluzoneSD	[18,65)	0.248208257249198	Flu 15_2009_0_SLVP015-004	Flu 15	0	NA	Non-Twin	Caucasian or White	Female	62.85	Human Luminex 51 plex_Stim_none_Analyte_LEPTIN	Stim_none_Analyte_LEPTIN	molecule	Human Luminex 51 plex	LEPTIN	none	10.5120131798015	1	-0.181728827031312	Flu 15_SLVP015-004_2009
349	Flu 15_SLVP015-004	2009	fluzoneSD	[18,65)	0.248208257249198	Flu 15_2009_0_SLVP015-004	Flu 15	0	NA	Non-Twin	Caucasian or White	Female	62.85	Human Luminex 51 plex_Stim_none_Analyte_LIF	Stim_none_Analyte_LIF	molecule	Human Luminex 51 plex	LIF	none	6.14367583034875	1	-0.514428253205184	Flu 15_SLVP015-004_2009
350	Flu 15_SLVP015-004	2009	fluzoneSD	[18,65)	0.248208257249198	Flu 15_2009_0_SLVP015-004	Flu 15	0	NA	Non-Twin	Caucasian or White	Female	62.85	Human Luminex 51 plex_Stim_none_Analyte_MCP1	Stim_none_Analyte_MCP1	molecule	Human Luminex 51 plex	MCP1	none	7.95384143703892	1	0.268304896004414	Flu 15_SLVP015-004_2009
351	Flu 15_SLVP015-004	2009	fluzoneSD	[18,65)	0.248208257249198	Flu 15_2009_0_SLVP015-004	Flu 15	0	NA	Non-Twin	Caucasian or White	Female	62.85	Human Luminex 51 plex_Stim_none_Analyte_MCP3	Stim_none_Analyte_MCP3	molecule	Human Luminex 51 plex	MCP3	none	7.35291067537914	1	0.0354697477773888	Flu 15_SLVP015-004_2009
352	Flu 15_SLVP015-004	2009	fluzoneSD	[18,65)	0.248208257249198	Flu 15_2009_0_SLVP015-004	Flu 15	0	NA	Non-Twin	Caucasian or White	Female	62.85	Human Luminex 51 plex_Stim_none_Analyte_MCSF	Stim_none_Analyte_MCSF	molecule	Human Luminex 51 plex	MCSF	none	4.91841967987436	1	-1.40647259580732	Flu 15_SLVP015-004_2009
353	Flu 15_SLVP015-004	2009	fluzoneSD	[18,65)	0.248208257249198	Flu 15_2009_0_SLVP015-004	Flu 15	0	NA	Non-Twin	Caucasian or White	Female	62.85	Human Luminex 51 plex_Stim_none_Analyte_MIG	Stim_none_Analyte_MIG	molecule	Human Luminex 51 plex	MIG	none	7.78780839894046	1	-0.869924348256065	Flu 15_SLVP015-004_2009
354	Flu 15_SLVP015-004	2009	fluzoneSD	[18,65)	0.248208257249198	Flu 15_2009_0_SLVP015-004	Flu 15	0	NA	Non-Twin	Caucasian or White	Female	62.85	Human Luminex 51 plex_Stim_none_Analyte_MIP1A	Stim_none_Analyte_MIP1A	molecule	Human Luminex 51 plex	MIP1A	none	8.00689713422585	1	-1.76739620857808	Flu 15_SLVP015-004_2009
355	Flu 15_SLVP015-004	2009	fluzoneSD	[18,65)	0.248208257249198	Flu 15_2009_0_SLVP015-004	Flu 15	0	NA	Non-Twin	Caucasian or White	Female	62.85	Human Luminex 51 plex_Stim_none_Analyte_MIP1B	Stim_none_Analyte_MIP1B	molecule	Human Luminex 51 plex	MIP1B	none	7.81505711439863	1	-1.2586110645475	Flu 15_SLVP015-004_2009
356	Flu 15_SLVP015-004	2009	fluzoneSD	[18,65)	0.248208257249198	Flu 15_2009_0_SLVP015-004	Flu 15	0	NA	Non-Twin	Caucasian or White	Female	62.85	Human Luminex 51 plex_Stim_none_Analyte_NGF	Stim_none_Analyte_NGF	molecule	Human Luminex 51 plex	NGF	none	4.93170597947082	1	-0.610222651289153	Flu 15_SLVP015-004_2009
357	Flu 15_SLVP015-004	2009	fluzoneSD	[18,65)	0.248208257249198	Flu 15_2009_0_SLVP015-004	Flu 15	0	NA	Non-Twin	Caucasian or White	Female	62.85	Human Luminex 51 plex_Stim_none_Analyte_PAI1	Stim_none_Analyte_PAI1	molecule	Human Luminex 51 plex	PAI1	none	12.8018233781986	1	0.30363657608704	Flu 15_SLVP015-004_2009
358	Flu 15_SLVP015-004	2009	fluzoneSD	[18,65)	0.248208257249198	Flu 15_2009_0_SLVP015-004	Flu 15	0	NA	Non-Twin	Caucasian or White	Female	62.85	Human Luminex 51 plex_Stim_none_Analyte_PDGFBB	Stim_none_Analyte_PDGFBB	molecule	Human Luminex 51 plex	PDGFBB	none	8.97486064503173	1	-0.524311491945327	Flu 15_SLVP015-004_2009
359	Flu 15_SLVP015-004	2009	fluzoneSD	[18,65)	0.248208257249198	Flu 15_2009_0_SLVP015-004	Flu 15	0	NA	Non-Twin	Caucasian or White	Female	62.85	Human Luminex 51 plex_Stim_none_Analyte_RANTES	Stim_none_Analyte_RANTES	molecule	Human Luminex 51 plex	RANTES	none	13.1279507219466	1	-0.459887371040228	Flu 15_SLVP015-004_2009
360	Flu 15_SLVP015-004	2009	fluzoneSD	[18,65)	0.248208257249198	Flu 15_2009_0_SLVP015-004	Flu 15	0	NA	Non-Twin	Caucasian or White	Female	62.85	Human Luminex 51 plex_Stim_none_Analyte_RESISTIN	Stim_none_Analyte_RESISTIN	molecule	Human Luminex 51 plex	RESISTIN	none	12.0062504982115	1	-0.445691133242705	Flu 15_SLVP015-004_2009
361	Flu 15_SLVP015-004	2009	fluzoneSD	[18,65)	0.248208257249198	Flu 15_2009_0_SLVP015-004	Flu 15	0	NA	Non-Twin	Caucasian or White	Female	62.85	Human Luminex 51 plex_Stim_none_Analyte_SCF	Stim_none_Analyte_SCF	molecule	Human Luminex 51 plex	SCF	none	6.30273975903083	1	-0.151212256655913	Flu 15_SLVP015-004_2009
362	Flu 15_SLVP015-004	2009	fluzoneSD	[18,65)	0.248208257249198	Flu 15_2009_0_SLVP015-004	Flu 15	0	NA	Non-Twin	Caucasian or White	Female	62.85	Human Luminex 51 plex_Stim_none_Analyte_TGFA	Stim_none_Analyte_TGFA	molecule	Human Luminex 51 plex	TGFA	none	5.45005603148873	1	-0.131562489951215	Flu 15_SLVP015-004_2009
363	Flu 15_SLVP015-004	2009	fluzoneSD	[18,65)	0.248208257249198	Flu 15_2009_0_SLVP015-004	Flu 15	0	NA	Non-Twin	Caucasian or White	Female	62.85	Human Luminex 51 plex_Stim_none_Analyte_TGFB	Stim_none_Analyte_TGFB	molecule	Human Luminex 51 plex	TGFB	none	6.7642881011676	1	-0.663275829366664	Flu 15_SLVP015-004_2009
364	Flu 15_SLVP015-004	2009	fluzoneSD	[18,65)	0.248208257249198	Flu 15_2009_0_SLVP015-004	Flu 15	0	NA	Non-Twin	Caucasian or White	Female	62.85	Human Luminex 51 plex_Stim_none_Analyte_TNFA	Stim_none_Analyte_TNFA	molecule	Human Luminex 51 plex	TNFA	none	5.02679327181959	1	-1.14089986386998	Flu 15_SLVP015-004_2009
365	Flu 15_SLVP015-004	2009	fluzoneSD	[18,65)	0.248208257249198	Flu 15_2009_0_SLVP015-004	Flu 15	0	NA	Non-Twin	Caucasian or White	Female	62.85	Human Luminex 51 plex_Stim_none_Analyte_TNFB	Stim_none_Analyte_TNFB	molecule	Human Luminex 51 plex	TNFB	none	3.66545843905731	1	-0.715406742621794	Flu 15_SLVP015-004_2009
366	Flu 15_SLVP015-004	2009	fluzoneSD	[18,65)	0.248208257249198	Flu 15_2009_0_SLVP015-004	Flu 15	0	NA	Non-Twin	Caucasian or White	Female	62.85	Human Luminex 51 plex_Stim_none_Analyte_TRAIL	Stim_none_Analyte_TRAIL	molecule	Human Luminex 51 plex	TRAIL	none	8.2120462295289	1	-1.10523358235952	Flu 15_SLVP015-004_2009
367	Flu 15_SLVP015-004	2009	fluzoneSD	[18,65)	0.248208257249198	Flu 15_2009_0_SLVP015-004	Flu 15	0	NA	Non-Twin	Caucasian or White	Female	62.85	Human Luminex 51 plex_Stim_none_Analyte_VCAM1	Stim_none_Analyte_VCAM1	molecule	Human Luminex 51 plex	VCAM1	none	11.5871578402322	1	-0.10946692781963	Flu 15_SLVP015-004_2009
368	Flu 15_SLVP015-004	2009	fluzoneSD	[18,65)	0.248208257249198	Flu 15_2009_0_SLVP015-004	Flu 15	0	NA	Non-Twin	Caucasian or White	Female	62.85	Human Luminex 51 plex_Stim_none_Analyte_VEGF	Stim_none_Analyte_VEGF	molecule	Human Luminex 51 plex	VEGF	none	7.23226689262889	1	0.861243642759997	Flu 15_SLVP015-004_2009
369	Flu 15_SLVP015-004	2010	fluzoneSD	[18,65)	0.526912977843306	Flu 15_2010_0_SLVP015-004	Flu 15	0	NA	Non-Twin	Caucasian or White	Female	63.89	Human Luminex 51 plex_Stim_none_Analyte_CD40L	Stim_none_Analyte_CD40L	molecule	Human Luminex 51 plex	CD40L	none	7.92035285541508	1	-0.566695340594404	Flu 15_SLVP015-004_2010
370	Flu 15_SLVP015-004	2010	fluzoneSD	[18,65)	0.526912977843306	Flu 15_2010_0_SLVP015-004	Flu 15	0	NA	Non-Twin	Caucasian or White	Female	63.89	Human Luminex 51 plex_Stim_none_Analyte_ENA78	Stim_none_Analyte_ENA78	molecule	Human Luminex 51 plex	ENA78	none	5.82017896241519	1	-0.813537625998478	Flu 15_SLVP015-004_2010
371	Flu 15_SLVP015-004	2010	fluzoneSD	[18,65)	0.526912977843306	Flu 15_2010_0_SLVP015-004	Flu 15	0	NA	Non-Twin	Caucasian or White	Female	63.89	Human Luminex 51 plex_Stim_none_Analyte_EOTAXIN	Stim_none_Analyte_EOTAXIN	molecule	Human Luminex 51 plex	EOTAXIN	none	7.75655632252409	1	0.164041710496623	Flu 15_SLVP015-004_2010
372	Flu 15_SLVP015-004	2010	fluzoneSD	[18,65)	0.526912977843306	Flu 15_2010_0_SLVP015-004	Flu 15	0	NA	Non-Twin	Caucasian or White	Female	63.89	Human Luminex 51 plex_Stim_none_Analyte_FASL	Stim_none_Analyte_FASL	molecule	Human Luminex 51 plex	FASL	none	6.74819284958946	1	0.127928575809901	Flu 15_SLVP015-004_2010
373	Flu 15_SLVP015-004	2010	fluzoneSD	[18,65)	0.526912977843306	Flu 15_2010_0_SLVP015-004	Flu 15	0	NA	Non-Twin	Caucasian or White	Female	63.89	Human Luminex 51 plex_Stim_none_Analyte_FGFB	Stim_none_Analyte_FGFB	molecule	Human Luminex 51 plex	FGFB	none	6.19967234483636	1	-0.563625086777023	Flu 15_SLVP015-004_2010
374	Flu 15_SLVP015-004	2010	fluzoneSD	[18,65)	0.526912977843306	Flu 15_2010_0_SLVP015-004	Flu 15	0	NA	Non-Twin	Caucasian or White	Female	63.89	Human Luminex 51 plex_Stim_none_Analyte_GCSF	Stim_none_Analyte_GCSF	molecule	Human Luminex 51 plex	GCSF	none	7.37937836707126	1	0.342213630914826	Flu 15_SLVP015-004_2010
375	Flu 15_SLVP015-004	2010	fluzoneSD	[18,65)	0.526912977843306	Flu 15_2010_0_SLVP015-004	Flu 15	0	NA	Non-Twin	Caucasian or White	Female	63.89	Human Luminex 51 plex_Stim_none_Analyte_GMCSF	Stim_none_Analyte_GMCSF	molecule	Human Luminex 51 plex	GMCSF	none	6.22881869049588	1	-1.23959620151036	Flu 15_SLVP015-004_2010
376	Flu 15_SLVP015-004	2010	fluzoneSD	[18,65)	0.526912977843306	Flu 15_2010_0_SLVP015-004	Flu 15	0	NA	Non-Twin	Caucasian or White	Female	63.89	Human Luminex 51 plex_Stim_none_Analyte_GROA	Stim_none_Analyte_GROA	molecule	Human Luminex 51 plex	GROA	none	5.3037807481771	1	-0.745757614299924	Flu 15_SLVP015-004_2010
377	Flu 15_SLVP015-004	2010	fluzoneSD	[18,65)	0.526912977843306	Flu 15_2010_0_SLVP015-004	Flu 15	0	NA	Non-Twin	Caucasian or White	Female	63.89	Human Luminex 51 plex_Stim_none_Analyte_HGF	Stim_none_Analyte_HGF	molecule	Human Luminex 51 plex	HGF	none	8.63481105017172	1	0.241869714715259	Flu 15_SLVP015-004_2010
378	Flu 15_SLVP015-004	2010	fluzoneSD	[18,65)	0.526912977843306	Flu 15_2010_0_SLVP015-004	Flu 15	0	NA	Non-Twin	Caucasian or White	Female	63.89	Human Luminex 51 plex_Stim_none_Analyte_ICAM1	Stim_none_Analyte_ICAM1	molecule	Human Luminex 51 plex	ICAM1	none	10.4918530963297	1	-2.52321378334497	Flu 15_SLVP015-004_2010
379	Flu 15_SLVP015-004	2010	fluzoneSD	[18,65)	0.526912977843306	Flu 15_2010_0_SLVP015-004	Flu 15	0	NA	Non-Twin	Caucasian or White	Female	63.89	Human Luminex 51 plex_Stim_none_Analyte_IFNA	Stim_none_Analyte_IFNA	molecule	Human Luminex 51 plex	IFNA	none	4.52356195605701	1	-0.153890927994617	Flu 15_SLVP015-004_2010
380	Flu 15_SLVP015-004	2010	fluzoneSD	[18,65)	0.526912977843306	Flu 15_2010_0_SLVP015-004	Flu 15	0	NA	Non-Twin	Caucasian or White	Female	63.89	Human Luminex 51 plex_Stim_none_Analyte_IFNB	Stim_none_Analyte_IFNB	molecule	Human Luminex 51 plex	IFNB	none	8.52356195605701	1	0.263251826034216	Flu 15_SLVP015-004_2010
381	Flu 15_SLVP015-004	2010	fluzoneSD	[18,65)	0.526912977843306	Flu 15_2010_0_SLVP015-004	Flu 15	0	NA	Non-Twin	Caucasian or White	Female	63.89	Human Luminex 51 plex_Stim_none_Analyte_IFNG	Stim_none_Analyte_IFNG	molecule	Human Luminex 51 plex	IFNG	none	5.24792751344359	1	-0.895569955329197	Flu 15_SLVP015-004_2010
382	Flu 15_SLVP015-004	2010	fluzoneSD	[18,65)	0.526912977843306	Flu 15_2010_0_SLVP015-004	Flu 15	0	NA	Non-Twin	Caucasian or White	Female	63.89	Human Luminex 51 plex_Stim_none_Analyte_IL10	Stim_none_Analyte_IL10	molecule	Human Luminex 51 plex	IL10	none	4.88264304936184	1	-0.294705817044705	Flu 15_SLVP015-004_2010
383	Flu 15_SLVP015-004	2010	fluzoneSD	[18,65)	0.526912977843306	Flu 15_2010_0_SLVP015-004	Flu 15	0	NA	Non-Twin	Caucasian or White	Female	63.89	Human Luminex 51 plex_Stim_none_Analyte_IL12P40	Stim_none_Analyte_IL12P40	molecule	Human Luminex 51 plex	IL12P40	none	7.26209484537018	1	-0.0922082834224166	Flu 15_SLVP015-004_2010
384	Flu 15_SLVP015-004	2010	fluzoneSD	[18,65)	0.526912977843306	Flu 15_2010_0_SLVP015-004	Flu 15	0	NA	Non-Twin	Caucasian or White	Female	63.89	Human Luminex 51 plex_Stim_none_Analyte_IL12P70	Stim_none_Analyte_IL12P70	molecule	Human Luminex 51 plex	IL12P70	none	5.8008998999203	1	-0.611721265388602	Flu 15_SLVP015-004_2010
385	Flu 15_SLVP015-004	2010	fluzoneSD	[18,65)	0.526912977843306	Flu 15_2010_0_SLVP015-004	Flu 15	0	NA	Non-Twin	Caucasian or White	Female	63.89	Human Luminex 51 plex_Stim_none_Analyte_IL13	Stim_none_Analyte_IL13	molecule	Human Luminex 51 plex	IL13	none	4.4262647547021	1	-0.562266316143256	Flu 15_SLVP015-004_2010
386	Flu 15_SLVP015-004	2010	fluzoneSD	[18,65)	0.526912977843306	Flu 15_2010_0_SLVP015-004	Flu 15	0	NA	Non-Twin	Caucasian or White	Female	63.89	Human Luminex 51 plex_Stim_none_Analyte_IL15	Stim_none_Analyte_IL15	molecule	Human Luminex 51 plex	IL15	none	5.24792751344359	1	-0.627639106073934	Flu 15_SLVP015-004_2010
387	Flu 15_SLVP015-004	2010	fluzoneSD	[18,65)	0.526912977843306	Flu 15_2010_0_SLVP015-004	Flu 15	0	NA	Non-Twin	Caucasian or White	Female	63.89	Human Luminex 51 plex_Stim_none_Analyte_IL17	Stim_none_Analyte_IL17	molecule	Human Luminex 51 plex	IL17	none	6.33539035469393	1	-0.724079251534899	Flu 15_SLVP015-004_2010
388	Flu 15_SLVP015-004	2010	fluzoneSD	[18,65)	0.526912977843306	Flu 15_2010_0_SLVP015-004	Flu 15	0	NA	Non-Twin	Caucasian or White	Female	63.89	Human Luminex 51 plex_Stim_none_Analyte_IL17F	Stim_none_Analyte_IL17F	molecule	Human Luminex 51 plex	IL17F	none	7.61470984411521	1	0.222680933120759	Flu 15_SLVP015-004_2010
389	Flu 15_SLVP015-004	2010	fluzoneSD	[18,65)	0.526912977843306	Flu 15_2010_0_SLVP015-004	Flu 15	0	NA	Non-Twin	Caucasian or White	Female	63.89	Human Luminex 51 plex_Stim_none_Analyte_IL1A	Stim_none_Analyte_IL1A	molecule	Human Luminex 51 plex	IL1A	none	6.31288295528436	1	-0.767066800838291	Flu 15_SLVP015-004_2010
390	Flu 15_SLVP015-004	2010	fluzoneSD	[18,65)	0.526912977843306	Flu 15_2010_0_SLVP015-004	Flu 15	0	NA	Non-Twin	Caucasian or White	Female	63.89	Human Luminex 51 plex_Stim_none_Analyte_IL1B	Stim_none_Analyte_IL1B	molecule	Human Luminex 51 plex	IL1B	none	6.98584193700334	1	-0.155997181109039	Flu 15_SLVP015-004_2010
391	Flu 15_SLVP015-004	2010	fluzoneSD	[18,65)	0.526912977843306	Flu 15_2010_0_SLVP015-004	Flu 15	0	NA	Non-Twin	Caucasian or White	Female	63.89	Human Luminex 51 plex_Stim_none_Analyte_IL1RA	Stim_none_Analyte_IL1RA	molecule	Human Luminex 51 plex	IL1RA	none	10.7228075311695	1	1.04555267447578	Flu 15_SLVP015-004_2010
392	Flu 15_SLVP015-004	2010	fluzoneSD	[18,65)	0.526912977843306	Flu 15_2010_0_SLVP015-004	Flu 15	0	NA	Non-Twin	Caucasian or White	Female	63.89	Human Luminex 51 plex_Stim_none_Analyte_IL2	Stim_none_Analyte_IL2	molecule	Human Luminex 51 plex	IL2	none	7.13442632022093	1	0.165538199028893	Flu 15_SLVP015-004_2010
393	Flu 15_SLVP015-004	2010	fluzoneSD	[18,65)	0.526912977843306	Flu 15_2010_0_SLVP015-004	Flu 15	0	NA	Non-Twin	Caucasian or White	Female	63.89	Human Luminex 51 plex_Stim_none_Analyte_IL4	Stim_none_Analyte_IL4	molecule	Human Luminex 51 plex	IL4	none	6.51569983828404	1	-0.0717612861566597	Flu 15_SLVP015-004_2010
394	Flu 15_SLVP015-004	2010	fluzoneSD	[18,65)	0.526912977843306	Flu 15_2010_0_SLVP015-004	Flu 15	0	NA	Non-Twin	Caucasian or White	Female	63.89	Human Luminex 51 plex_Stim_none_Analyte_IL5	Stim_none_Analyte_IL5	molecule	Human Luminex 51 plex	IL5	none	5.67948009950545	1	-0.997959487454281	Flu 15_SLVP015-004_2010
395	Flu 15_SLVP015-004	2010	fluzoneSD	[18,65)	0.526912977843306	Flu 15_2010_0_SLVP015-004	Flu 15	0	NA	Non-Twin	Caucasian or White	Female	63.89	Human Luminex 51 plex_Stim_none_Analyte_IL6	Stim_none_Analyte_IL6	molecule	Human Luminex 51 plex	IL6	none	3.20945336562895	1	-0.62509708506238	Flu 15_SLVP015-004_2010
396	Flu 15_SLVP015-004	2010	fluzoneSD	[18,65)	0.526912977843306	Flu 15_2010_0_SLVP015-004	Flu 15	0	NA	Non-Twin	Caucasian or White	Female	63.89	Human Luminex 51 plex_Stim_none_Analyte_IL7	Stim_none_Analyte_IL7	molecule	Human Luminex 51 plex	IL7	none	7.86108690599539	1	-0.274337825890631	Flu 15_SLVP015-004_2010
397	Flu 15_SLVP015-004	2010	fluzoneSD	[18,65)	0.526912977843306	Flu 15_2010_0_SLVP015-004	Flu 15	0	NA	Non-Twin	Caucasian or White	Female	63.89	Human Luminex 51 plex_Stim_none_Analyte_IL8	Stim_none_Analyte_IL8	molecule	Human Luminex 51 plex	IL8	none	6.19967234483636	1	-0.557051114667944	Flu 15_SLVP015-004_2010
398	Flu 15_SLVP015-004	2010	fluzoneSD	[18,65)	0.526912977843306	Flu 15_2010_0_SLVP015-004	Flu 15	0	NA	Non-Twin	Caucasian or White	Female	63.89	Human Luminex 51 plex_Stim_none_Analyte_IP10	Stim_none_Analyte_IP10	molecule	Human Luminex 51 plex	IP10	none	6.89784545600551	1	-0.805407586951308	Flu 15_SLVP015-004_2010
399	Flu 15_SLVP015-004	2010	fluzoneSD	[18,65)	0.526912977843306	Flu 15_2010_0_SLVP015-004	Flu 15	0	NA	Non-Twin	Caucasian or White	Female	63.89	Human Luminex 51 plex_Stim_none_Analyte_LEPTIN	Stim_none_Analyte_LEPTIN	molecule	Human Luminex 51 plex	LEPTIN	none	9.46352437327118	1	-0.820406388151921	Flu 15_SLVP015-004_2010
400	Flu 15_SLVP015-004	2010	fluzoneSD	[18,65)	0.526912977843306	Flu 15_2010_0_SLVP015-004	Flu 15	0	NA	Non-Twin	Caucasian or White	Female	63.89	Human Luminex 51 plex_Stim_none_Analyte_LIF	Stim_none_Analyte_LIF	molecule	Human Luminex 51 plex	LIF	none	5.91886323727459	1	-0.945884050029909	Flu 15_SLVP015-004_2010
401	Flu 15_SLVP015-004	2010	fluzoneSD	[18,65)	0.526912977843306	Flu 15_2010_0_SLVP015-004	Flu 15	0	NA	Non-Twin	Caucasian or White	Female	63.89	Human Luminex 51 plex_Stim_none_Analyte_MCP1	Stim_none_Analyte_MCP1	molecule	Human Luminex 51 plex	MCP1	none	7.67595703294175	1	-0.879828233630394	Flu 15_SLVP015-004_2010
402	Flu 15_SLVP015-004	2010	fluzoneSD	[18,65)	0.526912977843306	Flu 15_2010_0_SLVP015-004	Flu 15	0	NA	Non-Twin	Caucasian or White	Female	63.89	Human Luminex 51 plex_Stim_none_Analyte_MCP3	Stim_none_Analyte_MCP3	molecule	Human Luminex 51 plex	MCP3	none	7.25738784269265	1	0.239079704661853	Flu 15_SLVP015-004_2010
403	Flu 15_SLVP015-004	2010	fluzoneSD	[18,65)	0.526912977843306	Flu 15_2010_0_SLVP015-004	Flu 15	0	NA	Non-Twin	Caucasian or White	Female	63.89	Human Luminex 51 plex_Stim_none_Analyte_MCSF	Stim_none_Analyte_MCSF	molecule	Human Luminex 51 plex	MCSF	none	5.85174904141606	1	-0.105191612044153	Flu 15_SLVP015-004_2010
404	Flu 15_SLVP015-004	2010	fluzoneSD	[18,65)	0.526912977843306	Flu 15_2010_0_SLVP015-004	Flu 15	0	NA	Non-Twin	Caucasian or White	Female	63.89	Human Luminex 51 plex_Stim_none_Analyte_MIG	Stim_none_Analyte_MIG	molecule	Human Luminex 51 plex	MIG	none	7.62570884306447	1	-1.11657895907792	Flu 15_SLVP015-004_2010
405	Flu 15_SLVP015-004	2010	fluzoneSD	[18,65)	0.526912977843306	Flu 15_2010_0_SLVP015-004	Flu 15	0	NA	Non-Twin	Caucasian or White	Female	63.89	Human Luminex 51 plex_Stim_none_Analyte_MIP1A	Stim_none_Analyte_MIP1A	molecule	Human Luminex 51 plex	MIP1A	none	8.84549005094438	1	-0.352804228566914	Flu 15_SLVP015-004_2010
406	Flu 15_SLVP015-004	2010	fluzoneSD	[18,65)	0.526912977843306	Flu 15_2010_0_SLVP015-004	Flu 15	0	NA	Non-Twin	Caucasian or White	Female	63.89	Human Luminex 51 plex_Stim_none_Analyte_MIP1B	Stim_none_Analyte_MIP1B	molecule	Human Luminex 51 plex	MIP1B	none	7.55650605467193	1	-1.51793752488166	Flu 15_SLVP015-004_2010
407	Flu 15_SLVP015-004	2010	fluzoneSD	[18,65)	0.526912977843306	Flu 15_2010_0_SLVP015-004	Flu 15	0	NA	Non-Twin	Caucasian or White	Female	63.89	Human Luminex 51 plex_Stim_none_Analyte_NGF	Stim_none_Analyte_NGF	molecule	Human Luminex 51 plex	NGF	none	4.90689059560852	1	-0.751105853826535	Flu 15_SLVP015-004_2010
408	Flu 15_SLVP015-004	2010	fluzoneSD	[18,65)	0.526912977843306	Flu 15_2010_0_SLVP015-004	Flu 15	0	NA	Non-Twin	Caucasian or White	Female	63.89	Human Luminex 51 plex_Stim_none_Analyte_PAI1	Stim_none_Analyte_PAI1	molecule	Human Luminex 51 plex	PAI1	none	12.4625661751083	1	-0.248229645206524	Flu 15_SLVP015-004_2010
409	Flu 15_SLVP015-004	2010	fluzoneSD	[18,65)	0.526912977843306	Flu 15_2010_0_SLVP015-004	Flu 15	0	NA	Non-Twin	Caucasian or White	Female	63.89	Human Luminex 51 plex_Stim_none_Analyte_PDGFBB	Stim_none_Analyte_PDGFBB	molecule	Human Luminex 51 plex	PDGFBB	none	9.34651373316563	1	-0.102569705383552	Flu 15_SLVP015-004_2010
410	Flu 15_SLVP015-004	2010	fluzoneSD	[18,65)	0.526912977843306	Flu 15_2010_0_SLVP015-004	Flu 15	0	NA	Non-Twin	Caucasian or White	Female	63.89	Human Luminex 51 plex_Stim_none_Analyte_RANTES	Stim_none_Analyte_RANTES	molecule	Human Luminex 51 plex	RANTES	none	13.2241147572745	1	-0.579950872297975	Flu 15_SLVP015-004_2010
411	Flu 15_SLVP015-004	2010	fluzoneSD	[18,65)	0.526912977843306	Flu 15_2010_0_SLVP015-004	Flu 15	0	NA	Non-Twin	Caucasian or White	Female	63.89	Human Luminex 51 plex_Stim_none_Analyte_RESISTIN	Stim_none_Analyte_RESISTIN	molecule	Human Luminex 51 plex	RESISTIN	none	12.617008227652	1	0.381146453659519	Flu 15_SLVP015-004_2010
412	Flu 15_SLVP015-004	2010	fluzoneSD	[18,65)	0.526912977843306	Flu 15_2010_0_SLVP015-004	Flu 15	0	NA	Non-Twin	Caucasian or White	Female	63.89	Human Luminex 51 plex_Stim_none_Analyte_SCF	Stim_none_Analyte_SCF	molecule	Human Luminex 51 plex	SCF	none	6.4757334309664	1	-0.0160903775599236	Flu 15_SLVP015-004_2010
413	Flu 15_SLVP015-004	2010	fluzoneSD	[18,65)	0.526912977843306	Flu 15_2010_0_SLVP015-004	Flu 15	0	NA	Non-Twin	Caucasian or White	Female	63.89	Human Luminex 51 plex_Stim_none_Analyte_TGFA	Stim_none_Analyte_TGFA	molecule	Human Luminex 51 plex	TGFA	none	5.40087943628218	1	-0.213840750067755	Flu 15_SLVP015-004_2010
414	Flu 15_SLVP015-004	2010	fluzoneSD	[18,65)	0.526912977843306	Flu 15_2010_0_SLVP015-004	Flu 15	0	NA	Non-Twin	Caucasian or White	Female	63.89	Human Luminex 51 plex_Stim_none_Analyte_TGFB	Stim_none_Analyte_TGFB	molecule	Human Luminex 51 plex	TGFB	none	6.89481776330794	1	-0.667360445596883	Flu 15_SLVP015-004_2010
415	Flu 15_SLVP015-004	2010	fluzoneSD	[18,65)	0.526912977843306	Flu 15_2010_0_SLVP015-004	Flu 15	0	NA	Non-Twin	Caucasian or White	Female	63.89	Human Luminex 51 plex_Stim_none_Analyte_TNFA	Stim_none_Analyte_TNFA	molecule	Human Luminex 51 plex	TNFA	none	5.06608919045777	1	-1.02332779641361	Flu 15_SLVP015-004_2010
416	Flu 15_SLVP015-004	2010	fluzoneSD	[18,65)	0.526912977843306	Flu 15_2010_0_SLVP015-004	Flu 15	0	NA	Non-Twin	Caucasian or White	Female	63.89	Human Luminex 51 plex_Stim_none_Analyte_TNFB	Stim_none_Analyte_TNFB	molecule	Human Luminex 51 plex	TNFB	none	3.85798099512757	1	-0.404851985492266	Flu 15_SLVP015-004_2010
417	Flu 15_SLVP015-004	2010	fluzoneSD	[18,65)	0.526912977843306	Flu 15_2010_0_SLVP015-004	Flu 15	0	NA	Non-Twin	Caucasian or White	Female	63.89	Human Luminex 51 plex_Stim_none_Analyte_TRAIL	Stim_none_Analyte_TRAIL	molecule	Human Luminex 51 plex	TRAIL	none	8.86341195894164	1	0.314508451592446	Flu 15_SLVP015-004_2010
418	Flu 15_SLVP015-004	2010	fluzoneSD	[18,65)	0.526912977843306	Flu 15_2010_0_SLVP015-004	Flu 15	0	NA	Non-Twin	Caucasian or White	Female	63.89	Human Luminex 51 plex_Stim_none_Analyte_VCAM1	Stim_none_Analyte_VCAM1	molecule	Human Luminex 51 plex	VCAM1	none	11.7700444002968	1	0.341653355676785	Flu 15_SLVP015-004_2010
419	Flu 15_SLVP015-004	2010	fluzoneSD	[18,65)	0.526912977843306	Flu 15_2010_0_SLVP015-004	Flu 15	0	NA	Non-Twin	Caucasian or White	Female	63.89	Human Luminex 51 plex_Stim_none_Analyte_VEGF	Stim_none_Analyte_VEGF	molecule	Human Luminex 51 plex	VEGF	none	7.64024493622235	1	1.18183718895364	Flu 15_SLVP015-004_2010
420	Flu 15_SLVP015-004	2013	fluzoneSD	[65,99]	0.958972337855893	Flu 15_2013_0_SLVP015-004	Flu 15	0	NA	Non-Twin	Caucasian or White	Female	66.92	Human Luminex 62-63 plex_Stim_none_Analyte_BDNF	Stim_none_Analyte_BDNF	molecule	Human Luminex 62-63 plex	BDNF	none	13.4379145873949	1	1.34745151166111	Flu 15_SLVP015-004_2013
421	Flu 15_SLVP015-004	2013	fluzoneSD	[65,99]	0.958972337855893	Flu 15_2013_0_SLVP015-004	Flu 15	0	NA	Non-Twin	Caucasian or White	Female	66.92	Human Luminex 62-63 plex_Stim_none_Analyte_CD40L	Stim_none_Analyte_CD40L	molecule	Human Luminex 62-63 plex	CD40L	none	7.27379559921426	1	-0.448984946457096	Flu 15_SLVP015-004_2013
422	Flu 15_SLVP015-004	2013	fluzoneSD	[65,99]	0.958972337855893	Flu 15_2013_0_SLVP015-004	Flu 15	0	NA	Non-Twin	Caucasian or White	Female	66.92	Human Luminex 62-63 plex_Stim_none_Analyte_EGF	Stim_none_Analyte_EGF	molecule	Human Luminex 62-63 plex	EGF	none	9.09539702279256	1	0.327820980275983	Flu 15_SLVP015-004_2013
423	Flu 15_SLVP015-004	2013	fluzoneSD	[65,99]	0.958972337855893	Flu 15_2013_0_SLVP015-004	Flu 15	0	NA	Non-Twin	Caucasian or White	Female	66.92	Human Luminex 62-63 plex_Stim_none_Analyte_ENA78	Stim_none_Analyte_ENA78	molecule	Human Luminex 62-63 plex	ENA78	none	7.54689445988764	1	-0.537865006446549	Flu 15_SLVP015-004_2013
424	Flu 15_SLVP015-004	2013	fluzoneSD	[65,99]	0.958972337855893	Flu 15_2013_0_SLVP015-004	Flu 15	0	NA	Non-Twin	Caucasian or White	Female	66.92	Human Luminex 62-63 plex_Stim_none_Analyte_EOTAXIN	Stim_none_Analyte_EOTAXIN	molecule	Human Luminex 62-63 plex	EOTAXIN	none	8.64565843240871	1	0.703724948563434	Flu 15_SLVP015-004_2013
425	Flu 15_SLVP015-004	2013	fluzoneSD	[65,99]	0.958972337855893	Flu 15_2013_0_SLVP015-004	Flu 15	0	NA	Non-Twin	Caucasian or White	Female	66.92	Human Luminex 62-63 plex_Stim_none_Analyte_FASL	Stim_none_Analyte_FASL	molecule	Human Luminex 62-63 plex	FASL	none	5.64385618977472	1	-0.465307922966523	Flu 15_SLVP015-004_2013
426	Flu 15_SLVP015-004	2013	fluzoneSD	[65,99]	0.958972337855893	Flu 15_2013_0_SLVP015-004	Flu 15	0	NA	Non-Twin	Caucasian or White	Female	66.92	Human Luminex 62-63 plex_Stim_none_Analyte_FGFB	Stim_none_Analyte_FGFB	molecule	Human Luminex 62-63 plex	FGFB	none	5.49185309632967	1	-0.470511279911471	Flu 15_SLVP015-004_2013
427	Flu 15_SLVP015-004	2013	fluzoneSD	[65,99]	0.958972337855893	Flu 15_2013_0_SLVP015-004	Flu 15	0	NA	Non-Twin	Caucasian or White	Female	66.92	Human Luminex 62-63 plex_Stim_none_Analyte_GCSF	Stim_none_Analyte_GCSF	molecule	Human Luminex 62-63 plex	GCSF	none	6.21431912080077	1	-0.281588809269181	Flu 15_SLVP015-004_2013
428	Flu 15_SLVP015-004	2013	fluzoneSD	[65,99]	0.958972337855893	Flu 15_2013_0_SLVP015-004	Flu 15	0	NA	Non-Twin	Caucasian or White	Female	66.92	Human Luminex 62-63 plex_Stim_none_Analyte_GMCSF	Stim_none_Analyte_GMCSF	molecule	Human Luminex 62-63 plex	GMCSF	none	10.2550285698187	1	-1.30395976803036	Flu 15_SLVP015-004_2013
429	Flu 15_SLVP015-004	2013	fluzoneSD	[65,99]	0.958972337855893	Flu 15_2013_0_SLVP015-004	Flu 15	0	NA	Non-Twin	Caucasian or White	Female	66.92	Human Luminex 62-63 plex_Stim_none_Analyte_GROA	Stim_none_Analyte_GROA	molecule	Human Luminex 62-63 plex	GROA	none	5.4093909361377	1	-0.470965582057228	Flu 15_SLVP015-004_2013
430	Flu 15_SLVP015-004	2013	fluzoneSD	[65,99]	0.958972337855893	Flu 15_2013_0_SLVP015-004	Flu 15	0	NA	Non-Twin	Caucasian or White	Female	66.92	Human Luminex 62-63 plex_Stim_none_Analyte_HGF	Stim_none_Analyte_HGF	molecule	Human Luminex 62-63 plex	HGF	none	8.27844945822048	1	0.370589375081011	Flu 15_SLVP015-004_2013
431	Flu 15_SLVP015-004	2013	fluzoneSD	[65,99]	0.958972337855893	Flu 15_2013_0_SLVP015-004	Flu 15	0	NA	Non-Twin	Caucasian or White	Female	66.92	Human Luminex 62-63 plex_Stim_none_Analyte_ICAM1	Stim_none_Analyte_ICAM1	molecule	Human Luminex 62-63 plex	ICAM1	none	9.80211241858607	1	-1.18201668388323	Flu 15_SLVP015-004_2013
432	Flu 15_SLVP015-004	2013	fluzoneSD	[65,99]	0.958972337855893	Flu 15_2013_0_SLVP015-004	Flu 15	0	NA	Non-Twin	Caucasian or White	Female	66.92	Human Luminex 62-63 plex_Stim_none_Analyte_IFNA	Stim_none_Analyte_IFNA	molecule	Human Luminex 62-63 plex	IFNA	none	6.84549005094437	1	-0.436254625675421	Flu 15_SLVP015-004_2013
433	Flu 15_SLVP015-004	2013	fluzoneSD	[65,99]	0.958972337855893	Flu 15_2013_0_SLVP015-004	Flu 15	0	NA	Non-Twin	Caucasian or White	Female	66.92	Human Luminex 62-63 plex_Stim_none_Analyte_IFNB	Stim_none_Analyte_IFNB	molecule	Human Luminex 62-63 plex	IFNB	none	5.90689059560852	1	-0.634765627903066	Flu 15_SLVP015-004_2013
434	Flu 15_SLVP015-004	2013	fluzoneSD	[65,99]	0.958972337855893	Flu 15_2013_0_SLVP015-004	Flu 15	0	NA	Non-Twin	Caucasian or White	Female	66.92	Human Luminex 62-63 plex_Stim_none_Analyte_IFNG	Stim_none_Analyte_IFNG	molecule	Human Luminex 62-63 plex	IFNG	none	5.58496250072116	1	0.015781053201265	Flu 15_SLVP015-004_2013
435	Flu 15_SLVP015-004	2013	fluzoneSD	[65,99]	0.958972337855893	Flu 15_2013_0_SLVP015-004	Flu 15	0	NA	Non-Twin	Caucasian or White	Female	66.92	Human Luminex 62-63 plex_Stim_none_Analyte_IL10	Stim_none_Analyte_IL10	molecule	Human Luminex 62-63 plex	IL10	none	4.55458885167764	1	-0.287513044136393	Flu 15_SLVP015-004_2013
436	Flu 15_SLVP015-004	2013	fluzoneSD	[65,99]	0.958972337855893	Flu 15_2013_0_SLVP015-004	Flu 15	0	NA	Non-Twin	Caucasian or White	Female	66.92	Human Luminex 62-63 plex_Stim_none_Analyte_IL12P40	Stim_none_Analyte_IL12P40	molecule	Human Luminex 62-63 plex	IL12P40	none	9.34651373316563	1	0.296743552711138	Flu 15_SLVP015-004_2013
437	Flu 15_SLVP015-004	2013	fluzoneSD	[65,99]	0.958972337855893	Flu 15_2013_0_SLVP015-004	Flu 15	0	NA	Non-Twin	Caucasian or White	Female	66.92	Human Luminex 62-63 plex_Stim_none_Analyte_IL12P70	Stim_none_Analyte_IL12P70	molecule	Human Luminex 62-63 plex	IL12P70	none	4.79441586635011	1	-0.377425726473557	Flu 15_SLVP015-004_2013
438	Flu 15_SLVP015-004	2013	fluzoneSD	[65,99]	0.958972337855893	Flu 15_2013_0_SLVP015-004	Flu 15	0	NA	Non-Twin	Caucasian or White	Female	66.92	Human Luminex 62-63 plex_Stim_none_Analyte_IL13	Stim_none_Analyte_IL13	molecule	Human Luminex 62-63 plex	IL13	none	4.8073549220576	1	-0.361237401745356	Flu 15_SLVP015-004_2013
439	Flu 15_SLVP015-004	2013	fluzoneSD	[65,99]	0.958972337855893	Flu 15_2013_0_SLVP015-004	Flu 15	0	NA	Non-Twin	Caucasian or White	Female	66.92	Human Luminex 62-63 plex_Stim_none_Analyte_IL15	Stim_none_Analyte_IL15	molecule	Human Luminex 62-63 plex	IL15	none	5.2667865406949	1	-0.321978382397285	Flu 15_SLVP015-004_2013
440	Flu 15_SLVP015-004	2013	fluzoneSD	[65,99]	0.958972337855893	Flu 15_2013_0_SLVP015-004	Flu 15	0	NA	Non-Twin	Caucasian or White	Female	66.92	Human Luminex 62-63 plex_Stim_none_Analyte_IL17A	Stim_none_Analyte_IL17A	molecule	Human Luminex 62-63 plex	IL17A	none	4.95419631038687	1	-0.400325554120148	Flu 15_SLVP015-004_2013
441	Flu 15_SLVP015-004	2013	fluzoneSD	[65,99]	0.958972337855893	Flu 15_2013_0_SLVP015-004	Flu 15	0	NA	Non-Twin	Caucasian or White	Female	66.92	Human Luminex 62-63 plex_Stim_none_Analyte_IL17F	Stim_none_Analyte_IL17F	molecule	Human Luminex 62-63 plex	IL17F	none	6.08746284125034	1	-0.470827437088971	Flu 15_SLVP015-004_2013
442	Flu 15_SLVP015-004	2013	fluzoneSD	[65,99]	0.958972337855893	Flu 15_2013_0_SLVP015-004	Flu 15	0	NA	Non-Twin	Caucasian or White	Female	66.92	Human Luminex 62-63 plex_Stim_none_Analyte_IL18	Stim_none_Analyte_IL18	molecule	Human Luminex 62-63 plex	IL18	none	8.28886607416582	1	-0.10458216644811	Flu 15_SLVP015-004_2013
443	Flu 15_SLVP015-004	2013	fluzoneSD	[65,99]	0.958972337855893	Flu 15_2013_0_SLVP015-004	Flu 15	0	NA	Non-Twin	Caucasian or White	Female	66.92	Human Luminex 62-63 plex_Stim_none_Analyte_IL1A	Stim_none_Analyte_IL1A	molecule	Human Luminex 62-63 plex	IL1A	none	6.70043971814109	1	-0.612575409860931	Flu 15_SLVP015-004_2013
444	Flu 15_SLVP015-004	2013	fluzoneSD	[65,99]	0.958972337855893	Flu 15_2013_0_SLVP015-004	Flu 15	0	NA	Non-Twin	Caucasian or White	Female	66.92	Human Luminex 62-63 plex_Stim_none_Analyte_IL1B	Stim_none_Analyte_IL1B	molecule	Human Luminex 62-63 plex	IL1B	none	4.4093909361377	1	-0.132898847011438	Flu 15_SLVP015-004_2013
445	Flu 15_SLVP015-004	2013	fluzoneSD	[65,99]	0.958972337855893	Flu 15_2013_0_SLVP015-004	Flu 15	0	NA	Non-Twin	Caucasian or White	Female	66.92	Human Luminex 62-63 plex_Stim_none_Analyte_IL1RA	Stim_none_Analyte_IL1RA	molecule	Human Luminex 62-63 plex	IL1RA	none	5.52356195605701	1	-0.0611699691210009	Flu 15_SLVP015-004_2013
446	Flu 15_SLVP015-004	2013	fluzoneSD	[65,99]	0.958972337855893	Flu 15_2013_0_SLVP015-004	Flu 15	0	NA	Non-Twin	Caucasian or White	Female	66.92	Human Luminex 62-63 plex_Stim_none_Analyte_IL2	Stim_none_Analyte_IL2	molecule	Human Luminex 62-63 plex	IL2	none	4.58496250072116	1	-0.406736549616055	Flu 15_SLVP015-004_2013
447	Flu 15_SLVP015-004	2013	fluzoneSD	[65,99]	0.958972337855893	Flu 15_2013_0_SLVP015-004	Flu 15	0	NA	Non-Twin	Caucasian or White	Female	66.92	Human Luminex 62-63 plex_Stim_none_Analyte_IL21	Stim_none_Analyte_IL21	molecule	Human Luminex 62-63 plex	IL21	none	5.22881869049588	1	-0.431259858995005	Flu 15_SLVP015-004_2013
448	Flu 15_SLVP015-004	2013	fluzoneSD	[65,99]	0.958972337855893	Flu 15_2013_0_SLVP015-004	Flu 15	0	NA	Non-Twin	Caucasian or White	Female	66.92	Human Luminex 62-63 plex_Stim_none_Analyte_IL22	Stim_none_Analyte_IL22	molecule	Human Luminex 62-63 plex	IL22	none	5.62935662007961	1	-0.460750531439115	Flu 15_SLVP015-004_2013
449	Flu 15_SLVP015-004	2013	fluzoneSD	[65,99]	0.958972337855893	Flu 15_2013_0_SLVP015-004	Flu 15	0	NA	Non-Twin	Caucasian or White	Female	66.92	Human Luminex 62-63 plex_Stim_none_Analyte_IL23	Stim_none_Analyte_IL23	molecule	Human Luminex 62-63 plex	IL23	none	4.88264304936184	1	-0.172944914594186	Flu 15_SLVP015-004_2013
450	Flu 15_SLVP015-004	2013	fluzoneSD	[65,99]	0.958972337855893	Flu 15_2013_0_SLVP015-004	Flu 15	0	NA	Non-Twin	Caucasian or White	Female	66.92	Human Luminex 62-63 plex_Stim_none_Analyte_IL27	Stim_none_Analyte_IL27	molecule	Human Luminex 62-63 plex	IL27	none	4.7279204545632	1	-0.411592438439977	Flu 15_SLVP015-004_2013
451	Flu 15_SLVP015-004	2013	fluzoneSD	[65,99]	0.958972337855893	Flu 15_2013_0_SLVP015-004	Flu 15	0	NA	Non-Twin	Caucasian or White	Female	66.92	Human Luminex 62-63 plex_Stim_none_Analyte_IL31	Stim_none_Analyte_IL31	molecule	Human Luminex 62-63 plex	IL31	none	5.20945336562895	1	-0.53454983260575	Flu 15_SLVP015-004_2013
452	Flu 15_SLVP015-004	2013	fluzoneSD	[65,99]	0.958972337855893	Flu 15_2013_0_SLVP015-004	Flu 15	0	NA	Non-Twin	Caucasian or White	Female	66.92	Human Luminex 62-63 plex_Stim_none_Analyte_IL4	Stim_none_Analyte_IL4	molecule	Human Luminex 62-63 plex	IL4	none	6.5077946401987	1	0.0669051645194711	Flu 15_SLVP015-004_2013
453	Flu 15_SLVP015-004	2013	fluzoneSD	[65,99]	0.958972337855893	Flu 15_2013_0_SLVP015-004	Flu 15	0	NA	Non-Twin	Caucasian or White	Female	66.92	Human Luminex 62-63 plex_Stim_none_Analyte_IL5	Stim_none_Analyte_IL5	molecule	Human Luminex 62-63 plex	IL5	none	5.18982455888002	1	-0.245633044306031	Flu 15_SLVP015-004_2013
454	Flu 15_SLVP015-004	2013	fluzoneSD	[65,99]	0.958972337855893	Flu 15_2013_0_SLVP015-004	Flu 15	0	NA	Non-Twin	Caucasian or White	Female	66.92	Human Luminex 62-63 plex_Stim_none_Analyte_IL6	Stim_none_Analyte_IL6	molecule	Human Luminex 62-63 plex	IL6	none	5.12928301694497	1	-0.299653188079953	Flu 15_SLVP015-004_2013
455	Flu 15_SLVP015-004	2013	fluzoneSD	[65,99]	0.958972337855893	Flu 15_2013_0_SLVP015-004	Flu 15	0	NA	Non-Twin	Caucasian or White	Female	66.92	Human Luminex 62-63 plex_Stim_none_Analyte_IL7	Stim_none_Analyte_IL7	molecule	Human Luminex 62-63 plex	IL7	none	8.05934446082443	1	-0.533509345874132	Flu 15_SLVP015-004_2013
456	Flu 15_SLVP015-004	2013	fluzoneSD	[65,99]	0.958972337855893	Flu 15_2013_0_SLVP015-004	Flu 15	0	NA	Non-Twin	Caucasian or White	Female	66.92	Human Luminex 62-63 plex_Stim_none_Analyte_IL8	Stim_none_Analyte_IL8	molecule	Human Luminex 62-63 plex	IL8	none	6.34872815423108	1	-0.303522258105702	Flu 15_SLVP015-004_2013
457	Flu 15_SLVP015-004	2013	fluzoneSD	[65,99]	0.958972337855893	Flu 15_2013_0_SLVP015-004	Flu 15	0	NA	Non-Twin	Caucasian or White	Female	66.92	Human Luminex 62-63 plex_Stim_none_Analyte_IL9	Stim_none_Analyte_IL9	molecule	Human Luminex 62-63 plex	IL9	none	6.76155123244448	1	-0.136271843247842	Flu 15_SLVP015-004_2013
458	Flu 15_SLVP015-004	2013	fluzoneSD	[65,99]	0.958972337855893	Flu 15_2013_0_SLVP015-004	Flu 15	0	NA	Non-Twin	Caucasian or White	Female	66.92	Human Luminex 62-63 plex_Stim_none_Analyte_IP10	Stim_none_Analyte_IP10	molecule	Human Luminex 62-63 plex	IP10	none	6.83920378809694	1	-0.655595996762752	Flu 15_SLVP015-004_2013
459	Flu 15_SLVP015-004	2013	fluzoneSD	[65,99]	0.958972337855893	Flu 15_2013_0_SLVP015-004	Flu 15	0	NA	Non-Twin	Caucasian or White	Female	66.92	Human Luminex 62-63 plex_Stim_none_Analyte_LEPTIN	Stim_none_Analyte_LEPTIN	molecule	Human Luminex 62-63 plex	LEPTIN	none	9.24019505397992	1	-1.02719179574429	Flu 15_SLVP015-004_2013
460	Flu 15_SLVP015-004	2013	fluzoneSD	[65,99]	0.958972337855893	Flu 15_2013_0_SLVP015-004	Flu 15	0	NA	Non-Twin	Caucasian or White	Female	66.92	Human Luminex 62-63 plex_Stim_none_Analyte_LIF	Stim_none_Analyte_LIF	molecule	Human Luminex 62-63 plex	LIF	none	5.08746284125034	1	-0.358311232783291	Flu 15_SLVP015-004_2013
461	Flu 15_SLVP015-004	2013	fluzoneSD	[65,99]	0.958972337855893	Flu 15_2013_0_SLVP015-004	Flu 15	0	NA	Non-Twin	Caucasian or White	Female	66.92	Human Luminex 62-63 plex_Stim_none_Analyte_MCP1	Stim_none_Analyte_MCP1	molecule	Human Luminex 62-63 plex	MCP1	none	9.29059488808257	1	-0.0267648398627099	Flu 15_SLVP015-004_2013
462	Flu 15_SLVP015-004	2013	fluzoneSD	[65,99]	0.958972337855893	Flu 15_2013_0_SLVP015-004	Flu 15	0	NA	Non-Twin	Caucasian or White	Female	66.92	Human Luminex 62-63 plex_Stim_none_Analyte_MCP3	Stim_none_Analyte_MCP3	molecule	Human Luminex 62-63 plex	MCP3	none	5.84549005094437	1	0.108383918731242	Flu 15_SLVP015-004_2013
463	Flu 15_SLVP015-004	2013	fluzoneSD	[65,99]	0.958972337855893	Flu 15_2013_0_SLVP015-004	Flu 15	0	NA	Non-Twin	Caucasian or White	Female	66.92	Human Luminex 62-63 plex_Stim_none_Analyte_MCSF	Stim_none_Analyte_MCSF	molecule	Human Luminex 62-63 plex	MCSF	none	4.96578428466209	1	-0.416722745896503	Flu 15_SLVP015-004_2013
464	Flu 15_SLVP015-004	2013	fluzoneSD	[65,99]	0.958972337855893	Flu 15_2013_0_SLVP015-004	Flu 15	0	NA	Non-Twin	Caucasian or White	Female	66.92	Human Luminex 62-63 plex_Stim_none_Analyte_MIG	Stim_none_Analyte_MIG	molecule	Human Luminex 62-63 plex	MIG	none	6.56985560833095	1	-0.700812558354354	Flu 15_SLVP015-004_2013
465	Flu 15_SLVP015-004	2013	fluzoneSD	[65,99]	0.958972337855893	Flu 15_2013_0_SLVP015-004	Flu 15	0	NA	Non-Twin	Caucasian or White	Female	66.92	Human Luminex 62-63 plex_Stim_none_Analyte_MIP1A	Stim_none_Analyte_MIP1A	molecule	Human Luminex 62-63 plex	MIP1A	none	6.35755200461808	1	-0.615738259753601	Flu 15_SLVP015-004_2013
466	Flu 15_SLVP015-004	2013	fluzoneSD	[65,99]	0.958972337855893	Flu 15_2013_0_SLVP015-004	Flu 15	0	NA	Non-Twin	Caucasian or White	Female	66.92	Human Luminex 62-63 plex_Stim_none_Analyte_MIP1B	Stim_none_Analyte_MIP1B	molecule	Human Luminex 62-63 plex	MIP1B	none	6.78790255939143	1	-0.227515409094716	Flu 15_SLVP015-004_2013
467	Flu 15_SLVP015-004	2013	fluzoneSD	[65,99]	0.958972337855893	Flu 15_2013_0_SLVP015-004	Flu 15	0	NA	Non-Twin	Caucasian or White	Female	66.92	Human Luminex 62-63 plex_Stim_none_Analyte_NGF	Stim_none_Analyte_NGF	molecule	Human Luminex 62-63 plex	NGF	none	4.58496250072116	1	0.091309205607031	Flu 15_SLVP015-004_2013
468	Flu 15_SLVP015-004	2013	fluzoneSD	[65,99]	0.958972337855893	Flu 15_2013_0_SLVP015-004	Flu 15	0	NA	Non-Twin	Caucasian or White	Female	66.92	Human Luminex 62-63 plex_Stim_none_Analyte_PAI1	Stim_none_Analyte_PAI1	molecule	Human Luminex 62-63 plex	PAI1	none	13.3968054388294	1	0.474431227984889	Flu 15_SLVP015-004_2013
469	Flu 15_SLVP015-004	2013	fluzoneSD	[65,99]	0.958972337855893	Flu 15_2013_0_SLVP015-004	Flu 15	0	NA	Non-Twin	Caucasian or White	Female	66.92	Human Luminex 62-63 plex_Stim_none_Analyte_PDGFBB	Stim_none_Analyte_PDGFBB	molecule	Human Luminex 62-63 plex	PDGFBB	none	8.22641219278879	1	0.0325774157624077	Flu 15_SLVP015-004_2013
470	Flu 15_SLVP015-004	2013	fluzoneSD	[65,99]	0.958972337855893	Flu 15_2013_0_SLVP015-004	Flu 15	0	NA	Non-Twin	Caucasian or White	Female	66.92	Human Luminex 62-63 plex_Stim_none_Analyte_PIGF1	Stim_none_Analyte_PIGF1	molecule	Human Luminex 62-63 plex	PIGF1	none	7.68650052718322	1	-0.775652064320838	Flu 15_SLVP015-004_2013
471	Flu 15_SLVP015-004	2013	fluzoneSD	[65,99]	0.958972337855893	Flu 15_2013_0_SLVP015-004	Flu 15	0	NA	Non-Twin	Caucasian or White	Female	66.92	Human Luminex 62-63 plex_Stim_none_Analyte_RANTES	Stim_none_Analyte_RANTES	molecule	Human Luminex 62-63 plex	RANTES	none	11.1333027883973	1	-0.970615232989783	Flu 15_SLVP015-004_2013
472	Flu 15_SLVP015-004	2013	fluzoneSD	[65,99]	0.958972337855893	Flu 15_2013_0_SLVP015-004	Flu 15	0	NA	Non-Twin	Caucasian or White	Female	66.92	Human Luminex 62-63 plex_Stim_none_Analyte_RESISTIN	Stim_none_Analyte_RESISTIN	molecule	Human Luminex 62-63 plex	RESISTIN	none	12.4978518369511	1	0.98038830045131	Flu 15_SLVP015-004_2013
473	Flu 15_SLVP015-004	2013	fluzoneSD	[65,99]	0.958972337855893	Flu 15_2013_0_SLVP015-004	Flu 15	0	NA	Non-Twin	Caucasian or White	Female	66.92	Human Luminex 62-63 plex_Stim_none_Analyte_SCF	Stim_none_Analyte_SCF	molecule	Human Luminex 62-63 plex	SCF	none	5.53915881110803	1	-0.302129571076502	Flu 15_SLVP015-004_2013
474	Flu 15_SLVP015-004	2013	fluzoneSD	[65,99]	0.958972337855893	Flu 15_2013_0_SLVP015-004	Flu 15	0	NA	Non-Twin	Caucasian or White	Female	66.92	Human Luminex 62-63 plex_Stim_none_Analyte_SDF1A	Stim_none_Analyte_SDF1A	molecule	Human Luminex 62-63 plex	SDF1A	none	8.18487534290828	1	-0.151885815754959	Flu 15_SLVP015-004_2013
475	Flu 15_SLVP015-004	2013	fluzoneSD	[65,99]	0.958972337855893	Flu 15_2013_0_SLVP015-004	Flu 15	0	NA	Non-Twin	Caucasian or White	Female	66.92	Human Luminex 62-63 plex_Stim_none_Analyte_TGFA	Stim_none_Analyte_TGFA	molecule	Human Luminex 62-63 plex	TGFA	none	4.74146698640115	1	-0.461983881495694	Flu 15_SLVP015-004_2013
476	Flu 15_SLVP015-004	2013	fluzoneSD	[65,99]	0.958972337855893	Flu 15_2013_0_SLVP015-004	Flu 15	0	NA	Non-Twin	Caucasian or White	Female	66.92	Human Luminex 62-63 plex_Stim_none_Analyte_TGFB	Stim_none_Analyte_TGFB	molecule	Human Luminex 62-63 plex	TGFB	none	6.35755200461808	1	-0.378708480343518	Flu 15_SLVP015-004_2013
477	Flu 15_SLVP015-004	2013	fluzoneSD	[65,99]	0.958972337855893	Flu 15_2013_0_SLVP015-004	Flu 15	0	NA	Non-Twin	Caucasian or White	Female	66.92	Human Luminex 62-63 plex_Stim_none_Analyte_TNFA	Stim_none_Analyte_TNFA	molecule	Human Luminex 62-63 plex	TNFA	none	7.90538700501813	1	-0.036018220323937	Flu 15_SLVP015-004_2013
478	Flu 15_SLVP015-004	2013	fluzoneSD	[65,99]	0.958972337855893	Flu 15_2013_0_SLVP015-004	Flu 15	0	NA	Non-Twin	Caucasian or White	Female	66.92	Human Luminex 62-63 plex_Stim_none_Analyte_TNFB	Stim_none_Analyte_TNFB	molecule	Human Luminex 62-63 plex	TNFB	none	6.10852445677817	1	-1.32893328291064	Flu 15_SLVP015-004_2013
479	Flu 15_SLVP015-004	2013	fluzoneSD	[65,99]	0.958972337855893	Flu 15_2013_0_SLVP015-004	Flu 15	0	NA	Non-Twin	Caucasian or White	Female	66.92	Human Luminex 62-63 plex_Stim_none_Analyte_TRAIL	Stim_none_Analyte_TRAIL	molecule	Human Luminex 62-63 plex	TRAIL	none	6.33985000288462	1	-0.386050267933406	Flu 15_SLVP015-004_2013
480	Flu 15_SLVP015-004	2013	fluzoneSD	[65,99]	0.958972337855893	Flu 15_2013_0_SLVP015-004	Flu 15	0	NA	Non-Twin	Caucasian or White	Female	66.92	Human Luminex 62-63 plex_Stim_none_Analyte_VCAM1	Stim_none_Analyte_VCAM1	molecule	Human Luminex 62-63 plex	VCAM1	none	14.1612500027426	1	-0.0980048003479294	Flu 15_SLVP015-004_2013
481	Flu 15_SLVP015-004	2013	fluzoneSD	[65,99]	0.958972337855893	Flu 15_2013_0_SLVP015-004	Flu 15	0	NA	Non-Twin	Caucasian or White	Female	66.92	Human Luminex 62-63 plex_Stim_none_Analyte_VEGF	Stim_none_Analyte_VEGF	molecule	Human Luminex 62-63 plex	VEGF	none	10.754261196514	1	1.8995150754281	Flu 15_SLVP015-004_2013
482	Flu 15_SLVP015-004	2013	fluzoneSD	[65,99]	0.958972337855893	Flu 15_2013_0_SLVP015-004	Flu 15	0	NA	Non-Twin	Caucasian or White	Female	66.92	Human Luminex 62-63 plex_Stim_none_Analyte_VEGFD	Stim_none_Analyte_VEGFD	molecule	Human Luminex 62-63 plex	VEGFD	none	6.28540221886225	1	0.0212833543158646	Flu 15_SLVP015-004_2013
483	Flu 15_SLVP015-004	2015	fluzoneHD	[65,99]	3.8904220608143	Flu 15_2015_0_SLVP015-004	Flu 15	0	NA	Non-Twin	Caucasian or White	Female	68.9	Human Luminex 62-63 plex_Stim_none_Analyte_BDNF	Stim_none_Analyte_BDNF	molecule	Human Luminex 62-63 plex	BDNF	none	12.3451279919767	1	1.03868997465192	Flu 15_SLVP015-004_2015
484	Flu 15_SLVP015-004	2015	fluzoneHD	[65,99]	3.8904220608143	Flu 15_2015_0_SLVP015-004	Flu 15	0	NA	Non-Twin	Caucasian or White	Female	68.9	Human Luminex 62-63 plex_Stim_none_Analyte_CD40L	Stim_none_Analyte_CD40L	molecule	Human Luminex 62-63 plex	CD40L	none	7.2667865406949	1	-0.685835214562542	Flu 15_SLVP015-004_2015
485	Flu 15_SLVP015-004	2015	fluzoneHD	[65,99]	3.8904220608143	Flu 15_2015_0_SLVP015-004	Flu 15	0	NA	Non-Twin	Caucasian or White	Female	68.9	Human Luminex 62-63 plex_Stim_none_Analyte_EGF	Stim_none_Analyte_EGF	molecule	Human Luminex 62-63 plex	EGF	none	6.56985560833095	1	-0.589707963731281	Flu 15_SLVP015-004_2015
486	Flu 15_SLVP015-004	2015	fluzoneHD	[65,99]	3.8904220608143	Flu 15_2015_0_SLVP015-004	Flu 15	0	NA	Non-Twin	Caucasian or White	Female	68.9	Human Luminex 62-63 plex_Stim_none_Analyte_ENA78	Stim_none_Analyte_ENA78	molecule	Human Luminex 62-63 plex	ENA78	none	7.87344411251538	1	-0.599078878289862	Flu 15_SLVP015-004_2015
487	Flu 15_SLVP015-004	2015	fluzoneHD	[65,99]	3.8904220608143	Flu 15_2015_0_SLVP015-004	Flu 15	0	NA	Non-Twin	Caucasian or White	Female	68.9	Human Luminex 62-63 plex_Stim_none_Analyte_EOTAXIN	Stim_none_Analyte_EOTAXIN	molecule	Human Luminex 62-63 plex	EOTAXIN	none	7.43045255166553	1	1.13774414404263	Flu 15_SLVP015-004_2015
488	Flu 15_SLVP015-004	2015	fluzoneHD	[65,99]	3.8904220608143	Flu 15_2015_0_SLVP015-004	Flu 15	0	NA	Non-Twin	Caucasian or White	Female	68.9	Human Luminex 62-63 plex_Stim_none_Analyte_FASL	Stim_none_Analyte_FASL	molecule	Human Luminex 62-63 plex	FASL	none	4.44294349584873	1	-0.248224288048783	Flu 15_SLVP015-004_2015
489	Flu 15_SLVP015-004	2015	fluzoneHD	[65,99]	3.8904220608143	Flu 15_2015_0_SLVP015-004	Flu 15	0	NA	Non-Twin	Caucasian or White	Female	68.9	Human Luminex 62-63 plex_Stim_none_Analyte_FGFB	Stim_none_Analyte_FGFB	molecule	Human Luminex 62-63 plex	FGFB	none	5.49185309632967	1	-0.086372837487402	Flu 15_SLVP015-004_2015
490	Flu 15_SLVP015-004	2015	fluzoneHD	[65,99]	3.8904220608143	Flu 15_2015_0_SLVP015-004	Flu 15	0	NA	Non-Twin	Caucasian or White	Female	68.9	Human Luminex 62-63 plex_Stim_none_Analyte_GCSF	Stim_none_Analyte_GCSF	molecule	Human Luminex 62-63 plex	GCSF	none	5.39231742277876	1	-0.104231492465755	Flu 15_SLVP015-004_2015
491	Flu 15_SLVP015-004	2015	fluzoneHD	[65,99]	3.8904220608143	Flu 15_2015_0_SLVP015-004	Flu 15	0	NA	Non-Twin	Caucasian or White	Female	68.9	Human Luminex 62-63 plex_Stim_none_Analyte_GMCSF	Stim_none_Analyte_GMCSF	molecule	Human Luminex 62-63 plex	GMCSF	none	4.20945336562895	1	-0.414948029138688	Flu 15_SLVP015-004_2015
492	Flu 15_SLVP015-004	2015	fluzoneHD	[65,99]	3.8904220608143	Flu 15_2015_0_SLVP015-004	Flu 15	0	NA	Non-Twin	Caucasian or White	Female	68.9	Human Luminex 62-63 plex_Stim_none_Analyte_GROA	Stim_none_Analyte_GROA	molecule	Human Luminex 62-63 plex	GROA	none	4.5077946401987	1	-0.401577345048893	Flu 15_SLVP015-004_2015
493	Flu 15_SLVP015-004	2015	fluzoneHD	[65,99]	3.8904220608143	Flu 15_2015_0_SLVP015-004	Flu 15	0	NA	Non-Twin	Caucasian or White	Female	68.9	Human Luminex 62-63 plex_Stim_none_Analyte_HGF	Stim_none_Analyte_HGF	molecule	Human Luminex 62-63 plex	HGF	none	5.8703647195834	1	-0.021529221238265	Flu 15_SLVP015-004_2015
494	Flu 15_SLVP015-004	2015	fluzoneHD	[65,99]	3.8904220608143	Flu 15_2015_0_SLVP015-004	Flu 15	0	NA	Non-Twin	Caucasian or White	Female	68.9	Human Luminex 62-63 plex_Stim_none_Analyte_ICAM1	Stim_none_Analyte_ICAM1	molecule	Human Luminex 62-63 plex	ICAM1	none	6.5352753766208	1	-2.06011552560987	Flu 15_SLVP015-004_2015
495	Flu 15_SLVP015-004	2015	fluzoneHD	[65,99]	3.8904220608143	Flu 15_2015_0_SLVP015-004	Flu 15	0	NA	Non-Twin	Caucasian or White	Female	68.9	Human Luminex 62-63 plex_Stim_none_Analyte_IFNA	Stim_none_Analyte_IFNA	molecule	Human Luminex 62-63 plex	IFNA	none	6.60362634498619	1	0.137608127626065	Flu 15_SLVP015-004_2015
496	Flu 15_SLVP015-004	2015	fluzoneHD	[65,99]	3.8904220608143	Flu 15_2015_0_SLVP015-004	Flu 15	0	NA	Non-Twin	Caucasian or White	Female	68.9	Human Luminex 62-63 plex_Stim_none_Analyte_IFNB	Stim_none_Analyte_IFNB	molecule	Human Luminex 62-63 plex	IFNB	none	5.3037807481771	1	-0.504768128141016	Flu 15_SLVP015-004_2015
497	Flu 15_SLVP015-004	2015	fluzoneHD	[65,99]	3.8904220608143	Flu 15_2015_0_SLVP015-004	Flu 15	0	NA	Non-Twin	Caucasian or White	Female	68.9	Human Luminex 62-63 plex_Stim_none_Analyte_IFNG	Stim_none_Analyte_IFNG	molecule	Human Luminex 62-63 plex	IFNG	none	5.52356195605701	1	0.106109707217416	Flu 15_SLVP015-004_2015
498	Flu 15_SLVP015-004	2015	fluzoneHD	[65,99]	3.8904220608143	Flu 15_2015_0_SLVP015-004	Flu 15	0	NA	Non-Twin	Caucasian or White	Female	68.9	Human Luminex 62-63 plex_Stim_none_Analyte_IL10	Stim_none_Analyte_IL10	molecule	Human Luminex 62-63 plex	IL10	none	6.21916852046216	1	-0.136336845418637	Flu 15_SLVP015-004_2015
499	Flu 15_SLVP015-004	2015	fluzoneHD	[65,99]	3.8904220608143	Flu 15_2015_0_SLVP015-004	Flu 15	0	NA	Non-Twin	Caucasian or White	Female	68.9	Human Luminex 62-63 plex_Stim_none_Analyte_IL12P40	Stim_none_Analyte_IL12P40	molecule	Human Luminex 62-63 plex	IL12P40	none	7.8856963733394	1	0.633062110357704	Flu 15_SLVP015-004_2015
500	Flu 15_SLVP015-004	2015	fluzoneHD	[65,99]	3.8904220608143	Flu 15_2015_0_SLVP015-004	Flu 15	0	NA	Non-Twin	Caucasian or White	Female	68.9	Human Luminex 62-63 plex_Stim_none_Analyte_IL12P70	Stim_none_Analyte_IL12P70	molecule	Human Luminex 62-63 plex	IL12P70	none	5.22881869049588	1	-0.213757809569894	Flu 15_SLVP015-004_2015
501	Flu 15_SLVP015-004	2015	fluzoneHD	[65,99]	3.8904220608143	Flu 15_2015_0_SLVP015-004	Flu 15	0	NA	Non-Twin	Caucasian or White	Female	68.9	Human Luminex 62-63 plex_Stim_none_Analyte_IL13	Stim_none_Analyte_IL13	molecule	Human Luminex 62-63 plex	IL13	none	4.49185309632967	1	0.0111105929940393	Flu 15_SLVP015-004_2015
502	Flu 15_SLVP015-004	2015	fluzoneHD	[65,99]	3.8904220608143	Flu 15_2015_0_SLVP015-004	Flu 15	0	NA	Non-Twin	Caucasian or White	Female	68.9	Human Luminex 62-63 plex_Stim_none_Analyte_IL15	Stim_none_Analyte_IL15	molecule	Human Luminex 62-63 plex	IL15	none	5.68650052718322	1	0.242873673107122	Flu 15_SLVP015-004_2015
503	Flu 15_SLVP015-004	2015	fluzoneHD	[65,99]	3.8904220608143	Flu 15_2015_0_SLVP015-004	Flu 15	0	NA	Non-Twin	Caucasian or White	Female	68.9	Human Luminex 62-63 plex_Stim_none_Analyte_IL17A	Stim_none_Analyte_IL17A	molecule	Human Luminex 62-63 plex	IL17A	none	5.56985560833095	1	-0.475560715145436	Flu 15_SLVP015-004_2015
504	Flu 15_SLVP015-004	2015	fluzoneHD	[65,99]	3.8904220608143	Flu 15_2015_0_SLVP015-004	Flu 15	0	NA	Non-Twin	Caucasian or White	Female	68.9	Human Luminex 62-63 plex_Stim_none_Analyte_IL17F	Stim_none_Analyte_IL17F	molecule	Human Luminex 62-63 plex	IL17F	none	8.09539702279256	1	0.875345491829422	Flu 15_SLVP015-004_2015
505	Flu 15_SLVP015-004	2015	fluzoneHD	[65,99]	3.8904220608143	Flu 15_2015_0_SLVP015-004	Flu 15	0	NA	Non-Twin	Caucasian or White	Female	68.9	Human Luminex 62-63 plex_Stim_none_Analyte_IL18	Stim_none_Analyte_IL18	molecule	Human Luminex 62-63 plex	IL18	none	7.68650052718322	1	-0.324006586336715	Flu 15_SLVP015-004_2015
506	Flu 15_SLVP015-004	2015	fluzoneHD	[65,99]	3.8904220608143	Flu 15_2015_0_SLVP015-004	Flu 15	0	NA	Non-Twin	Caucasian or White	Female	68.9	Human Luminex 62-63 plex_Stim_none_Analyte_IL1A	Stim_none_Analyte_IL1A	molecule	Human Luminex 62-63 plex	IL1A	none	6.99435343685886	1	-0.392397498165703	Flu 15_SLVP015-004_2015
507	Flu 15_SLVP015-004	2015	fluzoneHD	[65,99]	3.8904220608143	Flu 15_2015_0_SLVP015-004	Flu 15	0	NA	Non-Twin	Caucasian or White	Female	68.9	Human Luminex 62-63 plex_Stim_none_Analyte_IL1B	Stim_none_Analyte_IL1B	molecule	Human Luminex 62-63 plex	IL1B	none	4.52356195605701	1	0.05293228959015	Flu 15_SLVP015-004_2015
508	Flu 15_SLVP015-004	2015	fluzoneHD	[65,99]	3.8904220608143	Flu 15_2015_0_SLVP015-004	Flu 15	0	NA	Non-Twin	Caucasian or White	Female	68.9	Human Luminex 62-63 plex_Stim_none_Analyte_IL1RA	Stim_none_Analyte_IL1RA	molecule	Human Luminex 62-63 plex	IL1RA	none	4.70043971814109	1	0.32781180439173	Flu 15_SLVP015-004_2015
509	Flu 15_SLVP015-004	2015	fluzoneHD	[65,99]	3.8904220608143	Flu 15_2015_0_SLVP015-004	Flu 15	0	NA	Non-Twin	Caucasian or White	Female	68.9	Human Luminex 62-63 plex_Stim_none_Analyte_IL2	Stim_none_Analyte_IL2	molecule	Human Luminex 62-63 plex	IL2	none	4.90689059560852	1	0.127043014309777	Flu 15_SLVP015-004_2015
510	Flu 15_SLVP015-004	2015	fluzoneHD	[65,99]	3.8904220608143	Flu 15_2015_0_SLVP015-004	Flu 15	0	NA	Non-Twin	Caucasian or White	Female	68.9	Human Luminex 62-63 plex_Stim_none_Analyte_IL21	Stim_none_Analyte_IL21	molecule	Human Luminex 62-63 plex	IL21	none	4.90689059560852	1	-0.330094020567399	Flu 15_SLVP015-004_2015
511	Flu 15_SLVP015-004	2015	fluzoneHD	[65,99]	3.8904220608143	Flu 15_2015_0_SLVP015-004	Flu 15	0	NA	Non-Twin	Caucasian or White	Female	68.9	Human Luminex 62-63 plex_Stim_none_Analyte_IL22	Stim_none_Analyte_IL22	molecule	Human Luminex 62-63 plex	IL22	none	8.00562454919388	1	0.776529211388466	Flu 15_SLVP015-004_2015
512	Flu 15_SLVP015-004	2015	fluzoneHD	[65,99]	3.8904220608143	Flu 15_2015_0_SLVP015-004	Flu 15	0	NA	Non-Twin	Caucasian or White	Female	68.9	Human Luminex 62-63 plex_Stim_none_Analyte_IL23	Stim_none_Analyte_IL23	molecule	Human Luminex 62-63 plex	IL23	none	5.74146698640115	1	0.856379413599046	Flu 15_SLVP015-004_2015
513	Flu 15_SLVP015-004	2015	fluzoneHD	[65,99]	3.8904220608143	Flu 15_2015_0_SLVP015-004	Flu 15	0	NA	Non-Twin	Caucasian or White	Female	68.9	Human Luminex 62-63 plex_Stim_none_Analyte_IL27	Stim_none_Analyte_IL27	molecule	Human Luminex 62-63 plex	IL27	none	4.88264304936184	1	-0.0140361435478429	Flu 15_SLVP015-004_2015
514	Flu 15_SLVP015-004	2015	fluzoneHD	[65,99]	3.8904220608143	Flu 15_2015_0_SLVP015-004	Flu 15	0	NA	Non-Twin	Caucasian or White	Female	68.9	Human Luminex 62-63 plex_Stim_none_Analyte_IL31	Stim_none_Analyte_IL31	molecule	Human Luminex 62-63 plex	IL31	none	3.95419631038688	1	-0.2267513649849	Flu 15_SLVP015-004_2015
515	Flu 15_SLVP015-004	2015	fluzoneHD	[65,99]	3.8904220608143	Flu 15_2015_0_SLVP015-004	Flu 15	0	NA	Non-Twin	Caucasian or White	Female	68.9	Human Luminex 62-63 plex_Stim_none_Analyte_IL4	Stim_none_Analyte_IL4	molecule	Human Luminex 62-63 plex	IL4	none	5.52356195605701	1	0.162078069311869	Flu 15_SLVP015-004_2015
516	Flu 15_SLVP015-004	2015	fluzoneHD	[65,99]	3.8904220608143	Flu 15_2015_0_SLVP015-004	Flu 15	0	NA	Non-Twin	Caucasian or White	Female	68.9	Human Luminex 62-63 plex_Stim_none_Analyte_IL5	Stim_none_Analyte_IL5	molecule	Human Luminex 62-63 plex	IL5	none	5.4178525148859	1	-0.0224005858342934	Flu 15_SLVP015-004_2015
517	Flu 15_SLVP015-004	2015	fluzoneHD	[65,99]	3.8904220608143	Flu 15_2015_0_SLVP015-004	Flu 15	0	NA	Non-Twin	Caucasian or White	Female	68.9	Human Luminex 62-63 plex_Stim_none_Analyte_IL6	Stim_none_Analyte_IL6	molecule	Human Luminex 62-63 plex	IL6	none	5.28540221886225	1	0.0861472479967021	Flu 15_SLVP015-004_2015
518	Flu 15_SLVP015-004	2015	fluzoneHD	[65,99]	3.8904220608143	Flu 15_2015_0_SLVP015-004	Flu 15	0	NA	Non-Twin	Caucasian or White	Female	68.9	Human Luminex 62-63 plex_Stim_none_Analyte_IL7	Stim_none_Analyte_IL7	molecule	Human Luminex 62-63 plex	IL7	none	5.76818432477693	1	-0.0531983902978837	Flu 15_SLVP015-004_2015
519	Flu 15_SLVP015-004	2015	fluzoneHD	[65,99]	3.8904220608143	Flu 15_2015_0_SLVP015-004	Flu 15	0	NA	Non-Twin	Caucasian or White	Female	68.9	Human Luminex 62-63 plex_Stim_none_Analyte_IL8	Stim_none_Analyte_IL8	molecule	Human Luminex 62-63 plex	IL8	none	5.37503943134692	1	-0.124456732809604	Flu 15_SLVP015-004_2015
520	Flu 15_SLVP015-004	2015	fluzoneHD	[65,99]	3.8904220608143	Flu 15_2015_0_SLVP015-004	Flu 15	0	NA	Non-Twin	Caucasian or White	Female	68.9	Human Luminex 62-63 plex_Stim_none_Analyte_IL9	Stim_none_Analyte_IL9	molecule	Human Luminex 62-63 plex	IL9	none	4.4594316186373	1	-0.216887550662142	Flu 15_SLVP015-004_2015
521	Flu 15_SLVP015-004	2015	fluzoneHD	[65,99]	3.8904220608143	Flu 15_2015_0_SLVP015-004	Flu 15	0	NA	Non-Twin	Caucasian or White	Female	68.9	Human Luminex 62-63 plex_Stim_none_Analyte_IP10	Stim_none_Analyte_IP10	molecule	Human Luminex 62-63 plex	IP10	none	6.08746284125034	1	-0.627350050059108	Flu 15_SLVP015-004_2015
522	Flu 15_SLVP015-004	2015	fluzoneHD	[65,99]	3.8904220608143	Flu 15_2015_0_SLVP015-004	Flu 15	0	NA	Non-Twin	Caucasian or White	Female	68.9	Human Luminex 62-63 plex_Stim_none_Analyte_LEPTIN	Stim_none_Analyte_LEPTIN	molecule	Human Luminex 62-63 plex	LEPTIN	none	11.1780423288648	1	0.348709621783562	Flu 15_SLVP015-004_2015
523	Flu 15_SLVP015-004	2015	fluzoneHD	[65,99]	3.8904220608143	Flu 15_2015_0_SLVP015-004	Flu 15	0	NA	Non-Twin	Caucasian or White	Female	68.9	Human Luminex 62-63 plex_Stim_none_Analyte_LIF	Stim_none_Analyte_LIF	molecule	Human Luminex 62-63 plex	LIF	none	5.03342300153745	1	-0.238288343873354	Flu 15_SLVP015-004_2015
524	Flu 15_SLVP015-004	2015	fluzoneHD	[65,99]	3.8904220608143	Flu 15_2015_0_SLVP015-004	Flu 15	0	NA	Non-Twin	Caucasian or White	Female	68.9	Human Luminex 62-63 plex_Stim_none_Analyte_MCP1	Stim_none_Analyte_MCP1	molecule	Human Luminex 62-63 plex	MCP1	none	8.82734270423412	1	0.46788297321545	Flu 15_SLVP015-004_2015
525	Flu 15_SLVP015-004	2015	fluzoneHD	[65,99]	3.8904220608143	Flu 15_2015_0_SLVP015-004	Flu 15	0	NA	Non-Twin	Caucasian or White	Female	68.9	Human Luminex 62-63 plex_Stim_none_Analyte_MCP3	Stim_none_Analyte_MCP3	molecule	Human Luminex 62-63 plex	MCP3	none	5.44294349584873	1	0.223292467667729	Flu 15_SLVP015-004_2015
526	Flu 15_SLVP015-004	2015	fluzoneHD	[65,99]	3.8904220608143	Flu 15_2015_0_SLVP015-004	Flu 15	0	NA	Non-Twin	Caucasian or White	Female	68.9	Human Luminex 62-63 plex_Stim_none_Analyte_MCSF	Stim_none_Analyte_MCSF	molecule	Human Luminex 62-63 plex	MCSF	none	5.32192809488736	1	-0.391628620830488	Flu 15_SLVP015-004_2015
527	Flu 15_SLVP015-004	2015	fluzoneHD	[65,99]	3.8904220608143	Flu 15_2015_0_SLVP015-004	Flu 15	0	NA	Non-Twin	Caucasian or White	Female	68.9	Human Luminex 62-63 plex_Stim_none_Analyte_MIG	Stim_none_Analyte_MIG	molecule	Human Luminex 62-63 plex	MIG	none	5.55458885167764	1	-0.704107048623618	Flu 15_SLVP015-004_2015
528	Flu 15_SLVP015-004	2015	fluzoneHD	[65,99]	3.8904220608143	Flu 15_2015_0_SLVP015-004	Flu 15	0	NA	Non-Twin	Caucasian or White	Female	68.9	Human Luminex 62-63 plex_Stim_none_Analyte_MIP1A	Stim_none_Analyte_MIP1A	molecule	Human Luminex 62-63 plex	MIP1A	none	5.34872815423108	1	-0.297099124659099	Flu 15_SLVP015-004_2015
529	Flu 15_SLVP015-004	2015	fluzoneHD	[65,99]	3.8904220608143	Flu 15_2015_0_SLVP015-004	Flu 15	0	NA	Non-Twin	Caucasian or White	Female	68.9	Human Luminex 62-63 plex_Stim_none_Analyte_MIP1B	Stim_none_Analyte_MIP1B	molecule	Human Luminex 62-63 plex	MIP1B	none	7.92481250360578	1	-0.606881926974036	Flu 15_SLVP015-004_2015
530	Flu 15_SLVP015-004	2015	fluzoneHD	[65,99]	3.8904220608143	Flu 15_2015_0_SLVP015-004	Flu 15	0	NA	Non-Twin	Caucasian or White	Female	68.9	Human Luminex 62-63 plex_Stim_none_Analyte_NGF	Stim_none_Analyte_NGF	molecule	Human Luminex 62-63 plex	NGF	none	5.28540221886225	1	0.48651042574923	Flu 15_SLVP015-004_2015
531	Flu 15_SLVP015-004	2015	fluzoneHD	[65,99]	3.8904220608143	Flu 15_2015_0_SLVP015-004	Flu 15	0	NA	Non-Twin	Caucasian or White	Female	68.9	Human Luminex 62-63 plex_Stim_none_Analyte_PAI1	Stim_none_Analyte_PAI1	molecule	Human Luminex 62-63 plex	PAI1	none	12.7611356498286	1	0.24466432521932	Flu 15_SLVP015-004_2015
532	Flu 15_SLVP015-004	2015	fluzoneHD	[65,99]	3.8904220608143	Flu 15_2015_0_SLVP015-004	Flu 15	0	NA	Non-Twin	Caucasian or White	Female	68.9	Human Luminex 62-63 plex_Stim_none_Analyte_PDGFBB	Stim_none_Analyte_PDGFBB	molecule	Human Luminex 62-63 plex	PDGFBB	none	7.21916852046216	1	0.297409413605025	Flu 15_SLVP015-004_2015
533	Flu 15_SLVP015-004	2015	fluzoneHD	[65,99]	3.8904220608143	Flu 15_2015_0_SLVP015-004	Flu 15	0	NA	Non-Twin	Caucasian or White	Female	68.9	Human Luminex 62-63 plex_Stim_none_Analyte_RANTES	Stim_none_Analyte_RANTES	molecule	Human Luminex 62-63 plex	RANTES	none	9.92295599190848	1	-0.311694464302082	Flu 15_SLVP015-004_2015
534	Flu 15_SLVP015-004	2015	fluzoneHD	[65,99]	3.8904220608143	Flu 15_2015_0_SLVP015-004	Flu 15	0	NA	Non-Twin	Caucasian or White	Female	68.9	Human Luminex 62-63 plex_Stim_none_Analyte_RESISTIN	Stim_none_Analyte_RESISTIN	molecule	Human Luminex 62-63 plex	RESISTIN	none	11.1557669384457	1	0.56313565363148	Flu 15_SLVP015-004_2015
535	Flu 15_SLVP015-004	2015	fluzoneHD	[65,99]	3.8904220608143	Flu 15_2015_0_SLVP015-004	Flu 15	0	NA	Non-Twin	Caucasian or White	Female	68.9	Human Luminex 62-63 plex_Stim_none_Analyte_SCF	Stim_none_Analyte_SCF	molecule	Human Luminex 62-63 plex	SCF	none	5.98299357469431	1	0.254982619444926	Flu 15_SLVP015-004_2015
536	Flu 15_SLVP015-004	2015	fluzoneHD	[65,99]	3.8904220608143	Flu 15_2015_0_SLVP015-004	Flu 15	0	NA	Non-Twin	Caucasian or White	Female	68.9	Human Luminex 62-63 plex_Stim_none_Analyte_SDF1A	Stim_none_Analyte_SDF1A	molecule	Human Luminex 62-63 plex	SDF1A	none	7.48179943166575	1	-0.0435528792454053	Flu 15_SLVP015-004_2015
537	Flu 15_SLVP015-004	2015	fluzoneHD	[65,99]	3.8904220608143	Flu 15_2015_0_SLVP015-004	Flu 15	0	NA	Non-Twin	Caucasian or White	Female	68.9	Human Luminex 62-63 plex_Stim_none_Analyte_TGFA	Stim_none_Analyte_TGFA	molecule	Human Luminex 62-63 plex	TGFA	none	3.95419631038688	1	-0.406855895124031	Flu 15_SLVP015-004_2015
538	Flu 15_SLVP015-004	2015	fluzoneHD	[65,99]	3.8904220608143	Flu 15_2015_0_SLVP015-004	Flu 15	0	NA	Non-Twin	Caucasian or White	Female	68.9	Human Luminex 62-63 plex_Stim_none_Analyte_TGFB	Stim_none_Analyte_TGFB	molecule	Human Luminex 62-63 plex	TGFB	none	5.7279204545632	1	0.0436821839736296	Flu 15_SLVP015-004_2015
539	Flu 15_SLVP015-004	2015	fluzoneHD	[65,99]	3.8904220608143	Flu 15_2015_0_SLVP015-004	Flu 15	0	NA	Non-Twin	Caucasian or White	Female	68.9	Human Luminex 62-63 plex_Stim_none_Analyte_TNFA	Stim_none_Analyte_TNFA	molecule	Human Luminex 62-63 plex	TNFA	none	7.69870466677034	1	0.437289437763869	Flu 15_SLVP015-004_2015
540	Flu 15_SLVP015-004	2015	fluzoneHD	[65,99]	3.8904220608143	Flu 15_2015_0_SLVP015-004	Flu 15	0	NA	Non-Twin	Caucasian or White	Female	68.9	Human Luminex 62-63 plex_Stim_none_Analyte_TNFB	Stim_none_Analyte_TNFB	molecule	Human Luminex 62-63 plex	TNFB	none	5.20945336562895	1	-0.500359674613143	Flu 15_SLVP015-004_2015
541	Flu 15_SLVP015-004	2015	fluzoneHD	[65,99]	3.8904220608143	Flu 15_2015_0_SLVP015-004	Flu 15	0	NA	Non-Twin	Caucasian or White	Female	68.9	Human Luminex 62-63 plex_Stim_none_Analyte_TRAIL	Stim_none_Analyte_TRAIL	molecule	Human Luminex 62-63 plex	TRAIL	none	6.2667865406949	1	-0.464012003748597	Flu 15_SLVP015-004_2015
542	Flu 15_SLVP015-004	2015	fluzoneHD	[65,99]	3.8904220608143	Flu 15_2015_0_SLVP015-004	Flu 15	0	NA	Non-Twin	Caucasian or White	Female	68.9	Human Luminex 62-63 plex_Stim_none_Analyte_VCAM1	Stim_none_Analyte_VCAM1	molecule	Human Luminex 62-63 plex	VCAM1	none	13.9647469747735	1	0.895966239265603	Flu 15_SLVP015-004_2015
543	Flu 15_SLVP015-004	2015	fluzoneHD	[65,99]	3.8904220608143	Flu 15_2015_0_SLVP015-004	Flu 15	0	NA	Non-Twin	Caucasian or White	Female	68.9	Human Luminex 62-63 plex_Stim_none_Analyte_VEGF	Stim_none_Analyte_VEGF	molecule	Human Luminex 62-63 plex	VEGF	none	9.45018024716475	1	1.80693110997116	Flu 15_SLVP015-004_2015
544	Flu 15_SLVP015-004	2015	fluzoneHD	[65,99]	3.8904220608143	Flu 15_2015_0_SLVP015-004	Flu 15	0	NA	Non-Twin	Caucasian or White	Female	68.9	Human Luminex 62-63 plex_Stim_none_Analyte_VEGFD	Stim_none_Analyte_VEGFD	molecule	Human Luminex 62-63 plex	VEGFD	none	6.65821148275179	1	0.679904313187997	Flu 15_SLVP015-004_2015
545	Flu 15_SLVP015-006	2009	fluzoneSD	[18,65)	0.0515521729466946	Flu 15_2009_0_SLVP015-006	Flu 15	0	NA	Non-Twin	Caucasian or White	Female	63.88	Human Luminex 51 plex_Stim_none_Analyte_CD40L	Stim_none_Analyte_CD40L	molecule	Human Luminex 51 plex	CD40L	none	8.61171747368169	1	1.34383539463102	Flu 15_SLVP015-006_2009
546	Flu 15_SLVP015-006	2009	fluzoneSD	[18,65)	0.0515521729466946	Flu 15_2009_0_SLVP015-006	Flu 15	0	NA	Non-Twin	Caucasian or White	Female	63.88	Human Luminex 51 plex_Stim_none_Analyte_ENA78	Stim_none_Analyte_ENA78	molecule	Human Luminex 51 plex	ENA78	none	7.05455823702616	1	0.21905155518335	Flu 15_SLVP015-006_2009
547	Flu 15_SLVP015-006	2009	fluzoneSD	[18,65)	0.0515521729466946	Flu 15_2009_0_SLVP015-006	Flu 15	0	NA	Non-Twin	Caucasian or White	Female	63.88	Human Luminex 51 plex_Stim_none_Analyte_EOTAXIN	Stim_none_Analyte_EOTAXIN	molecule	Human Luminex 51 plex	EOTAXIN	none	9.31015488995016	1	2.15767321567496	Flu 15_SLVP015-006_2009
548	Flu 15_SLVP015-006	2009	fluzoneSD	[18,65)	0.0515521729466946	Flu 15_2009_0_SLVP015-006	Flu 15	0	NA	Non-Twin	Caucasian or White	Female	63.88	Human Luminex 51 plex_Stim_none_Analyte_FASL	Stim_none_Analyte_FASL	molecule	Human Luminex 51 plex	FASL	none	6.57965975064352	1	-0.461619908770647	Flu 15_SLVP015-006_2009
549	Flu 15_SLVP015-006	2009	fluzoneSD	[18,65)	0.0515521729466946	Flu 15_2009_0_SLVP015-006	Flu 15	0	NA	Non-Twin	Caucasian or White	Female	63.88	Human Luminex 51 plex_Stim_none_Analyte_FGFB	Stim_none_Analyte_FGFB	molecule	Human Luminex 51 plex	FGFB	none	5.38305737879336	1	-1.33661134181918	Flu 15_SLVP015-006_2009
550	Flu 15_SLVP015-006	2009	fluzoneSD	[18,65)	0.0515521729466946	Flu 15_2009_0_SLVP015-006	Flu 15	0	NA	Non-Twin	Caucasian or White	Female	63.88	Human Luminex 51 plex_Stim_none_Analyte_GCSF	Stim_none_Analyte_GCSF	molecule	Human Luminex 51 plex	GCSF	none	6.79061500498344	1	-0.688064744244396	Flu 15_SLVP015-006_2009
551	Flu 15_SLVP015-006	2009	fluzoneSD	[18,65)	0.0515521729466946	Flu 15_2009_0_SLVP015-006	Flu 15	0	NA	Non-Twin	Caucasian or White	Female	63.88	Human Luminex 51 plex_Stim_none_Analyte_GMCSF	Stim_none_Analyte_GMCSF	molecule	Human Luminex 51 plex	GMCSF	none	7.22658707977907	1	0.020440407269883	Flu 15_SLVP015-006_2009
552	Flu 15_SLVP015-006	2009	fluzoneSD	[18,65)	0.0515521729466946	Flu 15_2009_0_SLVP015-006	Flu 15	0	NA	Non-Twin	Caucasian or White	Female	63.88	Human Luminex 51 plex_Stim_none_Analyte_GROA	Stim_none_Analyte_GROA	molecule	Human Luminex 51 plex	GROA	none	5.37994409161092	1	-0.409854333118309	Flu 15_SLVP015-006_2009
553	Flu 15_SLVP015-006	2009	fluzoneSD	[18,65)	0.0515521729466946	Flu 15_2009_0_SLVP015-006	Flu 15	0	NA	Non-Twin	Caucasian or White	Female	63.88	Human Luminex 51 plex_Stim_none_Analyte_HGF	Stim_none_Analyte_HGF	molecule	Human Luminex 51 plex	HGF	none	8.58660066575174	1	0.545623564903957	Flu 15_SLVP015-006_2009
554	Flu 15_SLVP015-006	2009	fluzoneSD	[18,65)	0.0515521729466946	Flu 15_2009_0_SLVP015-006	Flu 15	0	NA	Non-Twin	Caucasian or White	Female	63.88	Human Luminex 51 plex_Stim_none_Analyte_ICAM1	Stim_none_Analyte_ICAM1	molecule	Human Luminex 51 plex	ICAM1	none	11.558711691391	1	-0.49215109166851	Flu 15_SLVP015-006_2009
555	Flu 15_SLVP015-006	2009	fluzoneSD	[18,65)	0.0515521729466946	Flu 15_2009_0_SLVP015-006	Flu 15	0	NA	Non-Twin	Caucasian or White	Female	63.88	Human Luminex 51 plex_Stim_none_Analyte_IFNA	Stim_none_Analyte_IFNA	molecule	Human Luminex 51 plex	IFNA	none	4.61440934524794	1	-0.227506066019324	Flu 15_SLVP015-006_2009
556	Flu 15_SLVP015-006	2009	fluzoneSD	[18,65)	0.0515521729466946	Flu 15_2009_0_SLVP015-006	Flu 15	0	NA	Non-Twin	Caucasian or White	Female	63.88	Human Luminex 51 plex_Stim_none_Analyte_IFNB	Stim_none_Analyte_IFNB	molecule	Human Luminex 51 plex	IFNB	none	7.70971677535269	1	-0.660119732708402	Flu 15_SLVP015-006_2009
557	Flu 15_SLVP015-006	2009	fluzoneSD	[18,65)	0.0515521729466946	Flu 15_2009_0_SLVP015-006	Flu 15	0	NA	Non-Twin	Caucasian or White	Female	63.88	Human Luminex 51 plex_Stim_none_Analyte_IFNG	Stim_none_Analyte_IFNG	molecule	Human Luminex 51 plex	IFNG	none	5.62902534681526	1	-0.332683751164026	Flu 15_SLVP015-006_2009
558	Flu 15_SLVP015-006	2009	fluzoneSD	[18,65)	0.0515521729466946	Flu 15_2009_0_SLVP015-006	Flu 15	0	NA	Non-Twin	Caucasian or White	Female	63.88	Human Luminex 51 plex_Stim_none_Analyte_IL10	Stim_none_Analyte_IL10	molecule	Human Luminex 51 plex	IL10	none	4.58917681175645	1	-0.574884509460088	Flu 15_SLVP015-006_2009
559	Flu 15_SLVP015-006	2009	fluzoneSD	[18,65)	0.0515521729466946	Flu 15_2009_0_SLVP015-006	Flu 15	0	NA	Non-Twin	Caucasian or White	Female	63.88	Human Luminex 51 plex_Stim_none_Analyte_IL12P40	Stim_none_Analyte_IL12P40	molecule	Human Luminex 51 plex	IL12P40	none	7.51364524579875	1	0.356527008013919	Flu 15_SLVP015-006_2009
560	Flu 15_SLVP015-006	2009	fluzoneSD	[18,65)	0.0515521729466946	Flu 15_2009_0_SLVP015-006	Flu 15	0	NA	Non-Twin	Caucasian or White	Female	63.88	Human Luminex 51 plex_Stim_none_Analyte_IL12P70	Stim_none_Analyte_IL12P70	molecule	Human Luminex 51 plex	IL12P70	none	6.01679753422586	1	-0.213420557884898	Flu 15_SLVP015-006_2009
561	Flu 15_SLVP015-006	2009	fluzoneSD	[18,65)	0.0515521729466946	Flu 15_2009_0_SLVP015-006	Flu 15	0	NA	Non-Twin	Caucasian or White	Female	63.88	Human Luminex 51 plex_Stim_none_Analyte_IL13	Stim_none_Analyte_IL13	molecule	Human Luminex 51 plex	IL13	none	5.01808680627674	1	-0.0281415642577963	Flu 15_SLVP015-006_2009
562	Flu 15_SLVP015-006	2009	fluzoneSD	[18,65)	0.0515521729466946	Flu 15_2009_0_SLVP015-006	Flu 15	0	NA	Non-Twin	Caucasian or White	Female	63.88	Human Luminex 51 plex_Stim_none_Analyte_IL15	Stim_none_Analyte_IL15	molecule	Human Luminex 51 plex	IL15	none	5.06415830145177	1	-0.947028174385881	Flu 15_SLVP015-006_2009
563	Flu 15_SLVP015-006	2009	fluzoneSD	[18,65)	0.0515521729466946	Flu 15_2009_0_SLVP015-006	Flu 15	0	NA	Non-Twin	Caucasian or White	Female	63.88	Human Luminex 51 plex_Stim_none_Analyte_IL17	Stim_none_Analyte_IL17	molecule	Human Luminex 51 plex	IL17	none	6.37199643053009	1	-0.573092873545356	Flu 15_SLVP015-006_2009
564	Flu 15_SLVP015-006	2009	fluzoneSD	[18,65)	0.0515521729466946	Flu 15_2009_0_SLVP015-006	Flu 15	0	NA	Non-Twin	Caucasian or White	Female	63.88	Human Luminex 51 plex_Stim_none_Analyte_IL17F	Stim_none_Analyte_IL17F	molecule	Human Luminex 51 plex	IL17F	none	7.34216542992383	1	0.0357719432120866	Flu 15_SLVP015-006_2009
565	Flu 15_SLVP015-006	2009	fluzoneSD	[18,65)	0.0515521729466946	Flu 15_2009_0_SLVP015-006	Flu 15	0	NA	Non-Twin	Caucasian or White	Female	63.88	Human Luminex 51 plex_Stim_none_Analyte_IL1A	Stim_none_Analyte_IL1A	molecule	Human Luminex 51 plex	IL1A	none	5.50167111004306	1	-1.33885902329405	Flu 15_SLVP015-006_2009
566	Flu 15_SLVP015-006	2009	fluzoneSD	[18,65)	0.0515521729466946	Flu 15_2009_0_SLVP015-006	Flu 15	0	NA	Non-Twin	Caucasian or White	Female	63.88	Human Luminex 51 plex_Stim_none_Analyte_IL1B	Stim_none_Analyte_IL1B	molecule	Human Luminex 51 plex	IL1B	none	6.91180801387751	1	-0.270113958997141	Flu 15_SLVP015-006_2009
567	Flu 15_SLVP015-006	2009	fluzoneSD	[18,65)	0.0515521729466946	Flu 15_2009_0_SLVP015-006	Flu 15	0	NA	Non-Twin	Caucasian or White	Female	63.88	Human Luminex 51 plex_Stim_none_Analyte_IL1RA	Stim_none_Analyte_IL1RA	molecule	Human Luminex 51 plex	IL1RA	none	7.75419916019878	1	-2.23828710800152	Flu 15_SLVP015-006_2009
568	Flu 15_SLVP015-006	2009	fluzoneSD	[18,65)	0.0515521729466946	Flu 15_2009_0_SLVP015-006	Flu 15	0	NA	Non-Twin	Caucasian or White	Female	63.88	Human Luminex 51 plex_Stim_none_Analyte_IL2	Stim_none_Analyte_IL2	molecule	Human Luminex 51 plex	IL2	none	7.6011683475998	1	0.607042709091729	Flu 15_SLVP015-006_2009
569	Flu 15_SLVP015-006	2009	fluzoneSD	[18,65)	0.0515521729466946	Flu 15_2009_0_SLVP015-006	Flu 15	0	NA	Non-Twin	Caucasian or White	Female	63.88	Human Luminex 51 plex_Stim_none_Analyte_IL4	Stim_none_Analyte_IL4	molecule	Human Luminex 51 plex	IL4	none	6.34888424966126	1	-0.322985970198502	Flu 15_SLVP015-006_2009
570	Flu 15_SLVP015-006	2009	fluzoneSD	[18,65)	0.0515521729466946	Flu 15_2009_0_SLVP015-006	Flu 15	0	NA	Non-Twin	Caucasian or White	Female	63.88	Human Luminex 51 plex_Stim_none_Analyte_IL5	Stim_none_Analyte_IL5	molecule	Human Luminex 51 plex	IL5	none	6.25042093977846	1	-0.201380061418971	Flu 15_SLVP015-006_2009
571	Flu 15_SLVP015-006	2009	fluzoneSD	[18,65)	0.0515521729466946	Flu 15_2009_0_SLVP015-006	Flu 15	0	NA	Non-Twin	Caucasian or White	Female	63.88	Human Luminex 51 plex_Stim_none_Analyte_IL6	Stim_none_Analyte_IL6	molecule	Human Luminex 51 plex	IL6	none	3.76080021986186	1	0.0709909610751039	Flu 15_SLVP015-006_2009
572	Flu 15_SLVP015-006	2009	fluzoneSD	[18,65)	0.0515521729466946	Flu 15_2009_0_SLVP015-006	Flu 15	0	NA	Non-Twin	Caucasian or White	Female	63.88	Human Luminex 51 plex_Stim_none_Analyte_IL7	Stim_none_Analyte_IL7	molecule	Human Luminex 51 plex	IL7	none	7.9254085548593	1	0.450120483034526	Flu 15_SLVP015-006_2009
573	Flu 15_SLVP015-006	2009	fluzoneSD	[18,65)	0.0515521729466946	Flu 15_2009_0_SLVP015-006	Flu 15	0	NA	Non-Twin	Caucasian or White	Female	63.88	Human Luminex 51 plex_Stim_none_Analyte_IL8	Stim_none_Analyte_IL8	molecule	Human Luminex 51 plex	IL8	none	6.23112331712218	1	-0.26203087053216	Flu 15_SLVP015-006_2009
574	Flu 15_SLVP015-006	2009	fluzoneSD	[18,65)	0.0515521729466946	Flu 15_2009_0_SLVP015-006	Flu 15	0	NA	Non-Twin	Caucasian or White	Female	63.88	Human Luminex 51 plex_Stim_none_Analyte_IP10	Stim_none_Analyte_IP10	molecule	Human Luminex 51 plex	IP10	none	7.62483219871901	1	0.091768990651535	Flu 15_SLVP015-006_2009
575	Flu 15_SLVP015-006	2009	fluzoneSD	[18,65)	0.0515521729466946	Flu 15_2009_0_SLVP015-006	Flu 15	0	NA	Non-Twin	Caucasian or White	Female	63.88	Human Luminex 51 plex_Stim_none_Analyte_LEPTIN	Stim_none_Analyte_LEPTIN	molecule	Human Luminex 51 plex	LEPTIN	none	11.6709701023449	1	0.416958135334491	Flu 15_SLVP015-006_2009
576	Flu 15_SLVP015-006	2009	fluzoneSD	[18,65)	0.0515521729466946	Flu 15_2009_0_SLVP015-006	Flu 15	0	NA	Non-Twin	Caucasian or White	Female	63.88	Human Luminex 51 plex_Stim_none_Analyte_LIF	Stim_none_Analyte_LIF	molecule	Human Luminex 51 plex	LIF	none	6.5879647940174	1	0.0847979844313116	Flu 15_SLVP015-006_2009
577	Flu 15_SLVP015-006	2009	fluzoneSD	[18,65)	0.0515521729466946	Flu 15_2009_0_SLVP015-006	Flu 15	0	NA	Non-Twin	Caucasian or White	Female	63.88	Human Luminex 51 plex_Stim_none_Analyte_MCP1	Stim_none_Analyte_MCP1	molecule	Human Luminex 51 plex	MCP1	none	8.80838434219553	1	1.24575137322209	Flu 15_SLVP015-006_2009
578	Flu 15_SLVP015-006	2009	fluzoneSD	[18,65)	0.0515521729466946	Flu 15_2009_0_SLVP015-006	Flu 15	0	NA	Non-Twin	Caucasian or White	Female	63.88	Human Luminex 51 plex_Stim_none_Analyte_MCP3	Stim_none_Analyte_MCP3	molecule	Human Luminex 51 plex	MCP3	none	7.67881895474595	1	0.707062110334777	Flu 15_SLVP015-006_2009
579	Flu 15_SLVP015-006	2009	fluzoneSD	[18,65)	0.0515521729466946	Flu 15_2009_0_SLVP015-006	Flu 15	0	NA	Non-Twin	Caucasian or White	Female	63.88	Human Luminex 51 plex_Stim_none_Analyte_MCSF	Stim_none_Analyte_MCSF	molecule	Human Luminex 51 plex	MCSF	none	5.17193984292494	1	-1.05071852194362	Flu 15_SLVP015-006_2009
580	Flu 15_SLVP015-006	2009	fluzoneSD	[18,65)	0.0515521729466946	Flu 15_2009_0_SLVP015-006	Flu 15	0	NA	Non-Twin	Caucasian or White	Female	63.88	Human Luminex 51 plex_Stim_none_Analyte_MIG	Stim_none_Analyte_MIG	molecule	Human Luminex 51 plex	MIG	none	8.17138350155559	1	-0.392853035744805	Flu 15_SLVP015-006_2009
581	Flu 15_SLVP015-006	2009	fluzoneSD	[18,65)	0.0515521729466946	Flu 15_2009_0_SLVP015-006	Flu 15	0	NA	Non-Twin	Caucasian or White	Female	63.88	Human Luminex 51 plex_Stim_none_Analyte_MIP1A	Stim_none_Analyte_MIP1A	molecule	Human Luminex 51 plex	MIP1A	none	8.48260960619052	1	-0.938311480632223	Flu 15_SLVP015-006_2009
582	Flu 15_SLVP015-006	2009	fluzoneSD	[18,65)	0.0515521729466946	Flu 15_2009_0_SLVP015-006	Flu 15	0	NA	Non-Twin	Caucasian or White	Female	63.88	Human Luminex 51 plex_Stim_none_Analyte_MIP1B	Stim_none_Analyte_MIP1B	molecule	Human Luminex 51 plex	MIP1B	none	9.05872421587952	1	0.446729595671878	Flu 15_SLVP015-006_2009
583	Flu 15_SLVP015-006	2009	fluzoneSD	[18,65)	0.0515521729466946	Flu 15_2009_0_SLVP015-006	Flu 15	0	NA	Non-Twin	Caucasian or White	Female	63.88	Human Luminex 51 plex_Stim_none_Analyte_NGF	Stim_none_Analyte_NGF	molecule	Human Luminex 51 plex	NGF	none	4.96305532089265	1	-0.575931517662608	Flu 15_SLVP015-006_2009
584	Flu 15_SLVP015-006	2009	fluzoneSD	[18,65)	0.0515521729466946	Flu 15_2009_0_SLVP015-006	Flu 15	0	NA	Non-Twin	Caucasian or White	Female	63.88	Human Luminex 51 plex_Stim_none_Analyte_PAI1	Stim_none_Analyte_PAI1	molecule	Human Luminex 51 plex	PAI1	none	12.8894836642527	1	0.517481962241326	Flu 15_SLVP015-006_2009
585	Flu 15_SLVP015-006	2009	fluzoneSD	[18,65)	0.0515521729466946	Flu 15_2009_0_SLVP015-006	Flu 15	0	NA	Non-Twin	Caucasian or White	Female	63.88	Human Luminex 51 plex_Stim_none_Analyte_PDGFBB	Stim_none_Analyte_PDGFBB	molecule	Human Luminex 51 plex	PDGFBB	none	9.83804751479696	1	0.240813149055584	Flu 15_SLVP015-006_2009
586	Flu 15_SLVP015-006	2009	fluzoneSD	[18,65)	0.0515521729466946	Flu 15_2009_0_SLVP015-006	Flu 15	0	NA	Non-Twin	Caucasian or White	Female	63.88	Human Luminex 51 plex_Stim_none_Analyte_RANTES	Stim_none_Analyte_RANTES	molecule	Human Luminex 51 plex	RANTES	none	13.211587419246	1	-0.291200618202787	Flu 15_SLVP015-006_2009
587	Flu 15_SLVP015-006	2009	fluzoneSD	[18,65)	0.0515521729466946	Flu 15_2009_0_SLVP015-006	Flu 15	0	NA	Non-Twin	Caucasian or White	Female	63.88	Human Luminex 51 plex_Stim_none_Analyte_RESISTIN	Stim_none_Analyte_RESISTIN	molecule	Human Luminex 51 plex	RESISTIN	none	12.3053253839669	1	-0.0385918132132124	Flu 15_SLVP015-006_2009
588	Flu 15_SLVP015-006	2009	fluzoneSD	[18,65)	0.0515521729466946	Flu 15_2009_0_SLVP015-006	Flu 15	0	NA	Non-Twin	Caucasian or White	Female	63.88	Human Luminex 51 plex_Stim_none_Analyte_SCF	Stim_none_Analyte_SCF	molecule	Human Luminex 51 plex	SCF	none	5.81098299834397	1	-0.856917986300172	Flu 15_SLVP015-006_2009
589	Flu 15_SLVP015-006	2009	fluzoneSD	[18,65)	0.0515521729466946	Flu 15_2009_0_SLVP015-006	Flu 15	0	NA	Non-Twin	Caucasian or White	Female	63.88	Human Luminex 51 plex_Stim_none_Analyte_TGFA	Stim_none_Analyte_TGFA	molecule	Human Luminex 51 plex	TGFA	none	5.6822212405138	1	0.205204917577933	Flu 15_SLVP015-006_2009
590	Flu 15_SLVP015-006	2009	fluzoneSD	[18,65)	0.0515521729466946	Flu 15_2009_0_SLVP015-006	Flu 15	0	NA	Non-Twin	Caucasian or White	Female	63.88	Human Luminex 51 plex_Stim_none_Analyte_TGFB	Stim_none_Analyte_TGFB	molecule	Human Luminex 51 plex	TGFB	none	7.66447768089067	1	0.651361602278314	Flu 15_SLVP015-006_2009
591	Flu 15_SLVP015-006	2009	fluzoneSD	[18,65)	0.0515521729466946	Flu 15_2009_0_SLVP015-006	Flu 15	0	NA	Non-Twin	Caucasian or White	Female	63.88	Human Luminex 51 plex_Stim_none_Analyte_TNFA	Stim_none_Analyte_TNFA	molecule	Human Luminex 51 plex	TNFA	none	5.74026889155092	1	-0.215918789305682	Flu 15_SLVP015-006_2009
592	Flu 15_SLVP015-006	2009	fluzoneSD	[18,65)	0.0515521729466946	Flu 15_2009_0_SLVP015-006	Flu 15	0	NA	Non-Twin	Caucasian or White	Female	63.88	Human Luminex 51 plex_Stim_none_Analyte_TNFB	Stim_none_Analyte_TNFB	molecule	Human Luminex 51 plex	TNFB	none	3.97564235748349	1	-0.330476716479325	Flu 15_SLVP015-006_2009
593	Flu 15_SLVP015-006	2009	fluzoneSD	[18,65)	0.0515521729466946	Flu 15_2009_0_SLVP015-006	Flu 15	0	NA	Non-Twin	Caucasian or White	Female	63.88	Human Luminex 51 plex_Stim_none_Analyte_TRAIL	Stim_none_Analyte_TRAIL	molecule	Human Luminex 51 plex	TRAIL	none	8.25322256046767	1	-1.02950643712117	Flu 15_SLVP015-006_2009
594	Flu 15_SLVP015-006	2009	fluzoneSD	[18,65)	0.0515521729466946	Flu 15_2009_0_SLVP015-006	Flu 15	0	NA	Non-Twin	Caucasian or White	Female	63.88	Human Luminex 51 plex_Stim_none_Analyte_VCAM1	Stim_none_Analyte_VCAM1	molecule	Human Luminex 51 plex	VCAM1	none	11.7289225254436	1	0.125963550461997	Flu 15_SLVP015-006_2009
595	Flu 15_SLVP015-006	2009	fluzoneSD	[18,65)	0.0515521729466946	Flu 15_2009_0_SLVP015-006	Flu 15	0	NA	Non-Twin	Caucasian or White	Female	63.88	Human Luminex 51 plex_Stim_none_Analyte_VEGF	Stim_none_Analyte_VEGF	molecule	Human Luminex 51 plex	VEGF	none	6.5255194810587	1	0.0651216429620434	Flu 15_SLVP015-006_2009
596	Flu 15_SLVP015-006	2010	fluzoneSD	[18,65)	3.97433572621619	Flu 15_2010_0_SLVP015-006	Flu 15	0	NA	Non-Twin	Caucasian or White	Female	64.85	Human Luminex 51 plex_Stim_none_Analyte_CD40L	Stim_none_Analyte_CD40L	molecule	Human Luminex 51 plex	CD40L	none	8.14720492494223	1	-0.0784258238286516	Flu 15_SLVP015-006_2010
597	Flu 15_SLVP015-006	2010	fluzoneSD	[18,65)	3.97433572621619	Flu 15_2010_0_SLVP015-006	Flu 15	0	NA	Non-Twin	Caucasian or White	Female	64.85	Human Luminex 51 plex_Stim_none_Analyte_ENA78	Stim_none_Analyte_ENA78	molecule	Human Luminex 51 plex	ENA78	none	7.19967234483636	1	0.639233637653656	Flu 15_SLVP015-006_2010
598	Flu 15_SLVP015-006	2010	fluzoneSD	[18,65)	3.97433572621619	Flu 15_2010_0_SLVP015-006	Flu 15	0	NA	Non-Twin	Caucasian or White	Female	64.85	Human Luminex 51 plex_Stim_none_Analyte_EOTAXIN	Stim_none_Analyte_EOTAXIN	molecule	Human Luminex 51 plex	EOTAXIN	none	8.14210705730255	1	0.70118449691712	Flu 15_SLVP015-006_2010
599	Flu 15_SLVP015-006	2010	fluzoneSD	[18,65)	3.97433572621619	Flu 15_2010_0_SLVP015-006	Flu 15	0	NA	Non-Twin	Caucasian or White	Female	64.85	Human Luminex 51 plex_Stim_none_Analyte_FASL	Stim_none_Analyte_FASL	molecule	Human Luminex 51 plex	FASL	none	6.8856963733394	1	0.534651718118881	Flu 15_SLVP015-006_2010
600	Flu 15_SLVP015-006	2010	fluzoneSD	[18,65)	3.97433572621619	Flu 15_2010_0_SLVP015-006	Flu 15	0	NA	Non-Twin	Caucasian or White	Female	64.85	Human Luminex 51 plex_Stim_none_Analyte_FGFB	Stim_none_Analyte_FGFB	molecule	Human Luminex 51 plex	FGFB	none	6.55842071326866	1	-0.102806162430518	Flu 15_SLVP015-006_2010
601	Flu 15_SLVP015-006	2010	fluzoneSD	[18,65)	3.97433572621619	Flu 15_2010_0_SLVP015-006	Flu 15	0	NA	Non-Twin	Caucasian or White	Female	64.85	Human Luminex 51 plex_Stim_none_Analyte_GCSF	Stim_none_Analyte_GCSF	molecule	Human Luminex 51 plex	GCSF	none	7.65105169117893	1	1.0112605318861	Flu 15_SLVP015-006_2010
602	Flu 15_SLVP015-006	2010	fluzoneSD	[18,65)	3.97433572621619	Flu 15_2010_0_SLVP015-006	Flu 15	0	NA	Non-Twin	Caucasian or White	Female	64.85	Human Luminex 51 plex_Stim_none_Analyte_GMCSF	Stim_none_Analyte_GMCSF	molecule	Human Luminex 51 plex	GMCSF	none	7.68999797141945	1	0.655061263293912	Flu 15_SLVP015-006_2010
603	Flu 15_SLVP015-006	2010	fluzoneSD	[18,65)	3.97433572621619	Flu 15_2010_0_SLVP015-006	Flu 15	0	NA	Non-Twin	Caucasian or White	Female	64.85	Human Luminex 51 plex_Stim_none_Analyte_GROA	Stim_none_Analyte_GROA	molecule	Human Luminex 51 plex	GROA	none	5.64385618977472	1	-0.140565333558058	Flu 15_SLVP015-006_2010
604	Flu 15_SLVP015-006	2010	fluzoneSD	[18,65)	3.97433572621619	Flu 15_2010_0_SLVP015-006	Flu 15	0	NA	Non-Twin	Caucasian or White	Female	64.85	Human Luminex 51 plex_Stim_none_Analyte_HGF	Stim_none_Analyte_HGF	molecule	Human Luminex 51 plex	HGF	none	8.1548181090521	1	-0.412030142157969	Flu 15_SLVP015-006_2010
605	Flu 15_SLVP015-006	2010	fluzoneSD	[18,65)	3.97433572621619	Flu 15_2010_0_SLVP015-006	Flu 15	0	NA	Non-Twin	Caucasian or White	Female	64.85	Human Luminex 51 plex_Stim_none_Analyte_ICAM1	Stim_none_Analyte_ICAM1	molecule	Human Luminex 51 plex	ICAM1	none	11.8896940793821	1	-0.170506013341369	Flu 15_SLVP015-006_2010
606	Flu 15_SLVP015-006	2010	fluzoneSD	[18,65)	3.97433572621619	Flu 15_2010_0_SLVP015-006	Flu 15	0	NA	Non-Twin	Caucasian or White	Female	64.85	Human Luminex 51 plex_Stim_none_Analyte_IFNA	Stim_none_Analyte_IFNA	molecule	Human Luminex 51 plex	IFNA	none	4.79441586635011	1	0.258117499796512	Flu 15_SLVP015-006_2010
607	Flu 15_SLVP015-006	2010	fluzoneSD	[18,65)	3.97433572621619	Flu 15_2010_0_SLVP015-006	Flu 15	0	NA	Non-Twin	Caucasian or White	Female	64.85	Human Luminex 51 plex_Stim_none_Analyte_IFNB	Stim_none_Analyte_IFNB	molecule	Human Luminex 51 plex	IFNB	none	8.09671515448854	1	-0.376812567977413	Flu 15_SLVP015-006_2010
608	Flu 15_SLVP015-006	2010	fluzoneSD	[18,65)	3.97433572621619	Flu 15_2010_0_SLVP015-006	Flu 15	0	NA	Non-Twin	Caucasian or White	Female	64.85	Human Luminex 51 plex_Stim_none_Analyte_IFNG	Stim_none_Analyte_IFNG	molecule	Human Luminex 51 plex	IFNG	none	6.14974711950468	1	0.168315881186787	Flu 15_SLVP015-006_2010
609	Flu 15_SLVP015-006	2010	fluzoneSD	[18,65)	3.97433572621619	Flu 15_2010_0_SLVP015-006	Flu 15	0	NA	Non-Twin	Caucasian or White	Female	64.85	Human Luminex 51 plex_Stim_none_Analyte_IL10	Stim_none_Analyte_IL10	molecule	Human Luminex 51 plex	IL10	none	5.15987133677839	1	0.0856929259094551	Flu 15_SLVP015-006_2010
610	Flu 15_SLVP015-006	2010	fluzoneSD	[18,65)	3.97433572621619	Flu 15_2010_0_SLVP015-006	Flu 15	0	NA	Non-Twin	Caucasian or White	Female	64.85	Human Luminex 51 plex_Stim_none_Analyte_IL12P40	Stim_none_Analyte_IL12P40	molecule	Human Luminex 51 plex	IL12P40	none	7.15734693536284	1	-0.303635032572137	Flu 15_SLVP015-006_2010
611	Flu 15_SLVP015-006	2010	fluzoneSD	[18,65)	3.97433572621619	Flu 15_2010_0_SLVP015-006	Flu 15	0	NA	Non-Twin	Caucasian or White	Female	64.85	Human Luminex 51 plex_Stim_none_Analyte_IL12P70	Stim_none_Analyte_IL12P70	molecule	Human Luminex 51 plex	IL12P70	none	6.54303182025524	1	0.325492213603565	Flu 15_SLVP015-006_2010
612	Flu 15_SLVP015-006	2010	fluzoneSD	[18,65)	3.97433572621619	Flu 15_2010_0_SLVP015-006	Flu 15	0	NA	Non-Twin	Caucasian or White	Female	64.85	Human Luminex 51 plex_Stim_none_Analyte_IL13	Stim_none_Analyte_IL13	molecule	Human Luminex 51 plex	IL13	none	4.98868468677217	1	0.00920827942319062	Flu 15_SLVP015-006_2010
613	Flu 15_SLVP015-006	2010	fluzoneSD	[18,65)	3.97433572621619	Flu 15_2010_0_SLVP015-006	Flu 15	0	NA	Non-Twin	Caucasian or White	Female	64.85	Human Luminex 51 plex_Stim_none_Analyte_IL15	Stim_none_Analyte_IL15	molecule	Human Luminex 51 plex	IL15	none	5.56985560833095	1	-0.299386865382187	Flu 15_SLVP015-006_2010
614	Flu 15_SLVP015-006	2010	fluzoneSD	[18,65)	3.97433572621619	Flu 15_2010_0_SLVP015-006	Flu 15	0	NA	Non-Twin	Caucasian or White	Female	64.85	Human Luminex 51 plex_Stim_none_Analyte_IL17	Stim_none_Analyte_IL17	molecule	Human Luminex 51 plex	IL17	none	6.85798099512757	1	0.0137966118960742	Flu 15_SLVP015-006_2010
615	Flu 15_SLVP015-006	2010	fluzoneSD	[18,65)	3.97433572621619	Flu 15_2010_0_SLVP015-006	Flu 15	0	NA	Non-Twin	Caucasian or White	Female	64.85	Human Luminex 51 plex_Stim_none_Analyte_IL17F	Stim_none_Analyte_IL17F	molecule	Human Luminex 51 plex	IL17F	none	7.36632221424582	1	-0.237409247773113	Flu 15_SLVP015-006_2010
616	Flu 15_SLVP015-006	2010	fluzoneSD	[18,65)	3.97433572621619	Flu 15_2010_0_SLVP015-006	Flu 15	0	NA	Non-Twin	Caucasian or White	Female	64.85	Human Luminex 51 plex_Stim_none_Analyte_IL1A	Stim_none_Analyte_IL1A	molecule	Human Luminex 51 plex	IL1A	none	6.91587937883577	1	0.0204211831616478	Flu 15_SLVP015-006_2010
617	Flu 15_SLVP015-006	2010	fluzoneSD	[18,65)	3.97433572621619	Flu 15_2010_0_SLVP015-006	Flu 15	0	NA	Non-Twin	Caucasian or White	Female	64.85	Human Luminex 51 plex_Stim_none_Analyte_IL1B	Stim_none_Analyte_IL1B	molecule	Human Luminex 51 plex	IL1B	none	7.31741261376487	1	0.37248470277081	Flu 15_SLVP015-006_2010
618	Flu 15_SLVP015-006	2010	fluzoneSD	[18,65)	3.97433572621619	Flu 15_2010_0_SLVP015-006	Flu 15	0	NA	Non-Twin	Caucasian or White	Female	64.85	Human Luminex 51 plex_Stim_none_Analyte_IL1RA	Stim_none_Analyte_IL1RA	molecule	Human Luminex 51 plex	IL1RA	none	10.6620007187185	1	0.87067429420203	Flu 15_SLVP015-006_2010
619	Flu 15_SLVP015-006	2010	fluzoneSD	[18,65)	3.97433572621619	Flu 15_2010_0_SLVP015-006	Flu 15	0	NA	Non-Twin	Caucasian or White	Female	64.85	Human Luminex 51 plex_Stim_none_Analyte_IL2	Stim_none_Analyte_IL2	molecule	Human Luminex 51 plex	IL2	none	7.34429590791582	1	0.448731567503084	Flu 15_SLVP015-006_2010
620	Flu 15_SLVP015-006	2010	fluzoneSD	[18,65)	3.97433572621619	Flu 15_2010_0_SLVP015-006	Flu 15	0	NA	Non-Twin	Caucasian or White	Female	64.85	Human Luminex 51 plex_Stim_none_Analyte_IL4	Stim_none_Analyte_IL4	molecule	Human Luminex 51 plex	IL4	none	6.62935662007961	1	0.0714426417195579	Flu 15_SLVP015-006_2010
621	Flu 15_SLVP015-006	2010	fluzoneSD	[18,65)	3.97433572621619	Flu 15_2010_0_SLVP015-006	Flu 15	0	NA	Non-Twin	Caucasian or White	Female	64.85	Human Luminex 51 plex_Stim_none_Analyte_IL5	Stim_none_Analyte_IL5	molecule	Human Luminex 51 plex	IL5	none	6.46352437327118	1	0.0715317049198295	Flu 15_SLVP015-006_2010
622	Flu 15_SLVP015-006	2010	fluzoneSD	[18,65)	3.97433572621619	Flu 15_2010_0_SLVP015-006	Flu 15	0	NA	Non-Twin	Caucasian or White	Female	64.85	Human Luminex 51 plex_Stim_none_Analyte_IL6	Stim_none_Analyte_IL6	molecule	Human Luminex 51 plex	IL6	none	3.64385618977472	1	-0.120703745132517	Flu 15_SLVP015-006_2010
623	Flu 15_SLVP015-006	2010	fluzoneSD	[18,65)	3.97433572621619	Flu 15_2010_0_SLVP015-006	Flu 15	0	NA	Non-Twin	Caucasian or White	Female	64.85	Human Luminex 51 plex_Stim_none_Analyte_IL7	Stim_none_Analyte_IL7	molecule	Human Luminex 51 plex	IL7	none	8.05256805080415	1	0.0575997238658928	Flu 15_SLVP015-006_2010
624	Flu 15_SLVP015-006	2010	fluzoneSD	[18,65)	3.97433572621619	Flu 15_2010_0_SLVP015-006	Flu 15	0	NA	Non-Twin	Caucasian or White	Female	64.85	Human Luminex 51 plex_Stim_none_Analyte_IL8	Stim_none_Analyte_IL8	molecule	Human Luminex 51 plex	IL8	none	6.67595703294175	1	0.193339163075454	Flu 15_SLVP015-006_2010
625	Flu 15_SLVP015-006	2010	fluzoneSD	[18,65)	3.97433572621619	Flu 15_2010_0_SLVP015-006	Flu 15	0	NA	Non-Twin	Caucasian or White	Female	64.85	Human Luminex 51 plex_Stim_none_Analyte_IP10	Stim_none_Analyte_IP10	molecule	Human Luminex 51 plex	IP10	none	7.7632123668144	1	0.0720108728689647	Flu 15_SLVP015-006_2010
626	Flu 15_SLVP015-006	2010	fluzoneSD	[18,65)	3.97433572621619	Flu 15_2010_0_SLVP015-006	Flu 15	0	NA	Non-Twin	Caucasian or White	Female	64.85	Human Luminex 51 plex_Stim_none_Analyte_LEPTIN	Stim_none_Analyte_LEPTIN	molecule	Human Luminex 51 plex	LEPTIN	none	12.2898027721901	1	0.836229712373311	Flu 15_SLVP015-006_2010
627	Flu 15_SLVP015-006	2010	fluzoneSD	[18,65)	3.97433572621619	Flu 15_2010_0_SLVP015-006	Flu 15	0	NA	Non-Twin	Caucasian or White	Female	64.85	Human Luminex 51 plex_Stim_none_Analyte_LIF	Stim_none_Analyte_LIF	molecule	Human Luminex 51 plex	LIF	none	6.73131903102506	1	0.23125614809292	Flu 15_SLVP015-006_2010
628	Flu 15_SLVP015-006	2010	fluzoneSD	[18,65)	3.97433572621619	Flu 15_2010_0_SLVP015-006	Flu 15	0	NA	Non-Twin	Caucasian or White	Female	64.85	Human Luminex 51 plex_Stim_none_Analyte_MCP1	Stim_none_Analyte_MCP1	molecule	Human Luminex 51 plex	MCP1	none	8.56795607541547	1	0.48624056872986	Flu 15_SLVP015-006_2010
629	Flu 15_SLVP015-006	2010	fluzoneSD	[18,65)	3.97433572621619	Flu 15_2010_0_SLVP015-006	Flu 15	0	NA	Non-Twin	Caucasian or White	Female	64.85	Human Luminex 51 plex_Stim_none_Analyte_MCP3	Stim_none_Analyte_MCP3	molecule	Human Luminex 51 plex	MCP3	none	7.38370429247405	1	0.483867051225472	Flu 15_SLVP015-006_2010
630	Flu 15_SLVP015-006	2010	fluzoneSD	[18,65)	3.97433572621619	Flu 15_2010_0_SLVP015-006	Flu 15	0	NA	Non-Twin	Caucasian or White	Female	64.85	Human Luminex 51 plex_Stim_none_Analyte_MCSF	Stim_none_Analyte_MCSF	molecule	Human Luminex 51 plex	MCSF	none	5.90689059560852	1	-0.0209258189524546	Flu 15_SLVP015-006_2010
631	Flu 15_SLVP015-006	2010	fluzoneSD	[18,65)	3.97433572621619	Flu 15_2010_0_SLVP015-006	Flu 15	0	NA	Non-Twin	Caucasian or White	Female	64.85	Human Luminex 51 plex_Stim_none_Analyte_MIG	Stim_none_Analyte_MIG	molecule	Human Luminex 51 plex	MIG	none	8.29232163280204	1	-0.303942276321527	Flu 15_SLVP015-006_2010
632	Flu 15_SLVP015-006	2010	fluzoneSD	[18,65)	3.97433572621619	Flu 15_2010_0_SLVP015-006	Flu 15	0	NA	Non-Twin	Caucasian or White	Female	64.85	Human Luminex 51 plex_Stim_none_Analyte_MIP1A	Stim_none_Analyte_MIP1A	molecule	Human Luminex 51 plex	MIP1A	none	8.97297978606629	1	-0.0456603225409809	Flu 15_SLVP015-006_2010
633	Flu 15_SLVP015-006	2010	fluzoneSD	[18,65)	3.97433572621619	Flu 15_2010_0_SLVP015-006	Flu 15	0	NA	Non-Twin	Caucasian or White	Female	64.85	Human Luminex 51 plex_Stim_none_Analyte_MIP1B	Stim_none_Analyte_MIP1B	molecule	Human Luminex 51 plex	MIP1B	none	8.58777751632821	1	4.61415356071092e-05	Flu 15_SLVP015-006_2010
634	Flu 15_SLVP015-006	2010	fluzoneSD	[18,65)	3.97433572621619	Flu 15_2010_0_SLVP015-006	Flu 15	0	NA	Non-Twin	Caucasian or White	Female	64.85	Human Luminex 51 plex_Stim_none_Analyte_NGF	Stim_none_Analyte_NGF	molecule	Human Luminex 51 plex	NGF	none	5.4757334309664	1	-0.106319322503311	Flu 15_SLVP015-006_2010
635	Flu 15_SLVP015-006	2010	fluzoneSD	[18,65)	3.97433572621619	Flu 15_2010_0_SLVP015-006	Flu 15	0	NA	Non-Twin	Caucasian or White	Female	64.85	Human Luminex 51 plex_Stim_none_Analyte_PAI1	Stim_none_Analyte_PAI1	molecule	Human Luminex 51 plex	PAI1	none	12.5840229402575	1	0.271368736904642	Flu 15_SLVP015-006_2010
636	Flu 15_SLVP015-006	2010	fluzoneSD	[18,65)	3.97433572621619	Flu 15_2010_0_SLVP015-006	Flu 15	0	NA	Non-Twin	Caucasian or White	Female	64.85	Human Luminex 51 plex_Stim_none_Analyte_PDGFBB	Stim_none_Analyte_PDGFBB	molecule	Human Luminex 51 plex	PDGFBB	none	9.43097517258807	1	-0.0283528893068357	Flu 15_SLVP015-006_2010
637	Flu 15_SLVP015-006	2010	fluzoneSD	[18,65)	3.97433572621619	Flu 15_2010_0_SLVP015-006	Flu 15	0	NA	Non-Twin	Caucasian or White	Female	64.85	Human Luminex 51 plex_Stim_none_Analyte_RANTES	Stim_none_Analyte_RANTES	molecule	Human Luminex 51 plex	RANTES	none	13.4010128153828	1	0.795594947520282	Flu 15_SLVP015-006_2010
638	Flu 15_SLVP015-006	2010	fluzoneSD	[18,65)	3.97433572621619	Flu 15_2010_0_SLVP015-006	Flu 15	0	NA	Non-Twin	Caucasian or White	Female	64.85	Human Luminex 51 plex_Stim_none_Analyte_RESISTIN	Stim_none_Analyte_RESISTIN	molecule	Human Luminex 51 plex	RESISTIN	none	12.3147956395695	1	-0.218198608760335	Flu 15_SLVP015-006_2010
639	Flu 15_SLVP015-006	2010	fluzoneSD	[18,65)	3.97433572621619	Flu 15_2010_0_SLVP015-006	Flu 15	0	NA	Non-Twin	Caucasian or White	Female	64.85	Human Luminex 51 plex_Stim_none_Analyte_SCF	Stim_none_Analyte_SCF	molecule	Human Luminex 51 plex	SCF	none	6.76155123244448	1	0.405505518192843	Flu 15_SLVP015-006_2010
640	Flu 15_SLVP015-006	2010	fluzoneSD	[18,65)	3.97433572621619	Flu 15_2010_0_SLVP015-006	Flu 15	0	NA	Non-Twin	Caucasian or White	Female	64.85	Human Luminex 51 plex_Stim_none_Analyte_TGFA	Stim_none_Analyte_TGFA	molecule	Human Luminex 51 plex	TGFA	none	5.65821148275179	1	0.176365525293553	Flu 15_SLVP015-006_2010
641	Flu 15_SLVP015-006	2010	fluzoneSD	[18,65)	3.97433572621619	Flu 15_2010_0_SLVP015-006	Flu 15	0	NA	Non-Twin	Caucasian or White	Female	64.85	Human Luminex 51 plex_Stim_none_Analyte_TGFB	Stim_none_Analyte_TGFB	molecule	Human Luminex 51 plex	TGFB	none	7.29232163280204	1	-0.0570523605113554	Flu 15_SLVP015-006_2010
642	Flu 15_SLVP015-006	2010	fluzoneSD	[18,65)	3.97433572621619	Flu 15_2010_0_SLVP015-006	Flu 15	0	NA	Non-Twin	Caucasian or White	Female	64.85	Human Luminex 51 plex_Stim_none_Analyte_TNFA	Stim_none_Analyte_TNFA	molecule	Human Luminex 51 plex	TNFA	none	6.32192809488736	1	0.587369697739566	Flu 15_SLVP015-006_2010
643	Flu 15_SLVP015-006	2010	fluzoneSD	[18,65)	3.97433572621619	Flu 15_2010_0_SLVP015-006	Flu 15	0	NA	Non-Twin	Caucasian or White	Female	64.85	Human Luminex 51 plex_Stim_none_Analyte_TNFB	Stim_none_Analyte_TNFB	molecule	Human Luminex 51 plex	TNFB	none	4.2667865406949	1	0.0985577728189569	Flu 15_SLVP015-006_2010
644	Flu 15_SLVP015-006	2010	fluzoneSD	[18,65)	3.97433572621619	Flu 15_2010_0_SLVP015-006	Flu 15	0	NA	Non-Twin	Caucasian or White	Female	64.85	Human Luminex 51 plex_Stim_none_Analyte_TRAIL	Stim_none_Analyte_TRAIL	molecule	Human Luminex 51 plex	TRAIL	none	8.81538329581354	1	0.208061555792288	Flu 15_SLVP015-006_2010
645	Flu 15_SLVP015-006	2010	fluzoneSD	[18,65)	3.97433572621619	Flu 15_2010_0_SLVP015-006	Flu 15	0	NA	Non-Twin	Caucasian or White	Female	64.85	Human Luminex 51 plex_Stim_none_Analyte_VCAM1	Stim_none_Analyte_VCAM1	molecule	Human Luminex 51 plex	VCAM1	none	11.8513586490335	1	0.501309252874718	Flu 15_SLVP015-006_2010
646	Flu 15_SLVP015-006	2010	fluzoneSD	[18,65)	3.97433572621619	Flu 15_2010_0_SLVP015-006	Flu 15	0	NA	Non-Twin	Caucasian or White	Female	64.85	Human Luminex 51 plex_Stim_none_Analyte_VEGF	Stim_none_Analyte_VEGF	molecule	Human Luminex 51 plex	VEGF	none	6.78790255939143	1	0.105119245641621	Flu 15_SLVP015-006_2010
647	Flu 15_SLVP015-006	2013	fluzoneSD	[65,99]	-0.0570931915430644	Flu 15_2013_0_SLVP015-006	Flu 15	0	NA	Non-Twin	Caucasian or White	Female	67.87	Human Luminex 62-63 plex_Stim_none_Analyte_BDNF	Stim_none_Analyte_BDNF	molecule	Human Luminex 62-63 plex	BDNF	none	12.9215155503418	1	0.420284528063026	Flu 15_SLVP015-006_2013
648	Flu 15_SLVP015-006	2013	fluzoneSD	[65,99]	-0.0570931915430644	Flu 15_2013_0_SLVP015-006	Flu 15	0	NA	Non-Twin	Caucasian or White	Female	67.87	Human Luminex 62-63 plex_Stim_none_Analyte_CD40L	Stim_none_Analyte_CD40L	molecule	Human Luminex 62-63 plex	CD40L	none	7.28771237954945	1	-0.440422712785065	Flu 15_SLVP015-006_2013
649	Flu 15_SLVP015-006	2013	fluzoneSD	[65,99]	-0.0570931915430644	Flu 15_2013_0_SLVP015-006	Flu 15	0	NA	Non-Twin	Caucasian or White	Female	67.87	Human Luminex 62-63 plex_Stim_none_Analyte_EGF	Stim_none_Analyte_EGF	molecule	Human Luminex 62-63 plex	EGF	none	6.69696752623429	1	-1.1283646501232	Flu 15_SLVP015-006_2013
650	Flu 15_SLVP015-006	2013	fluzoneSD	[65,99]	-0.0570931915430644	Flu 15_2013_0_SLVP015-006	Flu 15	0	NA	Non-Twin	Caucasian or White	Female	67.87	Human Luminex 62-63 plex_Stim_none_Analyte_ENA78	Stim_none_Analyte_ENA78	molecule	Human Luminex 62-63 plex	ENA78	none	8.66711154207503	1	0.66657874799178	Flu 15_SLVP015-006_2013
651	Flu 15_SLVP015-006	2013	fluzoneSD	[65,99]	-0.0570931915430644	Flu 15_2013_0_SLVP015-006	Flu 15	0	NA	Non-Twin	Caucasian or White	Female	67.87	Human Luminex 62-63 plex_Stim_none_Analyte_EOTAXIN	Stim_none_Analyte_EOTAXIN	molecule	Human Luminex 62-63 plex	EOTAXIN	none	8.77313920671969	1	0.838895779477477	Flu 15_SLVP015-006_2013
652	Flu 15_SLVP015-006	2013	fluzoneSD	[65,99]	-0.0570931915430644	Flu 15_2013_0_SLVP015-006	Flu 15	0	NA	Non-Twin	Caucasian or White	Female	67.87	Human Luminex 62-63 plex_Stim_none_Analyte_FASL	Stim_none_Analyte_FASL	molecule	Human Luminex 62-63 plex	FASL	none	5.95419631038687	1	-0.0912469215273179	Flu 15_SLVP015-006_2013
653	Flu 15_SLVP015-006	2013	fluzoneSD	[65,99]	-0.0570931915430644	Flu 15_2013_0_SLVP015-006	Flu 15	0	NA	Non-Twin	Caucasian or White	Female	67.87	Human Luminex 62-63 plex_Stim_none_Analyte_FGFB	Stim_none_Analyte_FGFB	molecule	Human Luminex 62-63 plex	FGFB	none	5.8008998999203	1	-0.075084463645765	Flu 15_SLVP015-006_2013
654	Flu 15_SLVP015-006	2013	fluzoneSD	[65,99]	-0.0570931915430644	Flu 15_2013_0_SLVP015-006	Flu 15	0	NA	Non-Twin	Caucasian or White	Female	67.87	Human Luminex 62-63 plex_Stim_none_Analyte_GCSF	Stim_none_Analyte_GCSF	molecule	Human Luminex 62-63 plex	GCSF	none	6.16992500144231	1	-0.331069074580926	Flu 15_SLVP015-006_2013
655	Flu 15_SLVP015-006	2013	fluzoneSD	[65,99]	-0.0570931915430644	Flu 15_2013_0_SLVP015-006	Flu 15	0	NA	Non-Twin	Caucasian or White	Female	67.87	Human Luminex 62-63 plex_Stim_none_Analyte_GMCSF	Stim_none_Analyte_GMCSF	molecule	Human Luminex 62-63 plex	GMCSF	none	12.0697853949833	1	0.205729076170743	Flu 15_SLVP015-006_2013
656	Flu 15_SLVP015-006	2013	fluzoneSD	[65,99]	-0.0570931915430644	Flu 15_2013_0_SLVP015-006	Flu 15	0	NA	Non-Twin	Caucasian or White	Female	67.87	Human Luminex 62-63 plex_Stim_none_Analyte_GROA	Stim_none_Analyte_GROA	molecule	Human Luminex 62-63 plex	GROA	none	5.6724253419715	1	-0.0923501822119075	Flu 15_SLVP015-006_2013
657	Flu 15_SLVP015-006	2013	fluzoneSD	[65,99]	-0.0570931915430644	Flu 15_2013_0_SLVP015-006	Flu 15	0	NA	Non-Twin	Caucasian or White	Female	67.87	Human Luminex 62-63 plex_Stim_none_Analyte_HGF	Stim_none_Analyte_HGF	molecule	Human Luminex 62-63 plex	HGF	none	7.72109918870719	1	-0.397360201810168	Flu 15_SLVP015-006_2013
658	Flu 15_SLVP015-006	2013	fluzoneSD	[65,99]	-0.0570931915430644	Flu 15_2013_0_SLVP015-006	Flu 15	0	NA	Non-Twin	Caucasian or White	Female	67.87	Human Luminex 62-63 plex_Stim_none_Analyte_ICAM1	Stim_none_Analyte_ICAM1	molecule	Human Luminex 62-63 plex	ICAM1	none	11.2283677778368	1	0.441644630421767	Flu 15_SLVP015-006_2013
659	Flu 15_SLVP015-006	2013	fluzoneSD	[65,99]	-0.0570931915430644	Flu 15_2013_0_SLVP015-006	Flu 15	0	NA	Non-Twin	Caucasian or White	Female	67.87	Human Luminex 62-63 plex_Stim_none_Analyte_IFNA	Stim_none_Analyte_IFNA	molecule	Human Luminex 62-63 plex	IFNA	none	6.76818432477693	1	-0.55279275613721	Flu 15_SLVP015-006_2013
660	Flu 15_SLVP015-006	2013	fluzoneSD	[65,99]	-0.0570931915430644	Flu 15_2013_0_SLVP015-006	Flu 15	0	NA	Non-Twin	Caucasian or White	Female	67.87	Human Luminex 62-63 plex_Stim_none_Analyte_IFNB	Stim_none_Analyte_IFNB	molecule	Human Luminex 62-63 plex	IFNB	none	5.64385618977472	1	-0.796120973668714	Flu 15_SLVP015-006_2013
661	Flu 15_SLVP015-006	2013	fluzoneSD	[65,99]	-0.0570931915430644	Flu 15_2013_0_SLVP015-006	Flu 15	0	NA	Non-Twin	Caucasian or White	Female	67.87	Human Luminex 62-63 plex_Stim_none_Analyte_IFNG	Stim_none_Analyte_IFNG	molecule	Human Luminex 62-63 plex	IFNG	none	5.54689445988764	1	-0.0384392231403066	Flu 15_SLVP015-006_2013
662	Flu 15_SLVP015-006	2013	fluzoneSD	[65,99]	-0.0570931915430644	Flu 15_2013_0_SLVP015-006	Flu 15	0	NA	Non-Twin	Caucasian or White	Female	67.87	Human Luminex 62-63 plex_Stim_none_Analyte_IL10	Stim_none_Analyte_IL10	molecule	Human Luminex 62-63 plex	IL10	none	4.49185309632967	1	-0.33576651962332	Flu 15_SLVP015-006_2013
663	Flu 15_SLVP015-006	2013	fluzoneSD	[65,99]	-0.0570931915430644	Flu 15_2013_0_SLVP015-006	Flu 15	0	NA	Non-Twin	Caucasian or White	Female	67.87	Human Luminex 62-63 plex_Stim_none_Analyte_IL12P40	Stim_none_Analyte_IL12P40	molecule	Human Luminex 62-63 plex	IL12P40	none	9.12412131182919	1	-0.0838630910451433	Flu 15_SLVP015-006_2013
664	Flu 15_SLVP015-006	2013	fluzoneSD	[65,99]	-0.0570931915430644	Flu 15_2013_0_SLVP015-006	Flu 15	0	NA	Non-Twin	Caucasian or White	Female	67.87	Human Luminex 62-63 plex_Stim_none_Analyte_IL12P70	Stim_none_Analyte_IL12P70	molecule	Human Luminex 62-63 plex	IL12P70	none	4.8073549220576	1	-0.363698781663817	Flu 15_SLVP015-006_2013
665	Flu 15_SLVP015-006	2013	fluzoneSD	[65,99]	-0.0570931915430644	Flu 15_2013_0_SLVP015-006	Flu 15	0	NA	Non-Twin	Caucasian or White	Female	67.87	Human Luminex 62-63 plex_Stim_none_Analyte_IL13	Stim_none_Analyte_IL13	molecule	Human Luminex 62-63 plex	IL13	none	5.04439411935845	1	-0.0636713662680236	Flu 15_SLVP015-006_2013
666	Flu 15_SLVP015-006	2013	fluzoneSD	[65,99]	-0.0570931915430644	Flu 15_2013_0_SLVP015-006	Flu 15	0	NA	Non-Twin	Caucasian or White	Female	67.87	Human Luminex 62-63 plex_Stim_none_Analyte_IL15	Stim_none_Analyte_IL15	molecule	Human Luminex 62-63 plex	IL15	none	5.22881869049588	1	-0.362043182065744	Flu 15_SLVP015-006_2013
667	Flu 15_SLVP015-006	2013	fluzoneSD	[65,99]	-0.0570931915430644	Flu 15_2013_0_SLVP015-006	Flu 15	0	NA	Non-Twin	Caucasian or White	Female	67.87	Human Luminex 62-63 plex_Stim_none_Analyte_IL17A	Stim_none_Analyte_IL17A	molecule	Human Luminex 62-63 plex	IL17A	none	4.97727992349992	1	-0.380266608970535	Flu 15_SLVP015-006_2013
668	Flu 15_SLVP015-006	2013	fluzoneSD	[65,99]	-0.0570931915430644	Flu 15_2013_0_SLVP015-006	Flu 15	0	NA	Non-Twin	Caucasian or White	Female	67.87	Human Luminex 62-63 plex_Stim_none_Analyte_IL17F	Stim_none_Analyte_IL17F	molecule	Human Luminex 62-63 plex	IL17F	none	5.85798099512757	1	-0.614018946020995	Flu 15_SLVP015-006_2013
669	Flu 15_SLVP015-006	2013	fluzoneSD	[65,99]	-0.0570931915430644	Flu 15_2013_0_SLVP015-006	Flu 15	0	NA	Non-Twin	Caucasian or White	Female	67.87	Human Luminex 62-63 plex_Stim_none_Analyte_IL18	Stim_none_Analyte_IL18	molecule	Human Luminex 62-63 plex	IL18	none	8.45635441510829	1	0.172548564198841	Flu 15_SLVP015-006_2013
670	Flu 15_SLVP015-006	2013	fluzoneSD	[65,99]	-0.0570931915430644	Flu 15_2013_0_SLVP015-006	Flu 15	0	NA	Non-Twin	Caucasian or White	Female	67.87	Human Luminex 62-63 plex_Stim_none_Analyte_IL1A	Stim_none_Analyte_IL1A	molecule	Human Luminex 62-63 plex	IL1A	none	6.83289001416474	1	-0.449864635207948	Flu 15_SLVP015-006_2013
671	Flu 15_SLVP015-006	2013	fluzoneSD	[65,99]	-0.0570931915430644	Flu 15_2013_0_SLVP015-006	Flu 15	0	NA	Non-Twin	Caucasian or White	Female	67.87	Human Luminex 62-63 plex_Stim_none_Analyte_IL1B	Stim_none_Analyte_IL1B	molecule	Human Luminex 62-63 plex	IL1B	none	4.4262647547021	1	-0.111097612947964	Flu 15_SLVP015-006_2013
672	Flu 15_SLVP015-006	2013	fluzoneSD	[65,99]	-0.0570931915430644	Flu 15_2013_0_SLVP015-006	Flu 15	0	NA	Non-Twin	Caucasian or White	Female	67.87	Human Luminex 62-63 plex_Stim_none_Analyte_IL1RA	Stim_none_Analyte_IL1RA	molecule	Human Luminex 62-63 plex	IL1RA	none	5.59245703726808	1	0.0434286136493227	Flu 15_SLVP015-006_2013
673	Flu 15_SLVP015-006	2013	fluzoneSD	[65,99]	-0.0570931915430644	Flu 15_2013_0_SLVP015-006	Flu 15	0	NA	Non-Twin	Caucasian or White	Female	67.87	Human Luminex 62-63 plex_Stim_none_Analyte_IL2	Stim_none_Analyte_IL2	molecule	Human Luminex 62-63 plex	IL2	none	4.52356195605701	1	-0.45706369857329	Flu 15_SLVP015-006_2013
674	Flu 15_SLVP015-006	2013	fluzoneSD	[65,99]	-0.0570931915430644	Flu 15_2013_0_SLVP015-006	Flu 15	0	NA	Non-Twin	Caucasian or White	Female	67.87	Human Luminex 62-63 plex_Stim_none_Analyte_IL21	Stim_none_Analyte_IL21	molecule	Human Luminex 62-63 plex	IL21	none	5.14974711950468	1	-0.48790784754637	Flu 15_SLVP015-006_2013
675	Flu 15_SLVP015-006	2013	fluzoneSD	[65,99]	-0.0570931915430644	Flu 15_2013_0_SLVP015-006	Flu 15	0	NA	Non-Twin	Caucasian or White	Female	67.87	Human Luminex 62-63 plex_Stim_none_Analyte_IL22	Stim_none_Analyte_IL22	molecule	Human Luminex 62-63 plex	IL22	none	6.62205181945638	1	0.518891790536773	Flu 15_SLVP015-006_2013
676	Flu 15_SLVP015-006	2013	fluzoneSD	[65,99]	-0.0570931915430644	Flu 15_2013_0_SLVP015-006	Flu 15	0	NA	Non-Twin	Caucasian or White	Female	67.87	Human Luminex 62-63 plex_Stim_none_Analyte_IL23	Stim_none_Analyte_IL23	molecule	Human Luminex 62-63 plex	IL23	none	5.04439411935845	1	0.115712389910471	Flu 15_SLVP015-006_2013
677	Flu 15_SLVP015-006	2013	fluzoneSD	[65,99]	-0.0570931915430644	Flu 15_2013_0_SLVP015-006	Flu 15	0	NA	Non-Twin	Caucasian or White	Female	67.87	Human Luminex 62-63 plex_Stim_none_Analyte_IL27	Stim_none_Analyte_IL27	molecule	Human Luminex 62-63 plex	IL27	none	4.6724253419715	1	-0.470736207835461	Flu 15_SLVP015-006_2013
678	Flu 15_SLVP015-006	2013	fluzoneSD	[65,99]	-0.0570931915430644	Flu 15_2013_0_SLVP015-006	Flu 15	0	NA	Non-Twin	Caucasian or White	Female	67.87	Human Luminex 62-63 plex_Stim_none_Analyte_IL31	Stim_none_Analyte_IL31	molecule	Human Luminex 62-63 plex	IL31	none	5.64385618977472	1	0.255871314941275	Flu 15_SLVP015-006_2013
679	Flu 15_SLVP015-006	2013	fluzoneSD	[65,99]	-0.0570931915430644	Flu 15_2013_0_SLVP015-006	Flu 15	0	NA	Non-Twin	Caucasian or White	Female	67.87	Human Luminex 62-63 plex_Stim_none_Analyte_IL4	Stim_none_Analyte_IL4	molecule	Human Luminex 62-63 plex	IL4	none	6.44294349584873	1	-0.0202525623891616	Flu 15_SLVP015-006_2013
680	Flu 15_SLVP015-006	2013	fluzoneSD	[65,99]	-0.0570931915430644	Flu 15_2013_0_SLVP015-006	Flu 15	0	NA	Non-Twin	Caucasian or White	Female	67.87	Human Luminex 62-63 plex_Stim_none_Analyte_IL5	Stim_none_Analyte_IL5	molecule	Human Luminex 62-63 plex	IL5	none	5.10852445677817	1	-0.328143343367109	Flu 15_SLVP015-006_2013
681	Flu 15_SLVP015-006	2013	fluzoneSD	[65,99]	-0.0570931915430644	Flu 15_2013_0_SLVP015-006	Flu 15	0	NA	Non-Twin	Caucasian or White	Female	67.87	Human Luminex 62-63 plex_Stim_none_Analyte_IL6	Stim_none_Analyte_IL6	molecule	Human Luminex 62-63 plex	IL6	none	5	1	-0.444742347581931	Flu 15_SLVP015-006_2013
682	Flu 15_SLVP015-006	2013	fluzoneSD	[65,99]	-0.0570931915430644	Flu 15_2013_0_SLVP015-006	Flu 15	0	NA	Non-Twin	Caucasian or White	Female	67.87	Human Luminex 62-63 plex_Stim_none_Analyte_IL7	Stim_none_Analyte_IL7	molecule	Human Luminex 62-63 plex	IL7	none	8.89557528238069	1	0.775662850548684	Flu 15_SLVP015-006_2013
683	Flu 15_SLVP015-006	2013	fluzoneSD	[65,99]	-0.0570931915430644	Flu 15_2013_0_SLVP015-006	Flu 15	0	NA	Non-Twin	Caucasian or White	Female	67.87	Human Luminex 62-63 plex_Stim_none_Analyte_IL8	Stim_none_Analyte_IL8	molecule	Human Luminex 62-63 plex	IL8	none	6.57742882803575	1	0.0250162285688068	Flu 15_SLVP015-006_2013
684	Flu 15_SLVP015-006	2013	fluzoneSD	[65,99]	-0.0570931915430644	Flu 15_2013_0_SLVP015-006	Flu 15	0	NA	Non-Twin	Caucasian or White	Female	67.87	Human Luminex 62-63 plex_Stim_none_Analyte_IL9	Stim_none_Analyte_IL9	molecule	Human Luminex 62-63 plex	IL9	none	6.83920378809694	1	-0.019101188478911	Flu 15_SLVP015-006_2013
685	Flu 15_SLVP015-006	2013	fluzoneSD	[65,99]	-0.0570931915430644	Flu 15_2013_0_SLVP015-006	Flu 15	0	NA	Non-Twin	Caucasian or White	Female	67.87	Human Luminex 62-63 plex_Stim_none_Analyte_IP10	Stim_none_Analyte_IP10	molecule	Human Luminex 62-63 plex	IP10	none	7.25738784269265	1	-0.219758976701449	Flu 15_SLVP015-006_2013
686	Flu 15_SLVP015-006	2013	fluzoneSD	[65,99]	-0.0570931915430644	Flu 15_2013_0_SLVP015-006	Flu 15	0	NA	Non-Twin	Caucasian or White	Female	67.87	Human Luminex 62-63 plex_Stim_none_Analyte_LEPTIN	Stim_none_Analyte_LEPTIN	molecule	Human Luminex 62-63 plex	LEPTIN	none	11.1767964781476	1	0.150236118035372	Flu 15_SLVP015-006_2013
687	Flu 15_SLVP015-006	2013	fluzoneSD	[65,99]	-0.0570931915430644	Flu 15_2013_0_SLVP015-006	Flu 15	0	NA	Non-Twin	Caucasian or White	Female	67.87	Human Luminex 62-63 plex_Stim_none_Analyte_LIF	Stim_none_Analyte_LIF	molecule	Human Luminex 62-63 plex	LIF	none	5	1	-0.42838287299412	Flu 15_SLVP015-006_2013
688	Flu 15_SLVP015-006	2013	fluzoneSD	[65,99]	-0.0570931915430644	Flu 15_2013_0_SLVP015-006	Flu 15	0	NA	Non-Twin	Caucasian or White	Female	67.87	Human Luminex 62-63 plex_Stim_none_Analyte_MCP1	Stim_none_Analyte_MCP1	molecule	Human Luminex 62-63 plex	MCP1	none	9.9851303734669	1	0.827638390508538	Flu 15_SLVP015-006_2013
689	Flu 15_SLVP015-006	2013	fluzoneSD	[65,99]	-0.0570931915430644	Flu 15_2013_0_SLVP015-006	Flu 15	0	NA	Non-Twin	Caucasian or White	Female	67.87	Human Luminex 62-63 plex_Stim_none_Analyte_MCP3	Stim_none_Analyte_MCP3	molecule	Human Luminex 62-63 plex	MCP3	none	6.07681559705083	1	0.417483019990526	Flu 15_SLVP015-006_2013
690	Flu 15_SLVP015-006	2013	fluzoneSD	[65,99]	-0.0570931915430644	Flu 15_2013_0_SLVP015-006	Flu 15	0	NA	Non-Twin	Caucasian or White	Female	67.87	Human Luminex 62-63 plex_Stim_none_Analyte_MCSF	Stim_none_Analyte_MCSF	molecule	Human Luminex 62-63 plex	MCSF	none	5.12928301694497	1	-0.217771968507159	Flu 15_SLVP015-006_2013
691	Flu 15_SLVP015-006	2013	fluzoneSD	[65,99]	-0.0570931915430644	Flu 15_2013_0_SLVP015-006	Flu 15	0	NA	Non-Twin	Caucasian or White	Female	67.87	Human Luminex 62-63 plex_Stim_none_Analyte_MIG	Stim_none_Analyte_MIG	molecule	Human Luminex 62-63 plex	MIG	none	6.62205181945638	1	-0.657955476151621	Flu 15_SLVP015-006_2013
692	Flu 15_SLVP015-006	2013	fluzoneSD	[65,99]	-0.0570931915430644	Flu 15_2013_0_SLVP015-006	Flu 15	0	NA	Non-Twin	Caucasian or White	Female	67.87	Human Luminex 62-63 plex_Stim_none_Analyte_MIP1A	Stim_none_Analyte_MIP1A	molecule	Human Luminex 62-63 plex	MIP1A	none	6.25738784269265	1	-0.676442839045244	Flu 15_SLVP015-006_2013
693	Flu 15_SLVP015-006	2013	fluzoneSD	[65,99]	-0.0570931915430644	Flu 15_2013_0_SLVP015-006	Flu 15	0	NA	Non-Twin	Caucasian or White	Female	67.87	Human Luminex 62-63 plex_Stim_none_Analyte_MIP1B	Stim_none_Analyte_MIP1B	molecule	Human Luminex 62-63 plex	MIP1B	none	6.45121111183233	1	-0.489805202870728	Flu 15_SLVP015-006_2013
694	Flu 15_SLVP015-006	2013	fluzoneSD	[65,99]	-0.0570931915430644	Flu 15_2013_0_SLVP015-006	Flu 15	0	NA	Non-Twin	Caucasian or White	Female	67.87	Human Luminex 62-63 plex_Stim_none_Analyte_NGF	Stim_none_Analyte_NGF	molecule	Human Luminex 62-63 plex	NGF	none	4.4594316186373	1	-0.0718857363262366	Flu 15_SLVP015-006_2013
695	Flu 15_SLVP015-006	2013	fluzoneSD	[65,99]	-0.0570931915430644	Flu 15_2013_0_SLVP015-006	Flu 15	0	NA	Non-Twin	Caucasian or White	Female	67.87	Human Luminex 62-63 plex_Stim_none_Analyte_PAI1	Stim_none_Analyte_PAI1	molecule	Human Luminex 62-63 plex	PAI1	none	13.4433644795788	1	0.841351539018732	Flu 15_SLVP015-006_2013
696	Flu 15_SLVP015-006	2013	fluzoneSD	[65,99]	-0.0570931915430644	Flu 15_2013_0_SLVP015-006	Flu 15	0	NA	Non-Twin	Caucasian or White	Female	67.87	Human Luminex 62-63 plex_Stim_none_Analyte_PDGFBB	Stim_none_Analyte_PDGFBB	molecule	Human Luminex 62-63 plex	PDGFBB	none	8.92703716872029	1	0.720989452220765	Flu 15_SLVP015-006_2013
697	Flu 15_SLVP015-006	2013	fluzoneSD	[65,99]	-0.0570931915430644	Flu 15_2013_0_SLVP015-006	Flu 15	0	NA	Non-Twin	Caucasian or White	Female	67.87	Human Luminex 62-63 plex_Stim_none_Analyte_PIGF1	Stim_none_Analyte_PIGF1	molecule	Human Luminex 62-63 plex	PIGF1	none	7.94544383637791	1	-0.427184953778059	Flu 15_SLVP015-006_2013
698	Flu 15_SLVP015-006	2013	fluzoneSD	[65,99]	-0.0570931915430644	Flu 15_2013_0_SLVP015-006	Flu 15	0	NA	Non-Twin	Caucasian or White	Female	67.87	Human Luminex 62-63 plex_Stim_none_Analyte_RANTES	Stim_none_Analyte_RANTES	molecule	Human Luminex 62-63 plex	RANTES	none	11.6030467398838	1	0.435448956886584	Flu 15_SLVP015-006_2013
699	Flu 15_SLVP015-006	2013	fluzoneSD	[65,99]	-0.0570931915430644	Flu 15_2013_0_SLVP015-006	Flu 15	0	NA	Non-Twin	Caucasian or White	Female	67.87	Human Luminex 62-63 plex_Stim_none_Analyte_RESISTIN	Stim_none_Analyte_RESISTIN	molecule	Human Luminex 62-63 plex	RESISTIN	none	11.9166259222112	1	-0.00145683331028998	Flu 15_SLVP015-006_2013
700	Flu 15_SLVP015-006	2013	fluzoneSD	[65,99]	-0.0570931915430644	Flu 15_2013_0_SLVP015-006	Flu 15	0	NA	Non-Twin	Caucasian or White	Female	67.87	Human Luminex 62-63 plex_Stim_none_Analyte_SCF	Stim_none_Analyte_SCF	molecule	Human Luminex 62-63 plex	SCF	none	5.16992500144231	1	-0.549109426068818	Flu 15_SLVP015-006_2013
701	Flu 15_SLVP015-006	2013	fluzoneSD	[65,99]	-0.0570931915430644	Flu 15_2013_0_SLVP015-006	Flu 15	0	NA	Non-Twin	Caucasian or White	Female	67.87	Human Luminex 62-63 plex_Stim_none_Analyte_SDF1A	Stim_none_Analyte_SDF1A	molecule	Human Luminex 62-63 plex	SDF1A	none	8.06339508128851	1	-0.311295902107566	Flu 15_SLVP015-006_2013
702	Flu 15_SLVP015-006	2013	fluzoneSD	[65,99]	-0.0570931915430644	Flu 15_2013_0_SLVP015-006	Flu 15	0	NA	Non-Twin	Caucasian or White	Female	67.87	Human Luminex 62-63 plex_Stim_none_Analyte_TGFA	Stim_none_Analyte_TGFA	molecule	Human Luminex 62-63 plex	TGFA	none	4.75488750216347	1	-0.451057455022995	Flu 15_SLVP015-006_2013
703	Flu 15_SLVP015-006	2013	fluzoneSD	[65,99]	-0.0570931915430644	Flu 15_2013_0_SLVP015-006	Flu 15	0	NA	Non-Twin	Caucasian or White	Female	67.87	Human Luminex 62-63 plex_Stim_none_Analyte_TGFB	Stim_none_Analyte_TGFB	molecule	Human Luminex 62-63 plex	TGFB	none	6.53138146051631	1	-0.185602695481355	Flu 15_SLVP015-006_2013
704	Flu 15_SLVP015-006	2013	fluzoneSD	[65,99]	-0.0570931915430644	Flu 15_2013_0_SLVP015-006	Flu 15	0	NA	Non-Twin	Caucasian or White	Female	67.87	Human Luminex 62-63 plex_Stim_none_Analyte_TNFA	Stim_none_Analyte_TNFA	molecule	Human Luminex 62-63 plex	TNFA	none	8.01680828768655	1	0.256896628495209	Flu 15_SLVP015-006_2013
705	Flu 15_SLVP015-006	2013	fluzoneSD	[65,99]	-0.0570931915430644	Flu 15_2013_0_SLVP015-006	Flu 15	0	NA	Non-Twin	Caucasian or White	Female	67.87	Human Luminex 62-63 plex_Stim_none_Analyte_TNFB	Stim_none_Analyte_TNFB	molecule	Human Luminex 62-63 plex	TNFB	none	7.07681559705083	1	-0.0649712138709596	Flu 15_SLVP015-006_2013
706	Flu 15_SLVP015-006	2013	fluzoneSD	[65,99]	-0.0570931915430644	Flu 15_2013_0_SLVP015-006	Flu 15	0	NA	Non-Twin	Caucasian or White	Female	67.87	Human Luminex 62-63 plex_Stim_none_Analyte_TRAIL	Stim_none_Analyte_TRAIL	molecule	Human Luminex 62-63 plex	TRAIL	none	6.2045711442492	1	-0.489183270875914	Flu 15_SLVP015-006_2013
707	Flu 15_SLVP015-006	2013	fluzoneSD	[65,99]	-0.0570931915430644	Flu 15_2013_0_SLVP015-006	Flu 15	0	NA	Non-Twin	Caucasian or White	Female	67.87	Human Luminex 62-63 plex_Stim_none_Analyte_VCAM1	Stim_none_Analyte_VCAM1	molecule	Human Luminex 62-63 plex	VCAM1	none	14.2127813394782	1	0.635066627964004	Flu 15_SLVP015-006_2013
708	Flu 15_SLVP015-006	2013	fluzoneSD	[65,99]	-0.0570931915430644	Flu 15_2013_0_SLVP015-006	Flu 15	0	NA	Non-Twin	Caucasian or White	Female	67.87	Human Luminex 62-63 plex_Stim_none_Analyte_VEGF	Stim_none_Analyte_VEGF	molecule	Human Luminex 62-63 plex	VEGF	none	8.39874369193819	1	-0.274719481126948	Flu 15_SLVP015-006_2013
709	Flu 15_SLVP015-006	2013	fluzoneSD	[65,99]	-0.0570931915430644	Flu 15_2013_0_SLVP015-006	Flu 15	0	NA	Non-Twin	Caucasian or White	Female	67.87	Human Luminex 62-63 plex_Stim_none_Analyte_VEGFD	Stim_none_Analyte_VEGFD	molecule	Human Luminex 62-63 plex	VEGFD	none	5.27612440527424	1	-1.13022440798936	Flu 15_SLVP015-006_2013
710	Flu 15_SLVP015-006	2015	fluzoneHD	[65,99]	3.14286008035346	Flu 15_2015_0_SLVP015-006	Flu 15	0	NA	Non-Twin	Caucasian or White	Female	69.91	Human Luminex 62-63 plex_Stim_none_Analyte_BDNF	Stim_none_Analyte_BDNF	molecule	Human Luminex 62-63 plex	BDNF	none	12.1304096823993	1	0.764323448413325	Flu 15_SLVP015-006_2015
711	Flu 15_SLVP015-006	2015	fluzoneHD	[65,99]	3.14286008035346	Flu 15_2015_0_SLVP015-006	Flu 15	0	NA	Non-Twin	Caucasian or White	Female	69.91	Human Luminex 62-63 plex_Stim_none_Analyte_CD40L	Stim_none_Analyte_CD40L	molecule	Human Luminex 62-63 plex	CD40L	none	8.25266543245025	1	0.159627871557972	Flu 15_SLVP015-006_2015
712	Flu 15_SLVP015-006	2015	fluzoneHD	[65,99]	3.14286008035346	Flu 15_2015_0_SLVP015-006	Flu 15	0	NA	Non-Twin	Caucasian or White	Female	69.91	Human Luminex 62-63 plex_Stim_none_Analyte_EGF	Stim_none_Analyte_EGF	molecule	Human Luminex 62-63 plex	EGF	none	6.82017896241519	1	-0.412962526552305	Flu 15_SLVP015-006_2015
713	Flu 15_SLVP015-006	2015	fluzoneHD	[65,99]	3.14286008035346	Flu 15_2015_0_SLVP015-006	Flu 15	0	NA	Non-Twin	Caucasian or White	Female	69.91	Human Luminex 62-63 plex_Stim_none_Analyte_ENA78	Stim_none_Analyte_ENA78	molecule	Human Luminex 62-63 plex	ENA78	none	8.79441586635011	1	0.359110919783798	Flu 15_SLVP015-006_2015
714	Flu 15_SLVP015-006	2015	fluzoneHD	[65,99]	3.14286008035346	Flu 15_2015_0_SLVP015-006	Flu 15	0	NA	Non-Twin	Caucasian or White	Female	69.91	Human Luminex 62-63 plex_Stim_none_Analyte_EOTAXIN	Stim_none_Analyte_EOTAXIN	molecule	Human Luminex 62-63 plex	EOTAXIN	none	7.47167521439204	1	1.1906212076068	Flu 15_SLVP015-006_2015
715	Flu 15_SLVP015-006	2015	fluzoneHD	[65,99]	3.14286008035346	Flu 15_2015_0_SLVP015-006	Flu 15	0	NA	Non-Twin	Caucasian or White	Female	69.91	Human Luminex 62-63 plex_Stim_none_Analyte_FASL	Stim_none_Analyte_FASL	molecule	Human Luminex 62-63 plex	FASL	none	4.39231742277876	1	-0.324405695013839	Flu 15_SLVP015-006_2015
716	Flu 15_SLVP015-006	2015	fluzoneHD	[65,99]	3.14286008035346	Flu 15_2015_0_SLVP015-006	Flu 15	0	NA	Non-Twin	Caucasian or White	Female	69.91	Human Luminex 62-63 plex_Stim_none_Analyte_FGFB	Stim_none_Analyte_FGFB	molecule	Human Luminex 62-63 plex	FGFB	none	5.65821148275179	1	0.209268933101943	Flu 15_SLVP015-006_2015
717	Flu 15_SLVP015-006	2015	fluzoneHD	[65,99]	3.14286008035346	Flu 15_2015_0_SLVP015-006	Flu 15	0	NA	Non-Twin	Caucasian or White	Female	69.91	Human Luminex 62-63 plex_Stim_none_Analyte_GCSF	Stim_none_Analyte_GCSF	molecule	Human Luminex 62-63 plex	GCSF	none	5.3037807481771	1	-0.250421952349966	Flu 15_SLVP015-006_2015
718	Flu 15_SLVP015-006	2015	fluzoneHD	[65,99]	3.14286008035346	Flu 15_2015_0_SLVP015-006	Flu 15	0	NA	Non-Twin	Caucasian or White	Female	69.91	Human Luminex 62-63 plex_Stim_none_Analyte_GMCSF	Stim_none_Analyte_GMCSF	molecule	Human Luminex 62-63 plex	GMCSF	none	4.4594316186373	1	-0.120360598017465	Flu 15_SLVP015-006_2015
719	Flu 15_SLVP015-006	2015	fluzoneHD	[65,99]	3.14286008035346	Flu 15_2015_0_SLVP015-006	Flu 15	0	NA	Non-Twin	Caucasian or White	Female	69.91	Human Luminex 62-63 plex_Stim_none_Analyte_GROA	Stim_none_Analyte_GROA	molecule	Human Luminex 62-63 plex	GROA	none	4.53915881110803	1	-0.359098936569585	Flu 15_SLVP015-006_2015
720	Flu 15_SLVP015-006	2015	fluzoneHD	[65,99]	3.14286008035346	Flu 15_2015_0_SLVP015-006	Flu 15	0	NA	Non-Twin	Caucasian or White	Female	69.91	Human Luminex 62-63 plex_Stim_none_Analyte_HGF	Stim_none_Analyte_HGF	molecule	Human Luminex 62-63 plex	HGF	none	6.04984854945056	1	0.295585622100918	Flu 15_SLVP015-006_2015
721	Flu 15_SLVP015-006	2015	fluzoneHD	[65,99]	3.14286008035346	Flu 15_2015_0_SLVP015-006	Flu 15	0	NA	Non-Twin	Caucasian or White	Female	69.91	Human Luminex 62-63 plex_Stim_none_Analyte_ICAM1	Stim_none_Analyte_ICAM1	molecule	Human Luminex 62-63 plex	ICAM1	none	9.42940674151398	1	0.117176327481685	Flu 15_SLVP015-006_2015
722	Flu 15_SLVP015-006	2015	fluzoneHD	[65,99]	3.14286008035346	Flu 15_2015_0_SLVP015-006	Flu 15	0	NA	Non-Twin	Caucasian or White	Female	69.91	Human Luminex 62-63 plex_Stim_none_Analyte_IFNA	Stim_none_Analyte_IFNA	molecule	Human Luminex 62-63 plex	IFNA	none	6.36194377373524	1	-0.345845611386166	Flu 15_SLVP015-006_2015
723	Flu 15_SLVP015-006	2015	fluzoneHD	[65,99]	3.14286008035346	Flu 15_2015_0_SLVP015-006	Flu 15	0	NA	Non-Twin	Caucasian or White	Female	69.91	Human Luminex 62-63 plex_Stim_none_Analyte_IFNB	Stim_none_Analyte_IFNB	molecule	Human Luminex 62-63 plex	IFNB	none	5.21916852046216	1	-0.567267686737432	Flu 15_SLVP015-006_2015
724	Flu 15_SLVP015-006	2015	fluzoneHD	[65,99]	3.14286008035346	Flu 15_2015_0_SLVP015-006	Flu 15	0	NA	Non-Twin	Caucasian or White	Female	69.91	Human Luminex 62-63 plex_Stim_none_Analyte_IFNG	Stim_none_Analyte_IFNG	molecule	Human Luminex 62-63 plex	IFNG	none	5.62935662007961	1	0.335150424231324	Flu 15_SLVP015-006_2015
725	Flu 15_SLVP015-006	2015	fluzoneHD	[65,99]	3.14286008035346	Flu 15_2015_0_SLVP015-006	Flu 15	0	NA	Non-Twin	Caucasian or White	Female	69.91	Human Luminex 62-63 plex_Stim_none_Analyte_IL10	Stim_none_Analyte_IL10	molecule	Human Luminex 62-63 plex	IL10	none	6.35755200461808	1	0.199065562532971	Flu 15_SLVP015-006_2015
726	Flu 15_SLVP015-006	2015	fluzoneHD	[65,99]	3.14286008035346	Flu 15_2015_0_SLVP015-006	Flu 15	0	NA	Non-Twin	Caucasian or White	Female	69.91	Human Luminex 62-63 plex_Stim_none_Analyte_IL12P40	Stim_none_Analyte_IL12P40	molecule	Human Luminex 62-63 plex	IL12P40	none	7.46352437327118	1	-0.138732891261021	Flu 15_SLVP015-006_2015
727	Flu 15_SLVP015-006	2015	fluzoneHD	[65,99]	3.14286008035346	Flu 15_2015_0_SLVP015-006	Flu 15	0	NA	Non-Twin	Caucasian or White	Female	69.91	Human Luminex 62-63 plex_Stim_none_Analyte_IL12P70	Stim_none_Analyte_IL12P70	molecule	Human Luminex 62-63 plex	IL12P70	none	5.29462074889163	1	-0.110597701454358	Flu 15_SLVP015-006_2015
728	Flu 15_SLVP015-006	2015	fluzoneHD	[65,99]	3.14286008035346	Flu 15_2015_0_SLVP015-006	Flu 15	0	NA	Non-Twin	Caucasian or White	Female	69.91	Human Luminex 62-63 plex_Stim_none_Analyte_IL13	Stim_none_Analyte_IL13	molecule	Human Luminex 62-63 plex	IL13	none	4.49185309632967	1	0.0111105929940393	Flu 15_SLVP015-006_2015
729	Flu 15_SLVP015-006	2015	fluzoneHD	[65,99]	3.14286008035346	Flu 15_2015_0_SLVP015-006	Flu 15	0	NA	Non-Twin	Caucasian or White	Female	69.91	Human Luminex 62-63 plex_Stim_none_Analyte_IL15	Stim_none_Analyte_IL15	molecule	Human Luminex 62-63 plex	IL15	none	5.22881869049588	1	-0.336279646169495	Flu 15_SLVP015-006_2015
730	Flu 15_SLVP015-006	2015	fluzoneHD	[65,99]	3.14286008035346	Flu 15_2015_0_SLVP015-006	Flu 15	0	NA	Non-Twin	Caucasian or White	Female	69.91	Human Luminex 62-63 plex_Stim_none_Analyte_IL17A	Stim_none_Analyte_IL17A	molecule	Human Luminex 62-63 plex	IL17A	none	5.76818432477693	1	-0.146596930083172	Flu 15_SLVP015-006_2015
731	Flu 15_SLVP015-006	2015	fluzoneHD	[65,99]	3.14286008035346	Flu 15_2015_0_SLVP015-006	Flu 15	0	NA	Non-Twin	Caucasian or White	Female	69.91	Human Luminex 62-63 plex_Stim_none_Analyte_IL17F	Stim_none_Analyte_IL17F	molecule	Human Luminex 62-63 plex	IL17F	none	6.49984588708321	1	-0.628159989772647	Flu 15_SLVP015-006_2015
732	Flu 15_SLVP015-006	2015	fluzoneHD	[65,99]	3.14286008035346	Flu 15_2015_0_SLVP015-006	Flu 15	0	NA	Non-Twin	Caucasian or White	Female	69.91	Human Luminex 62-63 plex_Stim_none_Analyte_IL18	Stim_none_Analyte_IL18	molecule	Human Luminex 62-63 plex	IL18	none	7.83605035505807	1	0.0816634106534005	Flu 15_SLVP015-006_2015
733	Flu 15_SLVP015-006	2015	fluzoneHD	[65,99]	3.14286008035346	Flu 15_2015_0_SLVP015-006	Flu 15	0	NA	Non-Twin	Caucasian or White	Female	69.91	Human Luminex 62-63 plex_Stim_none_Analyte_IL1A	Stim_none_Analyte_IL1A	molecule	Human Luminex 62-63 plex	IL1A	none	6.9915218460757	1	-0.396342727308291	Flu 15_SLVP015-006_2015
734	Flu 15_SLVP015-006	2015	fluzoneHD	[65,99]	3.14286008035346	Flu 15_2015_0_SLVP015-006	Flu 15	0	NA	Non-Twin	Caucasian or White	Female	69.91	Human Luminex 62-63 plex_Stim_none_Analyte_IL1B	Stim_none_Analyte_IL1B	molecule	Human Luminex 62-63 plex	IL1B	none	4.20945336562895	1	-0.355385316872546	Flu 15_SLVP015-006_2015
735	Flu 15_SLVP015-006	2015	fluzoneHD	[65,99]	3.14286008035346	Flu 15_2015_0_SLVP015-006	Flu 15	0	NA	Non-Twin	Caucasian or White	Female	69.91	Human Luminex 62-63 plex_Stim_none_Analyte_IL1RA	Stim_none_Analyte_IL1RA	molecule	Human Luminex 62-63 plex	IL1RA	none	4.39231742277876	1	-0.210872917907826	Flu 15_SLVP015-006_2015
736	Flu 15_SLVP015-006	2015	fluzoneHD	[65,99]	3.14286008035346	Flu 15_2015_0_SLVP015-006	Flu 15	0	NA	Non-Twin	Caucasian or White	Female	69.91	Human Luminex 62-63 plex_Stim_none_Analyte_IL2	Stim_none_Analyte_IL2	molecule	Human Luminex 62-63 plex	IL2	none	4.70043971814109	1	-0.189971449553585	Flu 15_SLVP015-006_2015
737	Flu 15_SLVP015-006	2015	fluzoneHD	[65,99]	3.14286008035346	Flu 15_2015_0_SLVP015-006	Flu 15	0	NA	Non-Twin	Caucasian or White	Female	69.91	Human Luminex 62-63 plex_Stim_none_Analyte_IL21	Stim_none_Analyte_IL21	molecule	Human Luminex 62-63 plex	IL21	none	4.83289001416474	1	-0.40063608511016	Flu 15_SLVP015-006_2015
738	Flu 15_SLVP015-006	2015	fluzoneHD	[65,99]	3.14286008035346	Flu 15_2015_0_SLVP015-006	Flu 15	0	NA	Non-Twin	Caucasian or White	Female	69.91	Human Luminex 62-63 plex_Stim_none_Analyte_IL22	Stim_none_Analyte_IL22	molecule	Human Luminex 62-63 plex	IL22	none	6.39660478118186	1	-0.473616486120183	Flu 15_SLVP015-006_2015
739	Flu 15_SLVP015-006	2015	fluzoneHD	[65,99]	3.14286008035346	Flu 15_2015_0_SLVP015-006	Flu 15	0	NA	Non-Twin	Caucasian or White	Female	69.91	Human Luminex 62-63 plex_Stim_none_Analyte_IL23	Stim_none_Analyte_IL23	molecule	Human Luminex 62-63 plex	IL23	none	5.62935662007961	1	0.587695240887955	Flu 15_SLVP015-006_2015
740	Flu 15_SLVP015-006	2015	fluzoneHD	[65,99]	3.14286008035346	Flu 15_2015_0_SLVP015-006	Flu 15	0	NA	Non-Twin	Caucasian or White	Female	69.91	Human Luminex 62-63 plex_Stim_none_Analyte_IL27	Stim_none_Analyte_IL27	molecule	Human Luminex 62-63 plex	IL27	none	4.70043971814109	1	-0.36904435740942	Flu 15_SLVP015-006_2015
741	Flu 15_SLVP015-006	2015	fluzoneHD	[65,99]	3.14286008035346	Flu 15_2015_0_SLVP015-006	Flu 15	0	NA	Non-Twin	Caucasian or White	Female	69.91	Human Luminex 62-63 plex_Stim_none_Analyte_IL31	Stim_none_Analyte_IL31	molecule	Human Luminex 62-63 plex	IL31	none	3.95419631038688	1	-0.2267513649849	Flu 15_SLVP015-006_2015
742	Flu 15_SLVP015-006	2015	fluzoneHD	[65,99]	3.14286008035346	Flu 15_2015_0_SLVP015-006	Flu 15	0	NA	Non-Twin	Caucasian or White	Female	69.91	Human Luminex 62-63 plex_Stim_none_Analyte_IL4	Stim_none_Analyte_IL4	molecule	Human Luminex 62-63 plex	IL4	none	5.37503943134692	1	-0.0929586913322904	Flu 15_SLVP015-006_2015
743	Flu 15_SLVP015-006	2015	fluzoneHD	[65,99]	3.14286008035346	Flu 15_2015_0_SLVP015-006	Flu 15	0	NA	Non-Twin	Caucasian or White	Female	69.91	Human Luminex 62-63 plex_Stim_none_Analyte_IL5	Stim_none_Analyte_IL5	molecule	Human Luminex 62-63 plex	IL5	none	5.53915881110803	1	0.141486757714653	Flu 15_SLVP015-006_2015
744	Flu 15_SLVP015-006	2015	fluzoneHD	[65,99]	3.14286008035346	Flu 15_2015_0_SLVP015-006	Flu 15	0	NA	Non-Twin	Caucasian or White	Female	69.91	Human Luminex 62-63 plex_Stim_none_Analyte_IL6	Stim_none_Analyte_IL6	molecule	Human Luminex 62-63 plex	IL6	none	5.18982455888002	1	-0.149849825673784	Flu 15_SLVP015-006_2015
745	Flu 15_SLVP015-006	2015	fluzoneHD	[65,99]	3.14286008035346	Flu 15_2015_0_SLVP015-006	Flu 15	0	NA	Non-Twin	Caucasian or White	Female	69.91	Human Luminex 62-63 plex_Stim_none_Analyte_IL7	Stim_none_Analyte_IL7	molecule	Human Luminex 62-63 plex	IL7	none	6.24792751344359	1	0.514237803221443	Flu 15_SLVP015-006_2015
746	Flu 15_SLVP015-006	2015	fluzoneHD	[65,99]	3.14286008035346	Flu 15_2015_0_SLVP015-006	Flu 15	0	NA	Non-Twin	Caucasian or White	Female	69.91	Human Luminex 62-63 plex_Stim_none_Analyte_IL8	Stim_none_Analyte_IL8	molecule	Human Luminex 62-63 plex	IL8	none	5.3037807481771	1	-0.219157063496992	Flu 15_SLVP015-006_2015
747	Flu 15_SLVP015-006	2015	fluzoneHD	[65,99]	3.14286008035346	Flu 15_2015_0_SLVP015-006	Flu 15	0	NA	Non-Twin	Caucasian or White	Female	69.91	Human Luminex 62-63 plex_Stim_none_Analyte_IL9	Stim_none_Analyte_IL9	molecule	Human Luminex 62-63 plex	IL9	none	4.24792751344359	1	-0.453761250011578	Flu 15_SLVP015-006_2015
748	Flu 15_SLVP015-006	2015	fluzoneHD	[65,99]	3.14286008035346	Flu 15_2015_0_SLVP015-006	Flu 15	0	NA	Non-Twin	Caucasian or White	Female	69.91	Human Luminex 62-63 plex_Stim_none_Analyte_IP10	Stim_none_Analyte_IP10	molecule	Human Luminex 62-63 plex	IP10	none	6.62935662007961	1	-0.0524453280961592	Flu 15_SLVP015-006_2015
749	Flu 15_SLVP015-006	2015	fluzoneHD	[65,99]	3.14286008035346	Flu 15_2015_0_SLVP015-006	Flu 15	0	NA	Non-Twin	Caucasian or White	Female	69.91	Human Luminex 62-63 plex_Stim_none_Analyte_LEPTIN	Stim_none_Analyte_LEPTIN	molecule	Human Luminex 62-63 plex	LEPTIN	none	11.2688343693438	1	0.401197111563938	Flu 15_SLVP015-006_2015
750	Flu 15_SLVP015-006	2015	fluzoneHD	[65,99]	3.14286008035346	Flu 15_2015_0_SLVP015-006	Flu 15	0	NA	Non-Twin	Caucasian or White	Female	69.91	Human Luminex 62-63 plex_Stim_none_Analyte_LIF	Stim_none_Analyte_LIF	molecule	Human Luminex 62-63 plex	LIF	none	4.85798099512757	1	-0.426229984273722	Flu 15_SLVP015-006_2015
751	Flu 15_SLVP015-006	2015	fluzoneHD	[65,99]	3.14286008035346	Flu 15_2015_0_SLVP015-006	Flu 15	0	NA	Non-Twin	Caucasian or White	Female	69.91	Human Luminex 62-63 plex_Stim_none_Analyte_MCP1	Stim_none_Analyte_MCP1	molecule	Human Luminex 62-63 plex	MCP1	none	9.37829485591189	1	1.22975870098691	Flu 15_SLVP015-006_2015
752	Flu 15_SLVP015-006	2015	fluzoneHD	[65,99]	3.14286008035346	Flu 15_2015_0_SLVP015-006	Flu 15	0	NA	Non-Twin	Caucasian or White	Female	69.91	Human Luminex 62-63 plex_Stim_none_Analyte_MCP3	Stim_none_Analyte_MCP3	molecule	Human Luminex 62-63 plex	MCP3	none	5.48381577726426	1	0.302415354095436	Flu 15_SLVP015-006_2015
753	Flu 15_SLVP015-006	2015	fluzoneHD	[65,99]	3.14286008035346	Flu 15_2015_0_SLVP015-006	Flu 15	0	NA	Non-Twin	Caucasian or White	Female	69.91	Human Luminex 62-63 plex_Stim_none_Analyte_MCSF	Stim_none_Analyte_MCSF	molecule	Human Luminex 62-63 plex	MCSF	none	5.29462074889163	1	-0.427179594267679	Flu 15_SLVP015-006_2015
754	Flu 15_SLVP015-006	2015	fluzoneHD	[65,99]	3.14286008035346	Flu 15_2015_0_SLVP015-006	Flu 15	0	NA	Non-Twin	Caucasian or White	Female	69.91	Human Luminex 62-63 plex_Stim_none_Analyte_MIG	Stim_none_Analyte_MIG	molecule	Human Luminex 62-63 plex	MIG	none	5.83289001416474	1	-0.45362662816874	Flu 15_SLVP015-006_2015
755	Flu 15_SLVP015-006	2015	fluzoneHD	[65,99]	3.14286008035346	Flu 15_2015_0_SLVP015-006	Flu 15	0	NA	Non-Twin	Caucasian or White	Female	69.91	Human Luminex 62-63 plex_Stim_none_Analyte_MIP1A	Stim_none_Analyte_MIP1A	molecule	Human Luminex 62-63 plex	MIP1A	none	5.16992500144231	1	-0.450672251207161	Flu 15_SLVP015-006_2015
756	Flu 15_SLVP015-006	2015	fluzoneHD	[65,99]	3.14286008035346	Flu 15_2015_0_SLVP015-006	Flu 15	0	NA	Non-Twin	Caucasian or White	Female	69.91	Human Luminex 62-63 plex_Stim_none_Analyte_MIP1B	Stim_none_Analyte_MIP1B	molecule	Human Luminex 62-63 plex	MIP1B	none	8.2045711442492	1	-0.139770949686317	Flu 15_SLVP015-006_2015
757	Flu 15_SLVP015-006	2015	fluzoneHD	[65,99]	3.14286008035346	Flu 15_2015_0_SLVP015-006	Flu 15	0	NA	Non-Twin	Caucasian or White	Female	69.91	Human Luminex 62-63 plex_Stim_none_Analyte_NGF	Stim_none_Analyte_NGF	molecule	Human Luminex 62-63 plex	NGF	none	5.16992500144231	1	0.227719284797479	Flu 15_SLVP015-006_2015
758	Flu 15_SLVP015-006	2015	fluzoneHD	[65,99]	3.14286008035346	Flu 15_2015_0_SLVP015-006	Flu 15	0	NA	Non-Twin	Caucasian or White	Female	69.91	Human Luminex 62-63 plex_Stim_none_Analyte_PAI1	Stim_none_Analyte_PAI1	molecule	Human Luminex 62-63 plex	PAI1	none	12.7290364952082	1	0.141158928472873	Flu 15_SLVP015-006_2015
759	Flu 15_SLVP015-006	2015	fluzoneHD	[65,99]	3.14286008035346	Flu 15_2015_0_SLVP015-006	Flu 15	0	NA	Non-Twin	Caucasian or White	Female	69.91	Human Luminex 62-63 plex_Stim_none_Analyte_PDGFBB	Stim_none_Analyte_PDGFBB	molecule	Human Luminex 62-63 plex	PDGFBB	none	7.72109918870719	1	0.813283625358164	Flu 15_SLVP015-006_2015
760	Flu 15_SLVP015-006	2015	fluzoneHD	[65,99]	3.14286008035346	Flu 15_2015_0_SLVP015-006	Flu 15	0	NA	Non-Twin	Caucasian or White	Female	69.91	Human Luminex 62-63 plex_Stim_none_Analyte_RANTES	Stim_none_Analyte_RANTES	molecule	Human Luminex 62-63 plex	RANTES	none	10.2960558380788	1	0.377739657048928	Flu 15_SLVP015-006_2015
761	Flu 15_SLVP015-006	2015	fluzoneHD	[65,99]	3.14286008035346	Flu 15_2015_0_SLVP015-006	Flu 15	0	NA	Non-Twin	Caucasian or White	Female	69.91	Human Luminex 62-63 plex_Stim_none_Analyte_RESISTIN	Stim_none_Analyte_RESISTIN	molecule	Human Luminex 62-63 plex	RESISTIN	none	11.0924268157803	1	0.45154333237553	Flu 15_SLVP015-006_2015
762	Flu 15_SLVP015-006	2015	fluzoneHD	[65,99]	3.14286008035346	Flu 15_2015_0_SLVP015-006	Flu 15	0	NA	Non-Twin	Caucasian or White	Female	69.91	Human Luminex 62-63 plex_Stim_none_Analyte_SCF	Stim_none_Analyte_SCF	molecule	Human Luminex 62-63 plex	SCF	none	5.92481250360578	1	0.163570235681865	Flu 15_SLVP015-006_2015
763	Flu 15_SLVP015-006	2015	fluzoneHD	[65,99]	3.14286008035346	Flu 15_2015_0_SLVP015-006	Flu 15	0	NA	Non-Twin	Caucasian or White	Female	69.91	Human Luminex 62-63 plex_Stim_none_Analyte_SDF1A	Stim_none_Analyte_SDF1A	molecule	Human Luminex 62-63 plex	SDF1A	none	7.34207466799914	1	-0.251410344637665	Flu 15_SLVP015-006_2015
764	Flu 15_SLVP015-006	2015	fluzoneHD	[65,99]	3.14286008035346	Flu 15_2015_0_SLVP015-006	Flu 15	0	NA	Non-Twin	Caucasian or White	Female	69.91	Human Luminex 62-63 plex_Stim_none_Analyte_TGFA	Stim_none_Analyte_TGFA	molecule	Human Luminex 62-63 plex	TGFA	none	4.12928301694497	1	-0.207748848745632	Flu 15_SLVP015-006_2015
765	Flu 15_SLVP015-006	2015	fluzoneHD	[65,99]	3.14286008035346	Flu 15_2015_0_SLVP015-006	Flu 15	0	NA	Non-Twin	Caucasian or White	Female	69.91	Human Luminex 62-63 plex_Stim_none_Analyte_TGFB	Stim_none_Analyte_TGFB	molecule	Human Luminex 62-63 plex	TGFB	none	5.71424551766612	1	0.0238009379971004	Flu 15_SLVP015-006_2015
766	Flu 15_SLVP015-006	2015	fluzoneHD	[65,99]	3.14286008035346	Flu 15_2015_0_SLVP015-006	Flu 15	0	NA	Non-Twin	Caucasian or White	Female	69.91	Human Luminex 62-63 plex_Stim_none_Analyte_TNFA	Stim_none_Analyte_TNFA	molecule	Human Luminex 62-63 plex	TNFA	none	7.71424551766612	1	0.497471095696509	Flu 15_SLVP015-006_2015
767	Flu 15_SLVP015-006	2015	fluzoneHD	[65,99]	3.14286008035346	Flu 15_2015_0_SLVP015-006	Flu 15	0	NA	Non-Twin	Caucasian or White	Female	69.91	Human Luminex 62-63 plex_Stim_none_Analyte_TNFB	Stim_none_Analyte_TNFB	molecule	Human Luminex 62-63 plex	TNFB	none	5.4757334309664	1	-0.138011159911887	Flu 15_SLVP015-006_2015
768	Flu 15_SLVP015-006	2015	fluzoneHD	[65,99]	3.14286008035346	Flu 15_2015_0_SLVP015-006	Flu 15	0	NA	Non-Twin	Caucasian or White	Female	69.91	Human Luminex 62-63 plex_Stim_none_Analyte_TRAIL	Stim_none_Analyte_TRAIL	molecule	Human Luminex 62-63 plex	TRAIL	none	6.33091687811462	1	-0.392600455742187	Flu 15_SLVP015-006_2015
769	Flu 15_SLVP015-006	2015	fluzoneHD	[65,99]	3.14286008035346	Flu 15_2015_0_SLVP015-006	Flu 15	0	NA	Non-Twin	Caucasian or White	Female	69.91	Human Luminex 62-63 plex_Stim_none_Analyte_VCAM1	Stim_none_Analyte_VCAM1	molecule	Human Luminex 62-63 plex	VCAM1	none	13.9834390021704	1	1.18737682064914	Flu 15_SLVP015-006_2015
770	Flu 15_SLVP015-006	2015	fluzoneHD	[65,99]	3.14286008035346	Flu 15_2015_0_SLVP015-006	Flu 15	0	NA	Non-Twin	Caucasian or White	Female	69.91	Human Luminex 62-63 plex_Stim_none_Analyte_VEGF	Stim_none_Analyte_VEGF	molecule	Human Luminex 62-63 plex	VEGF	none	7.76155123244448	1	-0.458736889713002	Flu 15_SLVP015-006_2015
771	Flu 15_SLVP015-006	2015	fluzoneHD	[65,99]	3.14286008035346	Flu 15_2015_0_SLVP015-006	Flu 15	0	NA	Non-Twin	Caucasian or White	Female	69.91	Human Luminex 62-63 plex_Stim_none_Analyte_VEGFD	Stim_none_Analyte_VEGFD	molecule	Human Luminex 62-63 plex	VEGFD	none	5.16992500144231	1	-0.940532361994535	Flu 15_SLVP015-006_2015
772	Flu 15_SLVP015-007	2009	fluzoneSD	[65,99]	2.08169219913476	Flu 15_2009_0_SLVP015-007	Flu 15	0	NA	NA	Caucasian or White	Male	67.35	Human Luminex 51 plex_Stim_none_Analyte_CD40L	Stim_none_Analyte_CD40L	molecule	Human Luminex 51 plex	CD40L	none	6.95710204156229	1	-1.28724196938753	Flu 15_SLVP015-007_2009
773	Flu 15_SLVP015-007	2009	fluzoneSD	[65,99]	2.08169219913476	Flu 15_2009_0_SLVP015-007	Flu 15	0	NA	NA	Caucasian or White	Male	67.35	Human Luminex 51 plex_Stim_none_Analyte_ENA78	Stim_none_Analyte_ENA78	molecule	Human Luminex 51 plex	ENA78	none	6.86418614465428	1	0.0324008564411129	Flu 15_SLVP015-007_2009
774	Flu 15_SLVP015-007	2009	fluzoneSD	[65,99]	2.08169219913476	Flu 15_2009_0_SLVP015-007	Flu 15	0	NA	NA	Caucasian or White	Male	67.35	Human Luminex 51 plex_Stim_none_Analyte_EOTAXIN	Stim_none_Analyte_EOTAXIN	molecule	Human Luminex 51 plex	EOTAXIN	none	7.14210705730255	1	-0.456859997707221	Flu 15_SLVP015-007_2009
775	Flu 15_SLVP015-007	2009	fluzoneSD	[65,99]	2.08169219913476	Flu 15_2009_0_SLVP015-007	Flu 15	0	NA	NA	Caucasian or White	Male	67.35	Human Luminex 51 plex_Stim_none_Analyte_FASL	Stim_none_Analyte_FASL	molecule	Human Luminex 51 plex	FASL	none	6.45532722030456	1	-0.74759780270814	Flu 15_SLVP015-007_2009
776	Flu 15_SLVP015-007	2009	fluzoneSD	[65,99]	2.08169219913476	Flu 15_2009_0_SLVP015-007	Flu 15	0	NA	NA	Caucasian or White	Male	67.35	Human Luminex 51 plex_Stim_none_Analyte_FGFB	Stim_none_Analyte_FGFB	molecule	Human Luminex 51 plex	FGFB	none	5.56985560833095	1	-1.12104506876429	Flu 15_SLVP015-007_2009
777	Flu 15_SLVP015-007	2009	fluzoneSD	[65,99]	2.08169219913476	Flu 15_2009_0_SLVP015-007	Flu 15	0	NA	NA	Caucasian or White	Male	67.35	Human Luminex 51 plex_Stim_none_Analyte_GCSF	Stim_none_Analyte_GCSF	molecule	Human Luminex 51 plex	GCSF	none	7.29001884693262	1	0.274552514791766	Flu 15_SLVP015-007_2009
778	Flu 15_SLVP015-007	2009	fluzoneSD	[65,99]	2.08169219913476	Flu 15_2009_0_SLVP015-007	Flu 15	0	NA	NA	Caucasian or White	Male	67.35	Human Luminex 51 plex_Stim_none_Analyte_GMCSF	Stim_none_Analyte_GMCSF	molecule	Human Luminex 51 plex	GMCSF	none	5.70043971814109	1	-1.6981050082053	Flu 15_SLVP015-007_2009
779	Flu 15_SLVP015-007	2009	fluzoneSD	[65,99]	2.08169219913476	Flu 15_2009_0_SLVP015-007	Flu 15	0	NA	NA	Caucasian or White	Male	67.35	Human Luminex 51 plex_Stim_none_Analyte_GROA	Stim_none_Analyte_GROA	molecule	Human Luminex 51 plex	GROA	none	4.90689059560852	1	-1.16175048249801	Flu 15_SLVP015-007_2009
780	Flu 15_SLVP015-007	2009	fluzoneSD	[65,99]	2.08169219913476	Flu 15_2009_0_SLVP015-007	Flu 15	0	NA	NA	Caucasian or White	Male	67.35	Human Luminex 51 plex_Stim_none_Analyte_HGF	Stim_none_Analyte_HGF	molecule	Human Luminex 51 plex	HGF	none	7.45738087907254	1	-0.909301486095555	Flu 15_SLVP015-007_2009
781	Flu 15_SLVP015-007	2009	fluzoneSD	[65,99]	2.08169219913476	Flu 15_2009_0_SLVP015-007	Flu 15	0	NA	NA	Caucasian or White	Male	67.35	Human Luminex 51 plex_Stim_none_Analyte_ICAM1	Stim_none_Analyte_ICAM1	molecule	Human Luminex 51 plex	ICAM1	none	12.0818162781092	1	0.143380484535251	Flu 15_SLVP015-007_2009
782	Flu 15_SLVP015-007	2009	fluzoneSD	[65,99]	2.08169219913476	Flu 15_2009_0_SLVP015-007	Flu 15	0	NA	NA	Caucasian or White	Male	67.35	Human Luminex 51 plex_Stim_none_Analyte_IFNA	Stim_none_Analyte_IFNA	molecule	Human Luminex 51 plex	IFNA	none	4.39231742277876	1	-0.589685554438787	Flu 15_SLVP015-007_2009
783	Flu 15_SLVP015-007	2009	fluzoneSD	[65,99]	2.08169219913476	Flu 15_2009_0_SLVP015-007	Flu 15	0	NA	NA	Caucasian or White	Male	67.35	Human Luminex 51 plex_Stim_none_Analyte_IFNB	Stim_none_Analyte_IFNB	molecule	Human Luminex 51 plex	IFNB	none	7.93957921431469	1	-0.359387119131242	Flu 15_SLVP015-007_2009
784	Flu 15_SLVP015-007	2009	fluzoneSD	[65,99]	2.08169219913476	Flu 15_2009_0_SLVP015-007	Flu 15	0	NA	NA	Caucasian or White	Male	67.35	Human Luminex 51 plex_Stim_none_Analyte_IFNG	Stim_none_Analyte_IFNG	molecule	Human Luminex 51 plex	IFNG	none	4.91886323727459	1	-1.13075256096721	Flu 15_SLVP015-007_2009
785	Flu 15_SLVP015-007	2009	fluzoneSD	[65,99]	2.08169219913476	Flu 15_2009_0_SLVP015-007	Flu 15	0	NA	NA	Caucasian or White	Male	67.35	Human Luminex 51 plex_Stim_none_Analyte_IL10	Stim_none_Analyte_IL10	molecule	Human Luminex 51 plex	IL10	none	4.56985560833095	1	-0.602685363714438	Flu 15_SLVP015-007_2009
786	Flu 15_SLVP015-007	2009	fluzoneSD	[65,99]	2.08169219913476	Flu 15_2009_0_SLVP015-007	Flu 15	0	NA	NA	Caucasian or White	Male	67.35	Human Luminex 51 plex_Stim_none_Analyte_IL12P40	Stim_none_Analyte_IL12P40	molecule	Human Luminex 51 plex	IL12P40	none	7.16490692667569	1	-0.290328280265359	Flu 15_SLVP015-007_2009
787	Flu 15_SLVP015-007	2009	fluzoneSD	[65,99]	2.08169219913476	Flu 15_2009_0_SLVP015-007	Flu 15	0	NA	NA	Caucasian or White	Male	67.35	Human Luminex 51 plex_Stim_none_Analyte_IL12P70	Stim_none_Analyte_IL12P70	molecule	Human Luminex 51 plex	IL12P70	none	5.52356195605701	1	-0.817687973073853	Flu 15_SLVP015-007_2009
788	Flu 15_SLVP015-007	2009	fluzoneSD	[65,99]	2.08169219913476	Flu 15_2009_0_SLVP015-007	Flu 15	0	NA	NA	Caucasian or White	Male	67.35	Human Luminex 51 plex_Stim_none_Analyte_IL13	Stim_none_Analyte_IL13	molecule	Human Luminex 51 plex	IL13	none	4.20945336562895	1	-0.812535315295163	Flu 15_SLVP015-007_2009
789	Flu 15_SLVP015-007	2009	fluzoneSD	[65,99]	2.08169219913476	Flu 15_2009_0_SLVP015-007	Flu 15	0	NA	NA	Caucasian or White	Male	67.35	Human Luminex 51 plex_Stim_none_Analyte_IL15	Stim_none_Analyte_IL15	molecule	Human Luminex 51 plex	IL15	none	5.10852445677817	1	-0.901942447107824	Flu 15_SLVP015-007_2009
790	Flu 15_SLVP015-007	2009	fluzoneSD	[65,99]	2.08169219913476	Flu 15_2009_0_SLVP015-007	Flu 15	0	NA	NA	Caucasian or White	Male	67.35	Human Luminex 51 plex_Stim_none_Analyte_IL17	Stim_none_Analyte_IL17	molecule	Human Luminex 51 plex	IL17	none	6.03342300153745	1	-1.00598653090761	Flu 15_SLVP015-007_2009
791	Flu 15_SLVP015-007	2009	fluzoneSD	[65,99]	2.08169219913476	Flu 15_2009_0_SLVP015-007	Flu 15	0	NA	NA	Caucasian or White	Male	67.35	Human Luminex 51 plex_Stim_none_Analyte_IL17F	Stim_none_Analyte_IL17F	molecule	Human Luminex 51 plex	IL17F	none	6.93073733756289	1	-0.605467734585765	Flu 15_SLVP015-007_2009
792	Flu 15_SLVP015-007	2009	fluzoneSD	[65,99]	2.08169219913476	Flu 15_2009_0_SLVP015-007	Flu 15	0	NA	NA	Caucasian or White	Male	67.35	Human Luminex 51 plex_Stim_none_Analyte_IL1A	Stim_none_Analyte_IL1A	molecule	Human Luminex 51 plex	IL1A	none	6.35755200461808	1	-0.295188504622425	Flu 15_SLVP015-007_2009
793	Flu 15_SLVP015-007	2009	fluzoneSD	[65,99]	2.08169219913476	Flu 15_2009_0_SLVP015-007	Flu 15	0	NA	NA	Caucasian or White	Male	67.35	Human Luminex 51 plex_Stim_none_Analyte_IL1B	Stim_none_Analyte_IL1B	molecule	Human Luminex 51 plex	IL1B	none	6.9915218460757	1	-0.140047458793741	Flu 15_SLVP015-007_2009
794	Flu 15_SLVP015-007	2009	fluzoneSD	[65,99]	2.08169219913476	Flu 15_2009_0_SLVP015-007	Flu 15	0	NA	NA	Caucasian or White	Male	67.35	Human Luminex 51 plex_Stim_none_Analyte_IL1RA	Stim_none_Analyte_IL1RA	molecule	Human Luminex 51 plex	IL1RA	none	10.353698209048	1	0.0287185731747619	Flu 15_SLVP015-007_2009
795	Flu 15_SLVP015-007	2009	fluzoneSD	[65,99]	2.08169219913476	Flu 15_2009_0_SLVP015-007	Flu 15	0	NA	NA	Caucasian or White	Male	67.35	Human Luminex 51 plex_Stim_none_Analyte_IL2	Stim_none_Analyte_IL2	molecule	Human Luminex 51 plex	IL2	none	7.00281501560705	1	-0.171195557755272	Flu 15_SLVP015-007_2009
796	Flu 15_SLVP015-007	2009	fluzoneSD	[65,99]	2.08169219913476	Flu 15_2009_0_SLVP015-007	Flu 15	0	NA	NA	Caucasian or White	Male	67.35	Human Luminex 51 plex_Stim_none_Analyte_IL4	Stim_none_Analyte_IL4	molecule	Human Luminex 51 plex	IL4	none	6.14974711950468	1	-0.590321510473851	Flu 15_SLVP015-007_2009
797	Flu 15_SLVP015-007	2009	fluzoneSD	[65,99]	2.08169219913476	Flu 15_2009_0_SLVP015-007	Flu 15	0	NA	NA	Caucasian or White	Male	67.35	Human Luminex 51 plex_Stim_none_Analyte_IL5	Stim_none_Analyte_IL5	molecule	Human Luminex 51 plex	IL5	none	5.65821148275179	1	-0.983832261047465	Flu 15_SLVP015-007_2009
798	Flu 15_SLVP015-007	2009	fluzoneSD	[65,99]	2.08169219913476	Flu 15_2009_0_SLVP015-007	Flu 15	0	NA	NA	Caucasian or White	Male	67.35	Human Luminex 51 plex_Stim_none_Analyte_IL6	Stim_none_Analyte_IL6	molecule	Human Luminex 51 plex	IL6	none	3.16992500144231	1	-0.620946025063659	Flu 15_SLVP015-007_2009
799	Flu 15_SLVP015-007	2009	fluzoneSD	[65,99]	2.08169219913476	Flu 15_2009_0_SLVP015-007	Flu 15	0	NA	NA	Caucasian or White	Male	67.35	Human Luminex 51 plex_Stim_none_Analyte_IL7	Stim_none_Analyte_IL7	molecule	Human Luminex 51 plex	IL7	none	7.82336724004623	1	0.297370065231586	Flu 15_SLVP015-007_2009
800	Flu 15_SLVP015-007	2009	fluzoneSD	[65,99]	2.08169219913476	Flu 15_2009_0_SLVP015-007	Flu 15	0	NA	NA	Caucasian or White	Male	67.35	Human Luminex 51 plex_Stim_none_Analyte_IL8	Stim_none_Analyte_IL8	molecule	Human Luminex 51 plex	IL8	none	5.64385618977472	1	-1.01429230126805	Flu 15_SLVP015-007_2009
801	Flu 15_SLVP015-007	2009	fluzoneSD	[65,99]	2.08169219913476	Flu 15_2009_0_SLVP015-007	Flu 15	0	NA	NA	Caucasian or White	Male	67.35	Human Luminex 51 plex_Stim_none_Analyte_IP10	Stim_none_Analyte_IP10	molecule	Human Luminex 51 plex	IP10	none	7.4178525148859	1	-0.132558015634586	Flu 15_SLVP015-007_2009
802	Flu 15_SLVP015-007	2009	fluzoneSD	[65,99]	2.08169219913476	Flu 15_2009_0_SLVP015-007	Flu 15	0	NA	NA	Caucasian or White	Male	67.35	Human Luminex 51 plex_Stim_none_Analyte_LEPTIN	Stim_none_Analyte_LEPTIN	molecule	Human Luminex 51 plex	LEPTIN	none	7.36632221424582	1	-1.80671085360836	Flu 15_SLVP015-007_2009
803	Flu 15_SLVP015-007	2009	fluzoneSD	[65,99]	2.08169219913476	Flu 15_2009_0_SLVP015-007	Flu 15	0	NA	NA	Caucasian or White	Male	67.35	Human Luminex 51 plex_Stim_none_Analyte_LIF	Stim_none_Analyte_LIF	molecule	Human Luminex 51 plex	LIF	none	5.96000193206808	1	-0.762154908645662	Flu 15_SLVP015-007_2009
804	Flu 15_SLVP015-007	2009	fluzoneSD	[65,99]	2.08169219913476	Flu 15_2009_0_SLVP015-007	Flu 15	0	NA	NA	Caucasian or White	Male	67.35	Human Luminex 51 plex_Stim_none_Analyte_MCP1	Stim_none_Analyte_MCP1	molecule	Human Luminex 51 plex	MCP1	none	6.9915218460757	1	-0.832419115006078	Flu 15_SLVP015-007_2009
805	Flu 15_SLVP015-007	2009	fluzoneSD	[65,99]	2.08169219913476	Flu 15_2009_0_SLVP015-007	Flu 15	0	NA	NA	Caucasian or White	Male	67.35	Human Luminex 51 plex_Stim_none_Analyte_MCP3	Stim_none_Analyte_MCP3	molecule	Human Luminex 51 plex	MCP3	none	7.07414146275251	1	-0.538984127650158	Flu 15_SLVP015-007_2009
806	Flu 15_SLVP015-007	2009	fluzoneSD	[65,99]	2.08169219913476	Flu 15_2009_0_SLVP015-007	Flu 15	0	NA	NA	Caucasian or White	Male	67.35	Human Luminex 51 plex_Stim_none_Analyte_MCSF	Stim_none_Analyte_MCSF	molecule	Human Luminex 51 plex	MCSF	none	5.59991284218713	1	-0.450162194749976	Flu 15_SLVP015-007_2009
807	Flu 15_SLVP015-007	2009	fluzoneSD	[65,99]	2.08169219913476	Flu 15_2009_0_SLVP015-007	Flu 15	0	NA	NA	Caucasian or White	Male	67.35	Human Luminex 51 plex_Stim_none_Analyte_MIG	Stim_none_Analyte_MIG	molecule	Human Luminex 51 plex	MIG	none	8.27146302790437	1	-0.268379182605739	Flu 15_SLVP015-007_2009
808	Flu 15_SLVP015-007	2009	fluzoneSD	[65,99]	2.08169219913476	Flu 15_2009_0_SLVP015-007	Flu 15	0	NA	NA	Caucasian or White	Male	67.35	Human Luminex 51 plex_Stim_none_Analyte_MIP1A	Stim_none_Analyte_MIP1A	molecule	Human Luminex 51 plex	MIP1A	none	8.63934070865223	1	-0.665156221724553	Flu 15_SLVP015-007_2009
809	Flu 15_SLVP015-007	2009	fluzoneSD	[65,99]	2.08169219913476	Flu 15_2009_0_SLVP015-007	Flu 15	0	NA	NA	Caucasian or White	Male	67.35	Human Luminex 51 plex_Stim_none_Analyte_MIP1B	Stim_none_Analyte_MIP1B	molecule	Human Luminex 51 plex	MIP1B	none	8.24317398347295	1	-0.671568838143899	Flu 15_SLVP015-007_2009
810	Flu 15_SLVP015-007	2009	fluzoneSD	[65,99]	2.08169219913476	Flu 15_2009_0_SLVP015-007	Flu 15	0	NA	NA	Caucasian or White	Male	67.35	Human Luminex 51 plex_Stim_none_Analyte_NGF	Stim_none_Analyte_NGF	molecule	Human Luminex 51 plex	NGF	none	4.7279204545632	1	-0.833131214876899	Flu 15_SLVP015-007_2009
811	Flu 15_SLVP015-007	2009	fluzoneSD	[65,99]	2.08169219913476	Flu 15_2009_0_SLVP015-007	Flu 15	0	NA	NA	Caucasian or White	Male	67.35	Human Luminex 51 plex_Stim_none_Analyte_PAI1	Stim_none_Analyte_PAI1	molecule	Human Luminex 51 plex	PAI1	none	12.7474062825327	1	0.170887239302171	Flu 15_SLVP015-007_2009
812	Flu 15_SLVP015-007	2009	fluzoneSD	[65,99]	2.08169219913476	Flu 15_2009_0_SLVP015-007	Flu 15	0	NA	NA	Caucasian or White	Male	67.35	Human Luminex 51 plex_Stim_none_Analyte_PDGFBB	Stim_none_Analyte_PDGFBB	molecule	Human Luminex 51 plex	PDGFBB	none	10.8993569229231	1	1.1815526439743	Flu 15_SLVP015-007_2009
813	Flu 15_SLVP015-007	2009	fluzoneSD	[65,99]	2.08169219913476	Flu 15_2009_0_SLVP015-007	Flu 15	0	NA	NA	Caucasian or White	Male	67.35	Human Luminex 51 plex_Stim_none_Analyte_RANTES	Stim_none_Analyte_RANTES	molecule	Human Luminex 51 plex	RANTES	none	13.3294810295011	1	-0.0534211393811722	Flu 15_SLVP015-007_2009
814	Flu 15_SLVP015-007	2009	fluzoneSD	[65,99]	2.08169219913476	Flu 15_2009_0_SLVP015-007	Flu 15	0	NA	NA	Caucasian or White	Male	67.35	Human Luminex 51 plex_Stim_none_Analyte_RESISTIN	Stim_none_Analyte_RESISTIN	molecule	Human Luminex 51 plex	RESISTIN	none	12.532112370795	1	0.270109560678602	Flu 15_SLVP015-007_2009
815	Flu 15_SLVP015-007	2009	fluzoneSD	[65,99]	2.08169219913476	Flu 15_2009_0_SLVP015-007	Flu 15	0	NA	NA	Caucasian or White	Male	67.35	Human Luminex 51 plex_Stim_none_Analyte_SCF	Stim_none_Analyte_SCF	molecule	Human Luminex 51 plex	SCF	none	6.01122725542325	1	-0.569553315701989	Flu 15_SLVP015-007_2009
816	Flu 15_SLVP015-007	2009	fluzoneSD	[65,99]	2.08169219913476	Flu 15_2009_0_SLVP015-007	Flu 15	0	NA	NA	Caucasian or White	Male	67.35	Human Luminex 51 plex_Stim_none_Analyte_TGFA	Stim_none_Analyte_TGFA	molecule	Human Luminex 51 plex	TGFA	none	4.94251450533924	1	-0.867777208308499	Flu 15_SLVP015-007_2009
817	Flu 15_SLVP015-007	2009	fluzoneSD	[65,99]	2.08169219913476	Flu 15_2009_0_SLVP015-007	Flu 15	0	NA	NA	Caucasian or White	Male	67.35	Human Luminex 51 plex_Stim_none_Analyte_TGFB	Stim_none_Analyte_TGFB	molecule	Human Luminex 51 plex	TGFB	none	7.5077946401987	1	0.422541590541471	Flu 15_SLVP015-007_2009
818	Flu 15_SLVP015-007	2009	fluzoneSD	[65,99]	2.08169219913476	Flu 15_2009_0_SLVP015-007	Flu 15	0	NA	NA	Caucasian or White	Male	67.35	Human Luminex 51 plex_Stim_none_Analyte_TNFA	Stim_none_Analyte_TNFA	molecule	Human Luminex 51 plex	TNFA	none	5.74146698640115	1	-0.214365526613386	Flu 15_SLVP015-007_2009
819	Flu 15_SLVP015-007	2009	fluzoneSD	[65,99]	2.08169219913476	Flu 15_2009_0_SLVP015-007	Flu 15	0	NA	NA	Caucasian or White	Male	67.35	Human Luminex 51 plex_Stim_none_Analyte_TNFB	Stim_none_Analyte_TNFB	molecule	Human Luminex 51 plex	TNFB	none	4	1	-0.300249527338692	Flu 15_SLVP015-007_2009
820	Flu 15_SLVP015-007	2009	fluzoneSD	[65,99]	2.08169219913476	Flu 15_2009_0_SLVP015-007	Flu 15	0	NA	NA	Caucasian or White	Male	67.35	Human Luminex 51 plex_Stim_none_Analyte_TRAIL	Stim_none_Analyte_TRAIL	molecule	Human Luminex 51 plex	TRAIL	none	8.7515440590891	1	-0.113046333922465	Flu 15_SLVP015-007_2009
821	Flu 15_SLVP015-007	2009	fluzoneSD	[65,99]	2.08169219913476	Flu 15_2009_0_SLVP015-007	Flu 15	0	NA	NA	Caucasian or White	Male	67.35	Human Luminex 51 plex_Stim_none_Analyte_VCAM1	Stim_none_Analyte_VCAM1	molecule	Human Luminex 51 plex	VCAM1	none	11.1013191544233	1	-0.916305626732074	Flu 15_SLVP015-007_2009
822	Flu 15_SLVP015-007	2009	fluzoneSD	[65,99]	2.08169219913476	Flu 15_2009_0_SLVP015-007	Flu 15	0	NA	NA	Caucasian or White	Male	67.35	Human Luminex 51 plex_Stim_none_Analyte_VEGF	Stim_none_Analyte_VEGF	molecule	Human Luminex 51 plex	VEGF	none	5.10852445677817	1	-1.53106518979574	Flu 15_SLVP015-007_2009
823	Flu 15_SLVP015-007	2010	fluzoneSD	[65,99]	1.55640658454585	Flu 15_2010_0_SLVP015-007	Flu 15	0	NA	NA	Caucasian or White	Male	68.4	Human Luminex 51 plex_Stim_none_Analyte_CD40L	Stim_none_Analyte_CD40L	molecule	Human Luminex 51 plex	CD40L	none	7.91587937883577	1	-0.576323915957172	Flu 15_SLVP015-007_2010
824	Flu 15_SLVP015-007	2010	fluzoneSD	[65,99]	1.55640658454585	Flu 15_2010_0_SLVP015-007	Flu 15	0	NA	NA	Caucasian or White	Male	68.4	Human Luminex 51 plex_Stim_none_Analyte_ENA78	Stim_none_Analyte_ENA78	molecule	Human Luminex 51 plex	ENA78	none	6.8073549220576	1	0.226076542950728	Flu 15_SLVP015-007_2010
825	Flu 15_SLVP015-007	2010	fluzoneSD	[65,99]	1.55640658454585	Flu 15_2010_0_SLVP015-007	Flu 15	0	NA	NA	Caucasian or White	Male	68.4	Human Luminex 51 plex_Stim_none_Analyte_EOTAXIN	Stim_none_Analyte_EOTAXIN	molecule	Human Luminex 51 plex	EOTAXIN	none	7.68474862042163	1	0.0640004300256314	Flu 15_SLVP015-007_2010
826	Flu 15_SLVP015-007	2010	fluzoneSD	[65,99]	1.55640658454585	Flu 15_2010_0_SLVP015-007	Flu 15	0	NA	NA	Caucasian or White	Male	68.4	Human Luminex 51 plex_Stim_none_Analyte_FASL	Stim_none_Analyte_FASL	molecule	Human Luminex 51 plex	FASL	none	6.49185309632967	1	-0.630301519690312	Flu 15_SLVP015-007_2010
827	Flu 15_SLVP015-007	2010	fluzoneSD	[65,99]	1.55640658454585	Flu 15_2010_0_SLVP015-007	Flu 15	0	NA	NA	Caucasian or White	Male	68.4	Human Luminex 51 plex_Stim_none_Analyte_FGFB	Stim_none_Analyte_FGFB	molecule	Human Luminex 51 plex	FGFB	none	6.19967234483636	1	-0.563625086777023	Flu 15_SLVP015-007_2010
828	Flu 15_SLVP015-007	2010	fluzoneSD	[65,99]	1.55640658454585	Flu 15_2010_0_SLVP015-007	Flu 15	0	NA	NA	Caucasian or White	Male	68.4	Human Luminex 51 plex_Stim_none_Analyte_GCSF	Stim_none_Analyte_GCSF	molecule	Human Luminex 51 plex	GCSF	none	7.25974326369078	1	0.0475895804049297	Flu 15_SLVP015-007_2010
829	Flu 15_SLVP015-007	2010	fluzoneSD	[65,99]	1.55640658454585	Flu 15_2010_0_SLVP015-007	Flu 15	0	NA	NA	Caucasian or White	Male	68.4	Human Luminex 51 plex_Stim_none_Analyte_GMCSF	Stim_none_Analyte_GMCSF	molecule	Human Luminex 51 plex	GMCSF	none	6.33985000288462	1	-1.09562597992921	Flu 15_SLVP015-007_2010
830	Flu 15_SLVP015-007	2010	fluzoneSD	[65,99]	1.55640658454585	Flu 15_2010_0_SLVP015-007	Flu 15	0	NA	NA	Caucasian or White	Male	68.4	Human Luminex 51 plex_Stim_none_Analyte_GROA	Stim_none_Analyte_GROA	molecule	Human Luminex 51 plex	GROA	none	5.10852445677817	1	-1.09323227982057	Flu 15_SLVP015-007_2010
831	Flu 15_SLVP015-007	2010	fluzoneSD	[65,99]	1.55640658454585	Flu 15_2010_0_SLVP015-007	Flu 15	0	NA	NA	Caucasian or White	Male	68.4	Human Luminex 51 plex_Stim_none_Analyte_HGF	Stim_none_Analyte_HGF	molecule	Human Luminex 51 plex	HGF	none	8.30263892378755	1	-0.210652160696558	Flu 15_SLVP015-007_2010
832	Flu 15_SLVP015-007	2010	fluzoneSD	[65,99]	1.55640658454585	Flu 15_2010_0_SLVP015-007	Flu 15	0	NA	NA	Caucasian or White	Male	68.4	Human Luminex 51 plex_Stim_none_Analyte_ICAM1	Stim_none_Analyte_ICAM1	molecule	Human Luminex 51 plex	ICAM1	none	12.2115841530795	1	0.371267540772981	Flu 15_SLVP015-007_2010
833	Flu 15_SLVP015-007	2010	fluzoneSD	[65,99]	1.55640658454585	Flu 15_2010_0_SLVP015-007	Flu 15	0	NA	NA	Caucasian or White	Male	68.4	Human Luminex 51 plex_Stim_none_Analyte_IFNA	Stim_none_Analyte_IFNA	molecule	Human Luminex 51 plex	IFNA	none	4.04439411935845	1	-0.882775317489379	Flu 15_SLVP015-007_2010
834	Flu 15_SLVP015-007	2010	fluzoneSD	[65,99]	1.55640658454585	Flu 15_2010_0_SLVP015-007	Flu 15	0	NA	NA	Caucasian or White	Male	68.4	Human Luminex 51 plex_Stim_none_Analyte_IFNB	Stim_none_Analyte_IFNB	molecule	Human Luminex 51 plex	IFNB	none	8.44086916761087	1	0.139252514498035	Flu 15_SLVP015-007_2010
835	Flu 15_SLVP015-007	2010	fluzoneSD	[65,99]	1.55640658454585	Flu 15_2010_0_SLVP015-007	Flu 15	0	NA	NA	Caucasian or White	Male	68.4	Human Luminex 51 plex_Stim_none_Analyte_IFNG	Stim_none_Analyte_IFNG	molecule	Human Luminex 51 plex	IFNG	none	5.52356195605701	1	-0.570401177026392	Flu 15_SLVP015-007_2010
836	Flu 15_SLVP015-007	2010	fluzoneSD	[65,99]	1.55640658454585	Flu 15_2010_0_SLVP015-007	Flu 15	0	NA	NA	Caucasian or White	Male	68.4	Human Luminex 51 plex_Stim_none_Analyte_IL10	Stim_none_Analyte_IL10	molecule	Human Luminex 51 plex	IL10	none	4.76818432477693	1	-0.451760334669804	Flu 15_SLVP015-007_2010
837	Flu 15_SLVP015-007	2010	fluzoneSD	[65,99]	1.55640658454585	Flu 15_2010_0_SLVP015-007	Flu 15	0	NA	NA	Caucasian or White	Male	68.4	Human Luminex 51 plex_Stim_none_Analyte_IL12P40	Stim_none_Analyte_IL12P40	molecule	Human Luminex 51 plex	IL12P40	none	7.31061278165953	1	0.00572197164798753	Flu 15_SLVP015-007_2010
838	Flu 15_SLVP015-007	2010	fluzoneSD	[65,99]	1.55640658454585	Flu 15_2010_0_SLVP015-007	Flu 15	0	NA	NA	Caucasian or White	Male	68.4	Human Luminex 51 plex_Stim_none_Analyte_IL12P70	Stim_none_Analyte_IL12P70	molecule	Human Luminex 51 plex	IL12P70	none	6.01122725542325	1	-0.346105911599241	Flu 15_SLVP015-007_2010
839	Flu 15_SLVP015-007	2010	fluzoneSD	[65,99]	1.55640658454585	Flu 15_2010_0_SLVP015-007	Flu 15	0	NA	NA	Caucasian or White	Male	68.4	Human Luminex 51 plex_Stim_none_Analyte_IL13	Stim_none_Analyte_IL13	molecule	Human Luminex 51 plex	IL13	none	4.44294349584873	1	-0.545319056083951	Flu 15_SLVP015-007_2010
840	Flu 15_SLVP015-007	2010	fluzoneSD	[65,99]	1.55640658454585	Flu 15_2010_0_SLVP015-007	Flu 15	0	NA	NA	Caucasian or White	Male	68.4	Human Luminex 51 plex_Stim_none_Analyte_IL15	Stim_none_Analyte_IL15	molecule	Human Luminex 51 plex	IL15	none	5.2667865406949	1	-0.608409600942743	Flu 15_SLVP015-007_2010
841	Flu 15_SLVP015-007	2010	fluzoneSD	[65,99]	1.55640658454585	Flu 15_2010_0_SLVP015-007	Flu 15	0	NA	NA	Caucasian or White	Male	68.4	Human Luminex 51 plex_Stim_none_Analyte_IL17	Stim_none_Analyte_IL17	molecule	Human Luminex 51 plex	IL17	none	6.49984588708321	1	-0.491875001077895	Flu 15_SLVP015-007_2010
842	Flu 15_SLVP015-007	2010	fluzoneSD	[65,99]	1.55640658454585	Flu 15_2010_0_SLVP015-007	Flu 15	0	NA	NA	Caucasian or White	Male	68.4	Human Luminex 51 plex_Stim_none_Analyte_IL17F	Stim_none_Analyte_IL17F	molecule	Human Luminex 51 plex	IL17F	none	7.47775826644389	1	-0.0309954523644241	Flu 15_SLVP015-007_2010
843	Flu 15_SLVP015-007	2010	fluzoneSD	[65,99]	1.55640658454585	Flu 15_2010_0_SLVP015-007	Flu 15	0	NA	NA	Caucasian or White	Male	68.4	Human Luminex 51 plex_Stim_none_Analyte_IL1A	Stim_none_Analyte_IL1A	molecule	Human Luminex 51 plex	IL1A	none	6.51569983828404	1	-0.502196476444143	Flu 15_SLVP015-007_2010
844	Flu 15_SLVP015-007	2010	fluzoneSD	[65,99]	1.55640658454585	Flu 15_2010_0_SLVP015-007	Flu 15	0	NA	NA	Caucasian or White	Male	68.4	Human Luminex 51 plex_Stim_none_Analyte_IL1B	Stim_none_Analyte_IL1B	molecule	Human Luminex 51 plex	IL1B	none	7.10328780841202	1	0.0311967408088834	Flu 15_SLVP015-007_2010
845	Flu 15_SLVP015-007	2010	fluzoneSD	[65,99]	1.55640658454585	Flu 15_2010_0_SLVP015-007	Flu 15	0	NA	NA	Caucasian or White	Male	68.4	Human Luminex 51 plex_Stim_none_Analyte_IL1RA	Stim_none_Analyte_IL1RA	molecule	Human Luminex 51 plex	IL1RA	none	9.99045856507371	1	-1.06065871572105	Flu 15_SLVP015-007_2010
846	Flu 15_SLVP015-007	2010	fluzoneSD	[65,99]	1.55640658454585	Flu 15_2010_0_SLVP015-007	Flu 15	0	NA	NA	Caucasian or White	Male	68.4	Human Luminex 51 plex_Stim_none_Analyte_IL2	Stim_none_Analyte_IL2	molecule	Human Luminex 51 plex	IL2	none	7.45121111183233	1	0.59300057317836	Flu 15_SLVP015-007_2010
847	Flu 15_SLVP015-007	2010	fluzoneSD	[65,99]	1.55640658454585	Flu 15_2010_0_SLVP015-007	Flu 15	0	NA	NA	Caucasian or White	Male	68.4	Human Luminex 51 plex_Stim_none_Analyte_IL4	Stim_none_Analyte_IL4	molecule	Human Luminex 51 plex	IL4	none	6.33539035469393	1	-0.298945497037109	Flu 15_SLVP015-007_2010
848	Flu 15_SLVP015-007	2010	fluzoneSD	[65,99]	1.55640658454585	Flu 15_2010_0_SLVP015-007	Flu 15	0	NA	NA	Caucasian or White	Male	68.4	Human Luminex 51 plex_Stim_none_Analyte_IL5	Stim_none_Analyte_IL5	molecule	Human Luminex 51 plex	IL5	none	6.1548181090521	1	-0.349565217358907	Flu 15_SLVP015-007_2010
849	Flu 15_SLVP015-007	2010	fluzoneSD	[65,99]	1.55640658454585	Flu 15_2010_0_SLVP015-007	Flu 15	0	NA	NA	Caucasian or White	Male	68.4	Human Luminex 51 plex_Stim_none_Analyte_IL6	Stim_none_Analyte_IL6	molecule	Human Luminex 51 plex	IL6	none	3	1	-0.8682973516741	Flu 15_SLVP015-007_2010
850	Flu 15_SLVP015-007	2010	fluzoneSD	[65,99]	1.55640658454585	Flu 15_2010_0_SLVP015-007	Flu 15	0	NA	NA	Caucasian or White	Male	68.4	Human Luminex 51 plex_Stim_none_Analyte_IL7	Stim_none_Analyte_IL7	molecule	Human Luminex 51 plex	IL7	none	8.4655664048094	1	0.773543122986973	Flu 15_SLVP015-007_2010
851	Flu 15_SLVP015-007	2010	fluzoneSD	[65,99]	1.55640658454585	Flu 15_2010_0_SLVP015-007	Flu 15	0	NA	NA	Caucasian or White	Male	68.4	Human Luminex 51 plex_Stim_none_Analyte_IL8	Stim_none_Analyte_IL8	molecule	Human Luminex 51 plex	IL8	none	6.2336196767597	1	-0.503566825823949	Flu 15_SLVP015-007_2010
852	Flu 15_SLVP015-007	2010	fluzoneSD	[65,99]	1.55640658454585	Flu 15_2010_0_SLVP015-007	Flu 15	0	NA	NA	Caucasian or White	Male	68.4	Human Luminex 51 plex_Stim_none_Analyte_IP10	Stim_none_Analyte_IP10	molecule	Human Luminex 51 plex	IP10	none	6.76818432477693	1	-0.936874446430367	Flu 15_SLVP015-007_2010
853	Flu 15_SLVP015-007	2010	fluzoneSD	[65,99]	1.55640658454585	Flu 15_2010_0_SLVP015-007	Flu 15	0	NA	NA	Caucasian or White	Male	68.4	Human Luminex 51 plex_Stim_none_Analyte_LEPTIN	Stim_none_Analyte_LEPTIN	molecule	Human Luminex 51 plex	LEPTIN	none	8.65463602852797	1	-1.29454001692264	Flu 15_SLVP015-007_2010
854	Flu 15_SLVP015-007	2010	fluzoneSD	[65,99]	1.55640658454585	Flu 15_2010_0_SLVP015-007	Flu 15	0	NA	NA	Caucasian or White	Male	68.4	Human Luminex 51 plex_Stim_none_Analyte_LIF	Stim_none_Analyte_LIF	molecule	Human Luminex 51 plex	LIF	none	6.48381577726426	1	-0.127343090670738	Flu 15_SLVP015-007_2010
855	Flu 15_SLVP015-007	2010	fluzoneSD	[65,99]	1.55640658454585	Flu 15_2010_0_SLVP015-007	Flu 15	0	NA	NA	Caucasian or White	Male	68.4	Human Luminex 51 plex_Stim_none_Analyte_MCP1	Stim_none_Analyte_MCP1	molecule	Human Luminex 51 plex	MCP1	none	7.57742882803575	1	-1.03072111631935	Flu 15_SLVP015-007_2010
856	Flu 15_SLVP015-007	2010	fluzoneSD	[65,99]	1.55640658454585	Flu 15_2010_0_SLVP015-007	Flu 15	0	NA	NA	Caucasian or White	Male	68.4	Human Luminex 51 plex_Stim_none_Analyte_MCP3	Stim_none_Analyte_MCP3	molecule	Human Luminex 51 plex	MCP3	none	7.02790599656988	1	-0.205630800534634	Flu 15_SLVP015-007_2010
857	Flu 15_SLVP015-007	2010	fluzoneSD	[65,99]	1.55640658454585	Flu 15_2010_0_SLVP015-007	Flu 15	0	NA	NA	Caucasian or White	Male	68.4	Human Luminex 51 plex_Stim_none_Analyte_MCSF	Stim_none_Analyte_MCSF	molecule	Human Luminex 51 plex	MCSF	none	5.56985560833095	1	-0.535973334723739	Flu 15_SLVP015-007_2010
858	Flu 15_SLVP015-007	2010	fluzoneSD	[65,99]	1.55640658454585	Flu 15_2010_0_SLVP015-007	Flu 15	0	NA	NA	Caucasian or White	Male	68.4	Human Luminex 51 plex_Stim_none_Analyte_MIG	Stim_none_Analyte_MIG	molecule	Human Luminex 51 plex	MIG	none	7.84705734609134	1	-0.846743282352215	Flu 15_SLVP015-007_2010
859	Flu 15_SLVP015-007	2010	fluzoneSD	[65,99]	1.55640658454585	Flu 15_2010_0_SLVP015-007	Flu 15	0	NA	NA	Caucasian or White	Male	68.4	Human Luminex 51 plex_Stim_none_Analyte_MIP1A	Stim_none_Analyte_MIP1A	molecule	Human Luminex 51 plex	MIP1A	none	8.49984588708321	1	-1.1855183171315	Flu 15_SLVP015-007_2010
860	Flu 15_SLVP015-007	2010	fluzoneSD	[65,99]	1.55640658454585	Flu 15_2010_0_SLVP015-007	Flu 15	0	NA	NA	Caucasian or White	Male	68.4	Human Luminex 51 plex_Stim_none_Analyte_MIP1B	Stim_none_Analyte_MIP1B	molecule	Human Luminex 51 plex	MIP1B	none	8.1331422124006	1	-0.669155898080976	Flu 15_SLVP015-007_2010
861	Flu 15_SLVP015-007	2010	fluzoneSD	[65,99]	1.55640658454585	Flu 15_2010_0_SLVP015-007	Flu 15	0	NA	NA	Caucasian or White	Male	68.4	Human Luminex 51 plex_Stim_none_Analyte_NGF	Stim_none_Analyte_NGF	molecule	Human Luminex 51 plex	NGF	none	5.16992500144231	1	-0.452954885555071	Flu 15_SLVP015-007_2010
862	Flu 15_SLVP015-007	2010	fluzoneSD	[65,99]	1.55640658454585	Flu 15_2010_0_SLVP015-007	Flu 15	0	NA	NA	Caucasian or White	Male	68.4	Human Luminex 51 plex_Stim_none_Analyte_PAI1	Stim_none_Analyte_PAI1	molecule	Human Luminex 51 plex	PAI1	none	12.6889605522896	1	0.720297319577559	Flu 15_SLVP015-007_2010
863	Flu 15_SLVP015-007	2010	fluzoneSD	[65,99]	1.55640658454585	Flu 15_2010_0_SLVP015-007	Flu 15	0	NA	NA	Caucasian or White	Male	68.4	Human Luminex 51 plex_Stim_none_Analyte_PDGFBB	Stim_none_Analyte_PDGFBB	molecule	Human Luminex 51 plex	PDGFBB	none	10.4853261892405	1	0.89811220551382	Flu 15_SLVP015-007_2010
864	Flu 15_SLVP015-007	2010	fluzoneSD	[65,99]	1.55640658454585	Flu 15_2010_0_SLVP015-007	Flu 15	0	NA	NA	Caucasian or White	Male	68.4	Human Luminex 51 plex_Stim_none_Analyte_RANTES	Stim_none_Analyte_RANTES	molecule	Human Luminex 51 plex	RANTES	none	13.2178062735616	1	-0.629005160928862	Flu 15_SLVP015-007_2010
865	Flu 15_SLVP015-007	2010	fluzoneSD	[65,99]	1.55640658454585	Flu 15_2010_0_SLVP015-007	Flu 15	0	NA	NA	Caucasian or White	Male	68.4	Human Luminex 51 plex_Stim_none_Analyte_RESISTIN	Stim_none_Analyte_RESISTIN	molecule	Human Luminex 51 plex	RESISTIN	none	12.5655186380714	1	0.279032800893007	Flu 15_SLVP015-007_2010
866	Flu 15_SLVP015-007	2010	fluzoneSD	[65,99]	1.55640658454585	Flu 15_2010_0_SLVP015-007	Flu 15	0	NA	NA	Caucasian or White	Male	68.4	Human Luminex 51 plex_Stim_none_Analyte_SCF	Stim_none_Analyte_SCF	molecule	Human Luminex 51 plex	SCF	none	6.34872815423108	1	-0.203429665503686	Flu 15_SLVP015-007_2010
867	Flu 15_SLVP015-007	2010	fluzoneSD	[65,99]	1.55640658454585	Flu 15_2010_0_SLVP015-007	Flu 15	0	NA	NA	Caucasian or White	Male	68.4	Human Luminex 51 plex_Stim_none_Analyte_TGFA	Stim_none_Analyte_TGFA	molecule	Human Luminex 51 plex	TGFA	none	5.22881869049588	1	-0.474745614697941	Flu 15_SLVP015-007_2010
868	Flu 15_SLVP015-007	2010	fluzoneSD	[65,99]	1.55640658454585	Flu 15_2010_0_SLVP015-007	Flu 15	0	NA	NA	Caucasian or White	Male	68.4	Human Luminex 51 plex_Stim_none_Analyte_TGFB	Stim_none_Analyte_TGFB	molecule	Human Luminex 51 plex	TGFB	none	7.73640193131829	1	0.624766905692515	Flu 15_SLVP015-007_2010
869	Flu 15_SLVP015-007	2010	fluzoneSD	[65,99]	1.55640658454585	Flu 15_2010_0_SLVP015-007	Flu 15	0	NA	NA	Caucasian or White	Male	68.4	Human Luminex 51 plex_Stim_none_Analyte_TNFA	Stim_none_Analyte_TNFA	molecule	Human Luminex 51 plex	TNFA	none	6.03342300153745	1	0.217342595322158	Flu 15_SLVP015-007_2010
870	Flu 15_SLVP015-007	2010	fluzoneSD	[65,99]	1.55640658454585	Flu 15_2010_0_SLVP015-007	Flu 15	0	NA	NA	Caucasian or White	Male	68.4	Human Luminex 51 plex_Stim_none_Analyte_TNFB	Stim_none_Analyte_TNFB	molecule	Human Luminex 51 plex	TNFB	none	3.70043971814109	1	-0.598850861074407	Flu 15_SLVP015-007_2010
871	Flu 15_SLVP015-007	2010	fluzoneSD	[65,99]	1.55640658454585	Flu 15_2010_0_SLVP015-007	Flu 15	0	NA	NA	Caucasian or White	Male	68.4	Human Luminex 51 plex_Stim_none_Analyte_TRAIL	Stim_none_Analyte_TRAIL	molecule	Human Luminex 51 plex	TRAIL	none	8.41679752760606	1	-0.675332129820911	Flu 15_SLVP015-007_2010
872	Flu 15_SLVP015-007	2010	fluzoneSD	[65,99]	1.55640658454585	Flu 15_2010_0_SLVP015-007	Flu 15	0	NA	NA	Caucasian or White	Male	68.4	Human Luminex 51 plex_Stim_none_Analyte_VCAM1	Stim_none_Analyte_VCAM1	molecule	Human Luminex 51 plex	VCAM1	none	10.9783529581651	1	-1.21278771044883	Flu 15_SLVP015-007_2010
873	Flu 15_SLVP015-007	2010	fluzoneSD	[65,99]	1.55640658454585	Flu 15_2010_0_SLVP015-007	Flu 15	0	NA	NA	Caucasian or White	Male	68.4	Human Luminex 51 plex_Stim_none_Analyte_VEGF	Stim_none_Analyte_VEGF	molecule	Human Luminex 51 plex	VEGF	none	5.90689059560852	1	-1.00781543350058	Flu 15_SLVP015-007_2010
874	Flu 15_SLVP015-008	2009	fluzoneSD	[18,65)	1.49074459373436	Flu 15_2009_0_SLVP015-008	Flu 15	0	NA	NA	Caucasian or White	Male	25.96	Human Luminex 51 plex_Stim_none_Analyte_CD40L	Stim_none_Analyte_CD40L	molecule	Human Luminex 51 plex	CD40L	none	6.99435343685886	1	-1.22800687400505	Flu 15_SLVP015-008_2009
875	Flu 15_SLVP015-008	2009	fluzoneSD	[18,65)	1.49074459373436	Flu 15_2009_0_SLVP015-008	Flu 15	0	NA	NA	Caucasian or White	Male	25.96	Human Luminex 51 plex_Stim_none_Analyte_ENA78	Stim_none_Analyte_ENA78	molecule	Human Luminex 51 plex	ENA78	none	6.80413102118332	1	-0.0264803094863462	Flu 15_SLVP015-008_2009
876	Flu 15_SLVP015-008	2009	fluzoneSD	[18,65)	1.49074459373436	Flu 15_2009_0_SLVP015-008	Flu 15	0	NA	NA	Caucasian or White	Male	25.96	Human Luminex 51 plex_Stim_none_Analyte_EOTAXIN	Stim_none_Analyte_EOTAXIN	molecule	Human Luminex 51 plex	EOTAXIN	none	6.92184093707449	1	-0.722487479927397	Flu 15_SLVP015-008_2009
877	Flu 15_SLVP015-008	2009	fluzoneSD	[18,65)	1.49074459373436	Flu 15_2009_0_SLVP015-008	Flu 15	0	NA	NA	Caucasian or White	Male	25.96	Human Luminex 51 plex_Stim_none_Analyte_FASL	Stim_none_Analyte_FASL	molecule	Human Luminex 51 plex	FASL	none	6.74146698640115	1	-0.0894462517264252	Flu 15_SLVP015-008_2009
878	Flu 15_SLVP015-008	2009	fluzoneSD	[18,65)	1.49074459373436	Flu 15_2009_0_SLVP015-008	Flu 15	0	NA	NA	Caucasian or White	Male	25.96	Human Luminex 51 plex_Stim_none_Analyte_FGFB	Stim_none_Analyte_FGFB	molecule	Human Luminex 51 plex	FGFB	none	6.39660478118186	1	-0.166971583250779	Flu 15_SLVP015-008_2009
879	Flu 15_SLVP015-008	2009	fluzoneSD	[18,65)	1.49074459373436	Flu 15_2009_0_SLVP015-008	Flu 15	0	NA	NA	Caucasian or White	Male	25.96	Human Luminex 51 plex_Stim_none_Analyte_GCSF	Stim_none_Analyte_GCSF	molecule	Human Luminex 51 plex	GCSF	none	7.2336196767597	1	0.165841267413554	Flu 15_SLVP015-008_2009
880	Flu 15_SLVP015-008	2009	fluzoneSD	[18,65)	1.49074459373436	Flu 15_2009_0_SLVP015-008	Flu 15	0	NA	NA	Caucasian or White	Male	25.96	Human Luminex 51 plex_Stim_none_Analyte_GMCSF	Stim_none_Analyte_GMCSF	molecule	Human Luminex 51 plex	GMCSF	none	6.45532722030456	1	-0.848050492729045	Flu 15_SLVP015-008_2009
881	Flu 15_SLVP015-008	2009	fluzoneSD	[18,65)	1.49074459373436	Flu 15_2009_0_SLVP015-008	Flu 15	0	NA	NA	Caucasian or White	Male	25.96	Human Luminex 51 plex_Stim_none_Analyte_GROA	Stim_none_Analyte_GROA	molecule	Human Luminex 51 plex	GROA	none	5.51569983828404	1	-0.194076997061645	Flu 15_SLVP015-008_2009
882	Flu 15_SLVP015-008	2009	fluzoneSD	[18,65)	1.49074459373436	Flu 15_2009_0_SLVP015-008	Flu 15	0	NA	NA	Caucasian or White	Male	25.96	Human Luminex 51 plex_Stim_none_Analyte_HGF	Stim_none_Analyte_HGF	molecule	Human Luminex 51 plex	HGF	none	8.04848687399234	1	-0.147700485165585	Flu 15_SLVP015-008_2009
883	Flu 15_SLVP015-008	2009	fluzoneSD	[18,65)	1.49074459373436	Flu 15_2009_0_SLVP015-008	Flu 15	0	NA	NA	Caucasian or White	Male	25.96	Human Luminex 51 plex_Stim_none_Analyte_ICAM1	Stim_none_Analyte_ICAM1	molecule	Human Luminex 51 plex	ICAM1	none	11.5882461520448	1	-0.456269008413586	Flu 15_SLVP015-008_2009
884	Flu 15_SLVP015-008	2009	fluzoneSD	[18,65)	1.49074459373436	Flu 15_2009_0_SLVP015-008	Flu 15	0	NA	NA	Caucasian or White	Male	25.96	Human Luminex 51 plex_Stim_none_Analyte_IFNA	Stim_none_Analyte_IFNA	molecule	Human Luminex 51 plex	IFNA	none	4.39231742277876	1	-0.589685554438787	Flu 15_SLVP015-008_2009
885	Flu 15_SLVP015-008	2009	fluzoneSD	[18,65)	1.49074459373436	Flu 15_2009_0_SLVP015-008	Flu 15	0	NA	NA	Caucasian or White	Male	25.96	Human Luminex 51 plex_Stim_none_Analyte_IFNB	Stim_none_Analyte_IFNB	molecule	Human Luminex 51 plex	IFNB	none	8.13442632022093	1	-0.104465611851781	Flu 15_SLVP015-008_2009
886	Flu 15_SLVP015-008	2009	fluzoneSD	[18,65)	1.49074459373436	Flu 15_2009_0_SLVP015-008	Flu 15	0	NA	NA	Caucasian or White	Male	25.96	Human Luminex 51 plex_Stim_none_Analyte_IFNG	Stim_none_Analyte_IFNG	molecule	Human Luminex 51 plex	IFNG	none	5.82017896241519	1	-0.117868378107748	Flu 15_SLVP015-008_2009
887	Flu 15_SLVP015-008	2009	fluzoneSD	[18,65)	1.49074459373436	Flu 15_2009_0_SLVP015-008	Flu 15	0	NA	NA	Caucasian or White	Male	25.96	Human Luminex 51 plex_Stim_none_Analyte_IL10	Stim_none_Analyte_IL10	molecule	Human Luminex 51 plex	IL10	none	4.39231742277876	1	-0.858141150417877	Flu 15_SLVP015-008_2009
888	Flu 15_SLVP015-008	2009	fluzoneSD	[18,65)	1.49074459373436	Flu 15_2009_0_SLVP015-008	Flu 15	0	NA	NA	Caucasian or White	Male	25.96	Human Luminex 51 plex_Stim_none_Analyte_IL12P40	Stim_none_Analyte_IL12P40	molecule	Human Luminex 51 plex	IL12P40	none	6.49185309632967	1	-1.53873835045988	Flu 15_SLVP015-008_2009
889	Flu 15_SLVP015-008	2009	fluzoneSD	[18,65)	1.49074459373436	Flu 15_2009_0_SLVP015-008	Flu 15	0	NA	NA	Caucasian or White	Male	25.96	Human Luminex 51 plex_Stim_none_Analyte_IL12P70	Stim_none_Analyte_IL12P70	molecule	Human Luminex 51 plex	IL12P70	none	5.56224242422107	1	-0.770300177970812	Flu 15_SLVP015-008_2009
890	Flu 15_SLVP015-008	2009	fluzoneSD	[18,65)	1.49074459373436	Flu 15_2009_0_SLVP015-008	Flu 15	0	NA	NA	Caucasian or White	Male	25.96	Human Luminex 51 plex_Stim_none_Analyte_IL13	Stim_none_Analyte_IL13	molecule	Human Luminex 51 plex	IL13	none	4.93073733756289	1	-0.112872635187406	Flu 15_SLVP015-008_2009
891	Flu 15_SLVP015-008	2009	fluzoneSD	[18,65)	1.49074459373436	Flu 15_2009_0_SLVP015-008	Flu 15	0	NA	NA	Caucasian or White	Male	25.96	Human Luminex 51 plex_Stim_none_Analyte_IL15	Stim_none_Analyte_IL15	molecule	Human Luminex 51 plex	IL15	none	6.14974711950468	1	0.156167742113142	Flu 15_SLVP015-008_2009
892	Flu 15_SLVP015-008	2009	fluzoneSD	[18,65)	1.49074459373436	Flu 15_2009_0_SLVP015-008	Flu 15	0	NA	NA	Caucasian or White	Male	25.96	Human Luminex 51 plex_Stim_none_Analyte_IL17	Stim_none_Analyte_IL17	molecule	Human Luminex 51 plex	IL17	none	6.61102479730735	1	-0.267475671937412	Flu 15_SLVP015-008_2009
893	Flu 15_SLVP015-008	2009	fluzoneSD	[18,65)	1.49074459373436	Flu 15_2009_0_SLVP015-008	Flu 15	0	NA	NA	Caucasian or White	Male	25.96	Human Luminex 51 plex_Stim_none_Analyte_IL17F	Stim_none_Analyte_IL17F	molecule	Human Luminex 51 plex	IL17F	none	7.05256805080415	1	-0.415585981843963	Flu 15_SLVP015-008_2009
894	Flu 15_SLVP015-008	2009	fluzoneSD	[18,65)	1.49074459373436	Flu 15_2009_0_SLVP015-008	Flu 15	0	NA	NA	Caucasian or White	Male	25.96	Human Luminex 51 plex_Stim_none_Analyte_IL1A	Stim_none_Analyte_IL1A	molecule	Human Luminex 51 plex	IL1A	none	5.76818432477693	1	-1.01386989593159	Flu 15_SLVP015-008_2009
895	Flu 15_SLVP015-008	2009	fluzoneSD	[18,65)	1.49074459373436	Flu 15_2009_0_SLVP015-008	Flu 15	0	NA	NA	Caucasian or White	Male	25.96	Human Luminex 51 plex_Stim_none_Analyte_IL1B	Stim_none_Analyte_IL1B	molecule	Human Luminex 51 plex	IL1B	none	6.63299519714296	1	-0.72504387874249	Flu 15_SLVP015-008_2009
896	Flu 15_SLVP015-008	2009	fluzoneSD	[18,65)	1.49074459373436	Flu 15_2009_0_SLVP015-008	Flu 15	0	NA	NA	Caucasian or White	Male	25.96	Human Luminex 51 plex_Stim_none_Analyte_IL1RA	Stim_none_Analyte_IL1RA	molecule	Human Luminex 51 plex	IL1RA	none	10.5364900731992	1	0.188130131600547	Flu 15_SLVP015-008_2009
897	Flu 15_SLVP015-008	2009	fluzoneSD	[18,65)	1.49074459373436	Flu 15_2009_0_SLVP015-008	Flu 15	0	NA	NA	Caucasian or White	Male	25.96	Human Luminex 51 plex_Stim_none_Analyte_IL2	Stim_none_Analyte_IL2	molecule	Human Luminex 51 plex	IL2	none	6.7279204545632	1	-0.528732576960893	Flu 15_SLVP015-008_2009
898	Flu 15_SLVP015-008	2009	fluzoneSD	[18,65)	1.49074459373436	Flu 15_2009_0_SLVP015-008	Flu 15	0	NA	NA	Caucasian or White	Male	25.96	Human Luminex 51 plex_Stim_none_Analyte_IL4	Stim_none_Analyte_IL4	molecule	Human Luminex 51 plex	IL4	none	6.2807707701306	1	-0.414426244727134	Flu 15_SLVP015-008_2009
899	Flu 15_SLVP015-008	2009	fluzoneSD	[18,65)	1.49074459373436	Flu 15_2009_0_SLVP015-008	Flu 15	0	NA	NA	Caucasian or White	Male	25.96	Human Luminex 51 plex_Stim_none_Analyte_IL5	Stim_none_Analyte_IL5	molecule	Human Luminex 51 plex	IL5	none	5.98868468677217	1	-0.547197076762709	Flu 15_SLVP015-008_2009
900	Flu 15_SLVP015-008	2009	fluzoneSD	[18,65)	1.49074459373436	Flu 15_2009_0_SLVP015-008	Flu 15	0	NA	NA	Caucasian or White	Male	25.96	Human Luminex 51 plex_Stim_none_Analyte_IL6	Stim_none_Analyte_IL6	molecule	Human Luminex 51 plex	IL6	none	3.04439411935845	1	-0.767947384248723	Flu 15_SLVP015-008_2009
901	Flu 15_SLVP015-008	2009	fluzoneSD	[18,65)	1.49074459373436	Flu 15_2009_0_SLVP015-008	Flu 15	0	NA	NA	Caucasian or White	Male	25.96	Human Luminex 51 plex_Stim_none_Analyte_IL7	Stim_none_Analyte_IL7	molecule	Human Luminex 51 plex	IL7	none	7.37503943134692	1	-0.373752805117062	Flu 15_SLVP015-008_2009
902	Flu 15_SLVP015-008	2009	fluzoneSD	[18,65)	1.49074459373436	Flu 15_2009_0_SLVP015-008	Flu 15	0	NA	NA	Caucasian or White	Male	25.96	Human Luminex 51 plex_Stim_none_Analyte_IL8	Stim_none_Analyte_IL8	molecule	Human Luminex 51 plex	IL8	none	6.35314682549808	1	-0.105724524204071	Flu 15_SLVP015-008_2009
903	Flu 15_SLVP015-008	2009	fluzoneSD	[18,65)	1.49074459373436	Flu 15_2009_0_SLVP015-008	Flu 15	0	NA	NA	Caucasian or White	Male	25.96	Human Luminex 51 plex_Stim_none_Analyte_IP10	Stim_none_Analyte_IP10	molecule	Human Luminex 51 plex	IP10	none	6.57742882803575	1	-1.0434190537404	Flu 15_SLVP015-008_2009
904	Flu 15_SLVP015-008	2009	fluzoneSD	[18,65)	1.49074459373436	Flu 15_2009_0_SLVP015-008	Flu 15	0	NA	NA	Caucasian or White	Male	25.96	Human Luminex 51 plex_Stim_none_Analyte_LEPTIN	Stim_none_Analyte_LEPTIN	molecule	Human Luminex 51 plex	LEPTIN	none	8.63753055152531	1	-1.1500377338605	Flu 15_SLVP015-008_2009
905	Flu 15_SLVP015-008	2009	fluzoneSD	[18,65)	1.49074459373436	Flu 15_2009_0_SLVP015-008	Flu 15	0	NA	NA	Caucasian or White	Male	25.96	Human Luminex 51 plex_Stim_none_Analyte_LIF	Stim_none_Analyte_LIF	molecule	Human Luminex 51 plex	LIF	none	6.32192809488736	1	-0.274013922523495	Flu 15_SLVP015-008_2009
906	Flu 15_SLVP015-008	2009	fluzoneSD	[18,65)	1.49074459373436	Flu 15_2009_0_SLVP015-008	Flu 15	0	NA	NA	Caucasian or White	Male	25.96	Human Luminex 51 plex_Stim_none_Analyte_MCP1	Stim_none_Analyte_MCP1	molecule	Human Luminex 51 plex	MCP1	none	7.81378119121704	1	0.108100659270688	Flu 15_SLVP015-008_2009
907	Flu 15_SLVP015-008	2009	fluzoneSD	[18,65)	1.49074459373436	Flu 15_2009_0_SLVP015-008	Flu 15	0	NA	NA	Caucasian or White	Male	25.96	Human Luminex 51 plex_Stim_none_Analyte_MCP3	Stim_none_Analyte_MCP3	molecule	Human Luminex 51 plex	MCP3	none	6.9915218460757	1	-0.709236640612908	Flu 15_SLVP015-008_2009
908	Flu 15_SLVP015-008	2009	fluzoneSD	[18,65)	1.49074459373436	Flu 15_2009_0_SLVP015-008	Flu 15	0	NA	NA	Caucasian or White	Male	25.96	Human Luminex 51 plex_Stim_none_Analyte_MCSF	Stim_none_Analyte_MCSF	molecule	Human Luminex 51 plex	MCSF	none	5.68650052718322	1	-0.328657375120934	Flu 15_SLVP015-008_2009
909	Flu 15_SLVP015-008	2009	fluzoneSD	[18,65)	1.49074459373436	Flu 15_2009_0_SLVP015-008	Flu 15	0	NA	NA	Caucasian or White	Male	25.96	Human Luminex 51 plex_Stim_none_Analyte_MIG	Stim_none_Analyte_MIG	molecule	Human Luminex 51 plex	MIG	none	7.64024493622235	1	-1.05345631985088	Flu 15_SLVP015-008_2009
910	Flu 15_SLVP015-008	2009	fluzoneSD	[18,65)	1.49074459373436	Flu 15_2009_0_SLVP015-008	Flu 15	0	NA	NA	Caucasian or White	Male	25.96	Human Luminex 51 plex_Stim_none_Analyte_MIP1A	Stim_none_Analyte_MIP1A	molecule	Human Luminex 51 plex	MIP1A	none	8.84077792359505	1	-0.314085925292546	Flu 15_SLVP015-008_2009
911	Flu 15_SLVP015-008	2009	fluzoneSD	[18,65)	1.49074459373436	Flu 15_2009_0_SLVP015-008	Flu 15	0	NA	NA	Caucasian or White	Male	25.96	Human Luminex 51 plex_Stim_none_Analyte_MIP1B	Stim_none_Analyte_MIP1B	molecule	Human Luminex 51 plex	MIP1B	none	8.47269083924278	1	-0.356850835324709	Flu 15_SLVP015-008_2009
912	Flu 15_SLVP015-008	2009	fluzoneSD	[18,65)	1.49074459373436	Flu 15_2009_0_SLVP015-008	Flu 15	0	NA	NA	Caucasian or White	Male	25.96	Human Luminex 51 plex_Stim_none_Analyte_NGF	Stim_none_Analyte_NGF	molecule	Human Luminex 51 plex	NGF	none	5.4594316186373	1	-0.0329757430587894	Flu 15_SLVP015-008_2009
913	Flu 15_SLVP015-008	2009	fluzoneSD	[18,65)	1.49074459373436	Flu 15_2009_0_SLVP015-008	Flu 15	0	NA	NA	Caucasian or White	Male	25.96	Human Luminex 51 plex_Stim_none_Analyte_PAI1	Stim_none_Analyte_PAI1	molecule	Human Luminex 51 plex	PAI1	none	12.6699922796164	1	-0.0179625590791866	Flu 15_SLVP015-008_2009
914	Flu 15_SLVP015-008	2009	fluzoneSD	[18,65)	1.49074459373436	Flu 15_2009_0_SLVP015-008	Flu 15	0	NA	NA	Caucasian or White	Male	25.96	Human Luminex 51 plex_Stim_none_Analyte_PDGFBB	Stim_none_Analyte_PDGFBB	molecule	Human Luminex 51 plex	PDGFBB	none	9.07881794996198	1	-0.432164242722438	Flu 15_SLVP015-008_2009
915	Flu 15_SLVP015-008	2009	fluzoneSD	[18,65)	1.49074459373436	Flu 15_2009_0_SLVP015-008	Flu 15	0	NA	NA	Caucasian or White	Male	25.96	Human Luminex 51 plex_Stim_none_Analyte_RANTES	Stim_none_Analyte_RANTES	molecule	Human Luminex 51 plex	RANTES	none	13.1252923797615	1	-0.465248978153152	Flu 15_SLVP015-008_2009
916	Flu 15_SLVP015-008	2009	fluzoneSD	[18,65)	1.49074459373436	Flu 15_2009_0_SLVP015-008	Flu 15	0	NA	NA	Caucasian or White	Male	25.96	Human Luminex 51 plex_Stim_none_Analyte_RESISTIN	Stim_none_Analyte_RESISTIN	molecule	Human Luminex 51 plex	RESISTIN	none	11.7609278136198	1	-0.779623211266522	Flu 15_SLVP015-008_2009
917	Flu 15_SLVP015-008	2009	fluzoneSD	[18,65)	1.49074459373436	Flu 15_2009_0_SLVP015-008	Flu 15	0	NA	NA	Caucasian or White	Male	25.96	Human Luminex 51 plex_Stim_none_Analyte_SCF	Stim_none_Analyte_SCF	molecule	Human Luminex 51 plex	SCF	none	5.79441586635011	1	-0.880692992373316	Flu 15_SLVP015-008_2009
918	Flu 15_SLVP015-008	2009	fluzoneSD	[18,65)	1.49074459373436	Flu 15_2009_0_SLVP015-008	Flu 15	0	NA	NA	Caucasian or White	Male	25.96	Human Luminex 51 plex_Stim_none_Analyte_TGFA	Stim_none_Analyte_TGFA	molecule	Human Luminex 51 plex	TGFA	none	5.16992500144231	1	-0.537906752958404	Flu 15_SLVP015-008_2009
919	Flu 15_SLVP015-008	2009	fluzoneSD	[18,65)	1.49074459373436	Flu 15_2009_0_SLVP015-008	Flu 15	0	NA	NA	Caucasian or White	Male	25.96	Human Luminex 51 plex_Stim_none_Analyte_TGFB	Stim_none_Analyte_TGFB	molecule	Human Luminex 51 plex	TGFB	none	7.09803208296053	1	-0.175875907245593	Flu 15_SLVP015-008_2009
920	Flu 15_SLVP015-008	2009	fluzoneSD	[18,65)	1.49074459373436	Flu 15_2009_0_SLVP015-008	Flu 15	0	NA	NA	Caucasian or White	Male	25.96	Human Luminex 51 plex_Stim_none_Analyte_TNFA	Stim_none_Analyte_TNFA	molecule	Human Luminex 51 plex	TNFA	none	5.13955135239879	1	-0.994715344517749	Flu 15_SLVP015-008_2009
921	Flu 15_SLVP015-008	2009	fluzoneSD	[18,65)	1.49074459373436	Flu 15_2009_0_SLVP015-008	Flu 15	0	NA	NA	Caucasian or White	Male	25.96	Human Luminex 51 plex_Stim_none_Analyte_TNFB	Stim_none_Analyte_TNFB	molecule	Human Luminex 51 plex	TNFB	none	3.58496250072116	1	-0.815300069797853	Flu 15_SLVP015-008_2009
922	Flu 15_SLVP015-008	2009	fluzoneSD	[18,65)	1.49074459373436	Flu 15_2009_0_SLVP015-008	Flu 15	0	NA	NA	Caucasian or White	Male	25.96	Human Luminex 51 plex_Stim_none_Analyte_TRAIL	Stim_none_Analyte_TRAIL	molecule	Human Luminex 51 plex	TRAIL	none	8.64205169292798	1	-0.314413093071111	Flu 15_SLVP015-008_2009
923	Flu 15_SLVP015-008	2009	fluzoneSD	[18,65)	1.49074459373436	Flu 15_2009_0_SLVP015-008	Flu 15	0	NA	NA	Caucasian or White	Male	25.96	Human Luminex 51 plex_Stim_none_Analyte_VCAM1	Stim_none_Analyte_VCAM1	molecule	Human Luminex 51 plex	VCAM1	none	11.4939805040704	1	-0.264207756149722	Flu 15_SLVP015-008_2009
924	Flu 15_SLVP015-008	2009	fluzoneSD	[18,65)	1.49074459373436	Flu 15_2009_0_SLVP015-008	Flu 15	0	NA	NA	Caucasian or White	Male	25.96	Human Luminex 51 plex_Stim_none_Analyte_VEGF	Stim_none_Analyte_VEGF	molecule	Human Luminex 51 plex	VEGF	none	5.53915881110803	1	-1.04597323510558	Flu 15_SLVP015-008_2009
925	Flu 15_SLVP015-008	2010	fluzoneSD	[18,65)	3.5739607046328	Flu 15_2010_0_SLVP015-008	Flu 15	0	NA	NA	Caucasian or White	Male	26.99	Human Luminex 51 plex_Stim_none_Analyte_CD40L	Stim_none_Analyte_CD40L	molecule	Human Luminex 51 plex	CD40L	none	9.22761594341422	1	2.24701809650811	Flu 15_SLVP015-008_2010
926	Flu 15_SLVP015-008	2010	fluzoneSD	[18,65)	3.5739607046328	Flu 15_2010_0_SLVP015-008	Flu 15	0	NA	NA	Caucasian or White	Male	26.99	Human Luminex 51 plex_Stim_none_Analyte_ENA78	Stim_none_Analyte_ENA78	molecule	Human Luminex 51 plex	ENA78	none	6.72109918870719	1	0.135238955519323	Flu 15_SLVP015-008_2010
927	Flu 15_SLVP015-008	2010	fluzoneSD	[18,65)	3.5739607046328	Flu 15_2010_0_SLVP015-008	Flu 15	0	NA	NA	Caucasian or White	Male	26.99	Human Luminex 51 plex_Stim_none_Analyte_EOTAXIN	Stim_none_Analyte_EOTAXIN	molecule	Human Luminex 51 plex	EOTAXIN	none	7.20212382383046	1	-0.608384303427315	Flu 15_SLVP015-008_2010
928	Flu 15_SLVP015-008	2010	fluzoneSD	[18,65)	3.5739607046328	Flu 15_2010_0_SLVP015-008	Flu 15	0	NA	NA	Caucasian or White	Male	26.99	Human Luminex 51 plex_Stim_none_Analyte_FASL	Stim_none_Analyte_FASL	molecule	Human Luminex 51 plex	FASL	none	6.83605035505807	1	0.387803230110445	Flu 15_SLVP015-008_2010
929	Flu 15_SLVP015-008	2010	fluzoneSD	[18,65)	3.5739607046328	Flu 15_2010_0_SLVP015-008	Flu 15	0	NA	NA	Caucasian or White	Male	26.99	Human Luminex 51 plex_Stim_none_Analyte_FGFB	Stim_none_Analyte_FGFB	molecule	Human Luminex 51 plex	FGFB	none	7.04984854945056	1	0.528441995861826	Flu 15_SLVP015-008_2010
930	Flu 15_SLVP015-008	2010	fluzoneSD	[18,65)	3.5739607046328	Flu 15_2010_0_SLVP015-008	Flu 15	0	NA	NA	Caucasian or White	Male	26.99	Human Luminex 51 plex_Stim_none_Analyte_GCSF	Stim_none_Analyte_GCSF	molecule	Human Luminex 51 plex	GCSF	none	7.25974326369078	1	0.0475895804049297	Flu 15_SLVP015-008_2010
931	Flu 15_SLVP015-008	2010	fluzoneSD	[18,65)	3.5739607046328	Flu 15_2010_0_SLVP015-008	Flu 15	0	NA	NA	Caucasian or White	Male	26.99	Human Luminex 51 plex_Stim_none_Analyte_GMCSF	Stim_none_Analyte_GMCSF	molecule	Human Luminex 51 plex	GMCSF	none	6.69348695749933	1	-0.637077939562876	Flu 15_SLVP015-008_2010
932	Flu 15_SLVP015-008	2010	fluzoneSD	[18,65)	3.5739607046328	Flu 15_2010_0_SLVP015-008	Flu 15	0	NA	NA	Caucasian or White	Male	26.99	Human Luminex 51 plex_Stim_none_Analyte_GROA	Stim_none_Analyte_GROA	molecule	Human Luminex 51 plex	GROA	none	5.96578428466209	1	0.4323322478271	Flu 15_SLVP015-008_2010
933	Flu 15_SLVP015-008	2010	fluzoneSD	[18,65)	3.5739607046328	Flu 15_2010_0_SLVP015-008	Flu 15	0	NA	NA	Caucasian or White	Male	26.99	Human Luminex 51 plex_Stim_none_Analyte_HGF	Stim_none_Analyte_HGF	molecule	Human Luminex 51 plex	HGF	none	8.3037807481771	1	-0.209096640310864	Flu 15_SLVP015-008_2010
934	Flu 15_SLVP015-008	2010	fluzoneSD	[18,65)	3.5739607046328	Flu 15_2010_0_SLVP015-008	Flu 15	0	NA	NA	Caucasian or White	Male	26.99	Human Luminex 51 plex_Stim_none_Analyte_ICAM1	Stim_none_Analyte_ICAM1	molecule	Human Luminex 51 plex	ICAM1	none	11.381407759783	1	-1.02600330380996	Flu 15_SLVP015-008_2010
935	Flu 15_SLVP015-008	2010	fluzoneSD	[18,65)	3.5739607046328	Flu 15_2010_0_SLVP015-008	Flu 15	0	NA	NA	Caucasian or White	Male	26.99	Human Luminex 51 plex_Stim_none_Analyte_IFNA	Stim_none_Analyte_IFNA	molecule	Human Luminex 51 plex	IFNA	none	4.74146698640115	1	0.177574506130792	Flu 15_SLVP015-008_2010
936	Flu 15_SLVP015-008	2010	fluzoneSD	[18,65)	3.5739607046328	Flu 15_2010_0_SLVP015-008	Flu 15	0	NA	NA	Caucasian or White	Male	26.99	Human Luminex 51 plex_Stim_none_Analyte_IFNB	Stim_none_Analyte_IFNB	molecule	Human Luminex 51 plex	IFNB	none	10.8153832958135	1	3.69987881169724	Flu 15_SLVP015-008_2010
937	Flu 15_SLVP015-008	2010	fluzoneSD	[18,65)	3.5739607046328	Flu 15_2010_0_SLVP015-008	Flu 15	0	NA	NA	Caucasian or White	Male	26.99	Human Luminex 51 plex_Stim_none_Analyte_IFNG	Stim_none_Analyte_IFNG	molecule	Human Luminex 51 plex	IFNG	none	6.30833903013941	1	0.355408384361821	Flu 15_SLVP015-008_2010
938	Flu 15_SLVP015-008	2010	fluzoneSD	[18,65)	3.5739607046328	Flu 15_2010_0_SLVP015-008	Flu 15	0	NA	NA	Caucasian or White	Male	26.99	Human Luminex 51 plex_Stim_none_Analyte_IL10	Stim_none_Analyte_IL10	molecule	Human Luminex 51 plex	IL10	none	4.70043971814109	1	-0.544716084050007	Flu 15_SLVP015-008_2010
939	Flu 15_SLVP015-008	2010	fluzoneSD	[18,65)	3.5739607046328	Flu 15_2010_0_SLVP015-008	Flu 15	0	NA	NA	Caucasian or White	Male	26.99	Human Luminex 51 plex_Stim_none_Analyte_IL12P40	Stim_none_Analyte_IL12P40	molecule	Human Luminex 51 plex	IL12P40	none	7.7176764230664	1	0.827353089573619	Flu 15_SLVP015-008_2010
940	Flu 15_SLVP015-008	2010	fluzoneSD	[18,65)	3.5739607046328	Flu 15_2010_0_SLVP015-008	Flu 15	0	NA	NA	Caucasian or White	Male	26.99	Human Luminex 51 plex_Stim_none_Analyte_IL12P70	Stim_none_Analyte_IL12P70	molecule	Human Luminex 51 plex	IL12P70	none	5.89481776330794	1	-0.49311554978306	Flu 15_SLVP015-008_2010
941	Flu 15_SLVP015-008	2010	fluzoneSD	[18,65)	3.5739607046328	Flu 15_2010_0_SLVP015-008	Flu 15	0	NA	NA	Caucasian or White	Male	26.99	Human Luminex 51 plex_Stim_none_Analyte_IL13	Stim_none_Analyte_IL13	molecule	Human Luminex 51 plex	IL13	none	5.37503943134692	1	0.401783131079642	Flu 15_SLVP015-008_2010
942	Flu 15_SLVP015-008	2010	fluzoneSD	[18,65)	3.5739607046328	Flu 15_2010_0_SLVP015-008	Flu 15	0	NA	NA	Caucasian or White	Male	26.99	Human Luminex 51 plex_Stim_none_Analyte_IL15	Stim_none_Analyte_IL15	molecule	Human Luminex 51 plex	IL15	none	6.54689445988764	1	0.696845514952892	Flu 15_SLVP015-008_2010
943	Flu 15_SLVP015-008	2010	fluzoneSD	[18,65)	3.5739607046328	Flu 15_2010_0_SLVP015-008	Flu 15	0	NA	NA	Caucasian or White	Male	26.99	Human Luminex 51 plex_Stim_none_Analyte_IL17	Stim_none_Analyte_IL17	molecule	Human Luminex 51 plex	IL17	none	7.50977500432694	1	0.934102162944654	Flu 15_SLVP015-008_2010
944	Flu 15_SLVP015-008	2010	fluzoneSD	[18,65)	3.5739607046328	Flu 15_2010_0_SLVP015-008	Flu 15	0	NA	NA	Caucasian or White	Male	26.99	Human Luminex 51 plex_Stim_none_Analyte_IL17F	Stim_none_Analyte_IL17F	molecule	Human Luminex 51 plex	IL17F	none	10.3179778224071	1	5.22996351716461	Flu 15_SLVP015-008_2010
945	Flu 15_SLVP015-008	2010	fluzoneSD	[18,65)	3.5739607046328	Flu 15_2010_0_SLVP015-008	Flu 15	0	NA	NA	Caucasian or White	Male	26.99	Human Luminex 51 plex_Stim_none_Analyte_IL1A	Stim_none_Analyte_IL1A	molecule	Human Luminex 51 plex	IL1A	none	5.88264304936184	1	-1.32894203412042	Flu 15_SLVP015-008_2010
946	Flu 15_SLVP015-008	2010	fluzoneSD	[18,65)	3.5739607046328	Flu 15_2010_0_SLVP015-008	Flu 15	0	NA	NA	Caucasian or White	Male	26.99	Human Luminex 51 plex_Stim_none_Analyte_IL1B	Stim_none_Analyte_IL1B	molecule	Human Luminex 51 plex	IL1B	none	6.73470962022584	1	-0.556270453673304	Flu 15_SLVP015-008_2010
947	Flu 15_SLVP015-008	2010	fluzoneSD	[18,65)	3.5739607046328	Flu 15_2010_0_SLVP015-008	Flu 15	0	NA	NA	Caucasian or White	Male	26.99	Human Luminex 51 plex_Stim_none_Analyte_IL1RA	Stim_none_Analyte_IL1RA	molecule	Human Luminex 51 plex	IL1RA	none	10.3111806600534	1	-0.138272584509499	Flu 15_SLVP015-008_2010
948	Flu 15_SLVP015-008	2010	fluzoneSD	[18,65)	3.5739607046328	Flu 15_2010_0_SLVP015-008	Flu 15	0	NA	NA	Caucasian or White	Male	26.99	Human Luminex 51 plex_Stim_none_Analyte_IL2	Stim_none_Analyte_IL2	molecule	Human Luminex 51 plex	IL2	none	7.01680828768655	1	0.00682703371636616	Flu 15_SLVP015-008_2010
949	Flu 15_SLVP015-008	2010	fluzoneSD	[18,65)	3.5739607046328	Flu 15_2010_0_SLVP015-008	Flu 15	0	NA	NA	Caucasian or White	Male	26.99	Human Luminex 51 plex_Stim_none_Analyte_IL4	Stim_none_Analyte_IL4	molecule	Human Luminex 51 plex	IL4	none	5.92481250360578	1	-0.816260522554508	Flu 15_SLVP015-008_2010
950	Flu 15_SLVP015-008	2010	fluzoneSD	[18,65)	3.5739607046328	Flu 15_2010_0_SLVP015-008	Flu 15	0	NA	NA	Caucasian or White	Male	26.99	Human Luminex 51 plex_Stim_none_Analyte_IL5	Stim_none_Analyte_IL5	molecule	Human Luminex 51 plex	IL5	none	6.32192809488736	1	-0.121615516061844	Flu 15_SLVP015-008_2010
951	Flu 15_SLVP015-008	2010	fluzoneSD	[18,65)	3.5739607046328	Flu 15_2010_0_SLVP015-008	Flu 15	0	NA	NA	Caucasian or White	Male	26.99	Human Luminex 51 plex_Stim_none_Analyte_IL6	Stim_none_Analyte_IL6	molecule	Human Luminex 51 plex	IL6	none	3.70043971814109	1	-0.0550035395368213	Flu 15_SLVP015-008_2010
952	Flu 15_SLVP015-008	2010	fluzoneSD	[18,65)	3.5739607046328	Flu 15_2010_0_SLVP015-008	Flu 15	0	NA	NA	Caucasian or White	Male	26.99	Human Luminex 51 plex_Stim_none_Analyte_IL7	Stim_none_Analyte_IL7	molecule	Human Luminex 51 plex	IL7	none	7.31288295528436	1	-1.22466364699228	Flu 15_SLVP015-008_2010
953	Flu 15_SLVP015-008	2010	fluzoneSD	[18,65)	3.5739607046328	Flu 15_2010_0_SLVP015-008	Flu 15	0	NA	NA	Caucasian or White	Male	26.99	Human Luminex 51 plex_Stim_none_Analyte_IL8	Stim_none_Analyte_IL8	molecule	Human Luminex 51 plex	IL8	none	6.92777796208234	1	0.590085020497599	Flu 15_SLVP015-008_2010
954	Flu 15_SLVP015-008	2010	fluzoneSD	[18,65)	3.5739607046328	Flu 15_2010_0_SLVP015-008	Flu 15	0	NA	NA	Caucasian or White	Male	26.99	Human Luminex 51 plex_Stim_none_Analyte_IP10	Stim_none_Analyte_IP10	molecule	Human Luminex 51 plex	IP10	none	6.96866679319521	1	-0.733599955040225	Flu 15_SLVP015-008_2010
955	Flu 15_SLVP015-008	2010	fluzoneSD	[18,65)	3.5739607046328	Flu 15_2010_0_SLVP015-008	Flu 15	0	NA	NA	Caucasian or White	Male	26.99	Human Luminex 51 plex_Stim_none_Analyte_LEPTIN	Stim_none_Analyte_LEPTIN	molecule	Human Luminex 51 plex	LEPTIN	none	9.25266543245025	1	-0.944002327467769	Flu 15_SLVP015-008_2010
956	Flu 15_SLVP015-008	2010	fluzoneSD	[18,65)	3.5739607046328	Flu 15_2010_0_SLVP015-008	Flu 15	0	NA	NA	Caucasian or White	Male	26.99	Human Luminex 51 plex_Stim_none_Analyte_LIF	Stim_none_Analyte_LIF	molecule	Human Luminex 51 plex	LIF	none	6.59991284218713	1	0.040866088285232	Flu 15_SLVP015-008_2010
957	Flu 15_SLVP015-008	2010	fluzoneSD	[18,65)	3.5739607046328	Flu 15_2010_0_SLVP015-008	Flu 15	0	NA	NA	Caucasian or White	Male	26.99	Human Luminex 51 plex_Stim_none_Analyte_MCP1	Stim_none_Analyte_MCP1	molecule	Human Luminex 51 plex	MCP1	none	8.17492568250068	1	-0.115673259172152	Flu 15_SLVP015-008_2010
958	Flu 15_SLVP015-008	2010	fluzoneSD	[18,65)	3.5739607046328	Flu 15_2010_0_SLVP015-008	Flu 15	0	NA	NA	Caucasian or White	Male	26.99	Human Luminex 51 plex_Stim_none_Analyte_MCP3	Stim_none_Analyte_MCP3	molecule	Human Luminex 51 plex	MCP3	none	6.98868468677217	1	-0.281637372685359	Flu 15_SLVP015-008_2010
959	Flu 15_SLVP015-008	2010	fluzoneSD	[18,65)	3.5739607046328	Flu 15_2010_0_SLVP015-008	Flu 15	0	NA	NA	Caucasian or White	Male	26.99	Human Luminex 51 plex_Stim_none_Analyte_MCSF	Stim_none_Analyte_MCSF	molecule	Human Luminex 51 plex	MCSF	none	5.97727992349992	1	0.0866411988225204	Flu 15_SLVP015-008_2010
960	Flu 15_SLVP015-008	2010	fluzoneSD	[18,65)	3.5739607046328	Flu 15_2010_0_SLVP015-008	Flu 15	0	NA	NA	Caucasian or White	Male	26.99	Human Luminex 51 plex_Stim_none_Analyte_MIG	Stim_none_Analyte_MIG	molecule	Human Luminex 51 plex	MIG	none	7.96578428466209	1	-0.702008787306088	Flu 15_SLVP015-008_2010
961	Flu 15_SLVP015-008	2010	fluzoneSD	[18,65)	3.5739607046328	Flu 15_2010_0_SLVP015-008	Flu 15	0	NA	NA	Caucasian or White	Male	26.99	Human Luminex 51 plex_Stim_none_Analyte_MIP1A	Stim_none_Analyte_MIP1A	molecule	Human Luminex 51 plex	MIP1A	none	10.4115109880121	1	3.41999980988684	Flu 15_SLVP015-008_2010
962	Flu 15_SLVP015-008	2010	fluzoneSD	[18,65)	3.5739607046328	Flu 15_2010_0_SLVP015-008	Flu 15	0	NA	NA	Caucasian or White	Male	26.99	Human Luminex 51 plex_Stim_none_Analyte_MIP1B	Stim_none_Analyte_MIP1B	molecule	Human Luminex 51 plex	MIP1B	none	8.88798213305845	1	0.441933386284606	Flu 15_SLVP015-008_2010
963	Flu 15_SLVP015-008	2010	fluzoneSD	[18,65)	3.5739607046328	Flu 15_2010_0_SLVP015-008	Flu 15	0	NA	NA	Caucasian or White	Male	26.99	Human Luminex 51 plex_Stim_none_Analyte_NGF	Stim_none_Analyte_NGF	molecule	Human Luminex 51 plex	NGF	none	5.65821148275179	1	0.100520568482223	Flu 15_SLVP015-008_2010
964	Flu 15_SLVP015-008	2010	fluzoneSD	[18,65)	3.5739607046328	Flu 15_2010_0_SLVP015-008	Flu 15	0	NA	NA	Caucasian or White	Male	26.99	Human Luminex 51 plex_Stim_none_Analyte_PAI1	Stim_none_Analyte_PAI1	molecule	Human Luminex 51 plex	PAI1	none	12.6305515400185	1	0.470420515765967	Flu 15_SLVP015-008_2010
965	Flu 15_SLVP015-008	2010	fluzoneSD	[18,65)	3.5739607046328	Flu 15_2010_0_SLVP015-008	Flu 15	0	NA	NA	Caucasian or White	Male	26.99	Human Luminex 51 plex_Stim_none_Analyte_PDGFBB	Stim_none_Analyte_PDGFBB	molecule	Human Luminex 51 plex	PDGFBB	none	7.83920378809694	1	-1.42705275621415	Flu 15_SLVP015-008_2010
966	Flu 15_SLVP015-008	2010	fluzoneSD	[18,65)	3.5739607046328	Flu 15_2010_0_SLVP015-008	Flu 15	0	NA	NA	Caucasian or White	Male	26.99	Human Luminex 51 plex_Stim_none_Analyte_RANTES	Stim_none_Analyte_RANTES	molecule	Human Luminex 51 plex	RANTES	none	13.1616830258014	1	-1.06541525879382	Flu 15_SLVP015-008_2010
967	Flu 15_SLVP015-008	2010	fluzoneSD	[18,65)	3.5739607046328	Flu 15_2010_0_SLVP015-008	Flu 15	0	NA	NA	Caucasian or White	Male	26.99	Human Luminex 51 plex_Stim_none_Analyte_RESISTIN	Stim_none_Analyte_RESISTIN	molecule	Human Luminex 51 plex	RESISTIN	none	11.1647498302481	1	-2.49895826125162	Flu 15_SLVP015-008_2010
968	Flu 15_SLVP015-008	2010	fluzoneSD	[18,65)	3.5739607046328	Flu 15_2010_0_SLVP015-008	Flu 15	0	NA	NA	Caucasian or White	Male	26.99	Human Luminex 51 plex_Stim_none_Analyte_SCF	Stim_none_Analyte_SCF	molecule	Human Luminex 51 plex	SCF	none	6.21916852046216	1	-0.394536760897096	Flu 15_SLVP015-008_2010
969	Flu 15_SLVP015-008	2010	fluzoneSD	[18,65)	3.5739607046328	Flu 15_2010_0_SLVP015-008	Flu 15	0	NA	NA	Caucasian or White	Male	26.99	Human Luminex 51 plex_Stim_none_Analyte_TGFA	Stim_none_Analyte_TGFA	molecule	Human Luminex 51 plex	TGFA	none	8.24792751344359	1	4.10328974807609	Flu 15_SLVP015-008_2010
970	Flu 15_SLVP015-008	2010	fluzoneSD	[18,65)	3.5739607046328	Flu 15_2010_0_SLVP015-008	Flu 15	0	NA	NA	Caucasian or White	Male	26.99	Human Luminex 51 plex_Stim_none_Analyte_TGFB	Stim_none_Analyte_TGFB	molecule	Human Luminex 51 plex	TGFB	none	7.11894107272351	1	-0.323252429827049	Flu 15_SLVP015-008_2010
971	Flu 15_SLVP015-008	2010	fluzoneSD	[18,65)	3.5739607046328	Flu 15_2010_0_SLVP015-008	Flu 15	0	NA	NA	Caucasian or White	Male	26.99	Human Luminex 51 plex_Stim_none_Analyte_TNFA	Stim_none_Analyte_TNFA	molecule	Human Luminex 51 plex	TNFA	none	5.02236781302845	1	-1.07940339083734	Flu 15_SLVP015-008_2010
972	Flu 15_SLVP015-008	2010	fluzoneSD	[18,65)	3.5739607046328	Flu 15_2010_0_SLVP015-008	Flu 15	0	NA	NA	Caucasian or White	Male	26.99	Human Luminex 51 plex_Stim_none_Analyte_TNFB	Stim_none_Analyte_TNFB	molecule	Human Luminex 51 plex	TNFB	none	4.28540221886225	1	0.121481419889397	Flu 15_SLVP015-008_2010
973	Flu 15_SLVP015-008	2010	fluzoneSD	[18,65)	3.5739607046328	Flu 15_2010_0_SLVP015-008	Flu 15	0	NA	NA	Caucasian or White	Male	26.99	Human Luminex 51 plex_Stim_none_Analyte_TRAIL	Stim_none_Analyte_TRAIL	molecule	Human Luminex 51 plex	TRAIL	none	8.64475759251626	1	-0.170099635396228	Flu 15_SLVP015-008_2010
974	Flu 15_SLVP015-008	2010	fluzoneSD	[18,65)	3.5739607046328	Flu 15_2010_0_SLVP015-008	Flu 15	0	NA	NA	Caucasian or White	Male	26.99	Human Luminex 51 plex_Stim_none_Analyte_VCAM1	Stim_none_Analyte_VCAM1	molecule	Human Luminex 51 plex	VCAM1	none	11.7355560239115	1	0.27393739248165	Flu 15_SLVP015-008_2010
975	Flu 15_SLVP015-008	2010	fluzoneSD	[18,65)	3.5739607046328	Flu 15_2010_0_SLVP015-008	Flu 15	0	NA	NA	Caucasian or White	Male	26.99	Human Luminex 51 plex_Stim_none_Analyte_VEGF	Stim_none_Analyte_VEGF	molecule	Human Luminex 51 plex	VEGF	none	9.39231742277876	1	3.39513543099661	Flu 15_SLVP015-008_2010
976	Flu 15_SLVP015-010	2009	fluzoneSD	[18,65)	1.72290893022353	Flu 15_2009_0_SLVP015-010	Flu 15	0	NA	Non-Twin	Caucasian or White	Male	27.94	Human Luminex 51 plex_Stim_none_Analyte_CD40L	Stim_none_Analyte_CD40L	molecule	Human Luminex 51 plex	CD40L	none	8.83130724380205	1	1.69301482467759	Flu 15_SLVP015-010_2009
977	Flu 15_SLVP015-010	2009	fluzoneSD	[18,65)	1.72290893022353	Flu 15_2009_0_SLVP015-010	Flu 15	0	NA	Non-Twin	Caucasian or White	Male	27.94	Human Luminex 51 plex_Stim_none_Analyte_ENA78	Stim_none_Analyte_ENA78	molecule	Human Luminex 51 plex	ENA78	none	6.07146236255662	1	-0.74482676129752	Flu 15_SLVP015-010_2009
978	Flu 15_SLVP015-010	2009	fluzoneSD	[18,65)	1.72290893022353	Flu 15_2009_0_SLVP015-010	Flu 15	0	NA	Non-Twin	Caucasian or White	Male	27.94	Human Luminex 51 plex_Stim_none_Analyte_EOTAXIN	Stim_none_Analyte_EOTAXIN	molecule	Human Luminex 51 plex	EOTAXIN	none	7.72451385311995	1	0.245487011631842	Flu 15_SLVP015-010_2009
979	Flu 15_SLVP015-010	2009	fluzoneSD	[18,65)	1.72290893022353	Flu 15_2009_0_SLVP015-010	Flu 15	0	NA	Non-Twin	Caucasian or White	Male	27.94	Human Luminex 51 plex_Stim_none_Analyte_FASL	Stim_none_Analyte_FASL	molecule	Human Luminex 51 plex	FASL	none	6.78790255939143	1	0.0173604490729486	Flu 15_SLVP015-010_2009
980	Flu 15_SLVP015-010	2009	fluzoneSD	[18,65)	1.72290893022353	Flu 15_2009_0_SLVP015-010	Flu 15	0	NA	Non-Twin	Caucasian or White	Male	27.94	Human Luminex 51 plex_Stim_none_Analyte_FGFB	Stim_none_Analyte_FGFB	molecule	Human Luminex 51 plex	FGFB	none	6.56985560833095	1	0.0329609064984893	Flu 15_SLVP015-010_2009
981	Flu 15_SLVP015-010	2009	fluzoneSD	[18,65)	1.72290893022353	Flu 15_2009_0_SLVP015-010	Flu 15	0	NA	Non-Twin	Caucasian or White	Male	27.94	Human Luminex 51 plex_Stim_none_Analyte_GCSF	Stim_none_Analyte_GCSF	molecule	Human Luminex 51 plex	GCSF	none	7.0389189892923	1	-0.209450683426897	Flu 15_SLVP015-010_2009
982	Flu 15_SLVP015-010	2009	fluzoneSD	[18,65)	1.72290893022353	Flu 15_2009_0_SLVP015-010	Flu 15	0	NA	Non-Twin	Caucasian or White	Male	27.94	Human Luminex 51 plex_Stim_none_Analyte_GMCSF	Stim_none_Analyte_GMCSF	molecule	Human Luminex 51 plex	GMCSF	none	6.85174904141606	1	-0.401652641256632	Flu 15_SLVP015-010_2009
983	Flu 15_SLVP015-010	2009	fluzoneSD	[18,65)	1.72290893022353	Flu 15_2009_0_SLVP015-010	Flu 15	0	NA	Non-Twin	Caucasian or White	Male	27.94	Human Luminex 51 plex_Stim_none_Analyte_GROA	Stim_none_Analyte_GROA	molecule	Human Luminex 51 plex	GROA	none	5.71424551766612	1	0.121501966131571	Flu 15_SLVP015-010_2009
984	Flu 15_SLVP015-010	2009	fluzoneSD	[18,65)	1.72290893022353	Flu 15_2009_0_SLVP015-010	Flu 15	0	NA	Non-Twin	Caucasian or White	Male	27.94	Human Luminex 51 plex_Stim_none_Analyte_HGF	Stim_none_Analyte_HGF	molecule	Human Luminex 51 plex	HGF	none	8.61010206299966	1	0.575903561759173	Flu 15_SLVP015-010_2009
985	Flu 15_SLVP015-010	2009	fluzoneSD	[18,65)	1.72290893022353	Flu 15_2009_0_SLVP015-010	Flu 15	0	NA	Non-Twin	Caucasian or White	Male	27.94	Human Luminex 51 plex_Stim_none_Analyte_ICAM1	Stim_none_Analyte_ICAM1	molecule	Human Luminex 51 plex	ICAM1	none	11.5186531556734	1	-0.540819111394239	Flu 15_SLVP015-010_2009
986	Flu 15_SLVP015-010	2009	fluzoneSD	[18,65)	1.72290893022353	Flu 15_2009_0_SLVP015-010	Flu 15	0	NA	Non-Twin	Caucasian or White	Male	27.94	Human Luminex 51 plex_Stim_none_Analyte_IFNA	Stim_none_Analyte_IFNA	molecule	Human Luminex 51 plex	IFNA	none	4.59991284218713	1	-0.251146439807186	Flu 15_SLVP015-010_2009
987	Flu 15_SLVP015-010	2009	fluzoneSD	[18,65)	1.72290893022353	Flu 15_2009_0_SLVP015-010	Flu 15	0	NA	Non-Twin	Caucasian or White	Male	27.94	Human Luminex 51 plex_Stim_none_Analyte_IFNB	Stim_none_Analyte_IFNB	molecule	Human Luminex 51 plex	IFNB	none	8.25029841790633	1	0.0471316605645279	Flu 15_SLVP015-010_2009
988	Flu 15_SLVP015-010	2009	fluzoneSD	[18,65)	1.72290893022353	Flu 15_2009_0_SLVP015-010	Flu 15	0	NA	Non-Twin	Caucasian or White	Male	27.94	Human Luminex 51 plex_Stim_none_Analyte_IFNG	Stim_none_Analyte_IFNG	molecule	Human Luminex 51 plex	IFNG	none	6.45121111183233	1	0.591275449290506	Flu 15_SLVP015-010_2009
989	Flu 15_SLVP015-010	2009	fluzoneSD	[18,65)	1.72290893022353	Flu 15_2009_0_SLVP015-010	Flu 15	0	NA	Non-Twin	Caucasian or White	Male	27.94	Human Luminex 51 plex_Stim_none_Analyte_IL10	Stim_none_Analyte_IL10	molecule	Human Luminex 51 plex	IL10	none	4.88264304936184	1	-0.152622400803201	Flu 15_SLVP015-010_2009
990	Flu 15_SLVP015-010	2009	fluzoneSD	[18,65)	1.72290893022353	Flu 15_2009_0_SLVP015-010	Flu 15	0	NA	Non-Twin	Caucasian or White	Male	27.94	Human Luminex 51 plex_Stim_none_Analyte_IL12P40	Stim_none_Analyte_IL12P40	molecule	Human Luminex 51 plex	IL12P40	none	6.99717948093762	1	-0.601436579284711	Flu 15_SLVP015-010_2009
991	Flu 15_SLVP015-010	2009	fluzoneSD	[18,65)	1.72290893022353	Flu 15_2009_0_SLVP015-010	Flu 15	0	NA	Non-Twin	Caucasian or White	Male	27.94	Human Luminex 51 plex_Stim_none_Analyte_IL12P70	Stim_none_Analyte_IL12P70	molecule	Human Luminex 51 plex	IL12P70	none	6.14465824283188	1	-0.0567772350726412	Flu 15_SLVP015-010_2009
992	Flu 15_SLVP015-010	2009	fluzoneSD	[18,65)	1.72290893022353	Flu 15_2009_0_SLVP015-010	Flu 15	0	NA	Non-Twin	Caucasian or White	Male	27.94	Human Luminex 51 plex_Stim_none_Analyte_IL13	Stim_none_Analyte_IL13	molecule	Human Luminex 51 plex	IL13	none	5.03342300153745	1	-0.0132650885612791	Flu 15_SLVP015-010_2009
993	Flu 15_SLVP015-010	2009	fluzoneSD	[18,65)	1.72290893022353	Flu 15_2009_0_SLVP015-010	Flu 15	0	NA	Non-Twin	Caucasian or White	Male	27.94	Human Luminex 51 plex_Stim_none_Analyte_IL15	Stim_none_Analyte_IL15	molecule	Human Luminex 51 plex	IL15	none	6.39231742277876	1	0.402672278255896	Flu 15_SLVP015-010_2009
994	Flu 15_SLVP015-010	2009	fluzoneSD	[18,65)	1.72290893022353	Flu 15_2009_0_SLVP015-010	Flu 15	0	NA	Non-Twin	Caucasian or White	Male	27.94	Human Luminex 51 plex_Stim_none_Analyte_IL17	Stim_none_Analyte_IL17	molecule	Human Luminex 51 plex	IL17	none	7.09539702279256	1	0.351833601205647	Flu 15_SLVP015-010_2009
995	Flu 15_SLVP015-010	2009	fluzoneSD	[18,65)	1.72290893022353	Flu 15_2009_0_SLVP015-010	Flu 15	0	NA	Non-Twin	Caucasian or White	Male	27.94	Human Luminex 51 plex_Stim_none_Analyte_IL17F	Stim_none_Analyte_IL17F	molecule	Human Luminex 51 plex	IL17F	none	7.21431912080077	1	-0.163485539667325	Flu 15_SLVP015-010_2009
996	Flu 15_SLVP015-010	2009	fluzoneSD	[18,65)	1.72290893022353	Flu 15_2009_0_SLVP015-010	Flu 15	0	NA	Non-Twin	Caucasian or White	Male	27.94	Human Luminex 51 plex_Stim_none_Analyte_IL1A	Stim_none_Analyte_IL1A	molecule	Human Luminex 51 plex	IL1A	none	6.75488750216347	1	0.189326744448236	Flu 15_SLVP015-010_2009
997	Flu 15_SLVP015-010	2009	fluzoneSD	[18,65)	1.72290893022353	Flu 15_2009_0_SLVP015-010	Flu 15	0	NA	Non-Twin	Caucasian or White	Male	27.94	Human Luminex 51 plex_Stim_none_Analyte_IL1B	Stim_none_Analyte_IL1B	molecule	Human Luminex 51 plex	IL1B	none	7.1548181090521	1	0.126397809686511	Flu 15_SLVP015-010_2009
998	Flu 15_SLVP015-010	2009	fluzoneSD	[18,65)	1.72290893022353	Flu 15_2009_0_SLVP015-010	Flu 15	0	NA	Non-Twin	Caucasian or White	Male	27.94	Human Luminex 51 plex_Stim_none_Analyte_IL1RA	Stim_none_Analyte_IL1RA	molecule	Human Luminex 51 plex	IL1RA	none	10.7854524681585	1	0.405248566024294	Flu 15_SLVP015-010_2009
999	Flu 15_SLVP015-010	2009	fluzoneSD	[18,65)	1.72290893022353	Flu 15_2009_0_SLVP015-010	Flu 15	0	NA	Non-Twin	Caucasian or White	Male	27.94	Human Luminex 51 plex_Stim_none_Analyte_IL2	Stim_none_Analyte_IL2	molecule	Human Luminex 51 plex	IL2	none	7.07948478382681	1	-0.0714763043499422	Flu 15_SLVP015-010_2009
1000	Flu 15_SLVP015-010	2009	fluzoneSD	[18,65)	1.72290893022353	Flu 15_2009_0_SLVP015-010	Flu 15	0	NA	Non-Twin	Caucasian or White	Male	27.94	Human Luminex 51 plex_Stim_none_Analyte_IL4	Stim_none_Analyte_IL4	molecule	Human Luminex 51 plex	IL4	none	6.56985560833095	1	-0.026338642254721	Flu 15_SLVP015-010_2009
1001	Flu 15_SLVP015-010	2009	fluzoneSD	[18,65)	1.72290893022353	Flu 15_2009_0_SLVP015-010	Flu 15	0	NA	Non-Twin	Caucasian or White	Male	27.94	Human Luminex 51 plex_Stim_none_Analyte_IL5	Stim_none_Analyte_IL5	molecule	Human Luminex 51 plex	IL5	none	7.1623913287569	1	1.00355381524504	Flu 15_SLVP015-010_2009
1002	Flu 15_SLVP015-010	2009	fluzoneSD	[18,65)	1.72290893022353	Flu 15_2009_0_SLVP015-010	Flu 15	0	NA	Non-Twin	Caucasian or White	Male	27.94	Human Luminex 51 plex_Stim_none_Analyte_IL6	Stim_none_Analyte_IL6	molecule	Human Luminex 51 plex	IL6	none	3.64385618977472	1	-0.0659548731770948	Flu 15_SLVP015-010_2009
1003	Flu 15_SLVP015-010	2009	fluzoneSD	[18,65)	1.72290893022353	Flu 15_2009_0_SLVP015-010	Flu 15	0	NA	Non-Twin	Caucasian or White	Male	27.94	Human Luminex 51 plex_Stim_none_Analyte_IL7	Stim_none_Analyte_IL7	molecule	Human Luminex 51 plex	IL7	none	7.47775826644389	1	-0.219988175505654	Flu 15_SLVP015-010_2009
1004	Flu 15_SLVP015-010	2009	fluzoneSD	[18,65)	1.72290893022353	Flu 15_2009_0_SLVP015-010	Flu 15	0	NA	Non-Twin	Caucasian or White	Male	27.94	Human Luminex 51 plex_Stim_none_Analyte_IL8	Stim_none_Analyte_IL8	molecule	Human Luminex 51 plex	IL8	none	6.66533591718518	1	0.294174945451967	Flu 15_SLVP015-010_2009
1005	Flu 15_SLVP015-010	2009	fluzoneSD	[18,65)	1.72290893022353	Flu 15_2009_0_SLVP015-010	Flu 15	0	NA	Non-Twin	Caucasian or White	Male	27.94	Human Luminex 51 plex_Stim_none_Analyte_IP10	Stim_none_Analyte_IP10	molecule	Human Luminex 51 plex	IP10	none	7.13185696060879	1	-0.442523348047856	Flu 15_SLVP015-010_2009
1006	Flu 15_SLVP015-010	2009	fluzoneSD	[18,65)	1.72290893022353	Flu 15_2009_0_SLVP015-010	Flu 15	0	NA	Non-Twin	Caucasian or White	Male	27.94	Human Luminex 51 plex_Stim_none_Analyte_LEPTIN	Stim_none_Analyte_LEPTIN	molecule	Human Luminex 51 plex	LEPTIN	none	8.83209884603913	1	-1.04952882024226	Flu 15_SLVP015-010_2009
1007	Flu 15_SLVP015-010	2009	fluzoneSD	[18,65)	1.72290893022353	Flu 15_2009_0_SLVP015-010	Flu 15	0	NA	Non-Twin	Caucasian or White	Male	27.94	Human Luminex 51 plex_Stim_none_Analyte_LIF	Stim_none_Analyte_LIF	molecule	Human Luminex 51 plex	LIF	none	6.8008998999203	1	0.371990133696778	Flu 15_SLVP015-010_2009
1008	Flu 15_SLVP015-010	2009	fluzoneSD	[18,65)	1.72290893022353	Flu 15_2009_0_SLVP015-010	Flu 15	0	NA	Non-Twin	Caucasian or White	Male	27.94	Human Luminex 51 plex_Stim_none_Analyte_MCP1	Stim_none_Analyte_MCP1	molecule	Human Luminex 51 plex	MCP1	none	8.17242750864548	1	0.518328837893592	Flu 15_SLVP015-010_2009
1009	Flu 15_SLVP015-010	2009	fluzoneSD	[18,65)	1.72290893022353	Flu 15_2009_0_SLVP015-010	Flu 15	0	NA	Non-Twin	Caucasian or White	Male	27.94	Human Luminex 51 plex_Stim_none_Analyte_MCP3	Stim_none_Analyte_MCP3	molecule	Human Luminex 51 plex	MCP3	none	7.29691620687929	1	-0.0799168802120065	Flu 15_SLVP015-010_2009
1010	Flu 15_SLVP015-010	2009	fluzoneSD	[18,65)	1.72290893022353	Flu 15_2009_0_SLVP015-010	Flu 15	0	NA	Non-Twin	Caucasian or White	Male	27.94	Human Luminex 51 plex_Stim_none_Analyte_MCSF	Stim_none_Analyte_MCSF	molecule	Human Luminex 51 plex	MCSF	none	6.05528243550119	1	0.18883860891712	Flu 15_SLVP015-010_2009
1011	Flu 15_SLVP015-010	2009	fluzoneSD	[18,65)	1.72290893022353	Flu 15_2009_0_SLVP015-010	Flu 15	0	NA	Non-Twin	Caucasian or White	Male	27.94	Human Luminex 51 plex_Stim_none_Analyte_MIG	Stim_none_Analyte_MIG	molecule	Human Luminex 51 plex	MIG	none	7.48784003382305	1	-1.2430098292551	Flu 15_SLVP015-010_2009
1012	Flu 15_SLVP015-010	2009	fluzoneSD	[18,65)	1.72290893022353	Flu 15_2009_0_SLVP015-010	Flu 15	0	NA	Non-Twin	Caucasian or White	Male	27.94	Human Luminex 51 plex_Stim_none_Analyte_MIP1A	Stim_none_Analyte_MIP1A	molecule	Human Luminex 51 plex	MIP1A	none	9.81498293642679	1	1.38378525872608	Flu 15_SLVP015-010_2009
1013	Flu 15_SLVP015-010	2009	fluzoneSD	[18,65)	1.72290893022353	Flu 15_2009_0_SLVP015-010	Flu 15	0	NA	Non-Twin	Caucasian or White	Male	27.94	Human Luminex 51 plex_Stim_none_Analyte_MIP1B	Stim_none_Analyte_MIP1B	molecule	Human Luminex 51 plex	MIP1B	none	8.64385618977473	1	-0.122145558056172	Flu 15_SLVP015-010_2009
1014	Flu 15_SLVP015-010	2009	fluzoneSD	[18,65)	1.72290893022353	Flu 15_2009_0_SLVP015-010	Flu 15	0	NA	Non-Twin	Caucasian or White	Male	27.94	Human Luminex 51 plex_Stim_none_Analyte_NGF	Stim_none_Analyte_NGF	molecule	Human Luminex 51 plex	NGF	none	5.6724253419715	1	0.200005107485697	Flu 15_SLVP015-010_2009
1015	Flu 15_SLVP015-010	2009	fluzoneSD	[18,65)	1.72290893022353	Flu 15_2009_0_SLVP015-010	Flu 15	0	NA	Non-Twin	Caucasian or White	Male	27.94	Human Luminex 51 plex_Stim_none_Analyte_PAI1	Stim_none_Analyte_PAI1	molecule	Human Luminex 51 plex	PAI1	none	11.9628056533697	1	-1.7431291536691	Flu 15_SLVP015-010_2009
1016	Flu 15_SLVP015-010	2009	fluzoneSD	[18,65)	1.72290893022353	Flu 15_2009_0_SLVP015-010	Flu 15	0	NA	Non-Twin	Caucasian or White	Male	27.94	Human Luminex 51 plex_Stim_none_Analyte_PDGFBB	Stim_none_Analyte_PDGFBB	molecule	Human Luminex 51 plex	PDGFBB	none	8.76901132109701	1	-0.70677533099638	Flu 15_SLVP015-010_2009
1017	Flu 15_SLVP015-010	2009	fluzoneSD	[18,65)	1.72290893022353	Flu 15_2009_0_SLVP015-010	Flu 15	0	NA	Non-Twin	Caucasian or White	Male	27.94	Human Luminex 51 plex_Stim_none_Analyte_RANTES	Stim_none_Analyte_RANTES	molecule	Human Luminex 51 plex	RANTES	none	13.419038454156	1	0.127207121242875	Flu 15_SLVP015-010_2009
1018	Flu 15_SLVP015-010	2009	fluzoneSD	[18,65)	1.72290893022353	Flu 15_2009_0_SLVP015-010	Flu 15	0	NA	Non-Twin	Caucasian or White	Male	27.94	Human Luminex 51 plex_Stim_none_Analyte_RESISTIN	Stim_none_Analyte_RESISTIN	molecule	Human Luminex 51 plex	RESISTIN	none	12.6525649196107	1	0.434069000451713	Flu 15_SLVP015-010_2009
1019	Flu 15_SLVP015-010	2009	fluzoneSD	[18,65)	1.72290893022353	Flu 15_2009_0_SLVP015-010	Flu 15	0	NA	Non-Twin	Caucasian or White	Male	27.94	Human Luminex 51 plex_Stim_none_Analyte_SCF	Stim_none_Analyte_SCF	molecule	Human Luminex 51 plex	SCF	none	6.86108690599539	1	0.650055386707139	Flu 15_SLVP015-010_2009
1020	Flu 15_SLVP015-010	2009	fluzoneSD	[18,65)	1.72290893022353	Flu 15_2009_0_SLVP015-010	Flu 15	0	NA	Non-Twin	Caucasian or White	Male	27.94	Human Luminex 51 plex_Stim_none_Analyte_TGFA	Stim_none_Analyte_TGFA	molecule	Human Luminex 51 plex	TGFA	none	5.44294349584873	1	-0.141879583535133	Flu 15_SLVP015-010_2009
1021	Flu 15_SLVP015-010	2009	fluzoneSD	[18,65)	1.72290893022353	Flu 15_2009_0_SLVP015-010	Flu 15	0	NA	Non-Twin	Caucasian or White	Male	27.94	Human Luminex 51 plex_Stim_none_Analyte_TGFB	Stim_none_Analyte_TGFB	molecule	Human Luminex 51 plex	TGFB	none	7.29001884693262	1	0.104501684301009	Flu 15_SLVP015-010_2009
1022	Flu 15_SLVP015-010	2009	fluzoneSD	[18,65)	1.72290893022353	Flu 15_2009_0_SLVP015-010	Flu 15	0	NA	Non-Twin	Caucasian or White	Male	27.94	Human Luminex 51 plex_Stim_none_Analyte_TNFA	Stim_none_Analyte_TNFA	molecule	Human Luminex 51 plex	TNFA	none	5.90086680798075	1	-0.00771260929915568	Flu 15_SLVP015-010_2009
1023	Flu 15_SLVP015-010	2009	fluzoneSD	[18,65)	1.72290893022353	Flu 15_2009_0_SLVP015-010	Flu 15	0	NA	Non-Twin	Caucasian or White	Male	27.94	Human Luminex 51 plex_Stim_none_Analyte_TNFB	Stim_none_Analyte_TNFB	molecule	Human Luminex 51 plex	TNFB	none	3.95419631038688	1	-0.357090692830635	Flu 15_SLVP015-010_2009
1024	Flu 15_SLVP015-010	2009	fluzoneSD	[18,65)	1.72290893022353	Flu 15_2009_0_SLVP015-010	Flu 15	0	NA	Non-Twin	Caucasian or White	Male	27.94	Human Luminex 51 plex_Stim_none_Analyte_TRAIL	Stim_none_Analyte_TRAIL	molecule	Human Luminex 51 plex	TRAIL	none	8.4178525148859	1	-0.726736467466813	Flu 15_SLVP015-010_2009
1025	Flu 15_SLVP015-010	2009	fluzoneSD	[18,65)	1.72290893022353	Flu 15_2009_0_SLVP015-010	Flu 15	0	NA	Non-Twin	Caucasian or White	Male	27.94	Human Luminex 51 plex_Stim_none_Analyte_VCAM1	Stim_none_Analyte_VCAM1	molecule	Human Luminex 51 plex	VCAM1	none	11.5338163894334	1	-0.198051777107542	Flu 15_SLVP015-010_2009
1026	Flu 15_SLVP015-010	2009	fluzoneSD	[18,65)	1.72290893022353	Flu 15_2009_0_SLVP015-010	Flu 15	0	NA	Non-Twin	Caucasian or White	Male	27.94	Human Luminex 51 plex_Stim_none_Analyte_VEGF	Stim_none_Analyte_VEGF	molecule	Human Luminex 51 plex	VEGF	none	7.00281501560705	1	0.602775505202657	Flu 15_SLVP015-010_2009
1027	Flu 15_SLVP015-010	2010	fluzoneSD	[18,65)	-0.0190601621842015	Flu 15_2010_0_SLVP015-010	Flu 15	0	NA	Non-Twin	Caucasian or White	Male	28.86	Human Luminex 51 plex_Stim_none_Analyte_CD40L	Stim_none_Analyte_CD40L	molecule	Human Luminex 51 plex	CD40L	none	9.15291857613662	1	2.08624174784913	Flu 15_SLVP015-010_2010
1028	Flu 15_SLVP015-010	2010	fluzoneSD	[18,65)	-0.0190601621842015	Flu 15_2010_0_SLVP015-010	Flu 15	0	NA	Non-Twin	Caucasian or White	Male	28.86	Human Luminex 51 plex_Stim_none_Analyte_ENA78	Stim_none_Analyte_ENA78	molecule	Human Luminex 51 plex	ENA78	none	6.04439411935845	1	-0.577412291123201	Flu 15_SLVP015-010_2010
1029	Flu 15_SLVP015-010	2010	fluzoneSD	[18,65)	-0.0190601621842015	Flu 15_2010_0_SLVP015-010	Flu 15	0	NA	Non-Twin	Caucasian or White	Male	28.86	Human Luminex 51 plex_Stim_none_Analyte_EOTAXIN	Stim_none_Analyte_EOTAXIN	molecule	Human Luminex 51 plex	EOTAXIN	none	7.47167521439204	1	-0.232849848557286	Flu 15_SLVP015-010_2010
1030	Flu 15_SLVP015-010	2010	fluzoneSD	[18,65)	-0.0190601621842015	Flu 15_2010_0_SLVP015-010	Flu 15	0	NA	Non-Twin	Caucasian or White	Male	28.86	Human Luminex 51 plex_Stim_none_Analyte_FASL	Stim_none_Analyte_FASL	molecule	Human Luminex 51 plex	FASL	none	6.82654848729092	1	0.359697553901814	Flu 15_SLVP015-010_2010
1031	Flu 15_SLVP015-010	2010	fluzoneSD	[18,65)	-0.0190601621842015	Flu 15_2010_0_SLVP015-010	Flu 15	0	NA	Non-Twin	Caucasian or White	Male	28.86	Human Luminex 51 plex_Stim_none_Analyte_FGFB	Stim_none_Analyte_FGFB	molecule	Human Luminex 51 plex	FGFB	none	7.17492568250068	1	0.689105890068154	Flu 15_SLVP015-010_2010
1032	Flu 15_SLVP015-010	2010	fluzoneSD	[18,65)	-0.0190601621842015	Flu 15_2010_0_SLVP015-010	Flu 15	0	NA	Non-Twin	Caucasian or White	Male	28.86	Human Luminex 51 plex_Stim_none_Analyte_GCSF	Stim_none_Analyte_GCSF	molecule	Human Luminex 51 plex	GCSF	none	7.48179943166575	1	0.594444857834864	Flu 15_SLVP015-010_2010
1033	Flu 15_SLVP015-010	2010	fluzoneSD	[18,65)	-0.0190601621842015	Flu 15_2010_0_SLVP015-010	Flu 15	0	NA	Non-Twin	Caucasian or White	Male	28.86	Human Luminex 51 plex_Stim_none_Analyte_GMCSF	Stim_none_Analyte_GMCSF	molecule	Human Luminex 51 plex	GMCSF	none	6.79441586635011	1	-0.506207133313957	Flu 15_SLVP015-010_2010
1034	Flu 15_SLVP015-010	2010	fluzoneSD	[18,65)	-0.0190601621842015	Flu 15_2010_0_SLVP015-010	Flu 15	0	NA	Non-Twin	Caucasian or White	Male	28.86	Human Luminex 51 plex_Stim_none_Analyte_GROA	Stim_none_Analyte_GROA	molecule	Human Luminex 51 plex	GROA	none	5.98299357469431	1	0.462957598001231	Flu 15_SLVP015-010_2010
1035	Flu 15_SLVP015-010	2010	fluzoneSD	[18,65)	-0.0190601621842015	Flu 15_2010_0_SLVP015-010	Flu 15	0	NA	Non-Twin	Caucasian or White	Male	28.86	Human Luminex 51 plex_Stim_none_Analyte_HGF	Stim_none_Analyte_HGF	molecule	Human Luminex 51 plex	HGF	none	8.82575383288311	1	0.501993244854512	Flu 15_SLVP015-010_2010
1036	Flu 15_SLVP015-010	2010	fluzoneSD	[18,65)	-0.0190601621842015	Flu 15_2010_0_SLVP015-010	Flu 15	0	NA	Non-Twin	Caucasian or White	Male	28.86	Human Luminex 51 plex_Stim_none_Analyte_ICAM1	Stim_none_Analyte_ICAM1	molecule	Human Luminex 51 plex	ICAM1	none	11.6466712053818	1	-0.579538092727533	Flu 15_SLVP015-010_2010
1037	Flu 15_SLVP015-010	2010	fluzoneSD	[18,65)	-0.0190601621842015	Flu 15_2010_0_SLVP015-010	Flu 15	0	NA	Non-Twin	Caucasian or White	Male	28.86	Human Luminex 51 plex_Stim_none_Analyte_IFNA	Stim_none_Analyte_IFNA	molecule	Human Luminex 51 plex	IFNA	none	4.7279204545632	1	0.156968249132192	Flu 15_SLVP015-010_2010
1038	Flu 15_SLVP015-010	2010	fluzoneSD	[18,65)	-0.0190601621842015	Flu 15_2010_0_SLVP015-010	Flu 15	0	NA	Non-Twin	Caucasian or White	Male	28.86	Human Luminex 51 plex_Stim_none_Analyte_IFNB	Stim_none_Analyte_IFNB	molecule	Human Luminex 51 plex	IFNB	none	8.63299519714296	1	0.42734892336052	Flu 15_SLVP015-010_2010
1039	Flu 15_SLVP015-010	2010	fluzoneSD	[18,65)	-0.0190601621842015	Flu 15_2010_0_SLVP015-010	Flu 15	0	NA	Non-Twin	Caucasian or White	Male	28.86	Human Luminex 51 plex_Stim_none_Analyte_IFNG	Stim_none_Analyte_IFNG	molecule	Human Luminex 51 plex	IFNG	none	6.66533591718518	1	0.776561272650833	Flu 15_SLVP015-010_2010
1040	Flu 15_SLVP015-010	2010	fluzoneSD	[18,65)	-0.0190601621842015	Flu 15_2010_0_SLVP015-010	Flu 15	0	NA	Non-Twin	Caucasian or White	Male	28.86	Human Luminex 51 plex_Stim_none_Analyte_IL10	Stim_none_Analyte_IL10	molecule	Human Luminex 51 plex	IL10	none	5.56985560833095	1	0.6482527677745	Flu 15_SLVP015-010_2010
1041	Flu 15_SLVP015-010	2010	fluzoneSD	[18,65)	-0.0190601621842015	Flu 15_2010_0_SLVP015-010	Flu 15	0	NA	Non-Twin	Caucasian or White	Male	28.86	Human Luminex 51 plex_Stim_none_Analyte_IL12P40	Stim_none_Analyte_IL12P40	molecule	Human Luminex 51 plex	IL12P40	none	7.16490692667569	1	-0.288375688621857	Flu 15_SLVP015-010_2010
1042	Flu 15_SLVP015-010	2010	fluzoneSD	[18,65)	-0.0190601621842015	Flu 15_2010_0_SLVP015-010	Flu 15	0	NA	Non-Twin	Caucasian or White	Male	28.86	Human Luminex 51 plex_Stim_none_Analyte_IL12P70	Stim_none_Analyte_IL12P70	molecule	Human Luminex 51 plex	IL12P70	none	6.3037807481771	1	0.0233500695036898	Flu 15_SLVP015-010_2010
1043	Flu 15_SLVP015-010	2010	fluzoneSD	[18,65)	-0.0190601621842015	Flu 15_2010_0_SLVP015-010	Flu 15	0	NA	Non-Twin	Caucasian or White	Male	28.86	Human Luminex 51 plex_Stim_none_Analyte_IL13	Stim_none_Analyte_IL13	molecule	Human Luminex 51 plex	IL13	none	5.4093909361377	1	0.436687676932335	Flu 15_SLVP015-010_2010
1044	Flu 15_SLVP015-010	2010	fluzoneSD	[18,65)	-0.0190601621842015	Flu 15_2010_0_SLVP015-010	Flu 15	0	NA	Non-Twin	Caucasian or White	Male	28.86	Human Luminex 51 plex_Stim_none_Analyte_IL15	Stim_none_Analyte_IL15	molecule	Human Luminex 51 plex	IL15	none	6.90086680798075	1	1.05777150510338	Flu 15_SLVP015-010_2010
1045	Flu 15_SLVP015-010	2010	fluzoneSD	[18,65)	-0.0190601621842015	Flu 15_2010_0_SLVP015-010	Flu 15	0	NA	Non-Twin	Caucasian or White	Male	28.86	Human Luminex 51 plex_Stim_none_Analyte_IL17	Stim_none_Analyte_IL17	molecule	Human Luminex 51 plex	IL17	none	7.43462822763672	1	0.827998095163545	Flu 15_SLVP015-010_2010
1046	Flu 15_SLVP015-010	2010	fluzoneSD	[18,65)	-0.0190601621842015	Flu 15_2010_0_SLVP015-010	Flu 15	0	NA	Non-Twin	Caucasian or White	Male	28.86	Human Luminex 51 plex_Stim_none_Analyte_IL17F	Stim_none_Analyte_IL17F	molecule	Human Luminex 51 plex	IL17F	none	7.59618975614441	1	0.18837604189435	Flu 15_SLVP015-010_2010
1047	Flu 15_SLVP015-010	2010	fluzoneSD	[18,65)	-0.0190601621842015	Flu 15_2010_0_SLVP015-010	Flu 15	0	NA	Non-Twin	Caucasian or White	Male	28.86	Human Luminex 51 plex_Stim_none_Analyte_IL1A	Stim_none_Analyte_IL1A	molecule	Human Luminex 51 plex	IL1A	none	7.09803208296053	1	0.258304958502329	Flu 15_SLVP015-010_2010
1048	Flu 15_SLVP015-010	2010	fluzoneSD	[18,65)	-0.0190601621842015	Flu 15_2010_0_SLVP015-010	Flu 15	0	NA	Non-Twin	Caucasian or White	Male	28.86	Human Luminex 51 plex_Stim_none_Analyte_IL1B	Stim_none_Analyte_IL1B	molecule	Human Luminex 51 plex	IL1B	none	7.29001884693262	1	0.328822489804717	Flu 15_SLVP015-010_2010
1049	Flu 15_SLVP015-010	2010	fluzoneSD	[18,65)	-0.0190601621842015	Flu 15_2010_0_SLVP015-010	Flu 15	0	NA	Non-Twin	Caucasian or White	Male	28.86	Human Luminex 51 plex_Stim_none_Analyte_IL1RA	Stim_none_Analyte_IL1RA	molecule	Human Luminex 51 plex	IL1RA	none	10.6626683755175	1	0.872594453060748	Flu 15_SLVP015-010_2010
1050	Flu 15_SLVP015-010	2010	fluzoneSD	[18,65)	-0.0190601621842015	Flu 15_2010_0_SLVP015-010	Flu 15	0	NA	Non-Twin	Caucasian or White	Male	28.86	Human Luminex 51 plex_Stim_none_Analyte_IL2	Stim_none_Analyte_IL2	molecule	Human Luminex 51 plex	IL2	none	7.32192809488736	1	0.418548936534476	Flu 15_SLVP015-010_2010
1051	Flu 15_SLVP015-010	2010	fluzoneSD	[18,65)	-0.0190601621842015	Flu 15_2010_0_SLVP015-010	Flu 15	0	NA	Non-Twin	Caucasian or White	Male	28.86	Human Luminex 51 plex_Stim_none_Analyte_IL4	Stim_none_Analyte_IL4	molecule	Human Luminex 51 plex	IL4	none	6.8703647195834	1	0.375105176886219	Flu 15_SLVP015-010_2010
1052	Flu 15_SLVP015-010	2010	fluzoneSD	[18,65)	-0.0190601621842015	Flu 15_2010_0_SLVP015-010	Flu 15	0	NA	Non-Twin	Caucasian or White	Male	28.86	Human Luminex 51 plex_Stim_none_Analyte_IL5	Stim_none_Analyte_IL5	molecule	Human Luminex 51 plex	IL5	none	7.39231742277876	1	1.33847034502454	Flu 15_SLVP015-010_2010
1053	Flu 15_SLVP015-010	2010	fluzoneSD	[18,65)	-0.0190601621842015	Flu 15_2010_0_SLVP015-010	Flu 15	0	NA	Non-Twin	Caucasian or White	Male	28.86	Human Luminex 51 plex_Stim_none_Analyte_IL6	Stim_none_Analyte_IL6	molecule	Human Luminex 51 plex	IL6	none	3.78135971352466	1	0.0389541984656598	Flu 15_SLVP015-010_2010
1054	Flu 15_SLVP015-010	2010	fluzoneSD	[18,65)	-0.0190601621842015	Flu 15_2010_0_SLVP015-010	Flu 15	0	NA	Non-Twin	Caucasian or White	Male	28.86	Human Luminex 51 plex_Stim_none_Analyte_IL7	Stim_none_Analyte_IL7	molecule	Human Luminex 51 plex	IL7	none	7.92629599478111	1	-0.161296172755514	Flu 15_SLVP015-010_2010
1055	Flu 15_SLVP015-010	2010	fluzoneSD	[18,65)	-0.0190601621842015	Flu 15_2010_0_SLVP015-010	Flu 15	0	NA	Non-Twin	Caucasian or White	Male	28.86	Human Luminex 51 plex_Stim_none_Analyte_IL8	Stim_none_Analyte_IL8	molecule	Human Luminex 51 plex	IL8	none	7.04712391211403	1	0.778115504845249	Flu 15_SLVP015-010_2010
1056	Flu 15_SLVP015-010	2010	fluzoneSD	[18,65)	-0.0190601621842015	Flu 15_2010_0_SLVP015-010	Flu 15	0	NA	Non-Twin	Caucasian or White	Male	28.86	Human Luminex 51 plex_Stim_none_Analyte_IP10	Stim_none_Analyte_IP10	molecule	Human Luminex 51 plex	IP10	none	7.33091687811462	1	-0.366304987310699	Flu 15_SLVP015-010_2010
1057	Flu 15_SLVP015-010	2010	fluzoneSD	[18,65)	-0.0190601621842015	Flu 15_2010_0_SLVP015-010	Flu 15	0	NA	Non-Twin	Caucasian or White	Male	28.86	Human Luminex 51 plex_Stim_none_Analyte_LEPTIN	Stim_none_Analyte_LEPTIN	molecule	Human Luminex 51 plex	LEPTIN	none	8.26912667914942	1	-1.52050809760245	Flu 15_SLVP015-010_2010
1058	Flu 15_SLVP015-010	2010	fluzoneSD	[18,65)	-0.0190601621842015	Flu 15_2010_0_SLVP015-010	Flu 15	0	NA	Non-Twin	Caucasian or White	Male	28.86	Human Luminex 51 plex_Stim_none_Analyte_LIF	Stim_none_Analyte_LIF	molecule	Human Luminex 51 plex	LIF	none	6.90689059560852	1	0.485635953010624	Flu 15_SLVP015-010_2010
1059	Flu 15_SLVP015-010	2010	fluzoneSD	[18,65)	-0.0190601621842015	Flu 15_2010_0_SLVP015-010	Flu 15	0	NA	Non-Twin	Caucasian or White	Male	28.86	Human Luminex 51 plex_Stim_none_Analyte_MCP1	Stim_none_Analyte_MCP1	molecule	Human Luminex 51 plex	MCP1	none	8.29691620687929	1	0.0711514363735246	Flu 15_SLVP015-010_2010
1060	Flu 15_SLVP015-010	2010	fluzoneSD	[18,65)	-0.0190601621842015	Flu 15_2010_0_SLVP015-010	Flu 15	0	NA	Non-Twin	Caucasian or White	Male	28.86	Human Luminex 51 plex_Stim_none_Analyte_MCP3	Stim_none_Analyte_MCP3	molecule	Human Luminex 51 plex	MCP3	none	7.39446269461032	1	0.504715647879021	Flu 15_SLVP015-010_2010
1061	Flu 15_SLVP015-010	2010	fluzoneSD	[18,65)	-0.0190601621842015	Flu 15_2010_0_SLVP015-010	Flu 15	0	NA	Non-Twin	Caucasian or White	Male	28.86	Human Luminex 51 plex_Stim_none_Analyte_MCSF	Stim_none_Analyte_MCSF	molecule	Human Luminex 51 plex	MCSF	none	6.18982455888002	1	0.411446013086145	Flu 15_SLVP015-010_2010
1062	Flu 15_SLVP015-010	2010	fluzoneSD	[18,65)	-0.0190601621842015	Flu 15_2010_0_SLVP015-010	Flu 15	0	NA	Non-Twin	Caucasian or White	Male	28.86	Human Luminex 51 plex_Stim_none_Analyte_MIG	Stim_none_Analyte_MIG	molecule	Human Luminex 51 plex	MIG	none	7.59245703726808	1	-1.15711469072608	Flu 15_SLVP015-010_2010
1063	Flu 15_SLVP015-010	2010	fluzoneSD	[18,65)	-0.0190601621842015	Flu 15_2010_0_SLVP015-010	Flu 15	0	NA	Non-Twin	Caucasian or White	Male	28.86	Human Luminex 51 plex_Stim_none_Analyte_MIP1A	Stim_none_Analyte_MIP1A	molecule	Human Luminex 51 plex	MIP1A	none	10.0402897210257	1	2.52566623994843	Flu 15_SLVP015-010_2010
1064	Flu 15_SLVP015-010	2010	fluzoneSD	[18,65)	-0.0190601621842015	Flu 15_2010_0_SLVP015-010	Flu 15	0	NA	Non-Twin	Caucasian or White	Male	28.86	Human Luminex 51 plex_Stim_none_Analyte_MIP1B	Stim_none_Analyte_MIP1B	molecule	Human Luminex 51 plex	MIP1B	none	8.58402294025754	1	-0.00548041995814423	Flu 15_SLVP015-010_2010
1065	Flu 15_SLVP015-010	2010	fluzoneSD	[18,65)	-0.0190601621842015	Flu 15_2010_0_SLVP015-010	Flu 15	0	NA	Non-Twin	Caucasian or White	Male	28.86	Human Luminex 51 plex_Stim_none_Analyte_NGF	Stim_none_Analyte_NGF	molecule	Human Luminex 51 plex	NGF	none	6.09803208296053	1	0.599059675570862	Flu 15_SLVP015-010_2010
1066	Flu 15_SLVP015-010	2010	fluzoneSD	[18,65)	-0.0190601621842015	Flu 15_2010_0_SLVP015-010	Flu 15	0	NA	Non-Twin	Caucasian or White	Male	28.86	Human Luminex 51 plex_Stim_none_Analyte_PAI1	Stim_none_Analyte_PAI1	molecule	Human Luminex 51 plex	PAI1	none	12.4125036908937	1	-0.462399566251706	Flu 15_SLVP015-010_2010
1067	Flu 15_SLVP015-010	2010	fluzoneSD	[18,65)	-0.0190601621842015	Flu 15_2010_0_SLVP015-010	Flu 15	0	NA	Non-Twin	Caucasian or White	Male	28.86	Human Luminex 51 plex_Stim_none_Analyte_PDGFBB	Stim_none_Analyte_PDGFBB	molecule	Human Luminex 51 plex	PDGFBB	none	8.52552080909507	1	-0.8239815267152	Flu 15_SLVP015-010_2010
1068	Flu 15_SLVP015-010	2010	fluzoneSD	[18,65)	-0.0190601621842015	Flu 15_2010_0_SLVP015-010	Flu 15	0	NA	Non-Twin	Caucasian or White	Male	28.86	Human Luminex 51 plex_Stim_none_Analyte_RANTES	Stim_none_Analyte_RANTES	molecule	Human Luminex 51 plex	RANTES	none	13.4393114618188	1	1.09340230376348	Flu 15_SLVP015-010_2010
1069	Flu 15_SLVP015-010	2010	fluzoneSD	[18,65)	-0.0190601621842015	Flu 15_2010_0_SLVP015-010	Flu 15	0	NA	Non-Twin	Caucasian or White	Male	28.86	Human Luminex 51 plex_Stim_none_Analyte_RESISTIN	Stim_none_Analyte_RESISTIN	molecule	Human Luminex 51 plex	RESISTIN	none	12.6707668809992	1	0.487760091597199	Flu 15_SLVP015-010_2010
1070	Flu 15_SLVP015-010	2010	fluzoneSD	[18,65)	-0.0190601621842015	Flu 15_2010_0_SLVP015-010	Flu 15	0	NA	Non-Twin	Caucasian or White	Male	28.86	Human Luminex 51 plex_Stim_none_Analyte_SCF	Stim_none_Analyte_SCF	molecule	Human Luminex 51 plex	SCF	none	6.94251450533924	1	0.672435614008689	Flu 15_SLVP015-010_2010
1071	Flu 15_SLVP015-010	2010	fluzoneSD	[18,65)	-0.0190601621842015	Flu 15_2010_0_SLVP015-010	Flu 15	0	NA	Non-Twin	Caucasian or White	Male	28.86	Human Luminex 51 plex_Stim_none_Analyte_TGFA	Stim_none_Analyte_TGFA	molecule	Human Luminex 51 plex	TGFA	none	5.82654848729092	1	0.431623882920794	Flu 15_SLVP015-010_2010
1072	Flu 15_SLVP015-010	2010	fluzoneSD	[18,65)	-0.0190601621842015	Flu 15_2010_0_SLVP015-010	Flu 15	0	NA	Non-Twin	Caucasian or White	Male	28.86	Human Luminex 51 plex_Stim_none_Analyte_TGFB	Stim_none_Analyte_TGFB	molecule	Human Luminex 51 plex	TGFB	none	7.78135971352466	1	0.693792895308622	Flu 15_SLVP015-010_2010
1073	Flu 15_SLVP015-010	2010	fluzoneSD	[18,65)	-0.0190601621842015	Flu 15_2010_0_SLVP015-010	Flu 15	0	NA	Non-Twin	Caucasian or White	Male	28.86	Human Luminex 51 plex_Stim_none_Analyte_TNFA	Stim_none_Analyte_TNFA	molecule	Human Luminex 51 plex	TNFA	none	6.14465824283188	1	0.360009241324692	Flu 15_SLVP015-010_2010
1074	Flu 15_SLVP015-010	2010	fluzoneSD	[18,65)	-0.0190601621842015	Flu 15_2010_0_SLVP015-010	Flu 15	0	NA	Non-Twin	Caucasian or White	Male	28.86	Human Luminex 51 plex_Stim_none_Analyte_TNFB	Stim_none_Analyte_TNFB	molecule	Human Luminex 51 plex	TNFB	none	4.10852445677817	1	-0.0963287160709817	Flu 15_SLVP015-010_2010
1075	Flu 15_SLVP015-010	2010	fluzoneSD	[18,65)	-0.0190601621842015	Flu 15_2010_0_SLVP015-010	Flu 15	0	NA	Non-Twin	Caucasian or White	Male	28.86	Human Luminex 51 plex_Stim_none_Analyte_TRAIL	Stim_none_Analyte_TRAIL	molecule	Human Luminex 51 plex	TRAIL	none	8.74146698640115	1	0.0442393468549415	Flu 15_SLVP015-010_2010
1076	Flu 15_SLVP015-010	2010	fluzoneSD	[18,65)	-0.0190601621842015	Flu 15_2010_0_SLVP015-010	Flu 15	0	NA	Non-Twin	Caucasian or White	Male	28.86	Human Luminex 51 plex_Stim_none_Analyte_VCAM1	Stim_none_Analyte_VCAM1	molecule	Human Luminex 51 plex	VCAM1	none	11.844117269588	1	0.487091216672127	Flu 15_SLVP015-010_2010
1077	Flu 15_SLVP015-010	2010	fluzoneSD	[18,65)	-0.0190601621842015	Flu 15_2010_0_SLVP015-010	Flu 15	0	NA	Non-Twin	Caucasian or White	Male	28.86	Human Luminex 51 plex_Stim_none_Analyte_VEGF	Stim_none_Analyte_VEGF	molecule	Human Luminex 51 plex	VEGF	none	7.33985000288462	1	0.802364545569034	Flu 15_SLVP015-010_2010
1078	Flu 15_SLVP015-010	2013	fluzoneSD	[18,65)	3.74593087401957	Flu 15_2013_0_SLVP015-010	Flu 15	0	NA	Non-Twin	Caucasian or White	Male	31.9	Human Luminex 62-63 plex_Stim_none_Analyte_BDNF	Stim_none_Analyte_BDNF	molecule	Human Luminex 62-63 plex	BDNF	none	12.6986504127779	1	0.0201420364667759	Flu 15_SLVP015-010_2013
1079	Flu 15_SLVP015-010	2013	fluzoneSD	[18,65)	3.74593087401957	Flu 15_2013_0_SLVP015-010	Flu 15	0	NA	Non-Twin	Caucasian or White	Male	31.9	Human Luminex 62-63 plex_Stim_none_Analyte_CD40L	Stim_none_Analyte_CD40L	molecule	Human Luminex 62-63 plex	CD40L	none	11.1506992887445	1	1.93626182141738	Flu 15_SLVP015-010_2013
1080	Flu 15_SLVP015-010	2013	fluzoneSD	[18,65)	3.74593087401957	Flu 15_2013_0_SLVP015-010	Flu 15	0	NA	Non-Twin	Caucasian or White	Male	31.9	Human Luminex 62-63 plex_Stim_none_Analyte_EGF	Stim_none_Analyte_EGF	molecule	Human Luminex 62-63 plex	EGF	none	9.31231574669011	1	0.459521298820855	Flu 15_SLVP015-010_2013
1081	Flu 15_SLVP015-010	2013	fluzoneSD	[18,65)	3.74593087401957	Flu 15_2013_0_SLVP015-010	Flu 15	0	NA	Non-Twin	Caucasian or White	Male	31.9	Human Luminex 62-63 plex_Stim_none_Analyte_ENA78	Stim_none_Analyte_ENA78	molecule	Human Luminex 62-63 plex	ENA78	none	7.56224242422107	1	-0.521363062244222	Flu 15_SLVP015-010_2013
1082	Flu 15_SLVP015-010	2013	fluzoneSD	[18,65)	3.74593087401957	Flu 15_2013_0_SLVP015-010	Flu 15	0	NA	Non-Twin	Caucasian or White	Male	31.9	Human Luminex 62-63 plex_Stim_none_Analyte_EOTAXIN	Stim_none_Analyte_EOTAXIN	molecule	Human Luminex 62-63 plex	EOTAXIN	none	8.62205181945638	1	0.678694307628909	Flu 15_SLVP015-010_2013
1083	Flu 15_SLVP015-010	2013	fluzoneSD	[18,65)	3.74593087401957	Flu 15_2013_0_SLVP015-010	Flu 15	0	NA	Non-Twin	Caucasian or White	Male	31.9	Human Luminex 62-63 plex_Stim_none_Analyte_FASL	Stim_none_Analyte_FASL	molecule	Human Luminex 62-63 plex	FASL	none	8.94104760634058	1	3.50888246139169	Flu 15_SLVP015-010_2013
1084	Flu 15_SLVP015-010	2013	fluzoneSD	[18,65)	3.74593087401957	Flu 15_2013_0_SLVP015-010	Flu 15	0	NA	Non-Twin	Caucasian or White	Male	31.9	Human Luminex 62-63 plex_Stim_none_Analyte_FGFB	Stim_none_Analyte_FGFB	molecule	Human Luminex 62-63 plex	FGFB	none	8.78871833269046	1	3.74784305646956	Flu 15_SLVP015-010_2013
1085	Flu 15_SLVP015-010	2013	fluzoneSD	[18,65)	3.74593087401957	Flu 15_2013_0_SLVP015-010	Flu 15	0	NA	Non-Twin	Caucasian or White	Male	31.9	Human Luminex 62-63 plex_Stim_none_Analyte_GCSF	Stim_none_Analyte_GCSF	molecule	Human Luminex 62-63 plex	GCSF	none	9.44604940671655	1	3.32039438746851	Flu 15_SLVP015-010_2013
1086	Flu 15_SLVP015-010	2013	fluzoneSD	[18,65)	3.74593087401957	Flu 15_2013_0_SLVP015-010	Flu 15	0	NA	Non-Twin	Caucasian or White	Male	31.9	Human Luminex 62-63 plex_Stim_none_Analyte_GMCSF	Stim_none_Analyte_GMCSF	molecule	Human Luminex 62-63 plex	GMCSF	none	10.6768386064742	1	-0.953057708933269	Flu 15_SLVP015-010_2013
1087	Flu 15_SLVP015-010	2013	fluzoneSD	[18,65)	3.74593087401957	Flu 15_2013_0_SLVP015-010	Flu 15	0	NA	Non-Twin	Caucasian or White	Male	31.9	Human Luminex 62-63 plex_Stim_none_Analyte_GROA	Stim_none_Analyte_GROA	molecule	Human Luminex 62-63 plex	GROA	none	8.70390357344466	1	4.27120195118029	Flu 15_SLVP015-010_2013
1088	Flu 15_SLVP015-010	2013	fluzoneSD	[18,65)	3.74593087401957	Flu 15_2013_0_SLVP015-010	Flu 15	0	NA	Non-Twin	Caucasian or White	Male	31.9	Human Luminex 62-63 plex_Stim_none_Analyte_HGF	Stim_none_Analyte_HGF	molecule	Human Luminex 62-63 plex	HGF	none	8.96506275674463	1	1.316645062019	Flu 15_SLVP015-010_2013
1089	Flu 15_SLVP015-010	2013	fluzoneSD	[18,65)	3.74593087401957	Flu 15_2013_0_SLVP015-010	Flu 15	0	NA	Non-Twin	Caucasian or White	Male	31.9	Human Luminex 62-63 plex_Stim_none_Analyte_ICAM1	Stim_none_Analyte_ICAM1	molecule	Human Luminex 62-63 plex	ICAM1	none	10.004922678569	1	-0.951135747210372	Flu 15_SLVP015-010_2013
1090	Flu 15_SLVP015-010	2013	fluzoneSD	[18,65)	3.74593087401957	Flu 15_2013_0_SLVP015-010	Flu 15	0	NA	Non-Twin	Caucasian or White	Male	31.9	Human Luminex 62-63 plex_Stim_none_Analyte_IFNA	Stim_none_Analyte_IFNA	molecule	Human Luminex 62-63 plex	IFNA	none	8.91139198784346	1	2.67808581686974	Flu 15_SLVP015-010_2013
1091	Flu 15_SLVP015-010	2013	fluzoneSD	[18,65)	3.74593087401957	Flu 15_2013_0_SLVP015-010	Flu 15	0	NA	Non-Twin	Caucasian or White	Male	31.9	Human Luminex 62-63 plex_Stim_none_Analyte_IFNB	Stim_none_Analyte_IFNB	molecule	Human Luminex 62-63 plex	IFNB	none	9.74777340052679	1	1.72137850871047	Flu 15_SLVP015-010_2013
1092	Flu 15_SLVP015-010	2013	fluzoneSD	[18,65)	3.74593087401957	Flu 15_2013_0_SLVP015-010	Flu 15	0	NA	Non-Twin	Caucasian or White	Male	31.9	Human Luminex 62-63 plex_Stim_none_Analyte_IFNG	Stim_none_Analyte_IFNG	molecule	Human Luminex 62-63 plex	IFNG	none	7.64745842645492	1	2.95339214634117	Flu 15_SLVP015-010_2013
1093	Flu 15_SLVP015-010	2013	fluzoneSD	[18,65)	3.74593087401957	Flu 15_2013_0_SLVP015-010	Flu 15	0	NA	Non-Twin	Caucasian or White	Male	31.9	Human Luminex 62-63 plex_Stim_none_Analyte_IL10	Stim_none_Analyte_IL10	molecule	Human Luminex 62-63 plex	IL10	none	7.75488750216347	1	2.17401039852468	Flu 15_SLVP015-010_2013
1094	Flu 15_SLVP015-010	2013	fluzoneSD	[18,65)	3.74593087401957	Flu 15_2013_0_SLVP015-010	Flu 15	0	NA	Non-Twin	Caucasian or White	Male	31.9	Human Luminex 62-63 plex_Stim_none_Analyte_IL12P40	Stim_none_Analyte_IL12P40	molecule	Human Luminex 62-63 plex	IL12P40	none	9.08480838780436	1	-0.151143981191566	Flu 15_SLVP015-010_2013
1095	Flu 15_SLVP015-010	2013	fluzoneSD	[18,65)	3.74593087401957	Flu 15_2013_0_SLVP015-010	Flu 15	0	NA	Non-Twin	Caucasian or White	Male	31.9	Human Luminex 62-63 plex_Stim_none_Analyte_IL12P70	Stim_none_Analyte_IL12P70	molecule	Human Luminex 62-63 plex	IL12P70	none	7.56795607541547	1	2.56500177659174	Flu 15_SLVP015-010_2013
1096	Flu 15_SLVP015-010	2013	fluzoneSD	[18,65)	3.74593087401957	Flu 15_2013_0_SLVP015-010	Flu 15	0	NA	Non-Twin	Caucasian or White	Male	31.9	Human Luminex 62-63 plex_Stim_none_Analyte_IL13	Stim_none_Analyte_IL13	molecule	Human Luminex 62-63 plex	IL13	none	7.46964181723952	1	2.98085186333544	Flu 15_SLVP015-010_2013
1097	Flu 15_SLVP015-010	2013	fluzoneSD	[18,65)	3.74593087401957	Flu 15_2013_0_SLVP015-010	Flu 15	0	NA	Non-Twin	Caucasian or White	Male	31.9	Human Luminex 62-63 plex_Stim_none_Analyte_IL15	Stim_none_Analyte_IL15	molecule	Human Luminex 62-63 plex	IL15	none	7.88874324889826	1	2.44478796605005	Flu 15_SLVP015-010_2013
1098	Flu 15_SLVP015-010	2013	fluzoneSD	[18,65)	3.74593087401957	Flu 15_2013_0_SLVP015-010	Flu 15	0	NA	Non-Twin	Caucasian or White	Male	31.9	Human Luminex 62-63 plex_Stim_none_Analyte_IL17A	Stim_none_Analyte_IL17A	molecule	Human Luminex 62-63 plex	IL17A	none	7.4178525148859	1	1.74051541525256	Flu 15_SLVP015-010_2013
1099	Flu 15_SLVP015-010	2013	fluzoneSD	[18,65)	3.74593087401957	Flu 15_2013_0_SLVP015-010	Flu 15	0	NA	Non-Twin	Caucasian or White	Male	31.9	Human Luminex 62-63 plex_Stim_none_Analyte_IL17F	Stim_none_Analyte_IL17F	molecule	Human Luminex 62-63 plex	IL17F	none	9.58683978796183	1	1.71270504614498	Flu 15_SLVP015-010_2013
1100	Flu 15_SLVP015-010	2013	fluzoneSD	[18,65)	3.74593087401957	Flu 15_2013_0_SLVP015-010	Flu 15	0	NA	Non-Twin	Caucasian or White	Male	31.9	Human Luminex 62-63 plex_Stim_none_Analyte_IL18	Stim_none_Analyte_IL18	molecule	Human Luminex 62-63 plex	IL18	none	9.25029841790633	1	1.48622974552815	Flu 15_SLVP015-010_2013
1101	Flu 15_SLVP015-010	2013	fluzoneSD	[18,65)	3.74593087401957	Flu 15_2013_0_SLVP015-010	Flu 15	0	NA	Non-Twin	Caucasian or White	Male	31.9	Human Luminex 62-63 plex_Stim_none_Analyte_IL1A	Stim_none_Analyte_IL1A	molecule	Human Luminex 62-63 plex	IL1A	none	9.22279490286811	1	2.48605387507188	Flu 15_SLVP015-010_2013
1102	Flu 15_SLVP015-010	2013	fluzoneSD	[18,65)	3.74593087401957	Flu 15_2013_0_SLVP015-010	Flu 15	0	NA	Non-Twin	Caucasian or White	Male	31.9	Human Luminex 62-63 plex_Stim_none_Analyte_IL1B	Stim_none_Analyte_IL1B	molecule	Human Luminex 62-63 plex	IL1B	none	6.51175265376738	1	2.5833849459672	Flu 15_SLVP015-010_2013
1103	Flu 15_SLVP015-010	2013	fluzoneSD	[18,65)	3.74593087401957	Flu 15_2013_0_SLVP015-010	Flu 15	0	NA	Non-Twin	Caucasian or White	Male	31.9	Human Luminex 62-63 plex_Stim_none_Analyte_IL1RA	Stim_none_Analyte_IL1RA	molecule	Human Luminex 62-63 plex	IL1RA	none	6.27146302790437	1	1.0743159145225	Flu 15_SLVP015-010_2013
1104	Flu 15_SLVP015-010	2013	fluzoneSD	[18,65)	3.74593087401957	Flu 15_2013_0_SLVP015-010	Flu 15	0	NA	Non-Twin	Caucasian or White	Male	31.9	Human Luminex 62-63 plex_Stim_none_Analyte_IL2	Stim_none_Analyte_IL2	molecule	Human Luminex 62-63 plex	IL2	none	7.94544383637791	1	2.34769251404616	Flu 15_SLVP015-010_2013
1105	Flu 15_SLVP015-010	2013	fluzoneSD	[18,65)	3.74593087401957	Flu 15_2013_0_SLVP015-010	Flu 15	0	NA	Non-Twin	Caucasian or White	Male	31.9	Human Luminex 62-63 plex_Stim_none_Analyte_IL21	Stim_none_Analyte_IL21	molecule	Human Luminex 62-63 plex	IL21	none	8.09275714091985	1	1.62050603508961	Flu 15_SLVP015-010_2013
1106	Flu 15_SLVP015-010	2013	fluzoneSD	[18,65)	3.74593087401957	Flu 15_2013_0_SLVP015-010	Flu 15	0	NA	Non-Twin	Caucasian or White	Male	31.9	Human Luminex 62-63 plex_Stim_none_Analyte_IL22	Stim_none_Analyte_IL22	molecule	Human Luminex 62-63 plex	IL22	none	7.73470962022584	1	1.61691933433341	Flu 15_SLVP015-010_2013
1107	Flu 15_SLVP015-010	2013	fluzoneSD	[18,65)	3.74593087401957	Flu 15_2013_0_SLVP015-010	Flu 15	0	NA	Non-Twin	Caucasian or White	Male	31.9	Human Luminex 62-63 plex_Stim_none_Analyte_IL23	Stim_none_Analyte_IL23	molecule	Human Luminex 62-63 plex	IL23	none	6.78135971352466	1	3.21546193988161	Flu 15_SLVP015-010_2013
1108	Flu 15_SLVP015-010	2013	fluzoneSD	[18,65)	3.74593087401957	Flu 15_2013_0_SLVP015-010	Flu 15	0	NA	Non-Twin	Caucasian or White	Male	31.9	Human Luminex 62-63 plex_Stim_none_Analyte_IL27	Stim_none_Analyte_IL27	molecule	Human Luminex 62-63 plex	IL27	none	7.83130724380205	1	2.89583382012347	Flu 15_SLVP015-010_2013
1109	Flu 15_SLVP015-010	2013	fluzoneSD	[18,65)	3.74593087401957	Flu 15_2013_0_SLVP015-010	Flu 15	0	NA	Non-Twin	Caucasian or White	Male	31.9	Human Luminex 62-63 plex_Stim_none_Analyte_IL31	Stim_none_Analyte_IL31	molecule	Human Luminex 62-63 plex	IL31	none	8.32192809488736	1	5.12877855861572	Flu 15_SLVP015-010_2013
1110	Flu 15_SLVP015-010	2013	fluzoneSD	[18,65)	3.74593087401957	Flu 15_2013_0_SLVP015-010	Flu 15	0	NA	Non-Twin	Caucasian or White	Male	31.9	Human Luminex 62-63 plex_Stim_none_Analyte_IL4	Stim_none_Analyte_IL4	molecule	Human Luminex 62-63 plex	IL4	none	8.57364718749332	1	2.84334055290589	Flu 15_SLVP015-010_2013
1111	Flu 15_SLVP015-010	2013	fluzoneSD	[18,65)	3.74593087401957	Flu 15_2013_0_SLVP015-010	Flu 15	0	NA	Non-Twin	Caucasian or White	Male	31.9	Human Luminex 62-63 plex_Stim_none_Analyte_IL5	Stim_none_Analyte_IL5	molecule	Human Luminex 62-63 plex	IL5	none	8.01122725542325	1	2.61776779093378	Flu 15_SLVP015-010_2013
1112	Flu 15_SLVP015-010	2013	fluzoneSD	[18,65)	3.74593087401957	Flu 15_2013_0_SLVP015-010	Flu 15	0	NA	Non-Twin	Caucasian or White	Male	31.9	Human Luminex 62-63 plex_Stim_none_Analyte_IL6	Stim_none_Analyte_IL6	molecule	Human Luminex 62-63 plex	IL6	none	8.31401670390136	1	3.27444606174522	Flu 15_SLVP015-010_2013
1113	Flu 15_SLVP015-010	2013	fluzoneSD	[18,65)	3.74593087401957	Flu 15_2013_0_SLVP015-010	Flu 15	0	NA	Non-Twin	Caucasian or White	Male	31.9	Human Luminex 62-63 plex_Stim_none_Analyte_IL7	Stim_none_Analyte_IL7	molecule	Human Luminex 62-63 plex	IL7	none	8.92332748541919	1	0.819110678194976	Flu 15_SLVP015-010_2013
1114	Flu 15_SLVP015-010	2013	fluzoneSD	[18,65)	3.74593087401957	Flu 15_2013_0_SLVP015-010	Flu 15	0	NA	Non-Twin	Caucasian or White	Male	31.9	Human Luminex 62-63 plex_Stim_none_Analyte_IL8	Stim_none_Analyte_IL8	molecule	Human Luminex 62-63 plex	IL8	none	8.70735913208088	1	3.08475395112059	Flu 15_SLVP015-010_2013
1115	Flu 15_SLVP015-010	2013	fluzoneSD	[18,65)	3.74593087401957	Flu 15_2013_0_SLVP015-010	Flu 15	0	NA	Non-Twin	Caucasian or White	Male	31.9	Human Luminex 62-63 plex_Stim_none_Analyte_IL9	Stim_none_Analyte_IL9	molecule	Human Luminex 62-63 plex	IL9	none	8.98441845880114	1	3.21783294040254	Flu 15_SLVP015-010_2013
1116	Flu 15_SLVP015-010	2013	fluzoneSD	[18,65)	3.74593087401957	Flu 15_2013_0_SLVP015-010	Flu 15	0	NA	Non-Twin	Caucasian or White	Male	31.9	Human Luminex 62-63 plex_Stim_none_Analyte_IP10	Stim_none_Analyte_IP10	molecule	Human Luminex 62-63 plex	IP10	none	8.73047013718422	1	1.31550711123432	Flu 15_SLVP015-010_2013
1117	Flu 15_SLVP015-010	2013	fluzoneSD	[18,65)	3.74593087401957	Flu 15_2013_0_SLVP015-010	Flu 15	0	NA	Non-Twin	Caucasian or White	Male	31.9	Human Luminex 62-63 plex_Stim_none_Analyte_LEPTIN	Stim_none_Analyte_LEPTIN	molecule	Human Luminex 62-63 plex	LEPTIN	none	8.50283180406674	1	-1.47549884654397	Flu 15_SLVP015-010_2013
1118	Flu 15_SLVP015-010	2013	fluzoneSD	[18,65)	3.74593087401957	Flu 15_2013_0_SLVP015-010	Flu 15	0	NA	Non-Twin	Caucasian or White	Male	31.9	Human Luminex 62-63 plex_Stim_none_Analyte_LIF	Stim_none_Analyte_LIF	molecule	Human Luminex 62-63 plex	LIF	none	8.16867211813223	1	2.11022723197986	Flu 15_SLVP015-010_2013
1119	Flu 15_SLVP015-010	2013	fluzoneSD	[18,65)	3.74593087401957	Flu 15_2013_0_SLVP015-010	Flu 15	0	NA	Non-Twin	Caucasian or White	Male	31.9	Human Luminex 62-63 plex_Stim_none_Analyte_MCP1	Stim_none_Analyte_MCP1	molecule	Human Luminex 62-63 plex	MCP1	none	9.63571812033105	1	0.397798642802388	Flu 15_SLVP015-010_2013
1120	Flu 15_SLVP015-010	2013	fluzoneSD	[18,65)	3.74593087401957	Flu 15_2013_0_SLVP015-010	Flu 15	0	NA	Non-Twin	Caucasian or White	Male	31.9	Human Luminex 62-63 plex_Stim_none_Analyte_MCP3	Stim_none_Analyte_MCP3	molecule	Human Luminex 62-63 plex	MCP3	none	6.44294349584873	1	0.906706135937692	Flu 15_SLVP015-010_2013
1121	Flu 15_SLVP015-010	2013	fluzoneSD	[18,65)	3.74593087401957	Flu 15_2013_0_SLVP015-010	Flu 15	0	NA	Non-Twin	Caucasian or White	Male	31.9	Human Luminex 62-63 plex_Stim_none_Analyte_MCSF	Stim_none_Analyte_MCSF	molecule	Human Luminex 62-63 plex	MCSF	none	8.02928722696825	1	3.31105106247678	Flu 15_SLVP015-010_2013
1122	Flu 15_SLVP015-010	2013	fluzoneSD	[18,65)	3.74593087401957	Flu 15_2013_0_SLVP015-010	Flu 15	0	NA	Non-Twin	Caucasian or White	Male	31.9	Human Luminex 62-63 plex_Stim_none_Analyte_MIG	Stim_none_Analyte_MIG	molecule	Human Luminex 62-63 plex	MIG	none	9.12412131182919	1	1.39643497862473	Flu 15_SLVP015-010_2013
1123	Flu 15_SLVP015-010	2013	fluzoneSD	[18,65)	3.74593087401957	Flu 15_2013_0_SLVP015-010	Flu 15	0	NA	Non-Twin	Caucasian or White	Male	31.9	Human Luminex 62-63 plex_Stim_none_Analyte_MIP1A	Stim_none_Analyte_MIP1A	molecule	Human Luminex 62-63 plex	MIP1A	none	10.7183188104793	1	2.02710833577662	Flu 15_SLVP015-010_2013
1124	Flu 15_SLVP015-010	2013	fluzoneSD	[18,65)	3.74593087401957	Flu 15_2013_0_SLVP015-010	Flu 15	0	NA	Non-Twin	Caucasian or White	Male	31.9	Human Luminex 62-63 plex_Stim_none_Analyte_MIP1B	Stim_none_Analyte_MIP1B	molecule	Human Luminex 62-63 plex	MIP1B	none	9.60316267953438	1	1.9656320607664	Flu 15_SLVP015-010_2013
1125	Flu 15_SLVP015-010	2013	fluzoneSD	[18,65)	3.74593087401957	Flu 15_2013_0_SLVP015-010	Flu 15	0	NA	Non-Twin	Caucasian or White	Male	31.9	Human Luminex 62-63 plex_Stim_none_Analyte_NGF	Stim_none_Analyte_NGF	molecule	Human Luminex 62-63 plex	NGF	none	6.08746284125034	1	2.04461704314435	Flu 15_SLVP015-010_2013
1126	Flu 15_SLVP015-010	2013	fluzoneSD	[18,65)	3.74593087401957	Flu 15_2013_0_SLVP015-010	Flu 15	0	NA	Non-Twin	Caucasian or White	Male	31.9	Human Luminex 62-63 plex_Stim_none_Analyte_PAI1	Stim_none_Analyte_PAI1	molecule	Human Luminex 62-63 plex	PAI1	none	13.4214074120625	1	0.668313308144826	Flu 15_SLVP015-010_2013
1127	Flu 15_SLVP015-010	2013	fluzoneSD	[18,65)	3.74593087401957	Flu 15_2013_0_SLVP015-010	Flu 15	0	NA	Non-Twin	Caucasian or White	Male	31.9	Human Luminex 62-63 plex_Stim_none_Analyte_PDGFBB	Stim_none_Analyte_PDGFBB	molecule	Human Luminex 62-63 plex	PDGFBB	none	7.69696752623429	1	-0.487638239710354	Flu 15_SLVP015-010_2013
1128	Flu 15_SLVP015-010	2013	fluzoneSD	[18,65)	3.74593087401957	Flu 15_2013_0_SLVP015-010	Flu 15	0	NA	Non-Twin	Caucasian or White	Male	31.9	Human Luminex 62-63 plex_Stim_none_Analyte_PIGF1	Stim_none_Analyte_PIGF1	molecule	Human Luminex 62-63 plex	PIGF1	none	9.97763769040588	1	2.307594031546	Flu 15_SLVP015-010_2013
1129	Flu 15_SLVP015-010	2013	fluzoneSD	[18,65)	3.74593087401957	Flu 15_2013_0_SLVP015-010	Flu 15	0	NA	Non-Twin	Caucasian or White	Male	31.9	Human Luminex 62-63 plex_Stim_none_Analyte_RANTES	Stim_none_Analyte_RANTES	molecule	Human Luminex 62-63 plex	RANTES	none	11.5849625007212	1	0.38131818839595	Flu 15_SLVP015-010_2013
1130	Flu 15_SLVP015-010	2013	fluzoneSD	[18,65)	3.74593087401957	Flu 15_2013_0_SLVP015-010	Flu 15	0	NA	Non-Twin	Caucasian or White	Male	31.9	Human Luminex 62-63 plex_Stim_none_Analyte_RESISTIN	Stim_none_Analyte_RESISTIN	molecule	Human Luminex 62-63 plex	RESISTIN	none	12.243173983473	1	0.550169680164405	Flu 15_SLVP015-010_2013
1131	Flu 15_SLVP015-010	2013	fluzoneSD	[18,65)	3.74593087401957	Flu 15_2013_0_SLVP015-010	Flu 15	0	NA	Non-Twin	Caucasian or White	Male	31.9	Human Luminex 62-63 plex_Stim_none_Analyte_SCF	Stim_none_Analyte_SCF	molecule	Human Luminex 62-63 plex	SCF	none	9.71553306352658	1	2.49143992406213	Flu 15_SLVP015-010_2013
1132	Flu 15_SLVP015-010	2013	fluzoneSD	[18,65)	3.74593087401957	Flu 15_2013_0_SLVP015-010	Flu 15	0	NA	Non-Twin	Caucasian or White	Male	31.9	Human Luminex 62-63 plex_Stim_none_Analyte_SDF1A	Stim_none_Analyte_SDF1A	molecule	Human Luminex 62-63 plex	SDF1A	none	9.79075575011831	1	1.95539919476433	Flu 15_SLVP015-010_2013
1133	Flu 15_SLVP015-010	2013	fluzoneSD	[18,65)	3.74593087401957	Flu 15_2013_0_SLVP015-010	Flu 15	0	NA	Non-Twin	Caucasian or White	Male	31.9	Human Luminex 62-63 plex_Stim_none_Analyte_TGFA	Stim_none_Analyte_TGFA	molecule	Human Luminex 62-63 plex	TGFA	none	6.4594316186373	1	0.936711561307418	Flu 15_SLVP015-010_2013
1134	Flu 15_SLVP015-010	2013	fluzoneSD	[18,65)	3.74593087401957	Flu 15_2013_0_SLVP015-010	Flu 15	0	NA	Non-Twin	Caucasian or White	Male	31.9	Human Luminex 62-63 plex_Stim_none_Analyte_TGFB	Stim_none_Analyte_TGFB	molecule	Human Luminex 62-63 plex	TGFB	none	9.19598729802851	1	2.77448711750377	Flu 15_SLVP015-010_2013
1135	Flu 15_SLVP015-010	2013	fluzoneSD	[18,65)	3.74593087401957	Flu 15_2013_0_SLVP015-010	Flu 15	0	NA	Non-Twin	Caucasian or White	Male	31.9	Human Luminex 62-63 plex_Stim_none_Analyte_TNFA	Stim_none_Analyte_TNFA	molecule	Human Luminex 62-63 plex	TNFA	none	8.04165915163721	1	0.322226939570468	Flu 15_SLVP015-010_2013
1136	Flu 15_SLVP015-010	2013	fluzoneSD	[18,65)	3.74593087401957	Flu 15_2013_0_SLVP015-010	Flu 15	0	NA	Non-Twin	Caucasian or White	Male	31.9	Human Luminex 62-63 plex_Stim_none_Analyte_TNFB	Stim_none_Analyte_TNFB	molecule	Human Luminex 62-63 plex	TNFB	none	9.62707784051739	1	3.264022110325	Flu 15_SLVP015-010_2013
1137	Flu 15_SLVP015-010	2013	fluzoneSD	[18,65)	3.74593087401957	Flu 15_2013_0_SLVP015-010	Flu 15	0	NA	Non-Twin	Caucasian or White	Male	31.9	Human Luminex 62-63 plex_Stim_none_Analyte_TRAIL	Stim_none_Analyte_TRAIL	molecule	Human Luminex 62-63 plex	TRAIL	none	9.63344937471349	1	2.12490227212098	Flu 15_SLVP015-010_2013
1138	Flu 15_SLVP015-010	2013	fluzoneSD	[18,65)	3.74593087401957	Flu 15_2013_0_SLVP015-010	Flu 15	0	NA	Non-Twin	Caucasian or White	Male	31.9	Human Luminex 62-63 plex_Stim_none_Analyte_VCAM1	Stim_none_Analyte_VCAM1	molecule	Human Luminex 62-63 plex	VCAM1	none	14.1859207320582	1	0.252954594896328	Flu 15_SLVP015-010_2013
1139	Flu 15_SLVP015-010	2013	fluzoneSD	[18,65)	3.74593087401957	Flu 15_2013_0_SLVP015-010	Flu 15	0	NA	Non-Twin	Caucasian or White	Male	31.9	Human Luminex 62-63 plex_Stim_none_Analyte_VEGF	Stim_none_Analyte_VEGF	molecule	Human Luminex 62-63 plex	VEGF	none	9.75988818322183	1	0.981669988985009	Flu 15_SLVP015-010_2013
1140	Flu 15_SLVP015-010	2013	fluzoneSD	[18,65)	3.74593087401957	Flu 15_2013_0_SLVP015-010	Flu 15	0	NA	Non-Twin	Caucasian or White	Male	31.9	Human Luminex 62-63 plex_Stim_none_Analyte_VEGFD	Stim_none_Analyte_VEGFD	molecule	Human Luminex 62-63 plex	VEGFD	none	7.04984854945056	1	0.893457369920958	Flu 15_SLVP015-010_2013
1141	Flu 15_SLVP015-010	2014	fluzoneSD	[18,65)	0.694573455789173	Flu 15_2014_0_SLVP015-010	Flu 15	0	NA	Non-Twin	Caucasian or White	Male	32	Human Luminex 62-63 plex_Stim_none_Analyte_BDNF	Stim_none_Analyte_BDNF	molecule	Human Luminex 62-63 plex	BDNF	none	11.8928788519999	1	0.0745574640602919	Flu 15_SLVP015-010_2014
1142	Flu 15_SLVP015-010	2014	fluzoneSD	[18,65)	0.694573455789173	Flu 15_2014_0_SLVP015-010	Flu 15	0	NA	Non-Twin	Caucasian or White	Male	32	Human Luminex 62-63 plex_Stim_none_Analyte_CD40L	Stim_none_Analyte_CD40L	molecule	Human Luminex 62-63 plex	CD40L	none	10.6307010706878	1	2.0752634351032	Flu 15_SLVP015-010_2014
1143	Flu 15_SLVP015-010	2014	fluzoneSD	[18,65)	0.694573455789173	Flu 15_2014_0_SLVP015-010	Flu 15	0	NA	Non-Twin	Caucasian or White	Male	32	Human Luminex 62-63 plex_Stim_none_Analyte_EGF	Stim_none_Analyte_EGF	molecule	Human Luminex 62-63 plex	EGF	none	7.97932166706639	1	0.573399203155113	Flu 15_SLVP015-010_2014
1144	Flu 15_SLVP015-010	2014	fluzoneSD	[18,65)	0.694573455789173	Flu 15_2014_0_SLVP015-010	Flu 15	0	NA	Non-Twin	Caucasian or White	Male	32	Human Luminex 62-63 plex_Stim_none_Analyte_ENA78	Stim_none_Analyte_ENA78	molecule	Human Luminex 62-63 plex	ENA78	none	7.43253585742075	1	-0.686573079679909	Flu 15_SLVP015-010_2014
1145	Flu 15_SLVP015-010	2014	fluzoneSD	[18,65)	0.694573455789173	Flu 15_2014_0_SLVP015-010	Flu 15	0	NA	Non-Twin	Caucasian or White	Male	32	Human Luminex 62-63 plex_Stim_none_Analyte_EOTAXIN	Stim_none_Analyte_EOTAXIN	molecule	Human Luminex 62-63 plex	EOTAXIN	none	7.29798565415418	1	-0.165319942401606	Flu 15_SLVP015-010_2014
1146	Flu 15_SLVP015-010	2014	fluzoneSD	[18,65)	0.694573455789173	Flu 15_2014_0_SLVP015-010	Flu 15	0	NA	Non-Twin	Caucasian or White	Male	32	Human Luminex 62-63 plex_Stim_none_Analyte_FASL	Stim_none_Analyte_FASL	molecule	Human Luminex 62-63 plex	FASL	none	6.69168339813219	1	3.06191841019602	Flu 15_SLVP015-010_2014
1147	Flu 15_SLVP015-010	2014	fluzoneSD	[18,65)	0.694573455789173	Flu 15_2014_0_SLVP015-010	Flu 15	0	NA	Non-Twin	Caucasian or White	Male	32	Human Luminex 62-63 plex_Stim_none_Analyte_FGFB	Stim_none_Analyte_FGFB	molecule	Human Luminex 62-63 plex	FGFB	none	7.00946953756856	1	2.87245502292589	Flu 15_SLVP015-010_2014
1148	Flu 15_SLVP015-010	2014	fluzoneSD	[18,65)	0.694573455789173	Flu 15_2014_0_SLVP015-010	Flu 15	0	NA	Non-Twin	Caucasian or White	Male	32	Human Luminex 62-63 plex_Stim_none_Analyte_GCSF	Stim_none_Analyte_GCSF	molecule	Human Luminex 62-63 plex	GCSF	none	6.88898079508827	1	1.96867255349694	Flu 15_SLVP015-010_2014
1149	Flu 15_SLVP015-010	2014	fluzoneSD	[18,65)	0.694573455789173	Flu 15_2014_0_SLVP015-010	Flu 15	0	NA	Non-Twin	Caucasian or White	Male	32	Human Luminex 62-63 plex_Stim_none_Analyte_GMCSF	Stim_none_Analyte_GMCSF	molecule	Human Luminex 62-63 plex	GMCSF	none	7.67604758325631	1	-0.0547554950670535	Flu 15_SLVP015-010_2014
1150	Flu 15_SLVP015-010	2014	fluzoneSD	[18,65)	0.694573455789173	Flu 15_2014_0_SLVP015-010	Flu 15	0	NA	Non-Twin	Caucasian or White	Male	32	Human Luminex 62-63 plex_Stim_none_Analyte_GROA	Stim_none_Analyte_GROA	molecule	Human Luminex 62-63 plex	GROA	none	6.13642422345873	1	2.42746283643713	Flu 15_SLVP015-010_2014
1151	Flu 15_SLVP015-010	2014	fluzoneSD	[18,65)	0.694573455789173	Flu 15_2014_0_SLVP015-010	Flu 15	0	NA	Non-Twin	Caucasian or White	Male	32	Human Luminex 62-63 plex_Stim_none_Analyte_HGF	Stim_none_Analyte_HGF	molecule	Human Luminex 62-63 plex	HGF	none	7.26057016164896	1	0.884926976697939	Flu 15_SLVP015-010_2014
1152	Flu 15_SLVP015-010	2014	fluzoneSD	[18,65)	0.694573455789173	Flu 15_2014_0_SLVP015-010	Flu 15	0	NA	Non-Twin	Caucasian or White	Male	32	Human Luminex 62-63 plex_Stim_none_Analyte_ICAM1	Stim_none_Analyte_ICAM1	molecule	Human Luminex 62-63 plex	ICAM1	none	8.64754842049659	1	-1.13158854043685	Flu 15_SLVP015-010_2014
1153	Flu 15_SLVP015-010	2014	fluzoneSD	[18,65)	0.694573455789173	Flu 15_2014_0_SLVP015-010	Flu 15	0	NA	Non-Twin	Caucasian or White	Male	32	Human Luminex 62-63 plex_Stim_none_Analyte_IFNA	Stim_none_Analyte_IFNA	molecule	Human Luminex 62-63 plex	IFNA	none	7.68686590196506	1	1.24739750653704	Flu 15_SLVP015-010_2014
1154	Flu 15_SLVP015-010	2014	fluzoneSD	[18,65)	0.694573455789173	Flu 15_2014_0_SLVP015-010	Flu 15	0	NA	Non-Twin	Caucasian or White	Male	32	Human Luminex 62-63 plex_Stim_none_Analyte_IFNB	Stim_none_Analyte_IFNB	molecule	Human Luminex 62-63 plex	IFNB	none	8.6664799205258	1	1.64567651782289	Flu 15_SLVP015-010_2014
1155	Flu 15_SLVP015-010	2014	fluzoneSD	[18,65)	0.694573455789173	Flu 15_2014_0_SLVP015-010	Flu 15	0	NA	Non-Twin	Caucasian or White	Male	32	Human Luminex 62-63 plex_Stim_none_Analyte_IFNG	Stim_none_Analyte_IFNG	molecule	Human Luminex 62-63 plex	IFNG	none	6.18643253005629	1	2.15726561664542	Flu 15_SLVP015-010_2014
1156	Flu 15_SLVP015-010	2014	fluzoneSD	[18,65)	0.694573455789173	Flu 15_2014_0_SLVP015-010	Flu 15	0	NA	Non-Twin	Caucasian or White	Male	32	Human Luminex 62-63 plex_Stim_none_Analyte_IL10	Stim_none_Analyte_IL10	molecule	Human Luminex 62-63 plex	IL10	none	6.93295119358329	1	2.57417870547017	Flu 15_SLVP015-010_2014
1157	Flu 15_SLVP015-010	2014	fluzoneSD	[18,65)	0.694573455789173	Flu 15_2014_0_SLVP015-010	Flu 15	0	NA	Non-Twin	Caucasian or White	Male	32	Human Luminex 62-63 plex_Stim_none_Analyte_IL12P40	Stim_none_Analyte_IL12P40	molecule	Human Luminex 62-63 plex	IL12P40	none	7.98218453668003	1	-0.171021892229722	Flu 15_SLVP015-010_2014
1158	Flu 15_SLVP015-010	2014	fluzoneSD	[18,65)	0.694573455789173	Flu 15_2014_0_SLVP015-010	Flu 15	0	NA	Non-Twin	Caucasian or White	Male	32	Human Luminex 62-63 plex_Stim_none_Analyte_IL12P70	Stim_none_Analyte_IL12P70	molecule	Human Luminex 62-63 plex	IL12P70	none	6.42154341283004	1	2.20209858771642	Flu 15_SLVP015-010_2014
1159	Flu 15_SLVP015-010	2014	fluzoneSD	[18,65)	0.694573455789173	Flu 15_2014_0_SLVP015-010	Flu 15	0	NA	Non-Twin	Caucasian or White	Male	32	Human Luminex 62-63 plex_Stim_none_Analyte_IL13	Stim_none_Analyte_IL13	molecule	Human Luminex 62-63 plex	IL13	none	5.30140741631356	1	1.24209313084786	Flu 15_SLVP015-010_2014
1160	Flu 15_SLVP015-010	2014	fluzoneSD	[18,65)	0.694573455789173	Flu 15_2014_0_SLVP015-010	Flu 15	0	NA	Non-Twin	Caucasian or White	Male	32	Human Luminex 62-63 plex_Stim_none_Analyte_IL15	Stim_none_Analyte_IL15	molecule	Human Luminex 62-63 plex	IL15	none	6.93946849672772	1	2.05867336417971	Flu 15_SLVP015-010_2014
1161	Flu 15_SLVP015-010	2014	fluzoneSD	[18,65)	0.694573455789173	Flu 15_2014_0_SLVP015-010	Flu 15	0	NA	Non-Twin	Caucasian or White	Male	32	Human Luminex 62-63 plex_Stim_none_Analyte_IL17A	Stim_none_Analyte_IL17A	molecule	Human Luminex 62-63 plex	IL17A	none	6.44468067999528	1	1.30902844933273	Flu 15_SLVP015-010_2014
1162	Flu 15_SLVP015-010	2014	fluzoneSD	[18,65)	0.694573455789173	Flu 15_2014_0_SLVP015-010	Flu 15	0	NA	Non-Twin	Caucasian or White	Male	32	Human Luminex 62-63 plex_Stim_none_Analyte_IL17F	Stim_none_Analyte_IL17F	molecule	Human Luminex 62-63 plex	IL17F	none	8.22179150942125	1	1.23122953055666	Flu 15_SLVP015-010_2014
1163	Flu 15_SLVP015-010	2014	fluzoneSD	[18,65)	0.694573455789173	Flu 15_2014_0_SLVP015-010	Flu 15	0	NA	Non-Twin	Caucasian or White	Male	32	Human Luminex 62-63 plex_Stim_none_Analyte_IL18	Stim_none_Analyte_IL18	molecule	Human Luminex 62-63 plex	IL18	none	8.41163541163724	1	1.38758757628098	Flu 15_SLVP015-010_2014
1164	Flu 15_SLVP015-010	2014	fluzoneSD	[18,65)	0.694573455789173	Flu 15_2014_0_SLVP015-010	Flu 15	0	NA	Non-Twin	Caucasian or White	Male	32	Human Luminex 62-63 plex_Stim_none_Analyte_IL1A	Stim_none_Analyte_IL1A	molecule	Human Luminex 62-63 plex	IL1A	none	8.09443203828972	1	1.04840528505426	Flu 15_SLVP015-010_2014
1165	Flu 15_SLVP015-010	2014	fluzoneSD	[18,65)	0.694573455789173	Flu 15_2014_0_SLVP015-010	Flu 15	0	NA	Non-Twin	Caucasian or White	Male	32	Human Luminex 62-63 plex_Stim_none_Analyte_IL1B	Stim_none_Analyte_IL1B	molecule	Human Luminex 62-63 plex	IL1B	none	5.03245556834948	1	1.23113681003018	Flu 15_SLVP015-010_2014
1166	Flu 15_SLVP015-010	2014	fluzoneSD	[18,65)	0.694573455789173	Flu 15_2014_0_SLVP015-010	Flu 15	0	NA	Non-Twin	Caucasian or White	Male	32	Human Luminex 62-63 plex_Stim_none_Analyte_IL1RA	Stim_none_Analyte_IL1RA	molecule	Human Luminex 62-63 plex	IL1RA	none	5.24592654816484	1	0.999804943903869	Flu 15_SLVP015-010_2014
1167	Flu 15_SLVP015-010	2014	fluzoneSD	[18,65)	0.694573455789173	Flu 15_2014_0_SLVP015-010	Flu 15	0	NA	Non-Twin	Caucasian or White	Male	32	Human Luminex 62-63 plex_Stim_none_Analyte_IL2	Stim_none_Analyte_IL2	molecule	Human Luminex 62-63 plex	IL2	none	6.8462260225559	1	2.34023432279664	Flu 15_SLVP015-010_2014
1168	Flu 15_SLVP015-010	2014	fluzoneSD	[18,65)	0.694573455789173	Flu 15_2014_0_SLVP015-010	Flu 15	0	NA	Non-Twin	Caucasian or White	Male	32	Human Luminex 62-63 plex_Stim_none_Analyte_IL21	Stim_none_Analyte_IL21	molecule	Human Luminex 62-63 plex	IL21	none	6.28565412481992	1	0.697207117147249	Flu 15_SLVP015-010_2014
1169	Flu 15_SLVP015-010	2014	fluzoneSD	[18,65)	0.694573455789173	Flu 15_2014_0_SLVP015-010	Flu 15	0	NA	Non-Twin	Caucasian or White	Male	32	Human Luminex 62-63 plex_Stim_none_Analyte_IL22	Stim_none_Analyte_IL22	molecule	Human Luminex 62-63 plex	IL22	none	6.26737181254887	1	-0.04174505975181	Flu 15_SLVP015-010_2014
1170	Flu 15_SLVP015-010	2014	fluzoneSD	[18,65)	0.694573455789173	Flu 15_2014_0_SLVP015-010	Flu 15	0	NA	Non-Twin	Caucasian or White	Male	32	Human Luminex 62-63 plex_Stim_none_Analyte_IL23	Stim_none_Analyte_IL23	molecule	Human Luminex 62-63 plex	IL23	none	5.36215033660478	1	1.35020875203714	Flu 15_SLVP015-010_2014
1171	Flu 15_SLVP015-010	2014	fluzoneSD	[18,65)	0.694573455789173	Flu 15_2014_0_SLVP015-010	Flu 15	0	NA	Non-Twin	Caucasian or White	Male	32	Human Luminex 62-63 plex_Stim_none_Analyte_IL27	Stim_none_Analyte_IL27	molecule	Human Luminex 62-63 plex	IL27	none	6.02082957581861	1	2.14323580268606	Flu 15_SLVP015-010_2014
1172	Flu 15_SLVP015-010	2014	fluzoneSD	[18,65)	0.694573455789173	Flu 15_2014_0_SLVP015-010	Flu 15	0	NA	Non-Twin	Caucasian or White	Male	32	Human Luminex 62-63 plex_Stim_none_Analyte_IL31	Stim_none_Analyte_IL31	molecule	Human Luminex 62-63 plex	IL31	none	5.37462046951116	1	2.82307677549869	Flu 15_SLVP015-010_2014
1173	Flu 15_SLVP015-010	2014	fluzoneSD	[18,65)	0.694573455789173	Flu 15_2014_0_SLVP015-010	Flu 15	0	NA	Non-Twin	Caucasian or White	Male	32	Human Luminex 62-63 plex_Stim_none_Analyte_IL4	Stim_none_Analyte_IL4	molecule	Human Luminex 62-63 plex	IL4	none	7.12350943465455	1	2.3145437223615	Flu 15_SLVP015-010_2014
1174	Flu 15_SLVP015-010	2014	fluzoneSD	[18,65)	0.694573455789173	Flu 15_2014_0_SLVP015-010	Flu 15	0	NA	Non-Twin	Caucasian or White	Male	32	Human Luminex 62-63 plex_Stim_none_Analyte_IL5	Stim_none_Analyte_IL5	molecule	Human Luminex 62-63 plex	IL5	none	7.00279034614106	1	2.2395949417755	Flu 15_SLVP015-010_2014
1175	Flu 15_SLVP015-010	2014	fluzoneSD	[18,65)	0.694573455789173	Flu 15_2014_0_SLVP015-010	Flu 15	0	NA	Non-Twin	Caucasian or White	Male	32	Human Luminex 62-63 plex_Stim_none_Analyte_IL6	Stim_none_Analyte_IL6	molecule	Human Luminex 62-63 plex	IL6	none	6.06145443054868	1	2.79505660273995	Flu 15_SLVP015-010_2014
1176	Flu 15_SLVP015-010	2014	fluzoneSD	[18,65)	0.694573455789173	Flu 15_2014_0_SLVP015-010	Flu 15	0	NA	Non-Twin	Caucasian or White	Male	32	Human Luminex 62-63 plex_Stim_none_Analyte_IL7	Stim_none_Analyte_IL7	molecule	Human Luminex 62-63 plex	IL7	none	7.34246332277153	1	0.45201135081402	Flu 15_SLVP015-010_2014
1177	Flu 15_SLVP015-010	2014	fluzoneSD	[18,65)	0.694573455789173	Flu 15_2014_0_SLVP015-010	Flu 15	0	NA	Non-Twin	Caucasian or White	Male	32	Human Luminex 62-63 plex_Stim_none_Analyte_IL8	Stim_none_Analyte_IL8	molecule	Human Luminex 62-63 plex	IL8	none	6.68121165669547	1	2.51911305792978	Flu 15_SLVP015-010_2014
1178	Flu 15_SLVP015-010	2014	fluzoneSD	[18,65)	0.694573455789173	Flu 15_2014_0_SLVP015-010	Flu 15	0	NA	Non-Twin	Caucasian or White	Male	32	Human Luminex 62-63 plex_Stim_none_Analyte_IL9	Stim_none_Analyte_IL9	molecule	Human Luminex 62-63 plex	IL9	none	6.4368542207007	1	1.98368131516671	Flu 15_SLVP015-010_2014
1179	Flu 15_SLVP015-010	2014	fluzoneSD	[18,65)	0.694573455789173	Flu 15_2014_0_SLVP015-010	Flu 15	0	NA	Non-Twin	Caucasian or White	Male	32	Human Luminex 62-63 plex_Stim_none_Analyte_IP10	Stim_none_Analyte_IP10	molecule	Human Luminex 62-63 plex	IP10	none	6.97731967921215	1	0.0884985542663003	Flu 15_SLVP015-010_2014
1180	Flu 15_SLVP015-010	2014	fluzoneSD	[18,65)	0.694573455789173	Flu 15_2014_0_SLVP015-010	Flu 15	0	NA	Non-Twin	Caucasian or White	Male	32	Human Luminex 62-63 plex_Stim_none_Analyte_LEPTIN	Stim_none_Analyte_LEPTIN	molecule	Human Luminex 62-63 plex	LEPTIN	none	8.69372523352401	1	-0.988315624624964	Flu 15_SLVP015-010_2014
1181	Flu 15_SLVP015-010	2014	fluzoneSD	[18,65)	0.694573455789173	Flu 15_2014_0_SLVP015-010	Flu 15	0	NA	Non-Twin	Caucasian or White	Male	32	Human Luminex 62-63 plex_Stim_none_Analyte_LIF	Stim_none_Analyte_LIF	molecule	Human Luminex 62-63 plex	LIF	none	6.89724601005861	1	1.75767560790567	Flu 15_SLVP015-010_2014
1182	Flu 15_SLVP015-010	2014	fluzoneSD	[18,65)	0.694573455789173	Flu 15_2014_0_SLVP015-010	Flu 15	0	NA	Non-Twin	Caucasian or White	Male	32	Human Luminex 62-63 plex_Stim_none_Analyte_MCP1	Stim_none_Analyte_MCP1	molecule	Human Luminex 62-63 plex	MCP1	none	9.27012859409572	1	-0.0431391592058096	Flu 15_SLVP015-010_2014
1183	Flu 15_SLVP015-010	2014	fluzoneSD	[18,65)	0.694573455789173	Flu 15_2014_0_SLVP015-010	Flu 15	0	NA	Non-Twin	Caucasian or White	Male	32	Human Luminex 62-63 plex_Stim_none_Analyte_MCP3	Stim_none_Analyte_MCP3	molecule	Human Luminex 62-63 plex	MCP3	none	5.56375538152818	1	0.527757599219388	Flu 15_SLVP015-010_2014
1184	Flu 15_SLVP015-010	2014	fluzoneSD	[18,65)	0.694573455789173	Flu 15_2014_0_SLVP015-010	Flu 15	0	NA	Non-Twin	Caucasian or White	Male	32	Human Luminex 62-63 plex_Stim_none_Analyte_MCSF	Stim_none_Analyte_MCSF	molecule	Human Luminex 62-63 plex	MCSF	none	6.99824777810994	1	2.544293684788	Flu 15_SLVP015-010_2014
1185	Flu 15_SLVP015-010	2014	fluzoneSD	[18,65)	0.694573455789173	Flu 15_2014_0_SLVP015-010	Flu 15	0	NA	Non-Twin	Caucasian or White	Male	32	Human Luminex 62-63 plex_Stim_none_Analyte_MIG	Stim_none_Analyte_MIG	molecule	Human Luminex 62-63 plex	MIG	none	7.3264294871223	1	0.437879182682581	Flu 15_SLVP015-010_2014
1186	Flu 15_SLVP015-010	2014	fluzoneSD	[18,65)	0.694573455789173	Flu 15_2014_0_SLVP015-010	Flu 15	0	NA	Non-Twin	Caucasian or White	Male	32	Human Luminex 62-63 plex_Stim_none_Analyte_MIP1A	Stim_none_Analyte_MIP1A	molecule	Human Luminex 62-63 plex	MIP1A	none	8.55784443642414	1	1.7833154421656	Flu 15_SLVP015-010_2014
1187	Flu 15_SLVP015-010	2014	fluzoneSD	[18,65)	0.694573455789173	Flu 15_2014_0_SLVP015-010	Flu 15	0	NA	Non-Twin	Caucasian or White	Male	32	Human Luminex 62-63 plex_Stim_none_Analyte_MIP1B	Stim_none_Analyte_MIP1B	molecule	Human Luminex 62-63 plex	MIP1B	none	8.65531332427024	1	0.934874949188347	Flu 15_SLVP015-010_2014
1188	Flu 15_SLVP015-010	2014	fluzoneSD	[18,65)	0.694573455789173	Flu 15_2014_0_SLVP015-010	Flu 15	0	NA	Non-Twin	Caucasian or White	Male	32	Human Luminex 62-63 plex_Stim_none_Analyte_NGF	Stim_none_Analyte_NGF	molecule	Human Luminex 62-63 plex	NGF	none	5.32614240592265	1	1.70031442085518	Flu 15_SLVP015-010_2014
1189	Flu 15_SLVP015-010	2014	fluzoneSD	[18,65)	0.694573455789173	Flu 15_2014_0_SLVP015-010	Flu 15	0	NA	Non-Twin	Caucasian or White	Male	32	Human Luminex 62-63 plex_Stim_none_Analyte_PAI1	Stim_none_Analyte_PAI1	molecule	Human Luminex 62-63 plex	PAI1	none	13.2217084461699	1	0.421967542782585	Flu 15_SLVP015-010_2014
1190	Flu 15_SLVP015-010	2014	fluzoneSD	[18,65)	0.694573455789173	Flu 15_2014_0_SLVP015-010	Flu 15	0	NA	Non-Twin	Caucasian or White	Male	32	Human Luminex 62-63 plex_Stim_none_Analyte_PDGFBB	Stim_none_Analyte_PDGFBB	molecule	Human Luminex 62-63 plex	PDGFBB	none	6.60187473026394	1	-0.673688696818732	Flu 15_SLVP015-010_2014
1191	Flu 15_SLVP015-010	2014	fluzoneSD	[18,65)	0.694573455789173	Flu 15_2014_0_SLVP015-010	Flu 15	0	NA	Non-Twin	Caucasian or White	Male	32	Human Luminex 62-63 plex_Stim_none_Analyte_PIGF1	Stim_none_Analyte_PIGF1	molecule	Human Luminex 62-63 plex	PIGF1	none	8.97942519533147	1	1.39972461392424	Flu 15_SLVP015-010_2014
1192	Flu 15_SLVP015-010	2014	fluzoneSD	[18,65)	0.694573455789173	Flu 15_2014_0_SLVP015-010	Flu 15	0	NA	Non-Twin	Caucasian or White	Male	32	Human Luminex 62-63 plex_Stim_none_Analyte_RANTES	Stim_none_Analyte_RANTES	molecule	Human Luminex 62-63 plex	RANTES	none	11.2085049116863	1	0.495529067929647	Flu 15_SLVP015-010_2014
1193	Flu 15_SLVP015-010	2014	fluzoneSD	[18,65)	0.694573455789173	Flu 15_2014_0_SLVP015-010	Flu 15	0	NA	Non-Twin	Caucasian or White	Male	32	Human Luminex 62-63 plex_Stim_none_Analyte_RESISTIN	Stim_none_Analyte_RESISTIN	molecule	Human Luminex 62-63 plex	RESISTIN	none	12.2208168570914	1	0.94485150126097	Flu 15_SLVP015-010_2014
1194	Flu 15_SLVP015-010	2014	fluzoneSD	[18,65)	0.694573455789173	Flu 15_2014_0_SLVP015-010	Flu 15	0	NA	Non-Twin	Caucasian or White	Male	32	Human Luminex 62-63 plex_Stim_none_Analyte_SCF	Stim_none_Analyte_SCF	molecule	Human Luminex 62-63 plex	SCF	none	7.798549799798	1	2.50563123197365	Flu 15_SLVP015-010_2014
1195	Flu 15_SLVP015-010	2014	fluzoneSD	[18,65)	0.694573455789173	Flu 15_2014_0_SLVP015-010	Flu 15	0	NA	Non-Twin	Caucasian or White	Male	32	Human Luminex 62-63 plex_Stim_none_Analyte_SDF1A	Stim_none_Analyte_SDF1A	molecule	Human Luminex 62-63 plex	SDF1A	none	8.65246083479084	1	1.18773025764422	Flu 15_SLVP015-010_2014
1196	Flu 15_SLVP015-010	2014	fluzoneSD	[18,65)	0.694573455789173	Flu 15_2014_0_SLVP015-010	Flu 15	0	NA	Non-Twin	Caucasian or White	Male	32	Human Luminex 62-63 plex_Stim_none_Analyte_TGFA	Stim_none_Analyte_TGFA	molecule	Human Luminex 62-63 plex	TGFA	none	5.70826683009979	1	0.976265082446213	Flu 15_SLVP015-010_2014
1197	Flu 15_SLVP015-010	2014	fluzoneSD	[18,65)	0.694573455789173	Flu 15_2014_0_SLVP015-010	Flu 15	0	NA	Non-Twin	Caucasian or White	Male	32	Human Luminex 62-63 plex_Stim_none_Analyte_TGFB	Stim_none_Analyte_TGFB	molecule	Human Luminex 62-63 plex	TGFB	none	7.46436327400828	1	1.90921189597673	Flu 15_SLVP015-010_2014
1198	Flu 15_SLVP015-010	2014	fluzoneSD	[18,65)	0.694573455789173	Flu 15_2014_0_SLVP015-010	Flu 15	0	NA	Non-Twin	Caucasian or White	Male	32	Human Luminex 62-63 plex_Stim_none_Analyte_TNFA	Stim_none_Analyte_TNFA	molecule	Human Luminex 62-63 plex	TNFA	none	7.45850243921227	1	0.226270065362176	Flu 15_SLVP015-010_2014
1199	Flu 15_SLVP015-010	2014	fluzoneSD	[18,65)	0.694573455789173	Flu 15_2014_0_SLVP015-010	Flu 15	0	NA	Non-Twin	Caucasian or White	Male	32	Human Luminex 62-63 plex_Stim_none_Analyte_TNFB	Stim_none_Analyte_TNFB	molecule	Human Luminex 62-63 plex	TNFB	none	7.90684050029127	1	3.07891481949828	Flu 15_SLVP015-010_2014
1200	Flu 15_SLVP015-010	2014	fluzoneSD	[18,65)	0.694573455789173	Flu 15_2014_0_SLVP015-010	Flu 15	0	NA	Non-Twin	Caucasian or White	Male	32	Human Luminex 62-63 plex_Stim_none_Analyte_TRAIL	Stim_none_Analyte_TRAIL	molecule	Human Luminex 62-63 plex	TRAIL	none	8.0303901782978	1	1.13746701873749	Flu 15_SLVP015-010_2014
1201	Flu 15_SLVP015-010	2014	fluzoneSD	[18,65)	0.694573455789173	Flu 15_2014_0_SLVP015-010	Flu 15	0	NA	Non-Twin	Caucasian or White	Male	32	Human Luminex 62-63 plex_Stim_none_Analyte_VCAM1	Stim_none_Analyte_VCAM1	molecule	Human Luminex 62-63 plex	VCAM1	none	14.0869841313429	1	0.569160005137954	Flu 15_SLVP015-010_2014
1202	Flu 15_SLVP015-010	2014	fluzoneSD	[18,65)	0.694573455789173	Flu 15_2014_0_SLVP015-010	Flu 15	0	NA	Non-Twin	Caucasian or White	Male	32	Human Luminex 62-63 plex_Stim_none_Analyte_VEGF	Stim_none_Analyte_VEGF	molecule	Human Luminex 62-63 plex	VEGF	none	8.83121771310512	1	0.57835160805538	Flu 15_SLVP015-010_2014
1203	Flu 15_SLVP015-010	2014	fluzoneSD	[18,65)	0.694573455789173	Flu 15_2014_0_SLVP015-010	Flu 15	0	NA	Non-Twin	Caucasian or White	Male	32	Human Luminex 62-63 plex_Stim_none_Analyte_VEGFD	Stim_none_Analyte_VEGFD	molecule	Human Luminex 62-63 plex	VEGFD	none	6.39328159066007	1	0.71084683379786	Flu 15_SLVP015-010_2014
1204	Flu 15_SLVP015-010	2015	fluzoneSD	[18,65)	0.520470711161885	Flu 15_2015_0_SLVP015-010	Flu 15	0	NA	Non-Twin	Caucasian or White	Male	33.93	Human Luminex 62-63 plex_Stim_none_Analyte_BDNF	Stim_none_Analyte_BDNF	molecule	Human Luminex 62-63 plex	BDNF	none	11.9892170793144	1	0.58390788853293	Flu 15_SLVP015-010_2015
1205	Flu 15_SLVP015-010	2015	fluzoneSD	[18,65)	0.520470711161885	Flu 15_2015_0_SLVP015-010	Flu 15	0	NA	Non-Twin	Caucasian or White	Male	33.93	Human Luminex 62-63 plex_Stim_none_Analyte_CD40L	Stim_none_Analyte_CD40L	molecule	Human Luminex 62-63 plex	CD40L	none	11.2479275134436	1	2.7282836607366	Flu 15_SLVP015-010_2015
1206	Flu 15_SLVP015-010	2015	fluzoneSD	[18,65)	0.520470711161885	Flu 15_2015_0_SLVP015-010	Flu 15	0	NA	Non-Twin	Caucasian or White	Male	33.93	Human Luminex 62-63 plex_Stim_none_Analyte_EGF	Stim_none_Analyte_EGF	molecule	Human Luminex 62-63 plex	EGF	none	9.06204613772049	1	1.16994928543623	Flu 15_SLVP015-010_2015
1207	Flu 15_SLVP015-010	2015	fluzoneSD	[18,65)	0.520470711161885	Flu 15_2015_0_SLVP015-010	Flu 15	0	NA	Non-Twin	Caucasian or White	Male	33.93	Human Luminex 62-63 plex_Stim_none_Analyte_ENA78	Stim_none_Analyte_ENA78	molecule	Human Luminex 62-63 plex	ENA78	none	8.3454052467178	1	-0.108044987188371	Flu 15_SLVP015-010_2015
1208	Flu 15_SLVP015-010	2015	fluzoneSD	[18,65)	0.520470711161885	Flu 15_2015_0_SLVP015-010	Flu 15	0	NA	Non-Twin	Caucasian or White	Male	33.93	Human Luminex 62-63 plex_Stim_none_Analyte_EOTAXIN	Stim_none_Analyte_EOTAXIN	molecule	Human Luminex 62-63 plex	EOTAXIN	none	7.07948478382681	1	0.687551367993582	Flu 15_SLVP015-010_2015
1209	Flu 15_SLVP015-010	2015	fluzoneSD	[18,65)	0.520470711161885	Flu 15_2015_0_SLVP015-010	Flu 15	0	NA	Non-Twin	Caucasian or White	Male	33.93	Human Luminex 62-63 plex_Stim_none_Analyte_FASL	Stim_none_Analyte_FASL	molecule	Human Luminex 62-63 plex	FASL	none	7.64745842645492	1	4.57388497799519	Flu 15_SLVP015-010_2015
1210	Flu 15_SLVP015-010	2015	fluzoneSD	[18,65)	0.520470711161885	Flu 15_2015_0_SLVP015-010	Flu 15	0	NA	Non-Twin	Caucasian or White	Male	33.93	Human Luminex 62-63 plex_Stim_none_Analyte_FGFB	Stim_none_Analyte_FGFB	molecule	Human Luminex 62-63 plex	FGFB	none	7.99435343685886	1	4.36091501788526	Flu 15_SLVP015-010_2015
1211	Flu 15_SLVP015-010	2015	fluzoneSD	[18,65)	0.520470711161885	Flu 15_2015_0_SLVP015-010	Flu 15	0	NA	Non-Twin	Caucasian or White	Male	33.93	Human Luminex 62-63 plex_Stim_none_Analyte_GCSF	Stim_none_Analyte_GCSF	molecule	Human Luminex 62-63 plex	GCSF	none	7.52160043972373	1	3.41160942737151	Flu 15_SLVP015-010_2015
1212	Flu 15_SLVP015-010	2015	fluzoneSD	[18,65)	0.520470711161885	Flu 15_2015_0_SLVP015-010	Flu 15	0	NA	Non-Twin	Caucasian or White	Male	33.93	Human Luminex 62-63 plex_Stim_none_Analyte_GMCSF	Stim_none_Analyte_GMCSF	molecule	Human Luminex 62-63 plex	GMCSF	none	5.63662462054365	1	1.26690512686899	Flu 15_SLVP015-010_2015
1213	Flu 15_SLVP015-010	2015	fluzoneSD	[18,65)	0.520470711161885	Flu 15_2015_0_SLVP015-010	Flu 15	0	NA	Non-Twin	Caucasian or White	Male	33.93	Human Luminex 62-63 plex_Stim_none_Analyte_GROA	Stim_none_Analyte_GROA	molecule	Human Luminex 62-63 plex	GROA	none	7.93957921431469	1	4.24629768961052	Flu 15_SLVP015-010_2015
1214	Flu 15_SLVP015-010	2015	fluzoneSD	[18,65)	0.520470711161885	Flu 15_2015_0_SLVP015-010	Flu 15	0	NA	Non-Twin	Caucasian or White	Male	33.93	Human Luminex 62-63 plex_Stim_none_Analyte_HGF	Stim_none_Analyte_HGF	molecule	Human Luminex 62-63 plex	HGF	none	6.78135971352466	1	1.58803101045659	Flu 15_SLVP015-010_2015
1215	Flu 15_SLVP015-010	2015	fluzoneSD	[18,65)	0.520470711161885	Flu 15_2015_0_SLVP015-010	Flu 15	0	NA	Non-Twin	Caucasian or White	Male	33.93	Human Luminex 62-63 plex_Stim_none_Analyte_ICAM1	Stim_none_Analyte_ICAM1	molecule	Human Luminex 62-63 plex	ICAM1	none	8.09011241966429	1	-0.890391833116562	Flu 15_SLVP015-010_2015
1216	Flu 15_SLVP015-010	2015	fluzoneSD	[18,65)	0.520470711161885	Flu 15_2015_0_SLVP015-010	Flu 15	0	NA	Non-Twin	Caucasian or White	Male	33.93	Human Luminex 62-63 plex_Stim_none_Analyte_IFNA	Stim_none_Analyte_IFNA	molecule	Human Luminex 62-63 plex	IFNA	none	8.03617361255349	1	3.00322780898089	Flu 15_SLVP015-010_2015
1217	Flu 15_SLVP015-010	2015	fluzoneSD	[18,65)	0.520470711161885	Flu 15_2015_0_SLVP015-010	Flu 15	0	NA	Non-Twin	Caucasian or White	Male	33.93	Human Luminex 62-63 plex_Stim_none_Analyte_IFNB	Stim_none_Analyte_IFNB	molecule	Human Luminex 62-63 plex	IFNB	none	9.2807707701306	1	2.43287017340378	Flu 15_SLVP015-010_2015
1218	Flu 15_SLVP015-010	2015	fluzoneSD	[18,65)	0.520470711161885	Flu 15_2015_0_SLVP015-010	Flu 15	0	NA	Non-Twin	Caucasian or White	Male	33.93	Human Luminex 62-63 plex_Stim_none_Analyte_IFNG	Stim_none_Analyte_IFNG	molecule	Human Luminex 62-63 plex	IFNG	none	7.67595703294175	1	4.76594880459941	Flu 15_SLVP015-010_2015
1219	Flu 15_SLVP015-010	2015	fluzoneSD	[18,65)	0.520470711161885	Flu 15_2015_0_SLVP015-010	Flu 15	0	NA	Non-Twin	Caucasian or White	Male	33.93	Human Luminex 62-63 plex_Stim_none_Analyte_IL10	Stim_none_Analyte_IL10	molecule	Human Luminex 62-63 plex	IL10	none	8.1873520732005	1	4.63398315993249	Flu 15_SLVP015-010_2015
1220	Flu 15_SLVP015-010	2015	fluzoneSD	[18,65)	0.520470711161885	Flu 15_2015_0_SLVP015-010	Flu 15	0	NA	Non-Twin	Caucasian or White	Male	33.93	Human Luminex 62-63 plex_Stim_none_Analyte_IL12P40	Stim_none_Analyte_IL12P40	molecule	Human Luminex 62-63 plex	IL12P40	none	7.89481776330794	1	0.649737406645481	Flu 15_SLVP015-010_2015
1221	Flu 15_SLVP015-010	2015	fluzoneSD	[18,65)	0.520470711161885	Flu 15_2015_0_SLVP015-010	Flu 15	0	NA	Non-Twin	Caucasian or White	Male	33.93	Human Luminex 62-63 plex_Stim_none_Analyte_IL12P70	Stim_none_Analyte_IL12P70	molecule	Human Luminex 62-63 plex	IL12P70	none	7.30833903013941	1	3.04637642173172	Flu 15_SLVP015-010_2015
1222	Flu 15_SLVP015-010	2015	fluzoneSD	[18,65)	0.520470711161885	Flu 15_2015_0_SLVP015-010	Flu 15	0	NA	Non-Twin	Caucasian or White	Male	33.93	Human Luminex 62-63 plex_Stim_none_Analyte_IL13	Stim_none_Analyte_IL13	molecule	Human Luminex 62-63 plex	IL13	none	6.31288295528436	1	3.29748780919558	Flu 15_SLVP015-010_2015
1223	Flu 15_SLVP015-010	2015	fluzoneSD	[18,65)	0.520470711161885	Flu 15_2015_0_SLVP015-010	Flu 15	0	NA	Non-Twin	Caucasian or White	Male	33.93	Human Luminex 62-63 plex_Stim_none_Analyte_IL15	Stim_none_Analyte_IL15	molecule	Human Luminex 62-63 plex	IL15	none	7.95710204156229	1	3.11610633911196	Flu 15_SLVP015-010_2015
1224	Flu 15_SLVP015-010	2015	fluzoneSD	[18,65)	0.520470711161885	Flu 15_2015_0_SLVP015-010	Flu 15	0	NA	Non-Twin	Caucasian or White	Male	33.93	Human Luminex 62-63 plex_Stim_none_Analyte_IL17A	Stim_none_Analyte_IL17A	molecule	Human Luminex 62-63 plex	IL17A	none	6.98868468677217	1	1.87782205445244	Flu 15_SLVP015-010_2015
1225	Flu 15_SLVP015-010	2015	fluzoneSD	[18,65)	0.520470711161885	Flu 15_2015_0_SLVP015-010	Flu 15	0	NA	Non-Twin	Caucasian or White	Male	33.93	Human Luminex 62-63 plex_Stim_none_Analyte_IL17F	Stim_none_Analyte_IL17F	molecule	Human Luminex 62-63 plex	IL17F	none	8.79360330927941	1	1.53327299758454	Flu 15_SLVP015-010_2015
1226	Flu 15_SLVP015-010	2015	fluzoneSD	[18,65)	0.520470711161885	Flu 15_2015_0_SLVP015-010	Flu 15	0	NA	Non-Twin	Caucasian or White	Male	33.93	Human Luminex 62-63 plex_Stim_none_Analyte_IL18	Stim_none_Analyte_IL18	molecule	Human Luminex 62-63 plex	IL18	none	9.01122725542325	1	3.26945718085384	Flu 15_SLVP015-010_2015
1227	Flu 15_SLVP015-010	2015	fluzoneSD	[18,65)	0.520470711161885	Flu 15_2015_0_SLVP015-010	Flu 15	0	NA	Non-Twin	Caucasian or White	Male	33.93	Human Luminex 62-63 plex_Stim_none_Analyte_IL1A	Stim_none_Analyte_IL1A	molecule	Human Luminex 62-63 plex	IL1A	none	9.29806256771902	1	2.81733904044727	Flu 15_SLVP015-010_2015
1228	Flu 15_SLVP015-010	2015	fluzoneSD	[18,65)	0.520470711161885	Flu 15_2015_0_SLVP015-010	Flu 15	0	NA	Non-Twin	Caucasian or White	Male	33.93	Human Luminex 62-63 plex_Stim_none_Analyte_IL1B	Stim_none_Analyte_IL1B	molecule	Human Luminex 62-63 plex	IL1B	none	5.56985560833095	1	1.41303555569757	Flu 15_SLVP015-010_2015
1229	Flu 15_SLVP015-010	2015	fluzoneSD	[18,65)	0.520470711161885	Flu 15_2015_0_SLVP015-010	Flu 15	0	NA	Non-Twin	Caucasian or White	Male	33.93	Human Luminex 62-63 plex_Stim_none_Analyte_IL1RA	Stim_none_Analyte_IL1RA	molecule	Human Luminex 62-63 plex	IL1RA	none	5.467605550083	1	1.66903416758154	Flu 15_SLVP015-010_2015
1230	Flu 15_SLVP015-010	2015	fluzoneSD	[18,65)	0.520470711161885	Flu 15_2015_0_SLVP015-010	Flu 15	0	NA	Non-Twin	Caucasian or White	Male	33.93	Human Luminex 62-63 plex_Stim_none_Analyte_IL2	Stim_none_Analyte_IL2	molecule	Human Luminex 62-63 plex	IL2	none	7.24317398347295	1	3.71450960550204	Flu 15_SLVP015-010_2015
1231	Flu 15_SLVP015-010	2015	fluzoneSD	[18,65)	0.520470711161885	Flu 15_2015_0_SLVP015-010	Flu 15	0	NA	Non-Twin	Caucasian or White	Male	33.93	Human Luminex 62-63 plex_Stim_none_Analyte_IL21	Stim_none_Analyte_IL21	molecule	Human Luminex 62-63 plex	IL21	none	7.39874369193819	1	2.04529896314743	Flu 15_SLVP015-010_2015
1232	Flu 15_SLVP015-010	2015	fluzoneSD	[18,65)	0.520470711161885	Flu 15_2015_0_SLVP015-010	Flu 15	0	NA	Non-Twin	Caucasian or White	Male	33.93	Human Luminex 62-63 plex_Stim_none_Analyte_IL22	Stim_none_Analyte_IL22	molecule	Human Luminex 62-63 plex	IL22	none	7.49585502688717	1	0.380458145201286	Flu 15_SLVP015-010_2015
1233	Flu 15_SLVP015-010	2015	fluzoneSD	[18,65)	0.520470711161885	Flu 15_2015_0_SLVP015-010	Flu 15	0	NA	Non-Twin	Caucasian or White	Male	33.93	Human Luminex 62-63 plex_Stim_none_Analyte_IL23	Stim_none_Analyte_IL23	molecule	Human Luminex 62-63 plex	IL23	none	6.8073549220576	1	3.41089089715997	Flu 15_SLVP015-010_2015
1234	Flu 15_SLVP015-010	2015	fluzoneSD	[18,65)	0.520470711161885	Flu 15_2015_0_SLVP015-010	Flu 15	0	NA	Non-Twin	Caucasian or White	Male	33.93	Human Luminex 62-63 plex_Stim_none_Analyte_IL27	Stim_none_Analyte_IL27	molecule	Human Luminex 62-63 plex	IL27	none	6.76487159073609	1	3.65333145108182	Flu 15_SLVP015-010_2015
1235	Flu 15_SLVP015-010	2015	fluzoneSD	[18,65)	0.520470711161885	Flu 15_2015_0_SLVP015-010	Flu 15	0	NA	Non-Twin	Caucasian or White	Male	33.93	Human Luminex 62-63 plex_Stim_none_Analyte_IL31	Stim_none_Analyte_IL31	molecule	Human Luminex 62-63 plex	IL31	none	6.46352437327118	1	4.80018446421662	Flu 15_SLVP015-010_2015
1236	Flu 15_SLVP015-010	2015	fluzoneSD	[18,65)	0.520470711161885	Flu 15_2015_0_SLVP015-010	Flu 15	0	NA	Non-Twin	Caucasian or White	Male	33.93	Human Luminex 62-63 plex_Stim_none_Analyte_IL4	Stim_none_Analyte_IL4	molecule	Human Luminex 62-63 plex	IL4	none	7.67948009950545	1	3.86413188634957	Flu 15_SLVP015-010_2015
1237	Flu 15_SLVP015-010	2015	fluzoneSD	[18,65)	0.520470711161885	Flu 15_2015_0_SLVP015-010	Flu 15	0	NA	Non-Twin	Caucasian or White	Male	33.93	Human Luminex 62-63 plex_Stim_none_Analyte_IL5	Stim_none_Analyte_IL5	molecule	Human Luminex 62-63 plex	IL5	none	8.04848687399234	1	3.53164145805987	Flu 15_SLVP015-010_2015
1238	Flu 15_SLVP015-010	2015	fluzoneSD	[18,65)	0.520470711161885	Flu 15_2015_0_SLVP015-010	Flu 15	0	NA	Non-Twin	Caucasian or White	Male	33.93	Human Luminex 62-63 plex_Stim_none_Analyte_IL6	Stim_none_Analyte_IL6	molecule	Human Luminex 62-63 plex	IL6	none	7.1623913287569	1	4.72074425872977	Flu 15_SLVP015-010_2015
1239	Flu 15_SLVP015-010	2015	fluzoneSD	[18,65)	0.520470711161885	Flu 15_2015_0_SLVP015-010	Flu 15	0	NA	Non-Twin	Caucasian or White	Male	33.93	Human Luminex 62-63 plex_Stim_none_Analyte_IL7	Stim_none_Analyte_IL7	molecule	Human Luminex 62-63 plex	IL7	none	6.81057163474115	1	1.17972851999939	Flu 15_SLVP015-010_2015
1240	Flu 15_SLVP015-010	2015	fluzoneSD	[18,65)	0.520470711161885	Flu 15_2015_0_SLVP015-010	Flu 15	0	NA	Non-Twin	Caucasian or White	Male	33.93	Human Luminex 62-63 plex_Stim_none_Analyte_IL8	Stim_none_Analyte_IL8	molecule	Human Luminex 62-63 plex	IL8	none	8.70390357344466	1	4.29948882788456	Flu 15_SLVP015-010_2015
1241	Flu 15_SLVP015-010	2015	fluzoneSD	[18,65)	0.520470711161885	Flu 15_2015_0_SLVP015-010	Flu 15	0	NA	Non-Twin	Caucasian or White	Male	33.93	Human Luminex 62-63 plex_Stim_none_Analyte_IL9	Stim_none_Analyte_IL9	molecule	Human Luminex 62-63 plex	IL9	none	8.50581155391959	1	4.31484947338189	Flu 15_SLVP015-010_2015
1242	Flu 15_SLVP015-010	2015	fluzoneSD	[18,65)	0.520470711161885	Flu 15_2015_0_SLVP015-010	Flu 15	0	NA	Non-Twin	Caucasian or White	Male	33.93	Human Luminex 62-63 plex_Stim_none_Analyte_IP10	Stim_none_Analyte_IP10	molecule	Human Luminex 62-63 plex	IP10	none	8.11113567023471	1	1.51960034971247	Flu 15_SLVP015-010_2015
1243	Flu 15_SLVP015-010	2015	fluzoneSD	[18,65)	0.520470711161885	Flu 15_2015_0_SLVP015-010	Flu 15	0	NA	Non-Twin	Caucasian or White	Male	33.93	Human Luminex 62-63 plex_Stim_none_Analyte_LEPTIN	Stim_none_Analyte_LEPTIN	molecule	Human Luminex 62-63 plex	LEPTIN	none	7.96000193206808	1	-1.51166119430012	Flu 15_SLVP015-010_2015
1244	Flu 15_SLVP015-010	2015	fluzoneSD	[18,65)	0.520470711161885	Flu 15_2015_0_SLVP015-010	Flu 15	0	NA	Non-Twin	Caucasian or White	Male	33.93	Human Luminex 62-63 plex_Stim_none_Analyte_LIF	Stim_none_Analyte_LIF	molecule	Human Luminex 62-63 plex	LIF	none	7.89481776330794	1	2.82697086265775	Flu 15_SLVP015-010_2015
1245	Flu 15_SLVP015-010	2015	fluzoneSD	[18,65)	0.520470711161885	Flu 15_2015_0_SLVP015-010	Flu 15	0	NA	Non-Twin	Caucasian or White	Male	33.93	Human Luminex 62-63 plex_Stim_none_Analyte_MCP1	Stim_none_Analyte_MCP1	molecule	Human Luminex 62-63 plex	MCP1	none	8.95419631038687	1	0.643300535727468	Flu 15_SLVP015-010_2015
1246	Flu 15_SLVP015-010	2015	fluzoneSD	[18,65)	0.520470711161885	Flu 15_2015_0_SLVP015-010	Flu 15	0	NA	Non-Twin	Caucasian or White	Male	33.93	Human Luminex 62-63 plex_Stim_none_Analyte_MCP3	Stim_none_Analyte_MCP3	molecule	Human Luminex 62-63 plex	MCP3	none	6.17990909001493	1	1.64995236990129	Flu 15_SLVP015-010_2015
1247	Flu 15_SLVP015-010	2015	fluzoneSD	[18,65)	0.520470711161885	Flu 15_2015_0_SLVP015-010	Flu 15	0	NA	Non-Twin	Caucasian or White	Male	33.93	Human Luminex 62-63 plex_Stim_none_Analyte_MCSF	Stim_none_Analyte_MCSF	molecule	Human Luminex 62-63 plex	MCSF	none	8.86418614465428	1	4.2199774230013	Flu 15_SLVP015-010_2015
1248	Flu 15_SLVP015-010	2015	fluzoneSD	[18,65)	0.520470711161885	Flu 15_2015_0_SLVP015-010	Flu 15	0	NA	Non-Twin	Caucasian or White	Male	33.93	Human Luminex 62-63 plex_Stim_none_Analyte_MIG	Stim_none_Analyte_MIG	molecule	Human Luminex 62-63 plex	MIG	none	8.30492166958167	1	1.7712851289113	Flu 15_SLVP015-010_2015
1249	Flu 15_SLVP015-010	2015	fluzoneSD	[18,65)	0.520470711161885	Flu 15_2015_0_SLVP015-010	Flu 15	0	NA	Non-Twin	Caucasian or White	Male	33.93	Human Luminex 62-63 plex_Stim_none_Analyte_MIP1A	Stim_none_Analyte_MIP1A	molecule	Human Luminex 62-63 plex	MIP1A	none	8.36084708417966	1	2.28999463958393	Flu 15_SLVP015-010_2015
1250	Flu 15_SLVP015-010	2015	fluzoneSD	[18,65)	0.520470711161885	Flu 15_2015_0_SLVP015-010	Flu 15	0	NA	Non-Twin	Caucasian or White	Male	33.93	Human Luminex 62-63 plex_Stim_none_Analyte_MIP1B	Stim_none_Analyte_MIP1B	molecule	Human Luminex 62-63 plex	MIP1B	none	9.35204342579543	1	1.77615521299047	Flu 15_SLVP015-010_2015
1251	Flu 15_SLVP015-010	2015	fluzoneSD	[18,65)	0.520470711161885	Flu 15_2015_0_SLVP015-010	Flu 15	0	NA	Non-Twin	Caucasian or White	Male	33.93	Human Luminex 62-63 plex_Stim_none_Analyte_NGF	Stim_none_Analyte_NGF	molecule	Human Luminex 62-63 plex	NGF	none	6.78135971352466	1	3.83903792432204	Flu 15_SLVP015-010_2015
1252	Flu 15_SLVP015-010	2015	fluzoneSD	[18,65)	0.520470711161885	Flu 15_2015_0_SLVP015-010	Flu 15	0	NA	Non-Twin	Caucasian or White	Male	33.93	Human Luminex 62-63 plex_Stim_none_Analyte_PAI1	Stim_none_Analyte_PAI1	molecule	Human Luminex 62-63 plex	PAI1	none	12.9485953725534	1	0.849137969588936	Flu 15_SLVP015-010_2015
1253	Flu 15_SLVP015-010	2015	fluzoneSD	[18,65)	0.520470711161885	Flu 15_2015_0_SLVP015-010	Flu 15	0	NA	Non-Twin	Caucasian or White	Male	33.93	Human Luminex 62-63 plex_Stim_none_Analyte_PDGFBB	Stim_none_Analyte_PDGFBB	molecule	Human Luminex 62-63 plex	PDGFBB	none	6.69348695749933	1	-0.242875488440904	Flu 15_SLVP015-010_2015
1254	Flu 15_SLVP015-010	2015	fluzoneSD	[18,65)	0.520470711161885	Flu 15_2015_0_SLVP015-010	Flu 15	0	NA	Non-Twin	Caucasian or White	Male	33.93	Human Luminex 62-63 plex_Stim_none_Analyte_RANTES	Stim_none_Analyte_RANTES	molecule	Human Luminex 62-63 plex	RANTES	none	10.7210991887072	1	1.16315780177477	Flu 15_SLVP015-010_2015
1255	Flu 15_SLVP015-010	2015	fluzoneSD	[18,65)	0.520470711161885	Flu 15_2015_0_SLVP015-010	Flu 15	0	NA	Non-Twin	Caucasian or White	Male	33.93	Human Luminex 62-63 plex_Stim_none_Analyte_RESISTIN	Stim_none_Analyte_RESISTIN	molecule	Human Luminex 62-63 plex	RESISTIN	none	11.4303218668481	1	1.04684519638911	Flu 15_SLVP015-010_2015
1256	Flu 15_SLVP015-010	2015	fluzoneSD	[18,65)	0.520470711161885	Flu 15_2015_0_SLVP015-010	Flu 15	0	NA	Non-Twin	Caucasian or White	Male	33.93	Human Luminex 62-63 plex_Stim_none_Analyte_SCF	Stim_none_Analyte_SCF	molecule	Human Luminex 62-63 plex	SCF	none	8.0566377151132	1	3.51303116350767	Flu 15_SLVP015-010_2015
1257	Flu 15_SLVP015-010	2015	fluzoneSD	[18,65)	0.520470711161885	Flu 15_2015_0_SLVP015-010	Flu 15	0	NA	Non-Twin	Caucasian or White	Male	33.93	Human Luminex 62-63 plex_Stim_none_Analyte_SDF1A	Stim_none_Analyte_SDF1A	molecule	Human Luminex 62-63 plex	SDF1A	none	9.58072965159896	1	3.07885938399167	Flu 15_SLVP015-010_2015
1258	Flu 15_SLVP015-010	2015	fluzoneSD	[18,65)	0.520470711161885	Flu 15_2015_0_SLVP015-010	Flu 15	0	NA	Non-Twin	Caucasian or White	Male	33.93	Human Luminex 62-63 plex_Stim_none_Analyte_TGFA	Stim_none_Analyte_TGFA	molecule	Human Luminex 62-63 plex	TGFA	none	6.467605550083	1	2.45137075094081	Flu 15_SLVP015-010_2015
1259	Flu 15_SLVP015-010	2015	fluzoneSD	[18,65)	0.520470711161885	Flu 15_2015_0_SLVP015-010	Flu 15	0	NA	Non-Twin	Caucasian or White	Male	33.93	Human Luminex 62-63 plex_Stim_none_Analyte_TGFB	Stim_none_Analyte_TGFB	molecule	Human Luminex 62-63 plex	TGFB	none	7.29920801838728	1	2.32809159597806	Flu 15_SLVP015-010_2015
1260	Flu 15_SLVP015-010	2015	fluzoneSD	[18,65)	0.520470711161885	Flu 15_2015_0_SLVP015-010	Flu 15	0	NA	Non-Twin	Caucasian or White	Male	33.93	Human Luminex 62-63 plex_Stim_none_Analyte_TNFA	Stim_none_Analyte_TNFA	molecule	Human Luminex 62-63 plex	TNFA	none	7.89633240390994	1	1.2025991981045	Flu 15_SLVP015-010_2015
1261	Flu 15_SLVP015-010	2015	fluzoneSD	[18,65)	0.520470711161885	Flu 15_2015_0_SLVP015-010	Flu 15	0	NA	Non-Twin	Caucasian or White	Male	33.93	Human Luminex 62-63 plex_Stim_none_Analyte_TNFB	Stim_none_Analyte_TNFB	molecule	Human Luminex 62-63 plex	TNFB	none	8.82495874052852	1	4.41954674357501	Flu 15_SLVP015-010_2015
1262	Flu 15_SLVP015-010	2015	fluzoneSD	[18,65)	0.520470711161885	Flu 15_2015_0_SLVP015-010	Flu 15	0	NA	Non-Twin	Caucasian or White	Male	33.93	Human Luminex 62-63 plex_Stim_none_Analyte_TRAIL	Stim_none_Analyte_TRAIL	molecule	Human Luminex 62-63 plex	TRAIL	none	9.11178773580101	1	2.70400406472996	Flu 15_SLVP015-010_2015
1263	Flu 15_SLVP015-010	2015	fluzoneSD	[18,65)	0.520470711161885	Flu 15_2015_0_SLVP015-010	Flu 15	0	NA	Non-Twin	Caucasian or White	Male	33.93	Human Luminex 62-63 plex_Stim_none_Analyte_VCAM1	Stim_none_Analyte_VCAM1	molecule	Human Luminex 62-63 plex	VCAM1	none	13.9576008752526	1	0.784557831189016	Flu 15_SLVP015-010_2015
1264	Flu 15_SLVP015-010	2015	fluzoneSD	[18,65)	0.520470711161885	Flu 15_2015_0_SLVP015-010	Flu 15	0	NA	Non-Twin	Caucasian or White	Male	33.93	Human Luminex 62-63 plex_Stim_none_Analyte_VEGF	Stim_none_Analyte_VEGF	molecule	Human Luminex 62-63 plex	VEGF	none	9.61240779313867	1	2.02459511809628	Flu 15_SLVP015-010_2015
1265	Flu 15_SLVP015-010	2015	fluzoneSD	[18,65)	0.520470711161885	Flu 15_2015_0_SLVP015-010	Flu 15	0	NA	Non-Twin	Caucasian or White	Male	33.93	Human Luminex 62-63 plex_Stim_none_Analyte_VEGFD	Stim_none_Analyte_VEGFD	molecule	Human Luminex 62-63 plex	VEGFD	none	7.00562454919388	1	1.05816540832678	Flu 15_SLVP015-010_2015
1266	Flu 15_SLVP015-011	2009	fluzoneSD	[65,99]	0.982308116983766	Flu 15_2009_0_SLVP015-011	Flu 15	0	NA	Non-Twin	Caucasian or White	Female	66.97	Human Luminex 51 plex_Stim_none_Analyte_CD40L	Stim_none_Analyte_CD40L	molecule	Human Luminex 51 plex	CD40L	none	7.90903048433651	1	0.226461655835239	Flu 15_SLVP015-011_2009
1267	Flu 15_SLVP015-011	2009	fluzoneSD	[65,99]	0.982308116983766	Flu 15_2009_0_SLVP015-011	Flu 15	0	NA	Non-Twin	Caucasian or White	Female	66.97	Human Luminex 51 plex_Stim_none_Analyte_ENA78	Stim_none_Analyte_ENA78	molecule	Human Luminex 51 plex	ENA78	none	7.46358804822658	1	0.62008565170327	Flu 15_SLVP015-011_2009
[truncated: 31,981 more rows]
