# Supplementary material for: Human vaccine responses regulated by parallel cytokine pathways
Source: Nat Immunol. 2026 Jun 12;27(8):1643–52. doi: 10.1038/s41590-026-02547-x (PMC13414556; doi:10.1038/s41590-026-02547-x)
Supplement: Supplementary file 4 — Source data for cytokine levels and antibody responses shown in Fig. 1b,c. [file 41590_2026_2547_MOESM4_ESM.zip › fig1b.csv]

	person_id	gender	ethnicity	response_id	Vacc_Site	vacGroup	Injection_Site_Insp	Local_Systemic_Symp	project	Year	visitYear_order	max_visitYear	Age	d0_mean	d0_se	after_mean	after_se	avr_score_mean	avr_se	strainN	ageGroup	d0Mean_group	avr_group	d0_40group	abFc	personYear_id
1	SLVP015-001	Female	Caucasian or White	2009_SLVP015-001	R Deltoid	fluzoneSD	Normal	No	Flu 15	2009	3	3	24.97	6.56884792611099	1.73710286542761	7.03551459277766	1.31151625544008	1.41346829881722	0.53860899156127	3	[18,65)	3	0	TRUE	0.466666666666667	Flu 15_SLVP015-001_2009
2	SLVP015-002	Male	Asian	2009_SLVP015-002	L Deltoid	fluzoneSD	Normal	No	Flu 15	2009	3	4	25.93	4.85526142822069	0.819213715162967	5.32192809488736	0.416333199893226	0.613331550495174	0.624176827460348	3	[18,65)	2	0	FALSE	0.466666666666667	Flu 15_SLVP015-002_2009
3	SLVP015-002	Male	Asian	2010_SLVP015-002	L Deltoid	fluzoneSD	Normal	No	Flu 15	2010	4	4	26.86	5.98859476155403	1.84149697559108	7.08976572174137	1.76392974846295	1.36283084314522	0.901948341381991	3	[18,65)	3	0	TRUE	1.10117096018735	Flu 15_SLVP015-002_2010
4	SLVP015-003	Female	Caucasian or White	2009_SLVP015-003	L Deltoid	fluzoneSD	Normal	No	Flu 15	2009	3	5	85.03	4.96713288856154	0.830491302478504	5.85943380146549	0.372703393251994	0.868543457933922	0.272049272312741	3	[65,99]	2	0	FALSE	0.892300912903953	Flu 15_SLVP015-003_2009
5	SLVP015-003	Female	Caucasian or White	2010_SLVP015-003	L Deltoid	fluzoneSD	Normal	No	Flu 15	2010	4	5	86.06	6.38859476155403	0.635959467611297	8.12192809488736	0.721110255092798	2.04384634474393	1.77881378779296	3	[65,99]	3	1	TRUE	1.73333333333333	Flu 15_SLVP015-003_2010
6	SLVP015-003	Female	Caucasian or White	2015_SLVP015-003	L Upper Extremity	fluzoneHD	Normal	No	Flu 15	2015	5	5	99	6.25526142822069	1.03494497975067	7.36637253933181	0.496406842304191	1.77345482245362	0.619708415509732	3	[65,99]	3	1	TRUE	1.11111111111111	Flu 15_SLVP015-003_2015
7	SLVP015-004	Female	Caucasian or White	2009_SLVP015-004	R Deltoid	fluzoneSD	Normal	No	Flu 15	2009	3	6	62.85	5.19276713479882	0.93542649889667	5.52192809488736	1.13724814061547	0.248208257249198	0.342157923597394	3	[18,65)	2	0	FALSE	0.329160960088537	Flu 15_SLVP015-004_2009
8	SLVP015-004	Female	Caucasian or White	2010_SLVP015-004	R Deltoid	fluzoneSD	Normal	No	Flu 15	2010	4	6	63.89	4.48243343500962	1.22022679040092	5.98859476155403	1.3531855420123	0.526912977843306	1.40450979405248	3	[18,65)	2	0	FALSE	1.5061613265444	Flu 15_SLVP015-004_2010
9	SLVP015-004	Female	Caucasian or White	2013_SLVP015-004	L Upper Extremity	fluzoneSD	Normal	No	Flu 15	2013	5	6	66.92	3.34144607116552	0.671477908824437	4.85583169014299	0.778351211030484	0.958972337855893	0.665909639848529	4	[65,99]	2	0	FALSE	1.51438561897747	Flu 15_SLVP015-004_2013
10	SLVP015-004	Female	Caucasian or White	2015_SLVP015-004	L Upper Extremity	fluzoneHD	Normal	No	Flu 15	2015	6	6	68.9	2.82253303681881	0.119148198803216	7.02205943189813	0.862213519256806	3.8904220608143	1.00253085077641	3	[65,99]	1	1	FALSE	4.19952639507932	Flu 15_SLVP015-004_2015
11	SLVP015-006	Female	Caucasian or White	2009_SLVP015-006	L Deltoid	fluzoneSD	Normal	No	Flu 15	2009	3	8	63.88	5.52192809488736	1.13724814061547	5.52192809488736	1.13724814061547	0.0515521729466946	0.155457741295795	3	[18,65)	3	0	TRUE	0	Flu 15_SLVP015-006_2009
12	SLVP015-006	Female	Caucasian or White	2010_SLVP015-006	L Deltoid	fluzoneSD	Normal	No	Flu 15	2010	4	8	64.85	6.01084300511375	0.560839818773806	8.29608890675311	1.31040252711959	3.97433572621619	1.2869703830739	3	[18,65)	3	1	TRUE	2.28524590163936	Flu 15_SLVP015-006_2010
13	SLVP015-006	Female	Caucasian or White	2013_SLVP015-006	L Upper Extremity	fluzoneSD	Normal	No	Flu 15	2013	7	8	67.87	5.42192809488736	0.310912635102961	5.42192809488736	0.310912635102961	-0.0570931915430644	0.209807528831764	4	[65,99]	3	0	TRUE	0	Flu 15_SLVP015-006_2013
14	SLVP015-006	Female	Caucasian or White	2015_SLVP015-006	L Upper Extremity	fluzoneHD	Normal	No	Flu 15	2015	8	8	69.91	3.67730863465564	0.943759870824239	6.69970587266514	1.21492772736326	3.14286008035346	0.837995748856496	3	[65,99]	1	1	FALSE	3.0223972380095	Flu 15_SLVP015-006_2015
15	SLVP015-007	Male	Caucasian or White	2009_SLVP015-007	L Deltoid	fluzoneSD	Normal	No	Flu 15	2009	2	4	67.35	5.52192809488736	1.4	6.98859476155403	1.07289846262874	2.08169219913476	0.631453245463002	3	[65,99]	3	1	TRUE	1.46666666666667	Flu 15_SLVP015-007_2009
16	SLVP015-007	Male	Caucasian or White	2010_SLVP015-007	L Deltoid	fluzoneSD	Normal	No	Flu 15	2010	3	4	68.4	5.38859476155403	1.16809436452902	6.87750967178041	1.36207910608641	1.55640658454585	0.736904900803652	3	[65,99]	3	1	TRUE	1.48891491022639	Flu 15_SLVP015-007_2010
17	SLVP015-008	Male	Caucasian or White	2009_SLVP015-008	L Deltoid	fluzoneSD	Normal	No	Flu 15	2009	3	4	25.96	5.98859476155403	0.592546294487706	6.85526142822069	0.635959467611297	1.49074459373436	0.159404989237413	3	[18,65)	3	0	TRUE	0.866666666666666	Flu 15_SLVP015-008_2009
18	SLVP015-008	Male	Caucasian or White	2010_SLVP015-008	L Deltoid	fluzoneSD	Normal	No	Flu 15	2010	4	4	26.99	6.52192809488736	1.02632028788938	8.43988281776012	0.702789667431152	3.5739607046328	0.500296325151168	3	[18,65)	3	1	TRUE	1.91795472287276	Flu 15_SLVP015-008_2010
19	SLVP015-010	Male	Caucasian or White	2009_SLVP015-010	L Deltoid	fluzoneSD	Normal	No	Flu 15	2009	2	8	27.94	4.85943380146549	0.822443630846322	6.32192809488736	0.416333199893226	1.72290893022353	0.767412001406844	3	[18,65)	2	0	FALSE	1.46249429342187	Flu 15_SLVP015-010_2009
20	SLVP015-010	Male	Caucasian or White	2010_SLVP015-010	R Deltoid	fluzoneSD	Normal	No	Flu 15	2010	3	8	28.86	7.92192809488737	1.9078784028339	7.72192809488736	1.8	-0.0190601621842015	0.638858098480378	3	[18,65)	4	0	TRUE	-0.200000000000014	Flu 15_SLVP015-010_2010
21	SLVP015-010	Male	Caucasian or White	2013_SLVP015-010	L Upper Extremity	fluzoneSD	Normal	No	Flu 15	2013	6	8	31.9	6.7552614282207	0.704745817062199	8.2792852357831	0.552006380529827	3.74593087401957	1.35849370716415	4	[18,65)	4	1	TRUE	1.5240238075624	Flu 15_SLVP015-010_2013
22	SLVP015-010	Male	Caucasian or White	2014_SLVP015-010	R Upper Extremity	fluzoneSD	Normal	No	Flu 15	2014	7	8	32	6.5552614282207	0.749073501808141	6.7552614282207	0.574456264653803	0.694573455789173	0.232600241712989	4	[18,65)	4	0	TRUE	0.2	Flu 15_SLVP015-010_2014
23	SLVP015-010	Male	Caucasian or White	2015_SLVP015-010	L Upper Extremity	fluzoneSD	Normal	No	Flu 15	2015	8	8	33.93	6.4052614282207	1.13639292891539	6.8052614282207	1.16153633893506	0.520470711161885	0.44532347783166	4	[18,65)	3	0	TRUE	0.399999999999999	Flu 15_SLVP015-010_2015
24	SLVP015-011	Female	Caucasian or White	2009_SLVP015-011	L Deltoid	fluzoneSD	Normal	No	Flu 15	2009	3	9	66.97	5.19276713479882	0.93542649889667	5.98859476155403	0.69602043392737	0.982308116983766	0.488205839177255	3	[65,99]	2	0	FALSE	0.795827626755203	Flu 15_SLVP015-011_2009
25	SLVP015-011	Female	Caucasian or White	2010_SLVP015-011	L Deltoid	fluzoneSD	Normal	No	Flu 15	2010	4	9	67.93	4.85526142822069	1.07289846262874	6.63988281776012	1.3364998383161	1.49183210509858	0.663033328370211	3	[65,99]	2	0	FALSE	1.78462138953942	Flu 15_SLVP015-011_2010
26	SLVP015-011	Female	Caucasian or White	2013_SLVP015-011	L Upper Extremity	fluzoneSD	Normal	No	Flu 15	2013	7	9	70.97	3.36290794415801	0.640261414618589	5.22843408698008	1.08443635293242	1.72686620833875	0.617240092514244	4	[65,99]	2	1	FALSE	1.86552614282207	Flu 15_SLVP015-011_2013
27	SLVP015-011	Female	Caucasian or White	2014_SLVP015-011	L Upper Extremity	fluzoneHD	Normal	No	Flu 15	2014	8	9	71	3.66100849031164	0.976976637844971	5.27228123800863	1.53012576152945	1.58773270140445	0.499520952913922	3	[65,99]	2	1	FALSE	1.61127274769698	Flu 15_SLVP015-011_2014
28	SLVP015-011	Female	Caucasian or White	2015_SLVP015-011	L Upper Extremity	fluzoneHD	Normal	No	Flu 15	2015	9	9	72.96	3.53212344947045	0.799242062161273	4.19879011613712	1.46393376967113	-0.212901553396438	0.798353304760871	3	[65,99]	1	0	FALSE	0.666666666666667	Flu 15_SLVP015-011_2015
29	SLVP015-012	Male	Caucasian or White	2009_SLVP015-012	L Deltoid	fluzoneSD	Normal	No	Flu 15	2009	3	8	64.66	4.30463859513967	0.915740504293359	4.85943380146549	0.822443630846322	0.201415662552326	0.549568242826651	3	[18,65)	2	0	FALSE	0.554795206325823	Flu 15_SLVP015-012_2009
30	SLVP015-012	Male	Caucasian or White	2010_SLVP015-012	R Deltoid	fluzoneSD	Normal	No	Flu 15	2010	4	8	65.67	4.40882480167365	1.67690640853369	4.78165279488472	1.34472406827447	-0.544257024973957	0.875296969370283	3	[65,99]	2	0	FALSE	0.37282799321107	Flu 15_SLVP015-012_2010
31	SLVP015-012	Male	Caucasian or White	2013_SLVP015-012	R Upper Extremity	fluzoneSD	Normal	No	Flu 15	2013	7	8	68.7	2.17169498393993	1.03213263380974	3.26347820608031	0.627463457947392	0.572063188348564	0.588578538051977	4	[65,99]	1	0	FALSE	1.09178322214039	Flu 15_SLVP015-012_2013
32	SLVP015-012	Male	Caucasian or White	2015_SLVP015-012	R Upper Extremity	fluzoneHD	Normal	No	Flu 15	2015	8	8	70.66	2.82253303681881	0.119148198803216	4.70819837942629	1.0509836920821	0.935944652756729	0.76973335849919	3	[65,99]	1	0	FALSE	1.88566534260748	Flu 15_SLVP015-012_2015
33	SLVP015-013	Female	Caucasian or White	2009_SLVP015-013	R Deltoid	fluzoneSD	Normal	No	Flu 15	2009	3	4	66.53	6.19276713479882	0.0646814882838866	6.85526142822069	0.371184290855335	1.46433297771085	0.908311782630218	3	[65,99]	3	0	TRUE	0.66249429342187	Flu 15_SLVP015-013_2009
34	SLVP015-014	Male	Caucasian or White	2009_SLVP015-014	L Deltoid	fluzoneSD	Normal	No	Flu 15	2009	3	4	76	4.98859476155403	0.133333333333333	6.32192809488736	0.916515138991168	1.63628054520954	1.08181105473023	3	[65,99]	2	0	FALSE	1.33333333333333	Flu 15_SLVP015-014_2009
35	SLVP015-015	Male	Decline to answer	2009_SLVP015-015	R Deltoid	fluzoneSD	Normal	No	Flu 15	2009	3	9	63.36	6.32192809488736	1.4047538337137	6.98859476155403	1.07289846262874	1.25929942879421	0.411655082356306	3	[18,65)	3	0	TRUE	0.666666666666667	Flu 15_SLVP015-015_2009
36	SLVP015-015	Male	Decline to answer	2010_SLVP015-015	L Deltoid	fluzoneSD	Normal	No	Flu 15	2010	4	9	64.34	7.23988281776012	0.797156812738433	8.03988281776012	1.08678204153229	1.26624475866663	1.63867426970719	3	[18,65)	4	0	TRUE	0.8	Flu 15_SLVP015-015_2010
37	SLVP015-015	Male	Decline to answer	2013_SLVP015-015	R Upper Extremity	fluzoneSD	Normal	No	Flu 15	2013	7	9	67.38	4.26233768223571	0.440832293008676	5.42192809488736	0.310912635102961	0.892002316792888	0.382819654802657	4	[65,99]	2	0	FALSE	1.15959041265165	Flu 15_SLVP015-015_2013
38	SLVP015-015	Male	Decline to answer	2014_SLVP015-015	R Upper Extremity	fluzoneHD	Normal	No	Flu 15	2014	8	9	68	4.10545293475609	0.713564518167194	6.38859476155403	0.533333333333333	2.02030309907201	0.641778301530207	3	[65,99]	2	1	FALSE	2.28314182679794	Flu 15_SLVP015-015_2014
39	SLVP015-015	Male	Decline to answer	2015_SLVP015-015	R Upper Extremity	fluzoneHD	Normal	No	Flu 15	2015	9	9	69.42	5.72192809488736	0.4	6.52192809488736	0.832666399786454	0.832919662795792	0.638705440366567	3	[65,99]	3	0	TRUE	0.8	Flu 15_SLVP015-015_2015
40	SLVP015-016	Male	Caucasian or White	2009_SLVP015-016	R Deltoid	fluzoneSD	Normal	No	Flu 15	2009	3	8	62.63	5.10463859513967	0.832113135938624	5.4337995552282	1.06758200819528	0.469573764448398	0.276464415072675	3	[18,65)	2	0	FALSE	0.329160960088537	Flu 15_SLVP015-016_2009
41	SLVP015-016	Male	Caucasian or White	2010_SLVP015-016	R Deltoid	fluzoneSD	Normal	No	Flu 15	2010	4	8	63.63	5.38859476155403	0.533333333333333	5.98859476155403	0.982061324177083	-0.0340196796062729	0.766786240834105	3	[18,65)	3	0	TRUE	0.600000000000001	Flu 15_SLVP015-016_2010
42	SLVP015-016	Male	Caucasian or White	2013_SLVP015-016	R Upper Extremity	fluzoneSD	Normal	No	Flu 15	2013	7	8	66.65	4.77306861873196	0.882727394867161	4.77306861873196	0.882727394867161	-0.0195134808939612	0.364718697245512	4	[65,99]	3	0	FALSE	0	Flu 15_SLVP015-016_2013
43	SLVP015-016	Male	Caucasian or White	2015_SLVP015-016	R Upper Extremity	fluzoneHD	Normal	No	Flu 15	2015	8	8	68.62	3.74719171402851	0.960997316274971	5.12344879334683	1.33411153211799	0.343238185220981	1.1014506901137	3	[65,99]	1	0	FALSE	1.37625707931831	Flu 15_SLVP015-016_2015
44	SLVP015-018	Female	Other	2009_SLVP015-018	L Deltoid	fluzoneSD	Normal	No	Flu 15	2009	3	5	26.99	5.65943380146549	0.468766779956206	6.98859476155403	0.69602043392737	2.13949316761875	0.371875305284126	3	[18,65)	3	1	TRUE	1.32916096008854	Flu 15_SLVP015-018_2009
45	SLVP015-018	Female	Other	2010_SLVP015-018	L Deltoid	fluzoneSD	Normal	No	Flu 15	2010	4	5	28.14	6.59546439465317	1.090395938456	8.42942224008644	1.0222741572643	4.52791757337917	1.06504622313763	3	[18,65)	3	1	TRUE	1.83395784543327	Flu 15_SLVP015-018_2010
46	SLVP015-019	Female	Caucasian or White,Asian	2009_SLVP015-019	R Deltoid	fluzoneSD	Normal	No	Flu 15	2009	3	5	25.82	6.98859476155403	0.69602043392737	7.85526142822069	0.635959467611297	1.98572792292566	0.965516011530077	3	[18,65)	4	1	TRUE	0.866666666666666	Flu 15_SLVP015-019_2009
47	SLVP015-019	Female	Caucasian or White,Asian	2015_SLVP015-019	L Upper Extremity	fluzoneSD	Normal	No	Flu 15	2015	5	5	31.86	6.40591548653433	0.569150270487214	6.79702659764544	0.505647294286972	0.599047709161151	0.344966671460307	4	[18,65)	3	1	TRUE	0.39111111111111	Flu 15_SLVP015-019_2015
48	SLVP015-020	Female	Caucasian or White	2010_SLVP015-020	R Deltoid	fluzoneSD	Normal	No	Flu 15	2010	3	7	31.14	5.65526142822069	1.52461288347057	7.07750967178041	1.06964628539463	1.09916055989566	0.560201002505478	3	[18,65)	3	0	TRUE	1.42224824355972	Flu 15_SLVP015-020_2010
49	SLVP015-020	Female	Caucasian or White	2014_SLVP015-020	L Upper Extremity	fluzoneSD	Normal	No	Flu 15	2014	6	7	35	3.55250014273958	0.442980236121289	5.11176742031341	0.89536150726001	1.14710248270393	0.607442482663148	4	[18,65)	2	0	FALSE	1.55926727757384	Flu 15_SLVP015-020_2014
50	SLVP015-020	Female	Caucasian or White	2015_SLVP015-020	R Upper Extremity	fluzoneSD	Normal	No	Flu 15	2015	7	7	36.24	4.9206563092023	0.915065890913058	5.56176742031341	1.23310736125791	0.375513126654674	0.76376972892239	4	[18,65)	2	0	FALSE	0.64111111111111	Flu 15_SLVP015-020_2015
51	SLVP015-021	Male	Asian	2009_SLVP015-021	L Deltoid	fluzoneSD	Normal	No	Flu 15	2009	3	5	25.02	5.65943380146549	0.468766779956206	6.98859476155403	1.27191893522259	2.29484006386581	1.5781552489101	3	[18,65)	3	1	TRUE	1.32916096008854	Flu 15_SLVP015-021_2009
52	SLVP015-021	Male	Asian	2010_SLVP015-021	L Deltoid	fluzoneSD	Normal	No	Flu 15	2010	4	5	26.22	6.78859476155403	1.3531855420123	7.87750967178043	1.51646889659634	1.73490777857677	1.34836242077999	3	[18,65)	4	1	TRUE	1.0889149102264	Flu 15_SLVP015-021_2010
53	SLVP015-022	Female	Asian	2013_SLVP015-022	R Upper Extremity	fluzoneSD	Normal	No	Flu 15	2013	5	5	27.69	4.27363888065426	0.854716575764071	5.92192809488736	0.496655480858378	1.3933728206161	0.458762939983818	4	[18,65)	2	1	FALSE	1.6482892142331	Flu 15_SLVP015-022_2013
54	SLVP015-023	Male	Caucasian or White	2009_SLVP015-023	L Deltoid	fluzoneSD	Normal	No	Flu 15	2009	3	8	86.04	4.85526142822069	0.819213715162967	5.19276713479882	0.93542649889667	0.149321559014601	0.224392183015429	3	[65,99]	2	0	FALSE	0.33750570657813	Flu 15_SLVP015-023_2009
55	SLVP015-023	Male	Caucasian or White	2010_SLVP015-023	L Deltoid	fluzoneSD	Normal	No	Flu 15	2010	4	8	87.09	5.92192809488736	1.33166562369588	7.95643238840804	1.24783812732937	4.37977197196313	1.30167044736121	3	[65,99]	3	1	TRUE	2.03450429352068	Flu 15_SLVP015-023_2010
56	SLVP015-023	Male	Caucasian or White	2013_SLVP015-023	R Upper Extremity	fluzoneSD	Normal	No	Flu 15	2013	7	8	99	4.92843408698008	0.529751578868094	6.25842973451615	0.368192332511606	1.41983348389124	0.452618892083216	4	[65,99]	3	1	FALSE	1.32999564753607	Flu 15_SLVP015-023_2013
57	SLVP015-023	Male	Caucasian or White	2014_SLVP015-023	L Upper Extremity	fluzoneHD	Normal	No	Flu 15	2014	8	8	99	4.22101233835934	0.963856829842638	7.23303920599847	0.451061847337431	2.61851294569193	0.899682154998439	3	[65,99]	2	1	FALSE	3.01202686763913	Flu 15_SLVP015-023_2014
58	SLVP015-024	Male	Caucasian or White	2010_SLVP015-024	L Deltoid	fluzoneSD	Normal	No	Flu 15	2010	3	8	86.57	5.45526142822069	1.12150692275071	6.25526142822069	1.46666666666667	0.364856934901914	0.739808005609655	3	[65,99]	3	0	TRUE	0.800000000000001	Flu 15_SLVP015-024_2010
59	SLVP015-024	Male	Caucasian or White	2013_SLVP015-024	L Upper Extremity	fluzoneSD	Normal	No	Flu 15	2013	6	8	89.42	3.41347820608031	0.573740582619453	4.72843408698008	0.628360990401962	0.863259086616252	0.492547153211314	4	[65,99]	2	0	FALSE	1.31495588089977	Flu 15_SLVP015-024_2013
60	SLVP015-024	Male	Caucasian or White	2014_SLVP015-024	L Upper Extremity	fluzoneHD	Normal	No	Flu 15	2014	7	8	99	3.34046860313476	0.770104813533616	4.87228123800863	1.16680165552873	1.16292414870754	0.878548537545757	3	[65,99]	2	0	FALSE	1.53181263487387	Flu 15_SLVP015-024_2014
61	SLVP015-024	Male	Caucasian or White	2015_SLVP015-024	R Upper Extremity	fluzoneHD	Normal	No	Flu 15	2015	8	8	99	3.73212344947045	0.79555806698853	5.18689904730729	1.23811177937929	1.00836186703058	0.851854292289519	3	[65,99]	1	0	FALSE	1.45477559783683	Flu 15_SLVP015-024_2015
62	SLVP015-025	Female	Caucasian or White	2009_SLVP015-025	R Deltoid	fluzoneSD	Normal	No	Flu 15	2009	3	7	84.98	3.30274726958407	0.746225091417106	5.65943380146549	0.293954011126191	2.04734005964026	0.186513603273411	3	[65,99]	1	1	FALSE	2.35668653188142	Flu 15_SLVP015-025_2009
63	SLVP015-025	Female	Caucasian or White	2010_SLVP015-025	R Deltoid	fluzoneSD	Normal	No	Flu 15	2010	4	7	85.9	5.72192809488736	0.757187779440036	8.95643238840804	0.939465645192083	4.66055115801578	1.37076273685882	3	[65,99]	3	1	TRUE	3.23450429352068	Flu 15_SLVP015-025_2010
64	SLVP015-025	Female	Caucasian or White	2014_SLVP015-025	L Upper Extremity	fluzoneHD	Normal	No	Flu 15	2014	7	7	99	5.06393608434432	0.777529348672499	8.49970587266514	0.546142476775312	3.95831801800557	0.371123824150532	3	[65,99]	3	1	FALSE	3.43576978832082	Flu 15_SLVP015-025_2014
65	SLVP015-026	Female	Caucasian or White	2009_SLVP015-026	L Deltoid	fluzoneSD	Normal	No	Flu 15	2009	3	7	85.48	4.52192809488736	0.6	5.18859476155403	1.09747184221029	0.451665395470507	0.7536390239479	3	[65,99]	2	0	FALSE	0.666666666666666	Flu 15_SLVP015-026_2009
66	SLVP015-026	Female	Caucasian or White	2010_SLVP015-026	L Deltoid	fluzoneSD	Normal	No	Flu 15	2010	4	7	86.42	4.74910010167629	1.48680746582198	7.17321615109345	1.94107369173127	1.78101826586284	1.82647977935907	3	[65,99]	2	1	FALSE	2.42411604941716	Flu 15_SLVP015-026_2010
67	SLVP015-026	Female	Caucasian or White	2015_SLVP015-026	R Upper Extremity	fluzoneHD	Normal	No	Flu 15	2015	7	7	99	5.25526142822069	0.0666666666666667	7.69970587266515	1.37777777777779	3.41932842748933	1.72721928960323	3	[65,99]	3	1	FALSE	2.44444444444446	Flu 15_SLVP015-026_2015
68	SLVP015-028	Female	Caucasian or White	2010_SLVP015-028	L Deltoid	fluzoneSD	Normal	No	Flu 15	2010	3	5	87.42	5.45526142822069	1.09138036958299	7.35643238840804	1.7713843648766	2.67096139260834	2.01007088222505	3	[65,99]	3	1	TRUE	1.90117096018735	Flu 15_SLVP015-028_2010
69	SLVP015-029	Male	Caucasian or White	2009_SLVP015-029	R Deltoid	fluzoneSD	Normal	No	Flu 15	2009	3	7	86.82	5.32610046813216	0.420343479344767	5.98859476155403	0.592546294487706	0.916872679192379	0.654416274687546	3	[65,99]	2	0	TRUE	0.66249429342187	Flu 15_SLVP015-029_2009
70	SLVP015-029	Male	Caucasian or White	2010_SLVP015-029	R Deltoid	fluzoneSD	Normal	No	Flu 15	2010	4	7	87.79	7.89608890675311	1.30645287240976	9.5777438638179	0.485061111189785	4.30699974466387	1.08049017903096	3	[65,99]	4	1	TRUE	1.68165495706479	Flu 15_SLVP015-029_2010
71	SLVP015-029	Male	Caucasian or White	2015_SLVP015-029	L Upper Extremity	fluzoneHD	Normal	No	Flu 15	2015	7	7	99	7.16637253933181	0.579058409813127	8.35539276523146	0.433222207670948	2.91280446231859	1.21886715743763	3	[65,99]	4	1	TRUE	1.18902022589966	Flu 15_SLVP015-029_2015
72	SLVP015-031	Female	Caucasian or White	2009_SLVP015-031	L Deltoid	fluzoneSD	Normal	No	Flu 15	2009	3	8	66.45	4.85943380146549	0.822443630846322	5.18859476155403	1.09747184221029	0.115834309432798	0.389163042184121	3	[65,99]	2	0	FALSE	0.329160960088537	Flu 15_SLVP015-031_2009
73	SLVP015-031	Female	Caucasian or White	2010_SLVP015-031	R Deltoid	fluzoneSD	Normal	No	Flu 15	2010	4	8	67.53	5.58165279488472	1.80383934792766	7.67750967178041	1.37506153670398	2.40620172771437	1.22050816363615	3	[65,99]	3	1	TRUE	2.09585687689569	Flu 15_SLVP015-031_2010
74	SLVP015-031	Female	Caucasian or White	2014_SLVP015-031	L Upper Extremity	fluzoneHD	Normal	No	Flu 15	2014	7	8	71	3.20713526980142	0.810646306617381	6.85526142822069	0.866666666666667	2.94704287956145	0.298366170932455	3	[65,99]	2	1	FALSE	3.64812615841927	Flu 15_SLVP015-031_2014
75	SLVP015-031	Female	Caucasian or White	2015_SLVP015-031	R Upper Extremity	fluzoneHD	Normal	No	Flu 15	2015	8	8	72.62	3.73212344947045	0.79555806698853	7.29970587266514	0.432620496309594	3.59764653562774	0.558209503806097	3	[65,99]	1	1	FALSE	3.56758242319469	Flu 15_SLVP015-031_2015
76	SLVP015-032	Female	Caucasian or White	2009_SLVP015-032	L Deltoid	fluzoneSD	Normal	No	Flu 15	2009	2	7	79.74	6.32192809488736	0.8	6.98859476155403	0.69602043392737	1.35652041421636	0.497707102855244	3	[65,99]	3	0	TRUE	0.666666666666667	Flu 15_SLVP015-032_2009
77	SLVP015-032	Female	Caucasian or White	2010_SLVP015-032	L Deltoid	fluzoneSD	Normal	No	Flu 15	2010	3	7	80.86	5.72192809488736	0.757187779440036	7.78859476155403	0.405517502019881	2.30104164491791	1.00145960241218	3	[65,99]	3	1	TRUE	2.06666666666667	Flu 15_SLVP015-032_2010
78	SLVP015-032	Female	Caucasian or White	2014_SLVP015-032	R Upper Extremity	fluzoneHD	Normal	No	Flu 15	2014	6	7	84	2.68475141099333	0.30137235739979	4.48767900502601	1.2276163765415	1.48084545182925	1.09893327904253	3	[65,99]	1	1	FALSE	1.80292759403268	Flu 15_SLVP015-032_2014
79	SLVP015-032	Female	Caucasian or White	2015_SLVP015-032	L Upper Extremity	fluzoneHD	Normal	No	Flu 15	2015	7	7	85.82	3.53194130010798	0.595596356509928	5.66711328007255	0.237356266520426	1.68674125299486	0.475504248923144	3	[65,99]	1	1	FALSE	2.13517197996457	Flu 15_SLVP015-032_2015
80	SLVP015-033	Male	Caucasian or White	2009_SLVP015-033	L Deltoid	fluzoneSD	Normal	No	Flu 15	2009	2	7	85.13	5.85943380146549	0.372703393251994	6.85526142822069	0.635959467611297	1.52288384252846	0.751626697771179	3	[65,99]	3	0	TRUE	0.995827626755204	Flu 15_SLVP015-033_2009
81	SLVP015-033	Male	Caucasian or White	2010_SLVP015-033	R Deltoid	fluzoneSD	Normal	No	Flu 15	2010	3	7	86.2	6.70654948442678	1.27389662613254	7.78859476155403	0.405517502019881	0.257721258830457	2.0877564987827	3	[65,99]	4	0	TRUE	1.08204527712724	Flu 15_SLVP015-033_2010
82	SLVP015-033	Male	Caucasian or White	2014_SLVP015-033	L Upper Extremity	fluzoneHD	Normal	No	Flu 15	2014	6	7	99	4.34567101556905	1.07780454355886	4.10545293475609	0.713564518167194	-0.467619979827396	1.03754493537226	3	[65,99]	2	0	FALSE	-0.24021808081296	Flu 15_SLVP015-033_2014
83	SLVP015-033	Male	Caucasian or White	2015_SLVP015-033	L Upper Extremity	fluzoneHD	Normal	No	Flu 15	2015	7	7	99	4.49085620075423	0.951283116741905	7.49970587266514	1.12172706347768	4.27007534707838	1.03652447616433	3	[65,99]	2	1	FALSE	3.00884967191091	Flu 15_SLVP015-033_2015
84	SLVP015-034	Female	Caucasian or White	2009_SLVP015-034	L Deltoid	fluzoneSD	Normal	No	Flu 15	2009	2	4	73.95	4.85526142822069	0.819213715162967	5.52610046813216	1.13835590479371	0.767509270028194	0.606261919735822	3	[65,99]	2	0	FALSE	0.670839039911463	Flu 15_SLVP015-034_2009
85	SLVP015-035	Female	Caucasian or White	2009_SLVP015-035	L Deltoid	fluzoneSD	Normal	No	Flu 15	2009	2	6	69.08	3.25754247590989	0.13786784943876	3.96713288856154	0.578723247473798	0.171017896737231	0.291282976767507	3	[65,99]	1	0	FALSE	0.709590412651647	Flu 15_SLVP015-035_2009
86	SLVP015-035	Female	Caucasian or White	2010_SLVP015-035	L Deltoid	fluzoneSD	Normal	No	Flu 15	2010	3	6	70.06	3.49352425522556	0.611096358544309	4.09352425522556	1.10927050948954	-0.750399733031864	1.18501645755395	3	[65,99]	1	0	FALSE	0.600000000000001	Flu 15_SLVP015-035_2010
87	SLVP015-035	Female	Caucasian or White	2015_SLVP015-035	L Upper Extremity	fluzoneHD	Normal	No	Flu 15	2015	6	6	75.14	2.82253303681881	0.119148198803216	4.90819837942629	1.22772662434059	1.30212769900464	0.912155132736083	3	[65,99]	1	0	FALSE	2.08566534260748	Flu 15_SLVP015-035_2015
88	SLVP015-036	Female	Caucasian or White	2015_SLVP015-036	R Upper Extremity	fluzoneHD	Normal	No	Flu 15	2015	4	4	99	3.99879011613712	1.06206009929106	5.50838052878877	1.32491781194289	1.11637551465395	0.781427470113395	3	[65,99]	2	0	FALSE	1.50959041265165	Flu 15_SLVP015-036_2015
89	SLVP015-037	Male	Caucasian or White	2009_SLVP015-037	L Deltoid	fluzoneSD	Abnormal	Yes	Flu 15	2009	2	7	76.24	4.98859476155403	0.133333333333333	5.32192809488736	0.2	0.507430618075135	0.744804612071397	3	[65,99]	2	0	FALSE	0.333333333333333	Flu 15_SLVP015-037_2009
90	SLVP015-037	Male	Caucasian or White	2010_SLVP015-037	L Deltoid	fluzoneSD	Normal	No	Flu 15	2010	3	7	77.25	5.34910010167629	1.11098750503803	4.78859476155403	0.569600249687835	-2.13803808607831	1.4244673141509	3	[65,99]	3	0	TRUE	-0.560505340122263	Flu 15_SLVP015-037_2010
91	SLVP015-037	Male	Caucasian or White	2014_SLVP015-037	L Upper Extremity	fluzoneHD	Normal	No	Flu 15	2014	6	7	81	3.12919585543777	0.281794790139218	3.26252918877111	0.160356524843871	-0.234951297141909	0.0854012542687282	3	[65,99]	2	0	FALSE	0.133333333333333	Flu 15_SLVP015-037_2014
92	SLVP015-037	Male	Caucasian or White	2015_SLVP015-037	R Upper Extremity	fluzoneHD	Normal	No	Flu 15	2015	7	7	82.23	3.6360806029174	0.850795965480963	4.34567101556905	0.878157048818031	-0.720881027306114	0.415404513029271	3	[65,99]	1	0	FALSE	0.709590412651647	Flu 15_SLVP015-037_2015
93	SLVP015-038	Male	Caucasian or White	2010_SLVP015-038	L Deltoid	fluzoneSD	Normal	No	Flu 15	2010	1	4	99	6.72192809488736	0.4	6.65526142822069	0.785988408170107	-0.397447533630993	0.855394094194444	3	[65,99]	4	0	TRUE	-0.0666666666666664	Flu 15_SLVP015-038_2010
94	SLVP015-038	Male	Caucasian or White	2014_SLVP015-038	L Upper Extremity	fluzoneHD	Normal	No	Flu 15	2014	4	4	99	4.10957172478891	0.969377143851057	6.36637253933181	0.429182398129511	2.18926058730708	0.390303403928568	3	[65,99]	2	1	FALSE	2.2568008145429	Flu 15_SLVP015-038_2014
95	SLVP015-040	Female	Caucasian or White	2009_SLVP015-040	R Deltoid	fluzoneSD	Normal	No	Flu 15	2009	2	7	72.81	5.19276713479882	0.93542649889667	5.52192809488736	1.13724814061547	0.248208257249198	0.342157923597394	3	[65,99]	2	0	FALSE	0.329160960088537	Flu 15_SLVP015-040_2009
96	SLVP015-040	Female	Caucasian or White	2010_SLVP015-040	R Deltoid	fluzoneSD	Normal	No	Flu 15	2010	3	7	73.86	5.38859476155403	1.16809436452902	6.9287977279865	1.06875113120744	1.22304515038707	0.573781699100056	3	[65,99]	3	0	TRUE	1.54020296643248	Flu 15_SLVP015-040_2010
97	SLVP015-040	Female	Caucasian or White	2013_SLVP015-040	R Upper Extremity	fluzoneSD	Normal	No	Flu 15	2013	5	7	76.9	3.77957461082468	0.934613897828912	3.87957461082468	0.874304650044137	-0.257618049751844	0.076051030910163	4	[65,99]	2	0	FALSE	0.1	Flu 15_SLVP015-040_2013
98	SLVP015-040	Female	Caucasian or White	2014_SLVP015-040	L Upper Extremity	fluzoneHD	Normal	No	Flu 15	2014	6	7	77	2.17615230223014	0.483185042226275	6.13027324855167	0.662807015961393	3.0871866121706	0.766000836813989	3	[65,99]	1	1	FALSE	3.95412094632153	Flu 15_SLVP015-040_2014
99	SLVP015-040	Female	Caucasian or White	2015_SLVP015-040	L Upper Extremity	fluzoneHD	Normal	No	Flu 15	2015	7	7	78.86	2.82253303681881	0.119148198803216	6.69952372330266	1.53506015089174	3.30321646242276	1.36763807592292	3	[65,99]	1	1	FALSE	3.87699068648386	Flu 15_SLVP015-040_2015
100	SLVP015-041	Male	Caucasian or White	2009_SLVP015-041	L Deltoid	fluzoneSD	Normal	No	Flu 15	2009	2	8	67.58	5.85526142822069	0.371184290855335	6.52610046813216	0.397930219260331	1.30419579163097	0.950785138409892	3	[65,99]	3	0	TRUE	0.670839039911463	Flu 15_SLVP015-041_2009
101	SLVP015-041	Male	Caucasian or White	2010_SLVP015-041	R Deltoid	fluzoneSD	Normal	No	Flu 15	2010	3	8	68.55	7.32192809488736	0.2	7.52192809488736	0.503322295684717	0.299959193472213	1.31026795415607	3	[65,99]	4	0	TRUE	0.199999999999999	Flu 15_SLVP015-041_2010
102	SLVP015-041	Male	Caucasian or White	2013_SLVP015-041	L Upper Extremity	fluzoneSD	Normal	No	Flu 15	2013	6	8	71.62	4.06664651237576	0.74375741895197	5.04233332977178	0.584392078308983	0.645537191413272	0.420157289059769	4	[65,99]	2	0	FALSE	0.975686817396014	Flu 15_SLVP015-041_2013
103	SLVP015-041	Male	Caucasian or White	2014_SLVP015-041	R Upper Extremity	fluzoneHD	Normal	No	Flu 15	2014	7	8	72	3.12919585543777	0.281794790139218	6.09970587266514	0.327353774725696	2.33879821326497	0.691158719446256	3	[65,99]	2	1	FALSE	2.97051001722737	Flu 15_SLVP015-041_2014
104	SLVP015-041	Male	Caucasian or White	2015_SLVP015-041	L Upper Extremity	fluzoneHD	Normal	No	Flu 15	2015	8	8	73.65	4.34567101556905	0.878157048818031	6.07900434890239	2.26298840422387	2.36483966715373	2.42747228260478	3	[65,99]	2	1	FALSE	1.73333333333335	Flu 15_SLVP015-041_2015
105	SLVP015-044	Male	Caucasian or White	2009_SLVP015-044	L Deltoid	fluzoneSD	Normal	No	Flu 15	2009	2	5	73.58	5.32192809488736	0.416333199893226	4.98859476155403	0.133333333333333	-0.710242305953178	0.477522043628048	3	[65,99]	2	0	FALSE	-0.333333333333333	Flu 15_SLVP015-044_2009
106	SLVP015-044	Male	Caucasian or White	2010_SLVP015-044	R Deltoid	fluzoneSD	Normal	No	Flu 15	2010	3	5	74.59	5.38859476155403	0.533333333333333	5.07750967178041	0.464011130949076	-1.76729079528558	0.581118884530364	3	[65,99]	3	0	TRUE	-0.311085089773613	Flu 15_SLVP015-044_2010
107	SLVP015-045	Female	Caucasian or White	2009_SLVP015-045	L Deltoid	fluzoneSD	Normal	No	Flu 15	2009	2	7	69.52	3.96713288856154	0.578723247473798	4.6337995552282	1.24468008439717	0.601406484618439	0.717040460983554	3	[65,99]	1	0	FALSE	0.666666666666666	Flu 15_SLVP015-045_2009
108	SLVP015-045	Female	Caucasian or White	2010_SLVP015-045	R Deltoid	fluzoneSD	Normal	No	Flu 15	2010	3	7	70.57	4.14910010167629	0.887073640966375	6.63988281776012	1.3364998383161	1.96386051851617	0.848966762558737	3	[65,99]	2	1	FALSE	2.49078271608383	Flu 15_SLVP015-045_2010
109	SLVP015-045	Female	Caucasian or White	2013_SLVP015-045	L Upper Extremity	fluzoneSD	Normal	No	Flu 15	2013	6	7	73.54	2.1877913886843	0.41579277951207	4.09510075364675	0.68768634981856	1.24901399931371	0.447658566553887	4	[65,99]	1	0	FALSE	1.90730936496245	Flu 15_SLVP015-045_2013
110	SLVP015-045	Female	Caucasian or White	2015_SLVP015-045	L Upper Extremity	fluzoneHD	Normal	No	Flu 15	2015	7	7	75.61	2.82253303681881	0.119148198803216	4.70819837942629	1.0509836920821	0.935944652756729	0.76973335849919	3	[65,99]	1	0	FALSE	1.88566534260748	Flu 15_SLVP015-045_2015
111	SLVP015-046	Female	Caucasian or White	2009_SLVP015-046	L Deltoid	fluzoneSD	Normal	No	Flu 15	2009	2	6	81.73	2.8360806029174	0.335179473859466	6.65526142822069	0.74236858171067	3.32896648229696	0.253883147703869	3	[65,99]	1	1	FALSE	3.81918082530329	Flu 15_SLVP015-046_2009
112	SLVP015-046	Female	Caucasian or White	2010_SLVP015-046	R Deltoid	fluzoneSD	Abnormal	Yes	Flu 15	2010	3	6	82.74	5.03801501190268	1.07371733791402	7.07750967178041	1.06964628539463	1.29638947016822	1.39308603699433	3	[65,99]	2	0	FALSE	2.03949465987774	Flu 15_SLVP015-046_2010
113	SLVP015-046	Female	Caucasian or White	2013_SLVP015-046	R Upper Extremity	fluzoneSD	Normal	No	Flu 15	2013	6	6	85.77	3.56347820608031	0.469686238349481	5.75842973451615	0.31262246709079	1.99289081931774	0.358053159517748	4	[65,99]	2	1	FALSE	2.19495152843583	Flu 15_SLVP015-046_2013
114	SLVP015-047	Male	Caucasian or White	2009_SLVP015-047	L Deltoid	fluzoneSD	Normal	No	Flu 15	2009	2	3	22.94	7.52192809488736	1.17189305541646	8.66793843095787	0.877419372282932	3.12885855203327	1.65706059563923	3	[18,65)	4	1	TRUE	1.14601033607051	Flu 15_SLVP015-047_2009
115	SLVP015-047	Male	Caucasian or White	2010_SLVP015-047	L Deltoid	fluzoneSD	Normal	No	Flu 15	2010	3	3	23.92	7.53691638528549	0.769118931414475	8.38820444149158	0.334174586125108	1.24847553808393	0.432912806343653	3	[18,65)	4	0	TRUE	0.851288056206089	Flu 15_SLVP015-047_2010
116	SLVP015-048	Female	Caucasian or White	2010_SLVP015-048	L Deltoid	fluzoneSD	Normal	No	Flu 15	2010	2	7	88.4	4.25526142822069	0.52068331172711	6.58859476155403	0.569600249687836	2.09704427659529	0.4702423218057	3	[65,99]	2	1	FALSE	2.33333333333333	Flu 15_SLVP015-048_2010
117	SLVP015-048	Female	Caucasian or White	2013_SLVP015-048	L Upper Extremity	fluzoneSD	Normal	No	Flu 15	2013	5	7	99	3.90754247590989	0.716410597255348	4.77623692502741	0.832742155050274	0.672701229806836	0.725144618222317	4	[65,99]	2	0	FALSE	0.86869444911752	Flu 15_SLVP015-048_2013
118	SLVP015-048	Female	Caucasian or White	2014_SLVP015-048	L Upper Extremity	fluzoneHD	Normal	No	Flu 15	2014	6	7	99	2.22059674667458	0.677547633168449	2.99586252210444	0.41067986071241	0.0440048878052414	0.570522709617819	3	[65,99]	1	0	FALSE	0.775265775429856	Flu 15_SLVP015-048_2014
119	SLVP015-048	Female	Caucasian or White	2015_SLVP015-048	L Upper Extremity	fluzoneHD	Normal	No	Flu 15	2015	7	7	99	4.34548886620657	0.698036629067129	5.2002644640434	0.248909735598106	-0.00801916618158864	0.460201626626642	3	[65,99]	2	0	FALSE	0.854775597836833	Flu 15_SLVP015-048_2015
120	SLVP015-049	Male	Asian	2009_SLVP015-049	R Deltoid	fluzoneSD	Normal	No	Flu 15	2009	2	2	31.6	5.85943380146549	0.372703393251994	6.85526142822069	0.371184290855335	1.61112573943331	0.715616420474586	3	[18,65)	3	0	TRUE	0.995827626755204	Flu 15_SLVP015-049_2009
121	SLVP015-050	Female	Caucasian or White	2009_SLVP015-050	L Deltoid	fluzoneSD	Normal	No	Flu 15	2009	2	6	84.51	3.43596637421884	0.752619444407045	4.34984338881384	1.15286219919305	0.69850928733693	0.665578884162286	3	[65,99]	1	0	FALSE	0.913877014595007	Flu 15_SLVP015-050_2009
122	SLVP015-050	Female	Caucasian or White	2010_SLVP015-050	L Deltoid	fluzoneSD	Normal	No	Flu 15	2010	3	6	85.5	4.74910010167629	1.48680746582198	5.12192809488736	1.33166562369588	-0.461233559398516	0.285666194361219	3	[65,99]	2	0	FALSE	0.37282799321107	Flu 15_SLVP015-050_2010
123	SLVP015-050	Female	Caucasian or White	2013_SLVP015-050	L Upper Extremity	fluzoneSD	Normal	No	Flu 15	2013	6	6	88.6	3.04738180133594	0.319292167367768	3.73014487274698	0.41543199108682	0.48313146099707	0.450046929959756	4	[65,99]	1	0	FALSE	0.682763071411033	Flu 15_SLVP015-050_2013
124	SLVP015-051	Female	Caucasian or White	2009_SLVP015-051	L Deltoid	fluzoneSD	Normal	No	Flu 15	2009	2	8	63.71	4.98859476155403	0.133333333333333	5.99276713479882	0.135467719065876	1.20067056243977	0.429143711661534	3	[18,65)	2	0	FALSE	1.0041723732448	Flu 15_SLVP015-051_2009
125	SLVP015-051	Female	Caucasian or White	2010_SLVP015-051	L Deltoid	fluzoneSD	Normal	No	Flu 15	2010	3	8	64.72	5.12192809488736	0.901849950564579	5.94417633844708	0.889707858858798	0.314644217906058	0.222558512289441	3	[18,65)	3	0	FALSE	0.82224824355972	Flu 15_SLVP015-051_2010
126	SLVP015-051	Female	Caucasian or White	2013_SLVP015-051	R Upper Extremity	fluzoneSD	Normal	No	Flu 15	2013	6	8	67.62	5.3988393218645	1.1723975349136	6.837167935778	1.04131197679667	2.30028610288497	0.554739818574356	4	[65,99]	3	1	TRUE	1.4383286139135	Flu 15_SLVP015-051_2013
127	SLVP015-051	Female	Caucasian or White	2014_SLVP015-051	L Upper Extremity	fluzoneHD	Normal	No	Flu 15	2014	7	8	68	4.97211960142275	1.57730695748969	6.98859476155403	1.28754719438853	2.24173767538621	0.344504179571425	3	[65,99]	3	1	FALSE	2.01647516013127	Flu 15_SLVP015-051_2014
128	SLVP015-051	Female	Caucasian or White	2015_SLVP015-051	L Upper Extremity	fluzoneHD	Normal	No	Flu 15	2015	8	8	69.74	6.05507927885822	1.04786481798599	7.36637253933182	1.48390542442637	2.58468182548758	1.22216893172306	3	[65,99]	3	1	TRUE	1.3112932604736	Flu 15_SLVP015-051_2015
129	SLVP015-052	Female	Caucasian or White	2009_SLVP015-052	R Deltoid	fluzoneSD	Normal	No	Flu 15	2009	2	8	78.22	4.52192809488736	0.6	5.18859476155403	1.09747184221029	0.451665395470507	0.7536390239479	3	[65,99]	2	0	FALSE	0.666666666666666	Flu 15_SLVP015-052_2009
130	SLVP015-052	Female	Caucasian or White	2010_SLVP015-052	L Deltoid	fluzoneSD	Normal	No	Flu 15	2010	3	8	79.25	3.88243343500962	0.620690441432362	5.06705482454905	1.80469286776196	0.553928528513389	1.65170709647484	3	[65,99]	2	0	FALSE	1.18462138953942	Flu 15_SLVP015-052_2010
131	SLVP015-052	Female	Caucasian or White	2013_SLVP015-052	L Upper Extremity	fluzoneSD	Normal	No	Flu 15	2013	6	8	82.27	2.26461872992491	0.140144989784109	2.56461872992491	0.16935636066125	-0.481360460144077	0.170050799660088	4	[65,99]	1	0	FALSE	0.3	Flu 15_SLVP015-052_2013
132	SLVP015-052	Female	Caucasian or White	2014_SLVP015-052	L Upper Extremity	fluzoneHD	Normal	No	Flu 15	2014	7	8	83	1.90948563556347	0.294467340953758	4.40561457134196	0.789114703055872	1.80477958553435	0.475491475979694	3	[65,99]	1	1	FALSE	2.49612893577849	Flu 15_SLVP015-052_2014
133	SLVP015-052	Female	Caucasian or White	2015_SLVP015-052	L Upper Extremity	fluzoneHD	Normal	No	Flu 15	2015	8	8	84.35	2.82253303681881	0.119148198803216	4.81233768223571	1.16240736570638	1.35321346104275	1.08654808672415	3	[65,99]	1	0	FALSE	1.98980464541691	Flu 15_SLVP015-052_2015
134	SLVP015-053	Female	Caucasian or White	2009_SLVP015-053	L Deltoid	fluzoneSD	Normal	No	Flu 15	2009	2	7	79.66	5.19276713479882	0.93542649889667	7.43429382972663	1.21373967898627	3.47368274331462	1.99056714227327	3	[65,99]	2	1	FALSE	2.24152669492781	Flu 15_SLVP015-053_2009
135	SLVP015-053	Female	Caucasian or White	2010_SLVP015-053	L Deltoid	fluzoneSD	Normal	No	Flu 15	2010	3	7	80.61	6.26213106131984	1.20744351709209	6.87750967178041	1.36207910608641	0.65286450891145	0.760848828775876	3	[65,99]	3	0	TRUE	0.615378610460577	Flu 15_SLVP015-053_2010
136	SLVP015-053	Female	Caucasian or White	2013_SLVP015-053	R Upper Extremity	fluzoneSD	Normal	No	Flu 15	2013	6	7	83.67	5.79367392787072	1.31061655767357	5.79367392787072	1.31061655767357	0.0698274062484645	0.407459960251926	4	[65,99]	3	0	TRUE	0	Flu 15_SLVP015-053_2013
137	SLVP015-053	Female	Caucasian or White	2015_SLVP015-053	L Upper Extremity	fluzoneHD	Normal	No	Flu 15	2015	7	7	85.63	5.24153171275962	1.53503540036689	6.0417138621221	1.80196476697906	0.69246936131181	0.706041445753344	3	[65,99]	3	0	FALSE	0.800182149362477	Flu 15_SLVP015-053_2015
138	SLVP015-054	Female	Caucasian or White	2009_SLVP015-054	L Deltoid	fluzoneSD	Normal	No	Flu 15	2009	2	5	79.67	4.21233768223571	1.4908407475822	6.81840997027579	1.19392486585256	3.08132120516406	0.394435255513134	3	[65,99]	2	1	FALSE	2.60607228804007	Flu 15_SLVP015-054_2009
139	SLVP015-054	Female	Caucasian or White	2010_SLVP015-054	L Deltoid	fluzoneSD	Normal	No	Flu 15	2010	3	5	80.69	5.12192809488736	0.901849950564579	6.25526142822069	1.65864737394996	0.836922160002976	1.32835715554047	3	[65,99]	3	0	FALSE	1.13333333333333	Flu 15_SLVP015-054_2010
140	SLVP015-054	Female	Caucasian or White	2013_SLVP015-054	L Upper Extremity	fluzoneSD	Normal	No	Flu 15	2013	5	5	83.75	3.57957461082468	0.604928032311501	4.56233768223571	0.675463687469295	0.785787233839095	0.220637813362167	4	[65,99]	2	0	FALSE	0.982763071411033	Flu 15_SLVP015-054_2013
141	SLVP015-055	Female	Caucasian or White	2009_SLVP015-055	L Deltoid	fluzoneSD	Normal	No	Flu 15	2009	2	4	85.6	5.65943380146549	0.468766779956206	6.65526142822069	0.466666666666667	1.558707838504	0.338853180838825	3	[65,99]	3	0	TRUE	0.995827626755203	Flu 15_SLVP015-055_2009
142	SLVP015-055	Female	Caucasian or White	2010_SLVP015-055	L Deltoid	fluzoneSD	Normal	No	Flu 15	2010	3	4	86.6	6.81084300511375	1.02147411819445	7.98859476155403	1.07289846262874	1.63180001612735	0.995687454357258	3	[65,99]	4	1	TRUE	1.17775175644028	Flu 15_SLVP015-055_2010
143	SLVP015-057	Female	Caucasian or White	2009_SLVP015-057	R Deltoid	fluzoneSD	Normal	No	Flu 15	2009	2	3	86.87	5.98859476155403	0.69602043392737	6.32192809488736	0.916515138991168	0.795525626936067	1.0823674146078	3	[65,99]	3	0	TRUE	0.333333333333333	Flu 15_SLVP015-057_2009
144	SLVP015-057	Female	Caucasian or White	2010_SLVP015-057	R Deltoid	fluzoneSD	Normal	No	Flu 15	2010	3	3	87.87	5.98859476155403	1.76760981114171	7.67750967178041	1.37506153670398	1.64311622419391	1.1687449805398	3	[65,99]	3	1	TRUE	1.68891491022639	Flu 15_SLVP015-057_2010
145	SLVP015-058	Female	Caucasian or White	2009_SLVP015-058	L Deltoid	fluzoneSD	Normal	No	Flu 15	2009	2	8	67.69	4.34567101556905	1.40397998646305	5.65526142822069	0.74236858171067	1.15431009329185	0.434014671253375	3	[65,99]	2	0	FALSE	1.30959041265165	Flu 15_SLVP015-058_2009
146	SLVP015-058	Female	Caucasian or White	2010_SLVP015-058	R Deltoid	fluzoneSD	Normal	No	Flu 15	2010	3	8	68.61	4.44831946155139	1.09816612172607	6.03294085109081	1.91907862272707	0.888524788886446	1.40466030010488	3	[65,99]	2	0	FALSE	1.58462138953942	Flu 15_SLVP015-058_2010
147	SLVP015-058	Female	Caucasian or White	2013_SLVP015-058	R Upper Extremity	fluzoneSD	Normal	No	Flu 15	2013	6	8	71.66	6.52192809488736	0.778888096369862	7.7792852357831	0.827611746063331	3.007073586987	0.764493748055566	4	[65,99]	4	1	TRUE	1.25735714089574	Flu 15_SLVP015-058_2013
148	SLVP015-058	Female	Caucasian or White	2014_SLVP015-058	L Upper Extremity	fluzoneHD	Normal	No	Flu 15	2014	7	8	72	6.98859476155403	1.28754719438853	6.98859476155403	1.28754719438853	0.561407629772114	0.316854277363041	3	[65,99]	4	0	TRUE	0	Flu 15_SLVP015-058_2014
149	SLVP015-058	Female	Caucasian or White	2015_SLVP015-058	L Upper Extremity	fluzoneHD	Normal	No	Flu 15	2015	8	8	73.6	5.92192809488736	0.6	7.36637253933181	0.857501394736653	2.45647010695995	0.942813067861579	3	[65,99]	3	1	TRUE	1.44444444444445	Flu 15_SLVP015-058_2015
150	SLVP015-059	Female	Caucasian or White	2009_SLVP015-059	R Deltoid	fluzoneSD	Normal	No	Flu 15	2009	2	3	87.41	4.85526142822069	0.819213715162967	5.52192809488736	1.13724814061547	0.6606671096066	0.697371027069109	3	[65,99]	2	0	FALSE	0.666666666666667	Flu 15_SLVP015-059_2009
151	SLVP015-059	Female	Caucasian or White	2010_SLVP015-059	R Deltoid	fluzoneSD	Normal	No	Flu 15	2010	3	3	88.43	4.74910010167629	1.11830069320554	7.43988281776012	1.67686255832753	2.20028006983469	1.688603580511	3	[65,99]	2	1	FALSE	2.69078271608383	Flu 15_SLVP015-059_2010
152	SLVP015-060	Male	Caucasian or White	2009_SLVP015-060	L Deltoid	fluzoneSD	Normal	No	Flu 15	2009	2	5	84.92	3.50274726958407	1.11558245646917	3.50274726958407	1.11558245646917	-0.202110239077612	0.395924157470618	3	[65,99]	1	0	FALSE	0	Flu 15_SLVP015-060_2009
153	SLVP015-060	Male	Caucasian or White	2010_SLVP015-060	R Deltoid	fluzoneSD	Normal	No	Flu 15	2010	3	5	85.94	5.41084300511375	0.357617461064288	6.25526142822069	0.768837506311387	0.75327067677811	0.945285082755008	3	[65,99]	3	0	TRUE	0.844418423106947	Flu 15_SLVP015-060_2010
154	SLVP015-060	Male	Caucasian or White	2013_SLVP015-060	L Upper Extremity	fluzoneSD	Normal	No	Flu 15	2013	5	5	89.02	3.51327482540264	0.876181886382119	4.31607625045346	0.830054663682864	0.764204244206209	0.712613820650902	4	[65,99]	2	0	FALSE	0.802801425050823	Flu 15_SLVP015-060_2013
155	SLVP015-061	Male	Caucasian or White	2009_SLVP015-061	R Deltoid	fluzoneSD	Normal	No	Flu 15	2009	2	6	74.2	4.98859476155403	0.133333333333333	5.32192809488736	0.416333199893226	0.362748991032446	0.398580120927483	3	[65,99]	2	0	FALSE	0.333333333333333	Flu 15_SLVP015-061_2009
156	SLVP015-061	Male	Caucasian or White	2010_SLVP015-061	L Deltoid	fluzoneSD	Normal	No	Flu 15	2010	3	6	75.23	4.14910010167629	0.55398523851935	4.74910010167629	1.11830069320554	-0.279785964386949	0.600946692737335	3	[65,99]	2	0	FALSE	0.600000000000001	Flu 15_SLVP015-061_2010
157	SLVP015-061	Male	Caucasian or White	2013_SLVP015-061	L Upper Extremity	fluzoneSD	Normal	No	Flu 15	2013	6	6	78.28	3.70754247590989	0.821682558163488	3.90754247590989	0.716410597255348	-0.120726675583399	0.267709054859262	4	[65,99]	2	0	FALSE	0.2	Flu 15_SLVP015-061_2013
158	SLVP015-062	Female	Caucasian or White	2009_SLVP015-062	L Deltoid	fluzoneSD	Normal	No	Flu 15	2009	2	6	65.16	6.65526142822069	1.29786148892879	8.76762716305997	0.572527268350121	3.86017906465422	0.779200322275649	3	[65,99]	3	1	TRUE	2.11236573483927	Flu 15_SLVP015-062_2009
159	SLVP015-062	Female	Caucasian or White	2010_SLVP015-062	L Deltoid	fluzoneSD	Abnormal	No	Flu 15	2010	3	6	66.19	5.98859476155403	0.982061324177083	7.70654948442678	0.893415482590522	1.67227513429528	1.20356990140989	3	[65,99]	3	1	TRUE	1.71795472287276	Flu 15_SLVP015-062_2010
160	SLVP015-062	Female	Caucasian or White	2013_SLVP015-062	R Upper Extremity	fluzoneSD	Normal	No	Flu 15	2013	5	6	69.2	5.91176742031342	1.21123542514342	7.337167935778	0.873260567866186	2.43895864991394	0.608900418729135	4	[65,99]	3	1	TRUE	1.42540051546458	Flu 15_SLVP015-062_2013
161	SLVP015-062	Female	Caucasian or White	2015_SLVP015-062	L Upper Extremity	fluzoneHD	Normal	No	Flu 15	2015	6	6	71.22	5.70838052878877	1.52690865966389	7.78859476155403	1.29786148892879	3.02276134957373	0.26651398878771	3	[65,99]	3	1	TRUE	2.08021423276526	Flu 15_SLVP015-062_2015
162	SLVP015-063	Female	Caucasian or White	2009_SLVP015-063	L Deltoid	fluzoneSD	Normal	No	Flu 15	2009	2	2	62.5	4.14567101556905	0.992675956592989	6.18859476155403	1.6746475582774	1.7707289113772	1.890031488176	3	[18,65)	2	0	FALSE	2.04292374598498	Flu 15_SLVP015-063_2009
163	SLVP015-064	Female	Caucasian or White	2009_SLVP015-064	L Deltoid	fluzoneSD	Normal	No	Flu 15	2009	2	7	69.96	4.85526142822069	0.819213715162967	5.19276713479882	0.93542649889667	0.149321559014601	0.224392183015429	3	[65,99]	2	0	FALSE	0.33750570657813	Flu 15_SLVP015-064_2009
164	SLVP015-064	Female	Caucasian or White	2010_SLVP015-064	R Deltoid	fluzoneSD	Normal	No	Flu 15	2010	3	7	71.02	4.25526142822069	0.52068331172711	5.43988281776012	1.64350564909269	0.516122181151925	1.68823266079614	3	[65,99]	2	0	FALSE	1.18462138953942	Flu 15_SLVP015-064_2010
165	SLVP015-064	Female	Caucasian or White	2013_SLVP015-064	L Upper Extremity	fluzoneSD	Normal	No	Flu 15	2013	6	7	74.03	1.43950217445119	0.401635536203142	2.81461872992491	0.984065678896674	0.426427040103849	0.646968825283532	4	[65,99]	1	0	FALSE	1.37511655547372	Flu 15_SLVP015-064_2013
166	SLVP015-064	Female	Caucasian or White	2015_SLVP015-064	R Upper Extremity	fluzoneHD	Normal	No	Flu 15	2015	7	7	76.04	4.24153171275962	0.689882090108016	4.90838052878877	1.0711109507163	-0.0667656896675198	0.378835771687627	3	[65,99]	2	0	FALSE	0.666848816029144	Flu 15_SLVP015-064_2015
167	SLVP015-065	Female	Caucasian or White	2009_SLVP015-065	L Deltoid	fluzoneSD	Normal	No	Flu 15	2009	2	8	27.43	6.52192809488736	0.305505046330389	7.52192809488736	0.832666399786454	1.83314948652709	0.812955216047081	3	[18,65)	3	0	TRUE	1	Flu 15_SLVP015-065_2009
168	SLVP015-065	Female	Caucasian or White	2010_SLVP015-065	L Deltoid	fluzoneSD	Normal	No	Flu 15	2010	3	8	28.36	7.30654948442678	0.742993795632389	7.92192809488736	0.8	0.902856709471442	0.620085412095161	3	[18,65)	4	0	TRUE	0.615378610460577	Flu 15_SLVP015-065_2010
169	SLVP015-065	Female	Caucasian or White	2013_SLVP015-065	L Upper Extremity	fluzoneSD	Normal	No	Flu 15	2013	6	8	31.4	6.84176306784948	0.236839046326189	6.84176306784948	0.236839046326189	0.360743004821001	0.211200544273664	4	[18,65)	4	0	TRUE	0	Flu 15_SLVP015-065_2013
170	SLVP015-065	Female	Caucasian or White	2014_SLVP015-065	L Upper Extremity	fluzoneSD	Normal	No	Flu 15	2014	7	8	32	5.92192809488736	0.382970843102535	6.37192809488736	0.377491721763537	0.914899773065919	0.430372030534991	4	[18,65)	3	0	TRUE	0.45	Flu 15_SLVP015-065_2014
171	SLVP015-065	Female	Caucasian or White	2015_SLVP015-065	L Upper Extremity	fluzoneSD	Normal	No	Flu 15	2015	8	8	33.42	4.86176742031341	0.69460692691665	5.86176742031341	1.15003734691671	1.1540825258437	0.779533967778638	4	[18,65)	2	1	FALSE	1	Flu 15_SLVP015-065_2015
172	SLVP015-066	Male	Caucasian or White	2009_SLVP015-066	L Deltoid	fluzoneSD	Normal	No	Flu 15	2009	2	8	76.04	4.98859476155403	0.133333333333333	5.98859476155403	0.592546294487706	1.27686836894333	0.755499516847906	3	[65,99]	2	0	FALSE	1	Flu 15_SLVP015-066_2009
173	SLVP015-066	Male	Caucasian or White	2010_SLVP015-066	R Deltoid	fluzoneSD	Normal	No	Flu 15	2010	3	8	77.06	5.03801501190268	1.07371733791402	5.41084300511375	0.779673167717132	-0.342290492654395	0.16993230074746	3	[65,99]	2	0	FALSE	0.37282799321107	Flu 15_SLVP015-066_2010
174	SLVP015-066	Male	Caucasian or White	2013_SLVP015-066	R Upper Extremity	fluzoneSD	Normal	No	Flu 15	2013	6	8	80.05	3.29738180133594	0.556960684190823	3.92900434890238	0.681319735104722	0.111567810352765	0.322440302743664	4	[65,99]	2	0	FALSE	0.631622547566435	Flu 15_SLVP015-066_2013
175	SLVP015-066	Male	Caucasian or White	2014_SLVP015-066	R Upper Extremity	fluzoneHD	Normal	No	Flu 15	2014	7	8	81	2.33364414792992	0.129904179556125	2.81808474432666	0.310468143896218	0.152073666707126	0.249900470543228	3	[65,99]	1	0	FALSE	0.484440596396746	Flu 15_SLVP015-066_2014
176	SLVP015-066	Male	Caucasian or White	2015_SLVP015-066	R Upper Extremity	fluzoneHD	Normal	No	Flu 15	2015	8	8	82.09	3.53194130010798	0.595596356509928	4.70819837942629	1.0509836920821	0.154244695964389	0.879965171423446	3	[65,99]	1	0	FALSE	1.17625707931831	Flu 15_SLVP015-066_2015
177	SLVP015-067	Male	Caucasian or White	2009_SLVP015-067	L Deltoid	fluzoneSD	Normal	No	Flu 15	2009	2	7	88.49	4.98859476155403	0.133333333333333	6.98859476155403	1.07289846262874	2.71760753738365	1.3064607942221	3	[65,99]	2	1	FALSE	2	Flu 15_SLVP015-067_2009
178	SLVP015-067	Male	Caucasian or White	2010_SLVP015-067	R Deltoid	fluzoneSD	Normal	No	Flu 15	2010	3	7	89.52	6.26213106131984	1.20744351709209	7.1287977279865	1.10492309860793	0.631645905751244	1.06871427107305	3	[65,99]	3	0	TRUE	0.866666666666667	Flu 15_SLVP015-067_2010
179	SLVP015-067	Male	Caucasian or White	2013_SLVP015-067	R Upper Extremity	fluzoneSD	Normal	No	Flu 15	2013	6	7	99	6.00842973451615	0.232699807316497	5.31493572660886	0.650751091476335	-1.37475472495402	0.755152679933569	4	[65,99]	3	0	TRUE	-0.69349400790728	Flu 15_SLVP015-067_2013
180	SLVP015-067	Male	Caucasian or White	2015_SLVP015-067	L Upper Extremity	fluzoneHD	Normal	No	Flu 15	2015	7	7	99	5.17504719545543	1.15267911008013	7.36637253933181	0.857501394736653	2.84182591225471	0.340857191929588	3	[65,99]	2	1	FALSE	2.19132534387637	Flu 15_SLVP015-067_2015
181	SLVP015-068	Female	Caucasian or White	2010_SLVP015-068	L Deltoid	fluzoneSD	Normal	No	Flu 15	2010	2	3	89.07	3.8337995552282	0.288919132118241	6.01084300511375	0.617420415105382	1.35584682910597	0.561039747599002	3	[65,99]	2	0	FALSE	2.17704344988554	Flu 15_SLVP015-068_2010
182	SLVP015-069	Male	Caucasian or White	2009_SLVP015-069	L Deltoid	fluzoneSD	Normal	No	Flu 15	2009	2	8	72.51	5.99276713479882	0.135467719065876	6.32192809488736	0.416333199893226	0.576698815725564	0.228818868903966	3	[65,99]	3	0	TRUE	0.329160960088537	Flu 15_SLVP015-069_2009
183	SLVP015-069	Male	Caucasian or White	2010_SLVP015-069	R Deltoid	fluzoneSD	Normal	No	Flu 15	2010	3	8	73.52	6.85526142822069	1.3531855420123	8.72192809488736	0.8	3.19079052979555	1.5124649325308	3	[65,99]	4	1	TRUE	1.86666666666667	Flu 15_SLVP015-069_2010
184	SLVP015-069	Male	Caucasian or White	2013_SLVP015-069	R Upper Extremity	fluzoneSD	Normal	No	Flu 15	2013	6	8	76.55	6.84176306784948	0.236839046326189	7.10526142822069	0.157233018867608	1.01073493241975	0.622484897696466	4	[65,99]	4	0	TRUE	0.263498360371215	Flu 15_SLVP015-069_2013
185	SLVP015-069	Male	Caucasian or White	2014_SLVP015-069	L Upper Extremity	fluzoneHD	Normal	No	Flu 15	2014	7	8	77	6.12192809488736	0.461880215351701	6.83303920599847	0.0888888888888865	1.36265176586216	0.838580790153339	3	[65,99]	4	1	TRUE	0.711111111111113	Flu 15_SLVP015-069_2014
186	SLVP015-069	Male	Caucasian or White	2015_SLVP015-069	R Upper Extremity	fluzoneHD	Normal	No	Flu 15	2015	8	8	78.59	5.25678212668016	1.20841180882983	6.96637253933181	0.155555555555553	2.08078277320566	0.955426025512614	3	[65,99]	3	1	FALSE	1.70959041265165	Flu 15_SLVP015-069_2015
187	SLVP015-070	Male	Caucasian or White	2009_SLVP015-070	L Deltoid	fluzoneSD	Normal	No	Flu 15	2009	2	6	78.52	3.96713288856154	0.578723247473798	5.99276713479882	0.135467719065876	1.96073291286264	0.812573253435139	3	[65,99]	1	1	FALSE	2.02563424623729	Flu 15_SLVP015-070_2009
188	SLVP015-070	Male	Caucasian or White	2010_SLVP015-070	L Deltoid	fluzoneSD	Normal	No	Flu 15	2010	3	6	79.65	5.72192809488736	0.757187779440036	7.43988281776012	0.807383452592847	1.57151815220438	0.90297256359344	3	[65,99]	3	1	TRUE	1.71795472287276	Flu 15_SLVP015-070_2010
189	SLVP015-070	Male	Caucasian or White	2013_SLVP015-070	R Upper Extremity	fluzoneSD	Normal	No	Flu 15	2013	5	6	82.61	5.1488393218645	0.974594540155547	5.59233332977178	0.820486958092168	0.518738131864987	0.461924100752511	4	[65,99]	3	0	FALSE	0.44349400790728	Flu 15_SLVP015-070_2013
190	SLVP015-070	Male	Caucasian or White	2014_SLVP015-070	R Upper Extremity	fluzoneHD	Normal	No	Flu 15	2014	6	6	83	3.75434567169267	0.966458867871254	5.56344494529913	1.41259213547761	1.55152077737669	0.641981946055239	3	[65,99]	2	1	FALSE	1.80909927360645	Flu 15_SLVP015-070_2014
191	SLVP015-071	Male	Caucasian or White	2009_SLVP015-071	R Deltoid	fluzoneSD	Normal	No	Flu 15	2009	2	4	99	4.52192809488736	0.6	4.52192809488736	0.6	-0.275976458802681	0.0202639636296774	3	[65,99]	2	0	FALSE	0	Flu 15_SLVP015-071_2009
192	SLVP015-071	Male	Caucasian or White	2010_SLVP015-071	R Deltoid	fluzoneSD	Normal	No	Flu 15	2010	3	4	99	5.67750967178041	0.349223973273326	7.68976572174137	1.30028673045608	3.0709121730116	1.92231729183927	3	[65,99]	3	1	TRUE	2.01225604996096	Flu 15_SLVP015-071_2010
193	SLVP015-072	Female	Caucasian or White	2009_SLVP015-072	L Deltoid	fluzoneSD	Normal	No	Flu 15	2009	2	8	62.66	5.92610046813216	1.44712999301403	6.25526142822069	1.50702060739431	0.522037947865982	0.383167481067606	3	[18,65)	3	0	TRUE	0.329160960088537	Flu 15_SLVP015-072_2009
194	SLVP015-072	Female	Caucasian or White	2010_SLVP015-072	L Deltoid	fluzoneSD	Normal	No	Flu 15	2010	3	8	63.69	4.48243343500962	1.22022679040092	6.63988281776012	1.3364998383161	1.69657551224836	0.754297879641289	3	[18,65)	2	1	FALSE	2.15744938275049	Flu 15_SLVP015-072_2010
195	SLVP015-072	Female	Caucasian or White	2013_SLVP015-072	L Upper Extremity	fluzoneSD	Normal	No	Flu 15	2013	6	8	66.76	3.69624127749135	0.515626230151084	3.84567101556905	0.475686404056003	-0.169887900764297	0.498092266049885	4	[65,99]	2	0	FALSE	0.149429738077703	Flu 15_SLVP015-072_2013
196	SLVP015-072	Female	Caucasian or White	2014_SLVP015-072	L Upper Extremity	fluzoneHD	Normal	No	Flu 15	2014	7	8	67	3.88323071253387	0.826102971905825	4.40561457134196	0.789114703055872	0.320900822077777	0.427173614097659	3	[65,99]	2	0	FALSE	0.522383858808094	Flu 15_SLVP015-072_2014
197	SLVP015-072	Female	Caucasian or White	2015_SLVP015-072	R Upper Extremity	fluzoneHD	Normal	No	Flu 15	2015	8	8	68.8	2.82253303681881	0.119148198803216	5.37504719545543	1.27986144199343	1.9045242996207	1.09232595758544	3	[65,99]	1	1	FALSE	2.55251415863663	Flu 15_SLVP015-072_2015
198	SLVP015-073	Female	Caucasian or White	2009_SLVP015-073	R Deltoid	fluzoneSD	Normal	No	Flu 15	2009	2	7	89.7	4.30463859513967	0.915740504293359	5.18859476155403	1.09747184221029	0.716180266039504	0.475798279588704	3	[65,99]	2	0	FALSE	0.88395616641436	Flu 15_SLVP015-073_2009
199	SLVP015-073	Female	Caucasian or White	2010_SLVP015-073	R Deltoid	fluzoneSD	Normal	No	Flu 15	2010	3	7	99	5.09960751775748	1.88084709030506	8.31833715031283	1.68599543767795	4.89868773625282	1.11037074616524	3	[65,99]	2	1	FALSE	3.21872963255535	Flu 15_SLVP015-073_2010
200	SLVP015-073	Female	Caucasian or White	2013_SLVP015-073	R Upper Extremity	fluzoneSD	Normal	No	Flu 15	2013	6	7	99	5.47843408698008	1.10487610385927	6.737167935778	1.06239350324926	2.1113821493833	0.540051767495908	4	[65,99]	3	1	TRUE	1.25873384879792	Flu 15_SLVP015-073_2013
201	SLVP015-073	Female	Caucasian or White	2014_SLVP015-073	L Upper Extremity	fluzoneHD	Normal	No	Flu 15	2014	7	7	99	6.66393608434432	1.72935607618827	7.25526142822069	1.22383731671239	1.0573466088439	0.426943020673528	3	[65,99]	4	0	TRUE	0.591325343876373	Flu 15_SLVP015-073_2014
202	SLVP015-074	Male	Caucasian or White	2009_SLVP015-074	L Deltoid	fluzoneSD	Normal	No	Flu 15	2009	2	3	22.07	5.19276713479882	0.93542649889667	5.52192809488736	1.13724814061547	0.248208257249198	0.342157923597394	3	[18,65)	2	0	FALSE	0.329160960088537	Flu 15_SLVP015-074_2009
203	SLVP015-074	Male	Caucasian or White	2010_SLVP015-074	L Deltoid	fluzoneSD	Normal	No	Flu 15	2010	3	3	23.09	6.32192809488736	1.7925772879665	7.72192809488736	1.8	1.82310079498766	1.45994227804329	3	[18,65)	3	1	TRUE	1.4	Flu 15_SLVP015-074_2010
204	SLVP015-075	Male	Caucasian or White	2009_SLVP015-075	R Deltoid	fluzoneSD	Normal	No	Flu 15	2009	2	4	26.65	5.19276713479882	0.93542649889667	5.65943380146549	0.468766779956206	0.551066551667508	0.658775065152362	3	[18,65)	2	0	FALSE	0.466666666666667	Flu 15_SLVP015-075_2009
205	SLVP015-075	Male	Caucasian or White	2015_SLVP015-075	R Upper Extremity	fluzoneSD	Normal	No	Flu 15	2015	4	4	32.68	3.17534966642115	0.757759779405089	4.13973528539862	0.654209008005256	-0.156723463026298	0.381960933395737	4	[18,65)	1	0	FALSE	0.96438561897747	Flu 15_SLVP015-075_2015
206	SLVP015-076	Female	Asian	2009_SLVP015-076	L Deltoid	fluzoneSD	Normal	No	Flu 15	2009	2	4	25.53	7.58859476155403	0.635959467611297	7.58859476155403	0.635959467611297	0.644144225621579	0.143666606504295	3	[18,65)	4	0	TRUE	0	Flu 15_SLVP015-076_2009
207	SLVP015-076	Female	Asian	2010_SLVP015-076	L Deltoid	fluzoneSD	Normal	No	Flu 15	2010	3	4	26.54	8.18859476155403	0.705533682950557	8.85526142822071	0.656590520119753	1.76802465795469	0.724462479597536	3	[18,65)	4	1	TRUE	0.66666666666668	Flu 15_SLVP015-076_2010
208	SLVP015-077	Female	Caucasian or White	2009_SLVP015-077	R Deltoid	fluzoneSD	Normal	No	Flu 15	2009	2	2	87.69	6.32192809488736	0.416333199893226	6.32192809488736	0.416333199893226	0.336005625591608	0.146487797838727	3	[65,99]	3	0	TRUE	0	Flu 15_SLVP015-077_2009
209	SLVP015-079	Male	Caucasian or White	2009_SLVP015-079	R Deltoid	fluzoneSD	Normal	No	Flu 15	2009	2	8	26.49	5.52610046813216	1.13835590479371	7.38859476155403	1.3531855420123	3.27810999747314	1.06906686507768	3	[18,65)	3	1	TRUE	1.86249429342187	Flu 15_SLVP015-079_2009
210	SLVP015-079	Male	Caucasian or White	2010_SLVP015-079	R Deltoid	fluzoneSD	Normal	No	Flu 15	2010	3	8	27.5	7.41084300511375	1.31784942033298	7.41084300511375	1.31784942033298	-0.187118080569728	0.268222043885096	3	[18,65)	4	0	TRUE	0	Flu 15_SLVP015-079_2010
211	SLVP015-079	Male	Caucasian or White	2013_SLVP015-079	L Upper Extremity	fluzoneSD	Normal	No	Flu 15	2013	6	8	30.55	6.0052614282207	0.736545993132812	6.75526142822069	0.765216018883266	1.62265785561393	0.882919198820083	4	[18,65)	3	1	TRUE	0.749999999999997	Flu 15_SLVP015-079_2013
212	SLVP015-079	Male	Caucasian or White	2014_SLVP015-079	R Upper Extremity	fluzoneSD	Normal	No	Flu 15	2014	7	8	31	5.8052614282207	0.779066392834683	5.8052614282207	0.779066392834683	0.256386457326534	0.251763367208005	4	[18,65)	3	0	TRUE	0	Flu 15_SLVP015-079_2014
213	SLVP015-079	Male	Caucasian or White	2015_SLVP015-079	L Upper Extremity	fluzoneSD	Normal	No	Flu 15	2015	8	8	32.44	5.46415031710958	0.68510069549152	6.65526142822069	1.15854314646552	1.98610370002443	1.4010279309764	4	[18,65)	3	1	TRUE	1.19111111111111	Flu 15_SLVP015-079_2015
214	SLVP015-080	Female	Asian	2009_SLVP015-080	L Deltoid	fluzoneSD	Normal	No	Flu 15	2009	2	6	99	3.96713288856154	0.578723247473798	5.85526142822069	1.39204086785474	1.75390024800297	1.09213478616863	3	[65,99]	1	0	FALSE	1.88812853965916	Flu 15_SLVP015-080_2009
215	SLVP015-080	Female	Asian	2013_SLVP015-080	R Upper Extremity	fluzoneSD	Normal	No	Flu 15	2013	5	6	99	4.22957461082468	0.991924380639942	4.31827341240613	1.25743522536842	-0.20484894384792	0.486107986067607	4	[65,99]	2	0	FALSE	0.0886988015814518	Flu 15_SLVP015-080_2013
216	SLVP015-080	Female	Asian	2015_SLVP015-080	L Upper Extremity	fluzoneHD	Normal	No	Flu 15	2015	6	6	99	5.90838052878877	2.01349436755515	8.38859476155404	1.60138828659525	5.17070712696471	0.810139724879567	3	[65,99]	3	1	TRUE	2.48021423276527	Flu 15_SLVP015-080_2015
217	SLVP015-081	Male	Caucasian or White	2009_SLVP015-081	L Deltoid	fluzoneSD	Normal	No	Flu 15	2009	2	3	26	7.72192809488736	1.02632028788938	7.92192809488736	0.832666399786453	1.05009938401004	0.31139243202229	3	[18,65)	4	0	TRUE	0.2	Flu 15_SLVP015-081_2009
218	SLVP015-081	Male	Caucasian or White	2010_SLVP015-081	L Deltoid	fluzoneSD	Normal	No	Flu 15	2010	3	3	26.93	7.38859476155404	1.36788563524556	7.82942224008644	1.35260524164661	0.872557111311926	0.617310270791764	3	[18,65)	4	0	TRUE	0.4408274785324	Flu 15_SLVP015-081_2010
219	SLVP015-082	Female	Caucasian or White	2009_SLVP015-082	R Deltoid	fluzoneSD	Normal	No	Flu 15	2009	2	7	62.14	4.52192809488736	0.6	5.87900434890238	1.85733714409868	1.73568166449439	2.7069019253052	3	[18,65)	2	0	FALSE	1.35707625401502	Flu 15_SLVP015-082_2009
220	SLVP015-082	Female	Caucasian or White	2010_SLVP015-082	R Deltoid	fluzoneSD	Normal	No	Flu 15	2010	3	7	63.22	6.32192809488736	0.305505046330389	6.92192809488736	0.529150262212918	0.445220735589379	0.321699525049271	3	[18,65)	3	0	TRUE	0.6	Flu 15_SLVP015-082_2010
221	SLVP015-082	Female	Caucasian or White	2013_SLVP015-082	R Upper Extremity	fluzoneSD	Normal	No	Flu 15	2013	5	7	66.12	3.29738180133594	0.556960684190823	4.09567101556905	0.549078380764941	0.154477947041616	0.192039527975941	4	[65,99]	2	0	FALSE	0.798289214233103	Flu 15_SLVP015-082_2013
222	SLVP015-082	Female	Caucasian or White	2014_SLVP015-082	L Upper Extremity	fluzoneHD	Normal	No	Flu 15	2014	6	7	67	3.04030696654889	0.108026041618678	4.8417138621221	0.995399388243527	1.22037562141533	0.85802954115545	3	[65,99]	2	0	FALSE	1.80140689557321	Flu 15_SLVP015-082_2014
223	SLVP015-082	Female	Caucasian or White	2015_SLVP015-082	R Upper Extremity	fluzoneHD	Normal	No	Flu 15	2015	7	7	68.22	4.58689904730729	0.855513500588797	5.77504719545543	1.81570858633049	1.25643190550902	1.80001319916958	3	[65,99]	2	0	FALSE	1.18814814814815	Flu 15_SLVP015-082_2015
224	SLVP015-083	Female	Caucasian or White	2009_SLVP015-083	L Deltoid	fluzoneSD	Normal	No	Flu 15	2009	2	2	27.99	3.67900434890238	0.751509277357481	6.32610046813216	0.415350776311864	2.61769108744186	0.362530691903903	3	[18,65)	1	1	FALSE	2.64709611922978	Flu 15_SLVP015-083_2009
225	SLVP015-084	Male	Caucasian or White	2009_SLVP015-084	L Deltoid	fluzoneSD	Normal	No	Flu 15	2009	2	6	99	4.98859476155403	0.133333333333333	5.65943380146549	0.293954011126191	0.822690853597183	0.664301386297216	3	[65,99]	2	0	FALSE	0.670839039911463	Flu 15_SLVP015-084_2009
226	SLVP015-084	Male	Caucasian or White	2010_SLVP015-084	L Deltoid	fluzoneSD	Normal	No	Flu 15	2010	3	6	99	5.34417633844708	0.291425840053585	7.52192809488736	0.503322295684717	2.46099184469484	1.04764309508371	3	[65,99]	3	1	TRUE	2.17775175644028	Flu 15_SLVP015-084_2010
227	SLVP015-084	Male	Caucasian or White	2013_SLVP015-084	L Upper Extremity	fluzoneSD	Normal	No	Flu 15	2013	6	6	99	4.83973528539862	0.664149572550969	5.70842973451614	0.285393637369322	0.910188712376069	0.605303016319136	4	[65,99]	3	0	FALSE	0.86869444911752	Flu 15_SLVP015-084_2013
228	SLVP015-085	Male	Caucasian or White	2009_SLVP015-085	L Deltoid	fluzoneSD	Normal	No	Flu 15	2009	2	2	30.11	7.65526142822069	0.4371625682868	8.18859476155403	0.176383420737639	1.70878386608357	0.500201985838305	3	[18,65)	4	0	TRUE	0.533333333333334	Flu 15_SLVP015-085_2009
229	SLVP015-086	Male	Asian	2009_SLVP015-086	L Deltoid	fluzoneSD	Normal	No	Flu 15	2009	2	2	24.29	3.81233768223571	0.661637594258478	5.98859476155403	0.592546294487706	1.9348319162006	1.14636466405581	3	[18,65)	1	1	FALSE	2.17625707931831	Flu 15_SLVP015-086_2009
230	SLVP015-087	Female	Caucasian or White	2009_SLVP015-087	L Deltoid	fluzoneSD	Normal	No	Flu 15	2009	2	8	85.31	5.65943380146549	0.468766779956206	5.98859476155403	1.07289846262874	0.592122441277903	1.30652730555253	3	[65,99]	3	0	TRUE	0.329160960088537	Flu 15_SLVP015-087_2009
231	SLVP015-087	Female	Caucasian or White	2010_SLVP015-087	L Deltoid	fluzoneSD	Normal	No	Flu 15	2010	3	8	86.28	5.65526142822069	1.07289846262874	6.59546439465317	1.090395938456	0.612014463765568	0.243987566293702	3	[65,99]	3	0	TRUE	0.940202966432476	Flu 15_SLVP015-087_2010
232	SLVP015-087	Female	Caucasian or White	2013_SLVP015-087	L Upper Extremity	fluzoneSD	Normal	No	Flu 15	2013	6	8	89.34	4.04624127749134	0.825388014852955	4.75583169014299	0.655367147635075	0.385025842356696	0.494825374815471	4	[65,99]	2	0	FALSE	0.709590412651647	Flu 15_SLVP015-087_2013
233	SLVP015-087	Female	Caucasian or White	2014_SLVP015-087	L Upper Extremity	fluzoneHD	Normal	No	Flu 15	2014	7	8	99	4.57211960142275	1.17812301597055	6.78859476155403	0.811035004039763	2.12059471922899	0.550185575514096	3	[65,99]	3	1	FALSE	2.21647516013127	Flu 15_SLVP015-087_2014
234	SLVP015-087	Female	Caucasian or White	2015_SLVP015-087	L Upper Extremity	fluzoneHD	Normal	No	Flu 15	2015	8	8	99	5.05507927885822	0.176555545774298	6.03303920599847	0.55288245798332	1.05233272546455	0.413065230736357	3	[65,99]	2	0	FALSE	0.977959927140256	Flu 15_SLVP015-087_2015
235	SLVP015-089	Female	Caucasian or White	2009_SLVP015-089	R Deltoid	fluzoneSD	Normal	No	Flu 15	2009	2	8	82.99	8.19048568933001	1.27887718391157	8.19048568933001	1.27887718391157	1.16263315792479	0.608751470612587	3	[65,99]	4	0	TRUE	0	Flu 15_SLVP015-089_2009
236	SLVP015-089	Female	Caucasian or White	2010_SLVP015-089	L Deltoid	fluzoneSD	Normal	No	Flu 15	2010	3	8	83.97	6.85526142822069	1.3531855420123	8.85526142822071	0.656590520119753	3.53436750010111	0.445693250177513	3	[65,99]	4	1	TRUE	2.00000000000001	Flu 15_SLVP015-089_2010
237	SLVP015-089	Female	Caucasian or White	2013_SLVP015-089	L Upper Extremity	fluzoneSD	Normal	No	Flu 15	2013	6	8	87.06	6.77192809488736	0.660176744011279	6.77192809488736	0.660176744011279	0.245005682967501	0.193186625008522	4	[65,99]	4	0	TRUE	0	Flu 15_SLVP015-089_2013
238	SLVP015-089	Female	Caucasian or White	2014_SLVP015-089	L Upper Extremity	fluzoneHD	Normal	No	Flu 15	2014	7	8	88	6.78859476155403	0.811035004039763	7.25526142822069	1.22383731671239	1.26077730617965	0.866119687111827	3	[65,99]	4	1	TRUE	0.466666666666666	Flu 15_SLVP015-089_2014
239	SLVP015-089	Female	Caucasian or White	2015_SLVP015-089	L Upper Extremity	fluzoneHD	Normal	No	Flu 15	2015	8	8	89.06	6.52192809488736	0.6	7.38859476155403	1.27714960404453	1.65136902949466	1.36693176591473	3	[65,99]	3	1	TRUE	0.866666666666666	Flu 15_SLVP015-089_2015
240	SLVP015-090	Female	Asian	2009_SLVP015-090	L Deltoid	fluzoneSD	Normal	No	Flu 15	2009	2	8	30.1	5.21222345353715	0.455312387199331	5.54555678687048	0.788451242308828	0.537691635047418	0.668584879464279	3	[18,65)	2	0	FALSE	0.333333333333333	Flu 15_SLVP015-090_2009
241	SLVP015-090	Female	Asian	2010_SLVP015-090	R Deltoid	fluzoneSD	Normal	No	Flu 15	2010	3	8	31.15	7.12192809488736	0.6	7.38859476155403	0.768837506311386	0.544037134853064	0.877770054618358	3	[18,65)	4	0	TRUE	0.266666666666667	Flu 15_SLVP015-090_2010
242	SLVP015-090	Female	Asian	2013_SLVP015-090	L Upper Extremity	fluzoneSD	Normal	No	Flu 15	2013	6	8	34.29	4.39624127749135	0.703715265804628	5.70842973451614	0.285393637369322	1.20021924958264	0.615464635490344	4	[18,65)	2	0	FALSE	1.3121884570248	Flu 15_SLVP015-090_2013
243	SLVP015-090	Female	Asian	2014_SLVP015-090	L Upper Extremity	fluzoneSD	Normal	No	Flu 15	2014	7	8	35	5.12843408698008	0.553566560015634	6.07192809488736	0.45	1.3443628512208	0.865362806757019	4	[18,65)	3	0	FALSE	0.94349400790728	Flu 15_SLVP015-090_2014
244	SLVP015-090	Female	Asian	2015_SLVP015-090	L Upper Extremity	fluzoneSD	Normal	No	Flu 15	2015	8	8	36.22	4.02957461082468	0.751620590701347	4.32957461082468	0.820612094219173	-0.406703618401936	0.522826778358496	4	[18,65)	2	0	FALSE	0.3	Flu 15_SLVP015-090_2015
245	SLVP015-091	Female	Other	2009_SLVP015-091	L Deltoid	fluzoneSD	Normal	No	Flu 15	2009	2	3	26	5.52192809488736	1.13724814061547	7.38859476155403	1.3531855420123	2.90177068401525	0.583185959487328	3	[18,65)	3	1	TRUE	1.86666666666667	Flu 15_SLVP015-091_2009
246	SLVP015-091	Female	Other	2010_SLVP015-091	R Deltoid	fluzoneSD	Normal	No	Flu 15	2010	3	3	26.97	6.52192809488736	1.2	7.87750967178043	1.51646889659634	2.83514199229614	1.12252697579737	3	[18,65)	3	1	TRUE	1.35558157689307	Flu 15_SLVP015-091_2010
247	SLVP015-092	Male	Caucasian or White	2009_SLVP015-092	R Deltoid	fluzoneSD	Normal	No	Flu 15	2009	2	6	28.28	4.34567101556905	1.40397998646305	6.65526142822069	1.0088497300281	2.01482882220053	1.13143524280462	3	[18,65)	2	1	FALSE	2.30959041265165	Flu 15_SLVP015-092_2009
248	SLVP015-092	Male	Caucasian or White	2010_SLVP015-092	R Deltoid	fluzoneSD	Normal	No	Flu 15	2010	3	6	29.22	5.38859476155403	0.635959467611297	7.98859476155403	1.07289846262874	3.81816307116267	0.668375177902145	3	[18,65)	3	1	TRUE	2.6	Flu 15_SLVP015-092_2010
249	SLVP015-092	Male	Caucasian or White	2013_SLVP015-092	L Upper Extremity	fluzoneSD	Normal	No	Flu 15	2013	6	6	32.36	5.38916502347633	1.00576029641458	5.95526142822069	0.548735921105145	0.74795882458121	0.649515617580368	4	[18,65)	3	0	TRUE	0.566096404744367	Flu 15_SLVP015-092_2013
250	SLVP015-093	Male	Caucasian or White	2009_SLVP015-093	R Deltoid	fluzoneSD	Normal	No	Flu 15	2009	2	6	24.19	4.52192809488736	0.6	5.99276713479882	0.696432458732057	1.66768601665631	0.687848781842575	3	[18,65)	2	0	FALSE	1.47083903991146	Flu 15_SLVP015-093_2009
251	SLVP015-093	Male	Caucasian or White	2010_SLVP015-093	L Deltoid	fluzoneSD	Normal	No	Flu 15	2010	3	6	25.14	5.11498612821805	1.44896021255771	5.72192809488736	0.871779788708135	-0.177752033835426	0.525533762921703	3	[18,65)	3	0	FALSE	0.606941966669306	Flu 15_SLVP015-093_2010
252	SLVP015-093	Male	Caucasian or White	2013_SLVP015-093	L Upper Extremity	fluzoneSD	Normal	No	Flu 15	2013	5	6	28.21	3.58014487274698	0.545732076695745	5.37192809488736	0.262995563967658	1.31224319166573	0.462534096307215	4	[18,65)	2	1	FALSE	1.79178322214038	Flu 15_SLVP015-093_2013
253	SLVP015-093	Male	Caucasian or White	2015_SLVP015-093	L Upper Extremity	fluzoneSD	Normal	No	Flu 15	2015	6	6	30.19	3.85754247590989	0.880232022644793	4.93973528539863	1.07811336275143	0.307411295423716	0.616194782166431	4	[18,65)	1	0	FALSE	1.08219280948874	Flu 15_SLVP015-093_2015
254	SLVP015-094	Female	Other	2009_SLVP015-094	R Deltoid	fluzoneSD	Normal	No	Flu 15	2009	2	6	29.02	4.32409491387799	0.433759170797277	5.65943380146549	0.293954011126191	1.38815577029287	0.399707249960782	3	[18,65)	2	0	FALSE	1.3353388875875	Flu 15_SLVP015-094_2009
255	SLVP015-094	Female	Other	2010_SLVP015-094	R Deltoid	fluzoneSD	Normal	No	Flu 15	2010	3	6	30.04	5.65526142822069	0.266666666666667	7.43988281776012	0.807383452592847	1.88412495481071	0.960320844976293	3	[18,65)	3	1	TRUE	1.78462138953942	Flu 15_SLVP015-094_2010
256	SLVP015-094	Female	Other	2013_SLVP015-094	L Upper Extremity	fluzoneSD	Normal	No	Flu 15	2013	6	6	33.02	5.52306861873196	0.960864333780358	6.60526142822069	0.262995563967658	1.08708034423923	0.266584069183025	4	[18,65)	3	0	TRUE	1.08219280948873	Flu 15_SLVP015-094_2013
257	SLVP015-095	Female	Other	2009_SLVP015-095	L Deltoid	fluzoneSD	Normal	No	Flu 15	2009	2	4	24.74	6.18859476155403	1.6746475582774	7.76762716305997	1.0708967618358	2.92328843887954	0.665576699298751	3	[18,65)	3	1	TRUE	1.57903240150594	Flu 15_SLVP015-095_2009
258	SLVP015-095	Female	Other	2010_SLVP015-095	L Deltoid	fluzoneSD	Normal	No	Flu 15	2010	3	4	25.76	6.25526142822069	1.65864737394996	8.52192809488737	1.31148770486041	4.2039191347377	1.12630179985553	3	[18,65)	3	1	TRUE	2.26666666666668	Flu 15_SLVP015-095_2010
259	SLVP015-096	Male	Other	2009_SLVP015-096	L Deltoid	fluzoneSD	Normal	No	Flu 15	2009	2	3	21.56	6.32192809488736	0.416333199893226	6.32192809488736	0.416333199893226	0.336005625591608	0.146487797838727	3	[18,65)	3	0	TRUE	0	Flu 15_SLVP015-096_2009
260	SLVP015-097	Female	Caucasian or White	2009_SLVP015-097	L Deltoid	fluzoneSD	Normal	No	Flu 15	2009	2	6	85.16	5.18859476155403	1.09747184221029	6.52192809488736	1.70098010962308	1.87538133033149	1.13159355035153	3	[65,99]	2	0	FALSE	1.33333333333333	Flu 15_SLVP015-097_2009
261	SLVP015-097	Female	Caucasian or White	2010_SLVP015-097	L Deltoid	fluzoneSD	Normal	No	Flu 15	2010	3	6	86.17	6.05526142822069	0.968389269755597	6.61084300511375	0.829372668257805	0.160641031842702	0.325033846074267	3	[65,99]	3	0	TRUE	0.555581576893053	Flu 15_SLVP015-097_2010
262	SLVP015-097	Female	Caucasian or White	2014_SLVP015-097	L Upper Extremity	fluzoneHD	Normal	No	Flu 15	2014	6	6	99	7.1663725393318	0.244444444444444	4.68734950256669	1.17432725453049	-1.47286948458783	1.55011749430681	3	[65,99]	4	0	TRUE	-2.47902303676512	Flu 15_SLVP015-097_2014
263	SLVP015-098	Male	Caucasian or White	2009_SLVP015-098	L Deltoid	fluzoneSD	Normal	No	Flu 15	2009	2	2	26.25	5.19259084679268	2.0372602719686	7.03968696602245	1.11786126440395	2.24375596492969	0.448219946434237	3	[18,65)	2	1	FALSE	1.84709611922978	Flu 15_SLVP015-098_2009
264	SLVP015-099	Female	Caucasian or White	2015_SLVP015-099	L Upper Extremity	fluzoneHD	Normal	No	Flu 15	2015	3	3	78.31	4.58689904730729	0.855513500588797	7.69970587266515	1.37777777777779	4.51368532529559	1.24977556244753	3	[65,99]	2	1	FALSE	3.11280682535787	Flu 15_SLVP015-099_2015
265	SLVP015-100	Female	Caucasian or White	2013_SLVP015-100	L Upper Extremity	fluzoneSD	Normal	No	Flu 15	2013	3	4	87.77	4.73274291712013	0.852278228899461	4.39624127749135	0.703715265804628	-0.98581616898398	0.568993778741843	4	[65,99]	3	0	FALSE	-0.336501639628785	Flu 15_SLVP015-100_2013
266	SLVP015-100	Female	Caucasian or White	2015_SLVP015-100	L Upper Extremity	fluzoneHD	Normal	No	Flu 15	2015	4	4	89.82	3.99879011613712	1.06206009929106	6.0417138621221	1.60636557320158	1.72612519407931	1.22241894225793	3	[65,99]	2	1	FALSE	2.04292374598498	Flu 15_SLVP015-100_2015
267	SLVP015-102	Male	Caucasian or White	2013_SLVP015-102	R Upper Extremity	fluzoneSD	Normal	No	Flu 15	2013	2	4	77.45	4.33274291712013	0.853701307550579	4.33274291712013	0.853701307550579	-0.298997947006993	0.321987451404395	4	[65,99]	2	0	FALSE	0	Flu 15_SLVP015-102_2013
268	SLVP015-102	Male	Caucasian or White	2014_SLVP015-102	R Upper Extremity	fluzoneHD	Abnormal	Yes	Flu 15	2014	3	4	78	3.75434567169267	0.966458867871254	4.62783679356418	0.577360298268895	0.516952242435878	0.794916461402677	3	[65,99]	2	0	FALSE	0.873491121871507	Flu 15_SLVP015-102_2014
269	SLVP015-102	Male	Caucasian or White	2015_SLVP015-102	R Upper Extremity	fluzoneHD	Normal	No	Flu 15	2015	4	4	79.47	4.45678212668016	0.944446128804755	4.60196731186535	1.00480175596029	-2.13803808607831	0.235063758529685	3	[65,99]	2	0	FALSE	0.145185185185187	Flu 15_SLVP015-102_2015
270	SLVP015-103	Male	Caucasian or White	2013_SLVP015-103	R Upper Extremity	fluzoneSD	Normal	No	Flu 15	2013	3	4	27.37	5.92192809488736	0.496655480858378	7.10526142822069	0.157233018867608	1.88206455526238	0.932381225315081	4	[18,65)	3	1	TRUE	1.18333333333334	Flu 15_SLVP015-103_2013
271	SLVP015-103	Male	Caucasian or White	2015_SLVP015-103	L Upper Extremity	fluzoneSD	Normal	No	Flu 15	2015	4	4	29.42	4.02957461082468	0.751620590701347	5.06176742031341	0.957688296296757	0.25072849274274	0.745558996135863	4	[18,65)	2	0	FALSE	1.03219280948873	Flu 15_SLVP015-103_2015
272	SLVP015-104	Male	Caucasian or White	2013_SLVP015-104	L Upper Extremity	fluzoneSD	Normal	No	Flu 15	2013	3	5	81.15	3.41290794415801	0.686515398606898	3.0860806029174	0.835755121237891	-0.712942284478355	0.62832538828084	4	[65,99]	2	0	FALSE	-0.326827341240615	Flu 15_SLVP015-104_2013
273	SLVP015-104	Male	Caucasian or White	2014_SLVP015-104	L Upper Extremity	fluzoneHD	Normal	No	Flu 15	2014	4	5	82	2.07987850101836	1.04250722083325	3.34046860313476	0.770104813533616	0.898210265471272	0.83008658809338	3	[65,99]	1	0	FALSE	1.2605901021164	Flu 15_SLVP015-104_2014
274	SLVP015-104	Male	Caucasian or White	2015_SLVP015-104	L Upper Extremity	fluzoneHD	Normal	No	Flu 15	2015	5	5	83.14	2.82253303681881	0.119148198803216	5.10838052878877	1.22881576404443	1.53149881352561	0.943343340282071	3	[65,99]	1	1	FALSE	2.28584749196996	Flu 15_SLVP015-104_2015
275	SLVP015-105	Female	Caucasian or White	2013_SLVP015-105	R Upper Extremity	fluzoneSD	Normal	No	Flu 15	2013	3	4	87.72	7.02192809488736	1.12694276695846	7.02192809488736	1.12694276695846	0.598518448489646	0.442571596964531	4	[65,99]	4	0	TRUE	0	Flu 15_SLVP015-105_2013
276	SLVP015-105	Female	Caucasian or White	2015_SLVP015-105	R Upper Extremity	fluzoneHD	Normal	No	Flu 15	2015	4	4	89.61	6.37504719545543	1.9760886139375	7.18859476155403	1.31318104023948	1.42356292886825	0.908446136207149	3	[65,99]	3	0	TRUE	0.813547566098594	Flu 15_SLVP015-105_2015
277	SLVP015-106	Male	Cauc or White,Black Af Am	2013_SLVP015-106	R Upper Extremity	fluzoneSD	Normal	No	Flu 15	2013	3	4	85.62	4.75697221398759	1.04987511439725	4.75697221398759	1.04987511439725	0.195359756020355	0.488326129514488	4	[65,99]	3	0	FALSE	0	Flu 15_SLVP015-106_2013
278	SLVP015-106	Male	Cauc or White,Black Af Am	2015_SLVP015-106	L Upper Extremity	fluzoneHD	Normal	No	Flu 15	2015	4	4	87.54	4.08052504736185	1.29253634032582	4.79011546001349	1.18430684446174	-0.281922684649458	0.501482361660775	3	[65,99]	2	0	FALSE	0.709590412651647	Flu 15_SLVP015-106_2015
279	SLVP015-108	Male	Caucasian or White	2013_SLVP015-108	L Upper Extremity	fluzoneSD	Normal	No	Flu 15	2013	3	4	31.13	5.12192809488736	0.0816496580927727	5.67192809488736	0.330403793359984	0.454088041637379	0.176127358278671	4	[18,65)	3	0	FALSE	0.55	Flu 15_SLVP015-108_2013
280	SLVP015-108	Male	Caucasian or White	2015_SLVP015-108	L Upper Extremity	fluzoneSD	Normal	No	Flu 15	2015	4	4	33.06	2.56518899184721	0.270784239056428	4.72957461082468	1.45732153367739	1.47259234941986	1.17104079933617	4	[18,65)	1	1	FALSE	2.16438561897747	Flu 15_SLVP015-108_2015
281	SLVP015-111	Male	Caucasian or White	2013_SLVP015-111	L Upper Extremity	fluzoneSD	Normal	No	Flu 15	2013	2	3	29.12	5.6482690599422	0.942765059439805	8.51404539489246	0.112848757836769	4.02087939944521	0.80068725372829	4	[18,65)	3	1	TRUE	2.86577633495026	Flu 15_SLVP015-111_2013
282	SLVP015-111	Male	Caucasian or White	2014_SLVP015-111	L Upper Extremity	fluzoneSD	Normal	No	Flu 15	2014	3	3	30	5.32843408698008	0.692027314553778	7.13291505950561	0.306392142197847	2.28378041539615	1.0196361710148	4	[18,65)	3	1	TRUE	1.80448097252553	Flu 15_SLVP015-111_2014
283	SLVP015-114	Male	Caucasian or White	2013_SLVP015-114	L Upper Extremity	fluzoneSD	Normal	No	Flu 15	2013	3	3	27.78	4.97843408698008	0.72313198581597	6.5052614282207	0.54594464513864	1.75920063440134	0.613686875726838	4	[18,65)	3	1	FALSE	1.52682734124062	Flu 15_SLVP015-114_2013
284	SLVP015-115	Male	Asian	2013_SLVP015-115	R Upper Extremity	fluzoneSD	Normal	No	Flu 15	2013	3	5	26.23	6.60526142822069	0.569844033242625	6.60526142822069	0.569844033242625	0.339329229810867	0.495331685733933	4	[18,65)	4	0	TRUE	0	Flu 15_SLVP015-115_2013
285	SLVP015-115	Male	Asian	2014_SLVP015-115	L Upper Extremity	fluzoneSD	Normal	No	Flu 15	2014	4	5	27	5.68639906602952	0.924688168321304	4.80420625654078	0.976229996093725	-0.650449300753322	0.703149021935392	4	[18,65)	3	0	TRUE	-0.882192809488733	Flu 15_SLVP015-115_2014
286	SLVP015-115	Male	Asian	2015_SLVP015-115	R Upper Extremity	fluzoneSD	Normal	No	Flu 15	2015	5	5	28.25	6.45512481619884	0.594551271781493	6.17306861873196	1.23038643934694	-1.15753584505287	1.03524373248638	4	[18,65)	3	0	TRUE	-0.282056197466877	Flu 15_SLVP015-115_2015
287	SLVP015-118	Male	Asian	2013_SLVP015-118	R Upper Extremity	fluzoneSD	Normal	No	Flu 15	2013	3	4	23.45	7.90526142822069	0.343592135468139	7.35526142822069	0.796520209689902	-0.400414795256128	1.39594994987111	4	[18,65)	4	0	TRUE	-0.55	Flu 15_SLVP015-118_2013
288	SLVP015-118	Male	Asian	2014_SLVP015-118	L Upper Extremity	fluzoneSD	Normal	No	Flu 15	2014	4	4	24	6.60526142822069	0.452462398683274	6.60526142822069	0.452462398683274	0.635178488499564	0.354061450191472	4	[18,65)	4	0	TRUE	0	Flu 15_SLVP015-118_2014
289	SLVP015-119	Female	Caucasian or White	2013_SLVP015-119	R Upper Extremity	fluzoneSD	Normal	No	Flu 15	2013	3	5	78.15	5.04233332977178	0.584392078308983	5.75842973451615	0.31262246709079	0.621586335175983	0.171311980857323	4	[65,99]	3	0	FALSE	0.716096404744368	Flu 15_SLVP015-119_2013
290	SLVP015-119	Female	Caucasian or White	2014_SLVP015-119	L Upper Extremity	fluzoneHD	Normal	No	Flu 15	2014	4	5	79	4.69677827863246	0.727444561013311	6.52192809488736	0.832666399786454	1.87831357146926	0.746255605481351	3	[65,99]	3	1	FALSE	1.8251498162549	Flu 15_SLVP015-119_2014
291	SLVP015-119	Female	Caucasian or White	2015_SLVP015-119	R Upper Extremity	fluzoneHD	Normal	No	Flu 15	2015	5	5	80.16	3.53194130010798	0.595596356509928	4.70819837942629	1.0509836920821	0.154244695964389	0.879965171423446	3	[65,99]	1	0	FALSE	1.17625707931831	Flu 15_SLVP015-119_2015
292	SLVP015-120	Female	Caucasian or White	2013_SLVP015-120	R Upper Extremity	fluzoneSD	Normal	No	Flu 15	2013	2	3	32.72	4.81176742031341	0.842401385188871	6.17192809488736	0.613052471924984	1.45291143937737	0.360023053524971	4	[18,65)	3	1	FALSE	1.36016067457394	Flu 15_SLVP015-120_2013
293	SLVP015-120	Female	Caucasian or White	2015_SLVP015-120	R Upper Extremity	fluzoneSD	Normal	No	Flu 15	2015	3	3	34.66	4.66176742031342	0.945757558597375	5.41176742031342	1.29886015295375	0.429693038209177	0.857502283136541	4	[18,65)	2	0	FALSE	0.75	Flu 15_SLVP015-120_2015
294	SLVP015-121	Female	Asian	2013_SLVP015-121	L Upper Extremity	fluzoneSD	Normal	No	Flu 15	2013	2	2	26.93	6.25526142822069	0.844590630621328	6.25526142822069	0.716472842006822	0.277131334758567	0.736767309922925	4	[18,65)	3	0	TRUE	0	Flu 15_SLVP015-121_2013
295	SLVP015-124	Female	Caucasian or White	2015_SLVP015-124	L Upper Extremity	fluzoneSD	Normal	No	Flu 15	2015	1	1	25.79	5.11176742031341	0.868910560423943	6.22192809488736	0.519615242270663	1.19013409122906	0.58517015528644	4	[18,65)	2	1	FALSE	1.11016067457395	Flu 15_SLVP015-124_2015
296	SLVP015-125	Female	Caucasian or White	2014_SLVP015-125	L Upper Extremity	fluzoneSD	Normal	No	Flu 15	2014	1	2	24	5.77192809488736	0.953502316025854	6.42192809488736	0.680685928555405	1.00697172813396	0.500888681189247	4	[18,65)	3	0	TRUE	0.649999999999999	Flu 15_SLVP015-125_2014
297	SLVP015-126	Female	Caucasian or White	2015_SLVP015-126	L Upper Extremity	fluzoneSD	Normal	No	Flu 15	2015	1	1	26.29	5.27306861873196	1.15342741413712	6.85526142822069	0.793025150224687	1.59264201054392	0.86003276224259	4	[18,65)	3	1	FALSE	1.58219280948873	Flu 15_SLVP015-126_2015
298	SLVP015-128	Male	Caucasian or White	2014_SLVP015-128	R Upper Extremity	fluzoneSD	Normal	No	Flu 15	2014	1	2	29	6.9398358963058	1.27517268250332	8.91748952759072	0.354941712333552	4.17248900843309	1.11828030668374	4	[18,65)	4	1	TRUE	1.97765363128492	Flu 15_SLVP015-128_2014
299	SLVP015-128	Male	Caucasian or White	2015_SLVP015-128	L Upper Extremity	fluzoneSD	Normal	No	Flu 15	2015	2	2	30.11	6.64702659764544	0.919613525615812	7.04702659764544	0.986067662871091	0.872795434857815	0.526225521425433	4	[18,65)	4	1	TRUE	0.4	Flu 15_SLVP015-128_2015
300	SLVP015-129	Female	Caucasian or White	2014_SLVP015-129	L Upper Extremity	fluzoneSD	Normal	No	Flu 15	2014	1	2	26	6.10526142822069	0.959311095410544	6.35526142822069	0.743116560320265	0.60496395130948	0.267171253335181	4	[18,65)	4	0	TRUE	0.25	Flu 15_SLVP015-129_2014
301	SLVP015-129	Female	Caucasian or White	2015_SLVP015-129	L Upper Extremity	fluzoneSD	Normal	No	Flu 15	2015	2	2	28.11	5.32192809488736	0.489897948556636	6.02192809488736	0.7	0.631147379911041	0.675444015145912	4	[18,65)	3	1	FALSE	0.7	Flu 15_SLVP015-129_2015
302	SLVP015-130	Male	Caucasian or White	2015_SLVP015-130	L Upper Extremity	fluzoneSD	Normal	No	Flu 15	2015	1	1	30.7	5.32306861873196	0.8266875696278	6.65591548653433	0.488979343586728	2.26383364830825	0.777864584093826	4	[18,65)	3	1	TRUE	1.33284686780237	Flu 15_SLVP015-130_2015
303	SLVP015-131	Female	Caucasian or White	2015_SLVP015-131	L Upper Extremity	fluzoneSD	Normal	No	Flu 15	2015	1	1	27.17	6.15526142822069	0.409606857581483	6.5552614282207	0.65234619302603	0.46819429679443	0.564360684711659	4	[18,65)	3	0	TRUE	0.4	Flu 15_SLVP015-131_2015
304	SLVP015-132	Female	Caucasian or White	2014_SLVP015-132	L Upper Extremity	fluzoneSD	Normal	No	Flu 15	2014	1	2	23	6.50526142822069	0.503598164324604	9.16748952759072	0.380498273223332	4.47697950598601	0.198253596213479	4	[18,65)	4	1	TRUE	2.66222809937003	Flu 15_SLVP015-132_2014
305	SLVP015-132	Female	Caucasian or White	2015_SLVP015-132	L Upper Extremity	fluzoneSD	Normal	No	Flu 15	2015	2	2	24.08	7.35526142822069	0.796520209689902	7.70526142822069	0.485626742811116	0.746226831442381	0.210976433643452	4	[18,65)	4	1	TRUE	0.35	Flu 15_SLVP015-132_2015
306	SLVP015-133	Male	Caucasian or White,Asian	2014_SLVP015-133	L Upper Extremity	fluzoneSD	Normal	No	Flu 15	2014	1	2	27	4.14290505812224	0.935585641467009	5.05957172478891	1.1187477342788	1.18654099837434	0.599541150885155	4	[18,65)	2	0	FALSE	0.916666666666665	Flu 15_SLVP015-133_2014
307	SLVP015-133	Male	Caucasian or White,Asian	2015_SLVP015-133	L Upper Extremity	fluzoneSD	Normal	No	Flu 15	2015	2	2	28.73	3.52957461082468	0.565155229598333	4.02957461082468	1.04889700553958	-0.550089149955308	0.577799963387947	4	[18,65)	1	0	FALSE	0.5	Flu 15_SLVP015-133_2015
308	SLVP015-134	Female	Caucasian or White	2014_SLVP015-134	L Upper Extremity	fluzoneSD	Normal	No	Flu 15	2014	1	2	24	7.50526142822069	1.35164508819603	8.20526142822069	0.676798016808232	1.63586224466406	0.639643971786309	4	[18,65)	4	1	TRUE	0.7	Flu 15_SLVP015-134_2014
309	SLVP015-134	Female	Caucasian or White	2015_SLVP015-134	L Upper Extremity	fluzoneSD	Normal	No	Flu 15	2015	2	2	25.52	7.20526142822069	0.783333333333334	7.85526142822069	0.860232526704263	1.83637996475635	0.963920844479576	4	[18,65)	4	1	TRUE	0.65	Flu 15_SLVP015-134_2015
310	SLVP015-135	Female	Caucasian or White,Asian	2014_SLVP015-135	L Upper Extremity	fluzoneSD	Normal	No	Flu 15	2014	1	2	29	6.42192809488736	0.680685928555405	6.67192809488736	0.585234995535981	0.753776150075785	0.402671155138335	4	[18,65)	4	0	TRUE	0.25	Flu 15_SLVP015-135_2014
311	SLVP015-135	Female	Caucasian or White,Asian	2015_SLVP015-135	L Upper Extremity	fluzoneSD	Normal	No	Flu 15	2015	2	2	30.82	6.40526142822069	0.302305952453616	7.10526142822069	0.660176744011277	1.38403226002986	0.746731853740461	4	[18,65)	3	1	TRUE	0.7	Flu 15_SLVP015-135_2015
312	SLVP015-136	Female	Asian	2014_SLVP015-136	L Upper Extremity	fluzoneSD	Normal	No	Flu 15	2014	1	1	27	4.51176742031342	0.777351031079271	5.12843408698008	0.720950254664547	0.826295483268751	0.287236794572159	4	[18,65)	3	0	FALSE	0.616666666666665	Flu 15_SLVP015-136_2014
313	SLVP015-137	Male	Caucasian or White	2014_SLVP015-137	L Upper Extremity	fluzoneSD	Normal	No	Flu 15	2014	1	2	27	6.6552614282207	1.10855260988773	8.4898358963058	0.582193722878569	3.59537704304927	0.425002818274007	4	[18,65)	4	1	TRUE	1.8345744680851	Flu 15_SLVP015-137_2014
314	SLVP015-137	Male	Caucasian or White	2015_SLVP015-137	R Upper Extremity	fluzoneSD	Normal	No	Flu 15	2015	2	2	28.61	7.54702659764544	0.779292372288709	7.84702659764544	0.593529191325708	0.559992341420916	1.56106595548344	4	[18,65)	4	1	TRUE	0.3	Flu 15_SLVP015-137_2015
315	SLVP015-138	Male	Caucasian or White	2014_SLVP015-138	L Upper Extremity	fluzoneSD	Normal	No	Flu 15	2014	1	2	23	5.32192809488736	0.697614984548545	5.57192809488736	0.499165971062398	0.542280811057192	0.235869538384185	4	[18,65)	3	0	FALSE	0.25	Flu 15_SLVP015-138_2014
316	SLVP015-138	Male	Caucasian or White	2015_SLVP015-138	L Upper Extremity	fluzoneSD	Normal	No	Flu 15	2015	2	2	24.21	5.31176742031341	1.07534195427599	6.17192809488736	0.895823643358446	0.771389724974021	0.623378823255839	4	[18,65)	3	1	FALSE	0.860160674573945	Flu 15_SLVP015-138_2015
317	SLVP015-139	Male	Caucasian or White	2014_SLVP015-139	L Upper Extremity	fluzoneSD	Normal	No	Flu 15	2014	1	2	28	3.91916680940624	0.817854267858882	4.35135961889497	0.493063976702455	0.0811168427674211	0.372497553450973	4	[18,65)	2	0	FALSE	0.432192809488735	Flu 15_SLVP015-139_2014
318	SLVP015-139	Male	Caucasian or White	2015_SLVP015-139	L Upper Extremity	fluzoneSD	Normal	No	Flu 15	2015	2	2	29.01	2.56518899184721	0.270784239056428	4.27957461082468	1.20079696062005	0.645259878224375	0.86646627978699	4	[18,65)	1	1	FALSE	1.71438561897747	Flu 15_SLVP015-139_2015
319	SLVP015-140	Female	Caucasian or White	2014_SLVP015-140	R Upper Extremity	fluzoneSD	Normal	No	Flu 15	2014	1	2	23	7.45526142822069	0.410960933531267	7.7552614282207	0.390156663690655	1.09532741454314	0.322338788702437	4	[18,65)	4	0	TRUE	0.300000000000001	Flu 15_SLVP015-140_2014
320	SLVP015-140	Female	Caucasian or White	2015_SLVP015-140	R Upper Extremity	fluzoneSD	Normal	No	Flu 15	2015	2	2	24.47	7.85526142822069	0.374165738677395	8.7552614282207	0.576387215526354	2.17758322522559	0.876305812328764	4	[18,65)	4	1	TRUE	0.9	Flu 15_SLVP015-140_2015
321	SLVP017-001	Female	Other	2009_SLVP017-001	L Deltoid	fluzoneSD	Normal	No	Flu 17	2009	1	1	28.58	5.52192809488736	1.13724814061547	8.25526142822069	0.52068331172711	3.74072428925088	0.641226725371697	3	[18,65)	3	1	TRUE	2.73333333333333	Flu 17_SLVP017-001_2009
322	SLVP017-002	Male	Asian	2009_SLVP017-002	L Deltoid	fluzoneSD	Normal	No	Flu 17	2009	1	1	25.07	2.70274726958407	0.33042329963117	5.52592418012601	1.96684750500512	2.37643935029453	2.09294524804279	3	[18,65)	1	1	FALSE	2.82317691054194	Flu 17_SLVP017-002_2009
323	SLVP017-003	Male	Asian	2009_SLVP017-003	R Deltoid	fluzoneSD	Normal	No	Flu 17	2009	1	1	22.12	4.43596637421884	1.20515465761374	4.54567101556905	1.22620582148612	-0.0170452521795151	0.294175198724729	3	[18,65)	2	0	FALSE	0.109704641350211	Flu 17_SLVP017-003_2009
324	SLVP017-005	Female	Caucasian or White	2009_SLVP017-005	L Deltoid	fluzoneSD	Normal	No	Flu 17	2009	1	1	26.61	3.43596637421884	0.752619444407045	7.85526142822069	0.635959467611297	4.42614118397126	0.517469957790077	3	[18,65)	1	1	FALSE	4.41929505400186	Flu 17_SLVP017-005_2009
325	SLVP017-006	Female	Asian	2009_SLVP017-006	L Deltoid	fluzoneSD	Normal	No	Flu 17	2009	1	1	26.02	5.18859476155403	1.09747184221029	6.32192809488736	1.55349069303081	1.6564267769222	1.08396377754119	3	[18,65)	2	0	FALSE	1.13333333333333	Flu 17_SLVP017-006_2009
326	SLVP017-007	Male	Asian	2009_SLVP017-007	L Deltoid	fluzoneSD	Normal	No	Flu 17	2009	1	1	24.64	5.07889012020382	1.1062518680368	5.85526142822069	1.26666666666667	0.855279605790333	0.757344999684721	3	[18,65)	2	0	FALSE	0.776371308016877	Flu 17_SLVP017-007_2009
327	SLVP017-009	Female	Caucasian or White,Asian	2009_SLVP017-009	L Deltoid	fluzoneSD	Normal	No	Flu 17	2009	1	1	19.23	4.6337995552282	1.24468008439717	7.52192809488736	0.871779788708135	3.40544163495922	0.930162474460963	3	[18,65)	2	1	FALSE	2.88812853965916	Flu 17_SLVP017-009_2009
328	SLVP017-010	Female	Caucasian or White	2009_SLVP017-010	R Deltoid	fluzoneSD	Normal	No	Flu 17	2009	1	1	23.48	3.67900434890238	0.751509277357481	7.90218125944432	0.856004887772122	4.01571797687705	0.513454438741372	3	[18,65)	1	1	FALSE	4.22317691054194	Flu 17_SLVP017-010_2009
329	SLVP017-011	Female	Caucasian or White	2009_SLVP017-011	L Deltoid	fluzoneSD	Normal	No	Flu 17	2009	1	1	27.42	3.25754247590989	0.13786784943876	8.76884792611099	0.425404987102298	4.87934669436555	0.415667187272114	3	[18,65)	1	1	FALSE	5.5113054502011	Flu 17_SLVP017-011_2009
330	SLVP017-013	Female	Asian	2009_SLVP017-013	L Deltoid	fluzoneSD	Normal	No	Flu 17	2009	1	1	24.56	5.85526142822069	1.71399468429099	6.65526142822069	1.29786148892879	1.17517543796907	0.354451400589362	3	[18,65)	3	0	TRUE	0.800000000000001	Flu 17_SLVP017-013_2009
331	SLVP017-018	Female	Caucasian or White	2009_SLVP017-018	L Deltoid	fluzoneSD	Normal	No	Flu 17	2009	1	1	26.49	2.70274726958407	0.33042329963117	5.19259084679268	2.0372602719686	1.90240351650643	2.24929607756605	3	[18,65)	1	1	FALSE	2.48984357720861	Flu 17_SLVP017-018_2009
332	SLVP017-019	Male	Asian	2009_SLVP017-019	L Deltoid	fluzoneSD	Normal	No	Flu 17	2009	1	1	19.41	5.19076158054466	1.13315792643243	6.72610046813216	0.597924731677504	1.7872875330114	0.63681769361124	3	[18,65)	2	0	FALSE	1.5353388875875	Flu 17_SLVP017-019_2009
333	SLVP017-020	Female	Asian	2009_SLVP017-020	L Deltoid	fluzoneSD	NA	NA	Flu 17	2009	1	1	26.34	5.18859476155403	1.09747184221029	6.72192809488736	1.05830052442584	2.18131761005368	0.419317549998817	3	[18,65)	2	1	FALSE	1.53333333333333	Flu 17_SLVP017-020_2009
334	SLVP017-021	Male	Caucasian or White	2009_SLVP017-021	L Deltoid	fluzoneSD	Normal	No	Flu 17	2009	1	1	74.15	6.85526142822069	0.266666666666667	6.52192809488736	0.305505046330389	-0.632629991081302	0.890270062078065	3	[65,99]	4	0	TRUE	-0.333333333333333	Flu 17_SLVP017-021_2009
335	SLVP017-023	Female	Caucasian or White	2009_SLVP017-023	R Deltoid	fluzoneSD	Normal	No	Flu 17	2009	1	1	70.91	6.98859476155403	1.84149697559108	7.23429382972663	1.99389998628656	1.34248153504672	0.975805007171732	3	[65,99]	4	0	TRUE	0.245699068172606	Flu 17_SLVP017-023_2009
336	SLVP017-025	Male	Caucasian or White	2009_SLVP017-025	R Deltoid	fluzoneSD	Normal	No	Flu 17	2009	1	1	77.66	6.52610046813216	0.397930219260331	7.92192809488736	0.305505046330389	2.40607164063866	0.82206593004477	3	[65,99]	3	1	TRUE	1.3958276267552	Flu 17_SLVP017-025_2009
337	SLVP017-026	Male	Caucasian or White	2009_SLVP017-026	R Deltoid	fluzoneSD	Normal	No	Flu 17	2009	1	1	29.81	3.85742824721133	0.469328575262023	9.25526142822072	1.46666666666668	5.17070712696471	1.03970489749264	3	[18,65)	1	1	FALSE	5.39783318100939	Flu 17_SLVP017-026_2009
338	SLVP017-028	Female	Caucasian or White	2009_SLVP017-028	R Deltoid	fluzoneSD	Normal	No	Flu 17	2009	1	1	79.21	4.16941393625073	1.59308496742466	5.30046622189487	1.11911809775026	0.884391024641265	0.0904656555975039	3	[65,99]	2	0	FALSE	1.13105228564414	Flu 17_SLVP017-028_2009
339	SLVP017-029	Female	Caucasian or White	2009_SLVP017-029	R Deltoid	fluzoneSD	Normal	No	Flu 17	2009	1	1	27.34	4.6337995552282	1.24468008439717	8.78030416579715	1.23225402793252	4.25676756926838	0.438264946771577	3	[18,65)	2	1	FALSE	4.14650461056894	Flu 17_SLVP017-029_2009
340	SLVP017-030	Female	Caucasian or White	2009_SLVP017-030	R Deltoid	fluzoneSD	Normal	No	Flu 17	2009	1	1	28.7	6.39276713479882	1.04722612343801	7.92192809488736	0.305505046330389	2.80569627951676	1.10847682943102	3	[18,65)	3	1	TRUE	1.52916096008854	Flu 17_SLVP017-030_2009
341	SLVP017-031	Female	Black African American	2009_SLVP017-031	L Deltoid	fluzoneSD	Normal	No	Flu 17	2009	1	1	25.38	4.96713288856154	0.830491302478504	8.52192809488736	0.346410161513776	4.14056574678266	0.348418878083083	3	[18,65)	2	1	FALSE	3.55479520632582	Flu 17_SLVP017-031_2009
342	SLVP017-032	Female	Caucasian or White	2009_SLVP017-032	R Deltoid	fluzoneSD	Normal	No	Flu 17	2009	1	1	74.13	4.77130526180633	0.773149542798906	5.65943380146549	0.293954011126191	1.01785633686801	0.703106539093684	3	[65,99]	2	0	FALSE	0.888128539659157	Flu 17_SLVP017-032_2009
343	SLVP017-033	Female	Caucasian or White	2009_SLVP017-033	R Deltoid	fluzoneSD	Normal	No	Flu 17	2009	1	1	80.71	5.52192809488736	1.4	6.65526142822069	1.29786148892879	1.64758806173879	0.335893703897099	3	[65,99]	3	0	TRUE	1.13333333333333	Flu 17_SLVP017-033_2009
344	SLVP017-034	Male	Caucasian or White	2009_SLVP017-034	L Deltoid	fluzoneSD	Normal	No	Flu 17	2009	1	1	77.58	5.6337995552282	1.1123655209301	5.98859476155403	0.592546294487706	-0.0335640597863114	0.905197110579468	3	[65,99]	3	0	TRUE	0.354795206325824	Flu 17_SLVP017-034_2009
345	SLVP017-036	Female	Caucasian or White	2009_SLVP017-036	R Deltoid	fluzoneSD	Normal	No	Flu 17	2009	1	1	82.42	3.67900434890238	0.751509277357481	4.52192809488736	0.6	0.282273396841907	0.528365747763368	3	[65,99]	1	0	FALSE	0.84292374598498	Flu 17_SLVP017-036_2009
346	SLVP017-037	Male	Caucasian or White	2009_SLVP017-037	L Deltoid	fluzoneSD	Normal	No	Flu 17	2009	1	1	84.78	3.96713288856154	0.578723247473798	4.85943380146549	0.822443630846322	0.56217777652972	0.460010937539039	3	[65,99]	1	0	FALSE	0.892300912903953	Flu 17_SLVP017-037_2009
347	SLVP017-038	Female	Caucasian or White	2009_SLVP017-038	L Deltoid	fluzoneSD	Normal	No	Flu 17	2009	1	1	99	5.4337995552282	1.06758200819528	6.65526142822069	1.24543611281796	1.68885097141098	0.813343229005305	3	[65,99]	2	0	TRUE	1.22146187299249	Flu 17_SLVP017-038_2009
348	SLVP017-039	Female	Caucasian or White	2009_SLVP017-039	L Deltoid	fluzoneSD	Normal	No	Flu 17	2009	1	1	70.69	3.85742824721133	0.469328575262023	6.32192809488736	0.416333199893226	2.4330029767054	0.351784523902248	3	[65,99]	1	1	FALSE	2.46449984767603	Flu 17_SLVP017-039_2009
349	SLVP017-040	Male	Caucasian or White	2009_SLVP017-040	L Deltoid	fluzoneSD	Normal	No	Flu 17	2009	1	1	73.27	3.12420914257656	0.268396604953023	4.85943380146549	0.822443630846322	1.09578791085453	0.68816662307829	3	[65,99]	1	0	FALSE	1.73522465888893	Flu 17_SLVP017-040_2009
350	SLVP017-041	Male	Caucasian or White	2009_SLVP017-041	R Deltoid	fluzoneSD	Normal	No	Flu 17	2009	1	1	70.92	3.25754247590989	0.13786784943876	4.52192809488736	0.6	0.63672578267348	0.463362932138266	3	[65,99]	1	0	FALSE	1.26438561897747	Flu 17_SLVP017-041_2009
351	SLVP017-042	Male	Caucasian or White	2009_SLVP017-042	L Deltoid	fluzoneSD	Normal	No	Flu 17	2009	1	1	79.21	4.98859476155403	0.133333333333333	5.99276713479882	0.135467719065876	1.20067056243977	0.429143711661534	3	[65,99]	2	0	FALSE	1.0041723732448	Flu 17_SLVP017-042_2009
352	SLVP017-043	Female	Caucasian or White	2009_SLVP017-043	R Deltoid	fluzoneSD	Normal	No	Flu 17	2009	1	1	74.36	5.32192809488736	0.416333199893226	7.52192809488736	0.30550504633039	3.21474768686065	0.836507365457607	3	[65,99]	2	1	FALSE	2.2	Flu 17_SLVP017-043_2009
353	SLVP017-044	Male	Caucasian or White	2009_SLVP017-044	L Deltoid	fluzoneSD	Normal	No	Flu 17	2009	1	1	76.82	3.16941393625073	0.784798309456087	4.65742824721133	0.65716755070401	1.11576524830403	0.444920757236799	3	[65,99]	1	0	FALSE	1.48801431096059	Flu 17_SLVP017-044_2009
354	SLVP017-045	Male	Asian,Other	2009_SLVP017-045	R Deltoid	fluzoneSD	Normal	No	Flu 17	2009	1	1	24.5	2.70274726958407	0.33042329963117	6.92610046813216	0.700009173822736	3.5760805959989	0.898074335243801	3	[18,65)	1	1	FALSE	4.22335319854809	Flu 17_SLVP017-045_2009
355	SLVP017-046	Female	Caucasian or White,Other	2009_SLVP017-046	L Deltoid	fluzoneSD	Normal	No	Flu 17	2009	1	1	21.98	4.54567101556905	1.8175755050744	7.16762716305997	1.97338270880586	2.88346313236284	1.62720636824187	3	[18,65)	2	1	FALSE	2.62195614749092	Flu 17_SLVP017-046_2009
356	SLVP017-047	Female	Caucasian or White	2009_SLVP017-047	R Deltoid	fluzoneSD	Normal	No	Flu 17	2009	1	1	28.17	5.52192809488736	1.13724814061547	7.70218125944432	1.04345340135588	3.16577339815479	1.00159259001448	3	[18,65)	3	1	TRUE	2.18025316455696	Flu 17_SLVP017-047_2009
357	SLVP017-048	Male	Caucasian or White	2009_SLVP017-048	L Deltoid	fluzoneSD	Normal	No	Flu 17	2009	1	1	23.88	5.52192809488736	1.13724814061547	7.65526142822069	0.676592771006148	3.00173815504126	0.81867689794666	3	[18,65)	3	1	TRUE	2.13333333333333	Flu 17_SLVP017-048_2009
358	SLVP017-051	Female	Caucasian or White	2009_SLVP017-051	L Deltoid	fluzoneSD	Normal	No	Flu 17	2009	1	1	14.64	6.52192809488736	0.305505046330389	9.13741619259583	0.389616685564921	4.63900661634892	0.995848254349686	3	[ 2,18)	3	1	TRUE	2.61548809770847	Flu 17_SLVP017-051_2009
359	SLVP017-054	Female	Caucasian or White	2009_SLVP017-054	L Deltoid	fluzoneSD	Normal	No	Flu 17	2009	1	1	13.41	4.32409491387799	0.433759170797277	8.09914328476077	1.73181088361346	3.66444876494442	1.94868172676166	3	[ 2,18)	2	1	FALSE	3.77504837088278	Flu 17_SLVP017-054_2009
360	SLVP017-055	Female	Caucasian or White	2009_SLVP017-055	L Deltoid	fluzoneSD	Normal	No	Flu 17	2009	1	1	75.51	4.52192809488736	0.6	5.52192809488736	1.13724814061547	0.996650167634252	0.656399465733724	3	[65,99]	2	0	FALSE	1	Flu 17_SLVP017-055_2009
361	SLVP017-056	Female	Caucasian or White	2009_SLVP017-056	R Deltoid	fluzoneSD	Normal	No	Flu 17	2009	1	1	75.74	6.99276713479882	0.864588030797008	7.65526142822069	0.533333333333334	1.47800154779665	0.27268856285966	3	[65,99]	4	0	TRUE	0.66249429342187	Flu 17_SLVP017-056_2009
362	SLVP017-058	Female	Caucasian or White	2009_SLVP017-058	R Deltoid	fluzoneSD	Normal	No	Flu 17	2009	1	1	10.51	4.94567101556905	1.1971123109045	8.19276713479882	1.06888054295309	4.35021979844059	1.53956144028736	3	[ 2,18)	2	1	FALSE	3.24709611922978	Flu 17_SLVP017-058_2009
363	SLVP017-059	Male	Caucasian or White	2009_SLVP017-059	L Deltoid	fluzoneSD	Normal	No	Flu 17	2009	1	1	80.67	6.98859476155403	0.69602043392737	8.16762716305997	1.0239825424495	2.85576326674408	0.662173113163009	3	[65,99]	4	1	TRUE	1.17903240150594	Flu 17_SLVP017-059_2009
364	SLVP017-060	Male	Caucasian or White	2009_SLVP017-060	L Deltoid	fluzoneSD	Normal	No	Flu 17	2009	1	1	74.31	5.65526142822069	0.74236858171067	5.65526142822069	0.74236858171067	0.0322664704335847	0.159060944099642	3	[65,99]	3	0	TRUE	0	Flu 17_SLVP017-060_2009
365	SLVP017-061	Female	Caucasian or White	2009_SLVP017-061	R Deltoid	fluzoneSD	Normal	No	Flu 17	2009	1	1	72.55	5.54555678687048	0.393686035860644	5.65943380146549	0.293954011126191	-0.0820611640901594	0.686626925109703	3	[65,99]	3	0	TRUE	0.113877014595007	Flu 17_SLVP017-061_2009
366	SLVP017-062	Male	Caucasian or White	2010_SLVP017-062	L Deltoid	fluzoneSD	Abnormal	No	Flu 17	2010	1	1	10.66	3.41461872992491	1.78036919604114	7.72192809488736	1.03923048454133	4.44845418824585	0.230061123296681	3	[ 2,18)	1	1	FALSE	4.30730936496245	Flu 17_SLVP017-062_2010
367	SLVP017-064	Male	Caucasian or White	2010_SLVP017-064	R Deltoid	fluzoneSD	Normal	No	Flu 17	2010	1	1	8.28	3.08128539659157	1.45317668012845	4.70883053211598	2.18720915872078	0.665781419305942	1.20529682410754	3	[ 2,18)	1	0	FALSE	1.6275451355244	Flu 17_SLVP017-064_2010
368	SLVP017-069	Female	Caucasian or White	2010_SLVP017-069	L Deltoid	fluzoneHD	Normal	No	Flu 17	2010	1	1	80.17	4.05754247590989	1.48248392045289	5.72192809488736	1.28582010146573	0.739786744278287	0.325452933609805	3	[65,99]	2	0	FALSE	1.66438561897747	Flu 17_SLVP017-069_2010
369	SLVP017-070	Female	Caucasian or White	2010_SLVP017-070	L Deltoid	fluzoneSD	Normal	No	Flu 17	2010	1	1	23.29	4.07900434890238	1.03280408426995	6.83988281776012	1.38659326164683	2.33265463083346	1.14619011887588	3	[18,65)	2	1	FALSE	2.76087846885774	Flu 17_SLVP017-070_2010
370	SLVP017-076	Female	Caucasian or White	2010_SLVP017-076	L Deltoid	fluzoneHD	Normal	No	Flu 17	2010	1	1	77.17	3.34795206325824	1.4678501445089	7.87024971861882	0.480616560581523	3.72281657093378	1.35584339111202	3	[65,99]	1	1	FALSE	4.52229765536058	Flu 17_SLVP017-076_2010
371	SLVP017-078	Male	Caucasian or White	2010_SLVP017-078	R Deltoid	fluzoneSD	Normal	No	Flu 17	2010	1	1	76.28	6.27750967178041	0.792848306659589	6.78859476155403	1.3531855420123	0.101209531776416	1.59276488755707	3	[65,99]	3	0	TRUE	0.511085089773613	Flu 17_SLVP017-078_2010
372	SLVP017-079	Female	Caucasian or White	2010_SLVP017-079	L Deltoid	fluzoneSD	Normal	No	Flu 17	2010	1	1	72.24	4.67900434890238	1.62014179574917	7.07750967178041	1.06964628539463	1.53908417730974	1.56302432901634	3	[65,99]	2	1	FALSE	2.39850532287803	Flu 17_SLVP017-079_2010
373	SLVP017-080	Female	Caucasian or White	2010_SLVP017-080	R Deltoid	fluzoneSD	Normal	No	Flu 17	2010	1	1	73.3	3.34795206325824	1.4678501445089	5.12192809488736	0.901849950564579	0.32684459604091	0.516042332379219	3	[65,99]	1	0	FALSE	1.77397603162912	Flu 17_SLVP017-080_2010
374	SLVP017-081	Female	Caucasian or White	2010_SLVP017-081	L Deltoid	fluzoneHD	Normal	No	Flu 17	2010	1	1	87.53	4.7012525924621	1.37262244724297	7.87024971861882	0.480616560581523	3.65748442445705	1.51638578277114	3	[65,99]	2	1	FALSE	3.16899712615672	Flu 17_SLVP017-081_2010
375	SLVP017-082	Female	Caucasian or White	2010_SLVP017-082	L Deltoid	fluzoneSD	Normal	No	Flu 17	2010	1	1	74.96	3.01461872992491	1.15803129518861	5.92192809488736	1.33166562369588	1.8026857330254	0.981373507859467	3	[65,99]	1	1	FALSE	2.90730936496245	Flu 17_SLVP017-082_2010
376	SLVP017-084	Female	Caucasian or White	2010_SLVP017-084	R Deltoid	fluzoneSD	Normal	No	Flu 17	2010	1	1	27.18	4.36791925912877	1.12025815163796	6.27750967178041	0.792848306659589	1.00522263318422	0.862950367978043	3	[18,65)	2	0	FALSE	1.90959041265165	Flu 17_SLVP017-084_2010
377	SLVP017-087	Female	Caucasian or White	2010_SLVP017-087	L Deltoid	fluzoneHD	Normal	No	Flu 17	2010	1	1	80.84	4.63458592579543	0.977106721926379	6.85526142822069	0.52068331172711	1.86146055977906	0.338538493408086	3	[65,99]	2	1	FALSE	2.22067550242526	Flu 17_SLVP017-087_2010
378	SLVP017-088	Male	Caucasian or White	2010_SLVP017-088	L Deltoid	fluzoneSD	Normal	No	Flu 17	2010	1	1	83.64	3.08128539659157	1.45317668012845	5.65526142822069	1.07289846262874	1.47992989739013	0.106929540152126	3	[65,99]	1	0	FALSE	2.57397603162912	Flu 17_SLVP017-088_2010
379	SLVP017-091	Female	Caucasian or White	2010_SLVP017-091	R Deltoid	fluzoneSD	Normal	No	Flu 17	2010	1	1	79.19	5.67750967178041	0.623397184927455	7.85526142822069	0.982061324177082	3.11973549048862	1.21300796401518	3	[65,99]	3	1	TRUE	2.17775175644028	Flu 17_SLVP017-091_2010
380	SLVP017-093	Female	Asian	2010_SLVP017-093	R Deltoid	fluzoneSD	Normal	No	Flu 17	2010	1	1	23.83	4.07900434890238	1.07661747651724	5.07750967178041	0.464011130949076	0.125625474134953	0.478489030327653	3	[18,65)	2	0	FALSE	0.998505322878033	Flu 17_SLVP017-093_2010
381	SLVP017-095	Female	Caucasian or White	2010_SLVP017-095	L Deltoid	fluzoneHD	Normal	No	Flu 17	2010	1	1	99	3.52420914257655	1.21978031713003	5.72192809488736	1.28582010146573	1.17099811831332	0.452498408877641	3	[65,99]	1	0	FALSE	2.19771895231081	Flu 17_SLVP017-095_2010
382	SLVP017-097	Female	Caucasian or White	2010_SLVP017-097	L Deltoid	fluzoneHD	Normal	No	Flu 17	2010	1	1	73.78	3.81233768223571	1.10397915269755	6.54417633844708	1.48937272970176	3.04038246318347	0.960745572273519	3	[65,99]	2	1	FALSE	2.73183865621137	Flu 17_SLVP017-097_2010
383	SLVP017-098	Female	Caucasian or White,Asian	2010_SLVP017-098	R Deltoid	fluzoneSD	Normal	No	Flu 17	2010	1	1	19.44	4.34567101556905	0.967423581749552	7.12192809488736	0.757187779440036	2.86712932352641	0.331498309577425	3	[18,65)	2	1	FALSE	2.77625707931831	Flu 17_SLVP017-098_2010
384	SLVP017-099	Male	Caucasian or White	2010_SLVP017-099	R Deltoid	fluzoneHD	Normal	No	Flu 17	2010	1	1	74.32	5.34417633844708	0.291425840053585	6.32192809488736	0.4	0.766125909094454	0.854089271978429	3	[65,99]	3	0	TRUE	0.97775175644028	Flu 17_SLVP017-099_2010
385	SLVP017-100	Female	Caucasian or White	2010_SLVP017-100	L Deltoid	fluzoneHD	Normal	No	Flu 17	2010	1	1	76.42	3.6360806029174	1.15597348115618	6.05526142822069	0.581186525805423	1.68611685558194	0.339237277693259	3	[65,99]	2	1	FALSE	2.41918082530329	Flu 17_SLVP017-100_2010
386	SLVP017-101	Female	Caucasian or White	2010_SLVP017-101	R Deltoid	fluzoneSD	Normal	No	Flu 17	2010	1	1	73.38	3.01461872992491	1.15803129518861	5.12192809488736	0.901849950564579	0.596895258190769	0.212520302038404	3	[65,99]	1	0	FALSE	2.10730936496245	Flu 17_SLVP017-101_2010
387	SLVP017-102	Female	Caucasian or White	2010_SLVP017-102	L Deltoid	fluzoneSD	Normal	No	Flu 17	2010	1	1	25.22	2.76941393625073	0.326064370751367	6.05526142822069	0.581186525805423	2.58202706957617	0.997328684503801	3	[18,65)	1	1	FALSE	3.28584749196996	Flu 17_SLVP017-102_2010
388	SLVP017-103	Female	Caucasian or White	2010_SLVP017-103	L Deltoid	fluzoneSD	Normal	No	Flu 17	2010	1	1	84.85	5.67750967178041	0.623397184927455	6.92192809488736	0.529150262212918	1.07053986249052	0.464731224925295	3	[65,99]	3	0	TRUE	1.24441842310695	Flu 17_SLVP017-103_2010
389	SLVP017-104	Male	Caucasian or White	2010_SLVP017-104	R Deltoid	fluzoneSD	Normal	No	Flu 17	2010	1	1	89.02	4.14567101556905	1.42586040162392	5.38859476155403	1.16809436452902	0.464366759782715	0.133457277383741	3	[65,99]	2	0	FALSE	1.24292374598498	Flu 17_SLVP017-104_2010
390	SLVP017-106	Male	Caucasian or White	2010_SLVP017-106	L Deltoid	fluzoneHD	Normal	No	Flu 17	2010	1	1	78.19	4.07900434890238	1.07661747651724	5.38859476155403	0.533333333333333	0.644228741860026	0.850132248685107	3	[65,99]	2	0	FALSE	1.30959041265165	Flu 17_SLVP017-106_2010
391	SLVP017-107	Male	Caucasian or White	2010_SLVP017-107	L Deltoid	fluzoneHD	Normal	No	Flu 17	2010	1	1	84.32	3.47900434890238	0.448252193406462	5.41084300511375	0.357617461064288	0.860755772275109	0.344974192063864	3	[65,99]	1	0	FALSE	1.93183865621137	Flu 17_SLVP017-107_2010
392	SLVP017-108	Male	Caucasian or White	2010_SLVP017-108	R Deltoid	fluzoneSD	Normal	No	Flu 17	2010	1	1	71.39	3.81233768223571	0.859517288709655	5.38859476155403	0.819213715162967	0.63947168501029	0.707078671604436	3	[65,99]	2	0	FALSE	1.57625707931831	Flu 17_SLVP017-108_2010
393	SLVP017-109	Female	Caucasian or White	2010_SLVP017-109	R Deltoid	fluzoneHD	Normal	No	Flu 17	2010	1	1	73.1	3.54567101556905	0.852832713565876	6.05526142822069	0.581186525805423	1.94185557873959	1.37036546201013	3	[65,99]	1	1	FALSE	2.50959041265165	Flu 17_SLVP017-109_2010
394	SLVP017-110	Female	Caucasian or White	2010_SLVP017-110	L Deltoid	fluzoneSD	Normal	No	Flu 17	2010	1	1	79.01	3.47900434890238	0.448252193406462	5.67750967178041	0.349223973273326	1.02562742385836	0.102503173248942	3	[65,99]	1	0	FALSE	2.19850532287803	Flu 17_SLVP017-110_2010
395	SLVP017-111	Male	Other	2010_SLVP017-111	R Deltoid	fluzoneSD	Normal	No	Flu 17	2010	1	1	19.26	3.81233768223571	1.10397915269755	5.72192809488736	0.757187779440036	1.11806878889247	0.79001315875516	3	[18,65)	2	0	FALSE	1.90959041265165	Flu 17_SLVP017-111_2010
396	SLVP017-112	Male	Caucasian or White	2010_SLVP017-112	R Deltoid	fluzoneSD	Normal	No	Flu 17	2010	1	1	82.56	4.01233768223571	0.674487809030036	6.05526142822069	0.581186525805423	1.42071654125714	0.613186814806251	3	[65,99]	2	0	FALSE	2.04292374598498	Flu 17_SLVP017-112_2010
397	SLVP017-114	Female	Asian	2010_SLVP017-114	L Deltoid	fluzoneSD	Normal	No	Flu 17	2010	1	1	23.98	2.03836165060659	0.486660743944846	5.07750967178041	0.0444184231069465	1.34227485524168	0.608436480397008	3	[18,65)	1	0	FALSE	3.03914802117382	Flu 17_SLVP017-114_2010
398	SLVP017-115	Male	Caucasian or White	2010_SLVP017-115	R Deltoid	fluzoneSD	Normal	No	Flu 17	2010	1	1	71.63	5.45526142822069	1.12150692275071	6.85526142822069	0.52068331172711	1.15345110630448	0.781619696170654	3	[65,99]	3	0	TRUE	1.4	Flu 17_SLVP017-115_2010
399	SLVP017-116	Male	Caucasian or White	2010_SLVP017-116	L Deltoid	fluzoneSD	Normal	No	Flu 17	2010	1	1	70.62	4.78859476155403	0.333333333333333	5.41084300511375	0.357617461064288	-0.0776302210115384	0.477471494432558	3	[65,99]	2	0	FALSE	0.62224824355972	Flu 17_SLVP017-116_2010
400	SLVP017-117	Female	Caucasian or White	2010_SLVP017-117	R Deltoid	fluzoneHD	Normal	No	Flu 17	2010	1	1	75.21	5.05526142822069	0.52068331172711	6.65526142822069	0.371184290855335	1.40099516917527	0.623240699979771	3	[65,99]	2	1	FALSE	1.6	Flu 17_SLVP017-117_2010
401	SLVP017-118	Male	Caucasian or White	2010_SLVP017-118	L Deltoid	fluzoneHD	Abnormal	Yes	Flu 17	2010	1	1	74.52	2.03836165060659	0.486660743944846	4.52192809488736	0.305505046330389	0.786951830713716	0.347362679322373	3	[65,99]	1	0	FALSE	2.48356644428077	Flu 17_SLVP017-118_2010
402	SLVP017-119	Female	Caucasian or White	2010_SLVP017-119	R Deltoid	fluzoneSD	Normal	No	Flu 17	2010	1	1	72.89	5.12192809488736	0.577350269189626	6.54417633844708	0.811314444576993	1.03546383261607	0.511381737187506	3	[65,99]	3	0	FALSE	1.42224824355972	Flu 17_SLVP017-119_2010
403	SLVP017-121	Male	Caucasian or White	2010_SLVP017-121	L Deltoid	fluzoneHD	Normal	No	Flu 17	2010	1	1	76.84	3.01461872992491	1.15803129518861	5.72192809488736	0.871779788708135	1.46875681298086	0.305614316456571	3	[65,99]	1	1	FALSE	2.70730936496245	Flu 17_SLVP017-121_2010
404	SLVP017-127	Male	Asian	2010_SLVP017-127	L Deltoid	fluzoneSD	Normal	No	Flu 17	2010	1	1	28.81	4.25526142822069	0.52068331172711	5.67750967178041	0.349223973273326	0.688616793958892	0.573674364909334	3	[18,65)	2	0	FALSE	1.42224824355972	Flu 17_SLVP017-127_2010
405	SLVP017-130	Female	Caucasian or White	2010_SLVP017-130	L Deltoid	fluzoneSD	Normal	No	Flu 17	2010	1	1	26.11	4.05754247590989	1.48248392045289	5.98859476155403	1.04136662345422	0.917089420992187	0.37206476563775	3	[18,65)	2	0	FALSE	1.93105228564414	Flu 17_SLVP017-130_2010
406	SLVP017-133	Female	Black African American	2010_SLVP017-133	R Deltoid	fluzoneSD	Normal	No	Flu 17	2010	1	1	21.28	3.79087580924322	1.40891217627353	5.98859476155403	0.0666666666666667	0.99280516470375	1.12729886085501	3	[18,65)	2	0	FALSE	2.19771895231081	Flu 17_SLVP017-133_2010
407	SLVP017-135	Female	Other	2010_SLVP017-135	R Deltoid	fluzoneSD	Normal	No	Flu 17	2010	1	1	18.61	4.34567101556905	0.903276472916865	6.68859476155403	0.53644923131437	1.37340696036565	0.890143006678622	3	[18,65)	2	0	FALSE	2.34292374598498	Flu 17_SLVP017-135_2010
408	SLVP017-136	Female	Asian	2010_SLVP017-136	L Deltoid	fluzoneSD	Normal	No	Flu 17	2010	1	1	19.73	3.79087580924322	1.40891217627353	5.98859476155403	1.04136662345422	1.20222282440752	0.0817311037482205	3	[18,65)	2	0	FALSE	2.19771895231081	Flu 17_SLVP017-136_2010
409	SLVP017-161	Female	Asian	2013_SLVP017-161	L Upper Extremity	fluzoneSD	Normal	No	Flu 17	2013	1	1	30.14	3.24681153941364	0.645049275877374	6.75526142822069	1.00388135642504	3.47916139668278	1.06116466001011	4	[18,65)	2	1	FALSE	3.50844988880705	Flu 17_SLVP017-161_2013
410	SLVP017-162	Female	Caucasian or White	2013_SLVP017-162	L Upper Extremity	fluzoneSD	Normal	No	Flu 17	2013	1	1	24.26	4.52363888065426	1.04932770251149	6.2552614282207	0.79021797274198	1.67227513429528	0.712851800389498	4	[18,65)	2	1	FALSE	1.73162254756644	Flu 17_SLVP017-162_2013
411	SLVP017-163	Female	Caucasian or White	2013_SLVP017-163	R Upper Extremity	fluzoneSD	Normal	Yes	Flu 17	2013	1	1	30.89	3.36290794415801	0.640261414618589	5.34567101556905	1.62515211088656	1.28431629780367	1.21204377651358	4	[18,65)	2	1	FALSE	1.98276307141104	Flu 17_SLVP017-163_2013
412	SLVP017-164	Female	Caucasian or White	2013_SLVP017-164	L Upper Extremity	fluzoneSD	Normal	No	Flu 17	2013	1	1	20	5.10583169014299	0.844203771907795	6.5552614282207	0.942219601673505	1.94318921145332	0.653515088827495	4	[18,65)	3	1	FALSE	1.4494297380777	Flu 17_SLVP017-164_2013
413	SLVP017-165	Female	Caucasian or White	2013_SLVP017-165	L Upper Extremity	fluzoneSD	Normal	No	Flu 17	2013	1	1	28.64	3.47534966642115	1.13355954166834	7.67050126911133	1.32718484406023	4.26014492197016	0.905967230523506	4	[18,65)	2	1	FALSE	4.19515160269018	Flu 17_SLVP017-165_2013
414	SLVP017-166	Female	Caucasian or White	2013_SLVP017-166	L Upper Extremity	fluzoneSD	Normal	No	Flu 17	2013	1	1	26.24	3.03185565851387	0.967305462329901	6.23916502347633	1.24202234855505	2.92656611327901	0.702179537326164	4	[18,65)	1	1	FALSE	3.20730936496245	Flu 17_SLVP017-166_2013
415	SLVP017-167	Male	Caucasian or White	2013_SLVP017-167	R Upper Extremity	fluzoneSD	Normal	No	Flu 17	2013	1	1	30.88	1.7339333255254	0.662842359125002	7.5552614282207	1.2512216252749	4.42764139543291	0.99194826526277	4	[18,65)	1	1	FALSE	5.8213281026953	Flu 17_SLVP017-167_2013
416	SLVP018-001	Female	Caucasian or White	2009_SLVP018-001	L Deltoid	fluzoneSD	Normal	No	Flu 18	2009	1	1	75.14	2.70274726958407	0.33042329963117	5.85526142822069	0.733333333333333	2.95561817508581	1.21456800902931	3	[65,99]	1	1	FALSE	3.15251415863663	Flu 18_SLVP018-001_2009
417	SLVP018-006	Female	Asian	2009_SLVP018-006	L Deltoid	fluzoneSD	Normal	No	Flu 18	2009	1	1	74.63	6.52192809488736	0.305505046330389	7.18859476155403	0.520683311727111	1.36470984874276	0.397338582022219	3	[65,99]	3	0	TRUE	0.666666666666667	Flu 18_SLVP018-006_2009
418	SLVP018-007	Male	Caucasian or White	2009_SLVP018-007	L Deltoid	fluzoneSD	Normal	No	Flu 18	2009	1	1	89.07	4.96713288856154	0.830491302478504	6.85526142822069	0.266666666666667	1.85393376638082	0.802970236369335	3	[65,99]	2	0	FALSE	1.88812853965916	Flu 18_SLVP018-007_2009
419	SLVP018-008	Female	Caucasian or White	2009_SLVP018-008	R Deltoid	fluzoneSD	Normal	No	Flu 18	2009	1	1	82.73	5.99276713479882	0.135467719065876	5.99276713479882	0.135467719065876	0.0940505410079351	0.28195547908099	3	[65,99]	3	0	TRUE	0	Flu 18_SLVP018-008_2009
420	SLVP018-009	Female	Caucasian or White	2009_SLVP018-009	L Deltoid	fluzoneSD	Normal	No	Flu 18	2009	1	1	74.52	2.70274726958407	0.33042329963117	2.70274726958407	0.33042329963117	-0.521710043206007	0.111496918209292	3	[65,99]	1	0	FALSE	0	Flu 18_SLVP018-009_2009
421	SLVP018-011	Female	Caucasian or White	2009_SLVP018-011	L Deltoid	fluzoneSD	Normal	No	Flu 18	2009	1	1	71.01	4.87900434890238	2.14634049509011	5.30046622189487	1.91113194644225	0.353362555165393	0.303319596031342	3	[65,99]	2	0	FALSE	0.421461872992491	Flu 18_SLVP018-011_2009
422	SLVP018-012	Male	Caucasian or White	2009_SLVP018-012	L Deltoid	fluzoneSD	Normal	No	Flu 18	2009	1	1	9.47	7.48121366095026	2.08675561429611	8.03429382972663	1.21891122213315	1.40018461743984	1.19207729260498	3	[ 2,18)	4	0	TRUE	0.55308016877637	Flu 18_SLVP018-012_2009
423	SLVP018-014	Female	Caucasian or White	2009_SLVP018-014	L Deltoid	fluzoneSD	Normal	No	Flu 18	2009	1	1	85.96	4.41222345353715	0.553364548488293	3.96713288856154	0.578723247473798	-1.37232486002791	0.903619622853451	3	[65,99]	2	0	FALSE	-0.445090564975613	Flu 18_SLVP018-014_2009
424	SLVP018-015	Male	Caucasian or White	2009_SLVP018-015	R Deltoid	fluzoneSD	Normal	No	Flu 18	2009	1	1	87.5	7.23429382972663	1.48401611243956	6.9009604963933	1.53325476618785	-0.255675949642386	1.09611986406724	3	[65,99]	4	0	TRUE	-0.333333333333333	Flu 18_SLVP018-015_2009
425	SLVP018-016	Female	Caucasian or White	2009_SLVP018-016	L Deltoid	fluzoneSD	Normal	No	Flu 18	2009	1	1	77.23	6.19276713479882	0.0646814882838866	6.19276713479882	0.0646814882838866	0.0735523472318766	0.255233098922974	3	[65,99]	3	0	TRUE	0	Flu 18_SLVP018-016_2009
426	SLVP018-017	Male	Caucasian or White	2009_SLVP018-017	R Deltoid	fluzoneSD	Normal	No	Flu 18	2009	1	1	83.35	7.42505045775656	0.853427714029689	7.42505045775656	0.853427714029689	0.758923323755073	0.502461774460057	3	[65,99]	4	0	TRUE	0	Flu 18_SLVP018-017_2009
427	SLVP018-018	Female	Caucasian or White	2009_SLVP018-018	R Deltoid	fluzoneSD	Normal	No	Flu 18	2009	1	1	78.5	4.85943380146549	0.822443630846322	6.32192809488736	0.8	1.81025070522461	0.576815789056233	3	[65,99]	2	0	FALSE	1.46249429342187	Flu 18_SLVP018-018_2009
428	SLVP018-019	Female	Caucasian or White	2009_SLVP018-019	R Deltoid	fluzoneSD	Normal	No	Flu 18	2009	1	1	85.39	7.18859476155403	0.581186525805423	7.18859476155403	0.581186525805423	0.488543074891169	0.252620645915833	3	[65,99]	4	0	TRUE	0	Flu 18_SLVP018-019_2009
429	SLVP018-025	Male	Caucasian or White	2009_SLVP018-025	L Deltoid	fluzoneSD	Normal	No	Flu 18	2009	1	1	15.97	7.63429382972663	2.15654604898153	7.48121366095026	2.08675561429611	0.681430026301619	0.502306959143737	3	[ 2,18)	4	0	TRUE	-0.15308016877637	Flu 18_SLVP018-025_2009
430	SLVP018-026	Male	Caucasian or White	2009_SLVP018-026	L Deltoid	fluzoneSD	Normal	No	Flu 18	2009	1	1	12.74	5.52610046813216	1.13835590479371	6.32192809488736	0.8	1.0310699038309	0.429625461388089	3	[ 2,18)	3	0	TRUE	0.795827626755203	Flu 18_SLVP018-026_2009
431	SLVP018-028	Female	Caucasian or White	2009_SLVP018-028	L Deltoid	fluzoneSD	Normal	No	Flu 18	2009	1	1	74.58	6.72610046813216	0.806751088059352	7.32192809488736	0.642910050732863	1.43083717648724	0.221365500159992	3	[65,99]	3	0	TRUE	0.595827626755203	Flu 18_SLVP018-028_2009
432	SLVP018-030	Female	Caucasian or White	2009_SLVP018-030	L Deltoid	fluzoneSD	Normal	No	Flu 18	2009	1	1	87.11	3.81233768223571	0.661637594258478	4.41222345353715	0.553364548488293	0.00448267624805458	0.261438711659768	3	[65,99]	1	0	FALSE	0.599885771301437	Flu 18_SLVP018-030_2009
433	SLVP018-031	Female	Caucasian or White	2009_SLVP018-031	R Deltoid	fluzoneSD	Normal	No	Flu 18	2009	1	1	88.27	3.96713288856154	0.578723247473798	3.96713288856154	0.578723247473798	-0.182030938434853	0.0681742859606841	3	[65,99]	1	0	FALSE	0	Flu 18_SLVP018-031_2009
434	SLVP018-032	Male	Caucasian or White	2009_SLVP018-032	R Deltoid	fluzoneSD	Normal	No	Flu 18	2009	1	1	71.11	3.54567101556905	0.852832713565876	4.85943380146549	0.822443630846322	0.969548475351643	0.837251616867768	3	[65,99]	1	0	FALSE	1.31376278589644	Flu 18_SLVP018-032_2009
435	SLVP018-033	Male	Caucasian or White	2009_SLVP018-033	L Deltoid	fluzoneSD	Normal	No	Flu 18	2009	1	1	71.11	4.85943380146549	0.822443630846322	5.52192809488736	1.13724814061547	0.62494870455278	0.428006935542073	3	[65,99]	2	0	FALSE	0.66249429342187	Flu 18_SLVP018-033_2009
436	SLVP018-036	Male	Caucasian or White	2009_SLVP018-036	R Deltoid	fluzoneSD	Normal	No	Flu 18	2009	1	1	75.14	4.23596637421884	1.05603286153149	4.77130526180633	0.773149542798906	-0.297434437041026	0.955475127525791	3	[65,99]	2	0	FALSE	0.535338887587496	Flu 18_SLVP018-036_2009
437	SLVP018-037	Male	Caucasian or White	2009_SLVP018-037	L Deltoid	fluzoneSD	Normal	No	Flu 18	2009	1	1	71.12	7.23429382972663	1.48401611243956	7.63429382972663	1.52228694011494	1.57854955207504	0.876505467990412	3	[65,99]	4	0	TRUE	0.4	Flu 18_SLVP018-037_2009
438	SLVP018-038	Male	Caucasian or White	2009_SLVP018-038	R Deltoid	fluzoneSD	Normal	No	Flu 18	2009	1	1	71.12	6.52610046813216	0.302790014257255	7.72192809488736	0.305505046330389	2.46630196273305	1.25125661856922	3	[65,99]	3	1	TRUE	1.1958276267552	Flu 18_SLVP018-038_2009
439	SLVP018-040	Female	Caucasian or White	2009_SLVP018-040	L Deltoid	fluzoneSD	Normal	No	Flu 18	2009	1	1	9.82	4.34567101556905	1.40397998646305	7.05526142822069	1.92296068024746	3.0444117649882	1.8222351476028	3	[ 2,18)	2	1	FALSE	2.70959041265165	Flu 18_SLVP018-040_2009
440	SLVP018-041	Male	Caucasian or White	2009_SLVP018-041	L Deltoid	fluzoneSD	Normal	No	Flu 18	2009	1	1	71.95	5.32610046813216	0.420343479344767	6.32192809488736	0.416333199893226	1.44688001881659	0.334265106581314	3	[65,99]	2	0	TRUE	0.995827626755204	Flu 18_SLVP018-041_2009
441	SLVP018-042	Male	Caucasian or White	2009_SLVP018-042	R Deltoid	fluzoneSD	Normal	No	Flu 18	2009	1	1	71.83	3.30274726958407	0.746225091417106	4.98859476155403	0.133333333333333	1.1325114002504	0.732268351285293	3	[65,99]	1	0	FALSE	1.68584749196996	Flu 18_SLVP018-042_2009
442	SLVP018-043	Male	Caucasian or White	2009_SLVP018-043	R Deltoid	fluzoneSD	Normal	No	Flu 18	2009	1	1	71.83	3.25754247590989	0.13786784943876	5.99276713479882	0.135467719065876	2.32735905451258	0.403625963921641	3	[65,99]	1	1	FALSE	2.73522465888893	Flu 18_SLVP018-043_2009
443	SLVP018-044	Male	Caucasian or White	2009_SLVP018-044	R Deltoid	fluzoneSD	Normal	No	Flu 18	2009	1	1	72.01	2.70274726958407	0.33042329963117	3.81233768223571	0.661637594258478	0.753320710937017	0.934807997776036	3	[65,99]	1	0	FALSE	1.10959041265165	Flu 18_SLVP018-044_2009
444	SLVP018-049	Female	Caucasian or White	2009_SLVP018-049	R Deltoid	fluzoneSD	Normal	No	Flu 18	2009	1	1	72.53	3.30274726958407	0.746225091417106	5.10046622189487	1.07461602853314	1.32431657994873	0.883399410379697	3	[65,99]	1	0	FALSE	1.7977189523108	Flu 18_SLVP018-049_2009
445	SLVP018-050	Female	Caucasian or White	2009_SLVP018-050	L Deltoid	fluzoneSD	Normal	No	Flu 18	2009	1	1	72.53	4.21233768223571	1.4908407475822	4.96713288856154	1.57788333012693	0.738296247603191	0.5247994666344	3	[65,99]	2	0	FALSE	0.754795206325824	Flu 18_SLVP018-050_2009
446	SLVP018-051	Female	Caucasian or White	2009_SLVP018-051	L Deltoid	fluzoneSD	Normal	No	Flu 18	2009	1	1	77.18	4.52192809488736	0.6	6.65526142822069	0.466666666666667	2.54722716448664	0.38689197014747	3	[65,99]	2	1	FALSE	2.13333333333333	Flu 18_SLVP018-051_2009
447	SLVP018-052	Female	Caucasian or White	2009_SLVP018-052	L Deltoid	fluzoneSD	Normal	No	Flu 18	2009	1	1	77.18	5.4337995552282	1.06758200819528	6.65526142822069	1.24543611281796	1.68885097141098	0.813343229005305	3	[65,99]	2	0	TRUE	1.22146187299249	Flu 18_SLVP018-052_2009
448	SLVP018-054	Female	Caucasian or White	2009_SLVP018-054	L Deltoid	fluzoneSD	Normal	No	Flu 18	2009	1	1	15.72	4.47900434890238	1.32486566325861	7.23968696602245	1.01294720110565	3.37033297668388	0.870284662882701	3	[ 2,18)	2	1	FALSE	2.76068261712007	Flu 18_SLVP018-054_2009
449	SLVP018-057	Female	Caucasian or White	2009_SLVP018-057	R Deltoid	fluzoneSD	Normal	No	Flu 18	2009	1	1	73.49	5.07889012020382	1.1062518680368	7.56884792611099	0.877841975445009	3.53152744164182	0.784717079774826	3	[65,99]	2	1	FALSE	2.48995780590717	Flu 18_SLVP018-057_2009
450	SLVP018-064	Female	Caucasian or White	2009_SLVP018-064	L Deltoid	fluzoneSD	Normal	No	Flu 18	2009	1	1	70.88	3.30274726958407	0.746225091417106	5.32610046813216	0.420343479344767	1.54031521132652	0.73431949963922	3	[65,99]	1	0	FALSE	2.02335319854809	Flu 18_SLVP018-064_2009
451	SLVP018-068	Male	Caucasian or White	2009_SLVP018-068	R Deltoid	fluzoneSD	Normal	No	Flu 18	2009	1	1	17.42	3.67900434890238	0.751509277357481	6.19276713479882	0.0646814882838866	2.26812755419234	0.885333254277858	3	[ 2,18)	1	1	FALSE	2.51376278589644	Flu 18_SLVP018-068_2009
452	SLVP018-073	Female	Caucasian or White	2009_SLVP018-073	L Deltoid	fluzoneSD	Normal	No	Flu 18	2009	1	1	74.11	3.25754247590989	0.13786784943876	6.32192809488736	0.98657657246325	2.50335645158507	0.700583848759583	3	[65,99]	1	1	FALSE	3.06438561897747	Flu 18_SLVP018-073_2009
453	SLVP018-076	Female	Caucasian or White	2009_SLVP018-076	R Deltoid	fluzoneSD	Normal	No	Flu 18	2009	1	1	79.03	2.70274726958407	0.33042329963117	3.85742824721133	0.469328575262023	0.388262976384944	0.308473891804674	3	[65,99]	1	0	FALSE	1.15468097762726	Flu 18_SLVP018-076_2009
454	SLVP018-082	Female	Caucasian or White	2009_SLVP018-082	L Deltoid	fluzoneSD	Normal	No	Flu 18	2009	1	1	73.65	2.70274726958407	0.33042329963117	8.18859476155403	1.24543611281796	4.50855593639237	1.07789256396578	3	[65,99]	1	1	FALSE	5.48584749196996	Flu 18_SLVP018-082_2009
455	SLVP018-085	Male	Caucasian or White	2010_SLVP018-085	R Deltoid	fluzoneSD	Normal	No	Flu 18	2010	1	1	11.52	4.75640195206529	0.926834101403261	7.05526142822069	0.0666666666666667	1.98714634915763	0.87179346461566	3	[ 2,18)	2	1	FALSE	2.2988594761554	Flu 18_SLVP018-085_2010
456	SLVP018-086	Male	Caucasian or White	2010_SLVP018-086	L Deltoid	fluzoneSD	Normal	No	Flu 18	2010	1	1	11.52	4.61233768223571	0.938449813320417	7.02192809488736	0.585946527708232	2.38057457379919	0.723237495155236	3	[ 2,18)	2	1	FALSE	2.40959041265165	Flu 18_SLVP018-086_2010
457	SLVP018-087	Male	Am In/AlaskaNative,Black Af Am	2010_SLVP018-087	L Deltoid	fluzoneSD	Normal	No	Flu 18	2010	1	1	15.81	3.6360806029174	1.15597348115618	4.83787034476235	1.55679407018358	0.718813326778726	1.40613344721934	3	[ 2,18)	2	0	FALSE	1.20178974184495	Flu 18_SLVP018-087_2010
458	SLVP018-088	Male	Am In/AlaskaNative,Black Af Am	2010_SLVP018-088	L Deltoid	fluzoneSD	Normal	No	Flu 18	2010	1	1	15.81	3.74567101556905	0.704855166400027	6.76862407609677	0.826759600319275	2.27610875783093	1.73809900996841	3	[ 2,18)	2	1	FALSE	3.02295306052772	Flu 18_SLVP018-088_2010
459	SLVP018-091	Male	Caucasian or White	2010_SLVP018-091	R Deltoid	fluzoneSD	Normal	No	Flu 18	2010	1	1	23.04	3.0360806029174	0.569882614188539	6.65526142822069	0.785988408170107	3.24323008470471	0.538885601117741	3	[18,65)	1	1	FALSE	3.61918082530329	Flu 18_SLVP018-091_2010
460	SLVP018-092	Female	Caucasian or White	2010_SLVP018-092	R Deltoid	fluzoneSD	Normal	No	Flu 18	2010	1	1	23.04	3.6360806029174	1.15597348115618	5.52192809488736	0.832666399786453	0.94115228819646	0.585507960252311	3	[18,65)	2	0	FALSE	1.88584749196996	Flu 18_SLVP018-092_2010
461	SLVP018-093	Male	Caucasian or White	2010_SLVP018-093	R Deltoid	fluzoneSD	Normal	No	Flu 18	2010	1	1	52.33	3.47900434890238	0.448252193406462	6.01084300511375	0.560839818773806	1.52320232188672	0.260605465670029	3	[18,65)	1	1	FALSE	2.53183865621137	Flu 18_SLVP018-093_2010
462	SLVP018-094	Male	Caucasian or White	2010_SLVP018-094	L Deltoid	fluzoneSD	Normal	No	Flu 18	2010	1	1	52.27	3.74567101556905	0.704855166400027	4.78859476155403	0.333333333333333	-0.24010495686339	0.446009300243814	3	[18,65)	2	0	FALSE	1.04292374598498	Flu 18_SLVP018-094_2010
463	SLVP018-095	Female	Asian	2010_SLVP018-095	R Deltoid	fluzoneSD	Normal	No	Flu 18	2010	1	1	43.78	4.01233768223571	0.674487809030036	4.94567101556905	1.07780454355886	0.377166673650791	0.978350501419685	3	[18,65)	2	0	FALSE	0.933333333333334	Flu 18_SLVP018-095_2010
464	SLVP018-096	Female	Caucasian or White,Asian	2010_SLVP018-096	L Deltoid	fluzoneSD	Normal	No	Flu 18	2010	1	1	43.78	2.03836165060659	0.486660743944846	5.05526142822069	0.52068331172711	1.30554331140728	0.204351098616552	3	[18,65)	1	0	FALSE	3.0168997776141	Flu 18_SLVP018-096_2010
465	SLVP018-097	Male	Caucasian or White	2010_SLVP018-097	R Deltoid	fluzoneSD	Normal	No	Flu 18	2010	1	1	50.37	4.52192809488736	0.305505046330389	4.52192809488736	0.305505046330389	-0.605791730489412	0.170819878791442	3	[18,65)	2	0	FALSE	0	Flu 18_SLVP018-097_2010
466	SLVP018-098	Male	Caucasian or White	2010_SLVP018-098	R Deltoid	fluzoneSD	Normal	No	Flu 18	2010	1	1	50.38	6.65526142822069	0.371184290855335	7.05526142822069	0.0666666666666667	0.346706694951082	0.927827766294611	3	[18,65)	4	0	TRUE	0.4	Flu 18_SLVP018-098_2010
467	SLVP018-099	Female	Caucasian or White	2010_SLVP018-099	L Deltoid	fluzoneSD	Normal	No	Flu 18	2010	1	1	56.6	6.72192809488736	0.305505046330389	6.72192809488736	0.305505046330389	-0.430087411507478	0.227016784333352	3	[18,65)	4	0	TRUE	0	Flu 18_SLVP018-099_2010
468	SLVP018-100	Female	Caucasian or White	2010_SLVP018-100	L Deltoid	fluzoneSD	Normal	No	Flu 18	2010	1	1	56.6	5.72192809488736	0.871779788708135	6.85526142822069	0.52068331172711	0.898087990629163	0.56110734917522	3	[18,65)	3	0	TRUE	1.13333333333333	Flu 18_SLVP018-100_2010
469	SLVP018-101	Female	Caucasian or White	2010_SLVP018-101	R Deltoid	fluzoneSD	Normal	No	Flu 18	2010	1	1	43.86	5.38859476155403	0.635959467611297	6.65526142822069	0.371184290855335	0.96788236268561	0.548328795301743	3	[18,65)	3	0	TRUE	1.26666666666667	Flu 18_SLVP018-101_2010
470	SLVP018-102	Female	Caucasian or White	2010_SLVP018-102	R Deltoid	fluzoneSD	Normal	No	Flu 18	2010	1	1	43.86	4.34567101556905	0.967423581749552	6.52192809488736	0.6	1.84534340435022	0.376942036513298	3	[18,65)	2	1	FALSE	2.17625707931831	Flu 18_SLVP018-102_2010
471	SLVP018-103	Female	Caucasian or White	2010_SLVP018-103	R Deltoid	fluzoneSD	Normal	No	Flu 18	2010	1	1	13.57	3.01461872992491	1.15803129518861	6.92192809488736	1.56204993518133	3.38252225072755	1.13399992406381	3	[ 2,18)	1	1	FALSE	3.90730936496245	Flu 18_SLVP018-103_2010
472	SLVP018-104	Female	Caucasian or White	2010_SLVP018-104	L Deltoid	fluzoneSD	Normal	No	Flu 18	2010	1	1	13.57	2.74795206325824	0.922062052010235	4.72420914257655	1.81249186614197	0.564345848123756	1.04032621364255	3	[ 2,18)	1	0	FALSE	1.97625707931831	Flu 18_SLVP018-104_2010
473	SLVP018-105	Male	Caucasian or White	2010_SLVP018-105	L Deltoid	fluzoneHD	Normal	No	Flu 18	2010	1	1	75.88	5.07750967178041	0.0444184231069465	6.25526142822069	0.768837506311387	0.701522894591167	0.946961004669728	3	[65,99]	2	0	FALSE	1.17775175644028	Flu 18_SLVP018-105_2010
474	SLVP018-106	Male	Caucasian or White	2010_SLVP018-106	L Deltoid	fluzoneSD	Normal	No	Flu 18	2010	1	1	75.88	2.76941393625073	0.326064370751367	4.52192809488736	0.305505046330389	0.389516795902927	0.150593683229755	3	[65,99]	1	0	FALSE	1.75251415863663	Flu 18_SLVP018-106_2010
475	SLVP018-107	Female	Caucasian or White	2010_SLVP018-107	L Deltoid	fluzoneSD	Normal	No	Flu 18	2010	1	1	54.52	2.03836165060659	0.486660743944846	6.61084300511375	0.829372668257805	3.34182247129362	0.288165402672603	3	[18,65)	1	1	FALSE	4.57248135450715	Flu 18_SLVP018-107_2010
476	SLVP018-108	Female	American Indian/Alaska native	2010_SLVP018-108	L Deltoid	fluzoneSD	Normal	No	Flu 18	2010	1	1	54.52	4.78859476155403	0.768837506311386	5.67750967178041	0.623397184927455	0.172955745000667	0.713635045766797	3	[18,65)	2	0	FALSE	0.888914910226386	Flu 18_SLVP018-108_2010
477	SLVP018-109	Female	Caucasian or White	2010_SLVP018-109	R Deltoid	fluzoneSD	Normal	No	Flu 18	2010	1	1	44.99	2.03836165060659	0.486660743944846	5.41084300511375	0.779673167717132	1.71039761400432	0.496216868149386	3	[18,65)	1	1	FALSE	3.37248135450715	Flu 18_SLVP018-109_2010
478	SLVP018-110	Male	Caucasian or White	2010_SLVP018-110	L Deltoid	fluzoneSD	Normal	No	Flu 18	2010	1	1	45.04	3.47900434890238	0.448252193406462	6.98859476155403	0.52068331172711	3.41184120328365	1.3375743957033	3	[18,65)	1	1	FALSE	3.50959041265165	Flu 18_SLVP018-110_2010
479	SLVP018-111	Male	Cauc or White,Black Af Am	2010_SLVP018-111	R Deltoid	fluzoneSD	Normal	No	Flu 18	2010	1	1	13.37	6.01084300511375	0.560839818773806	7.32192809488736	0.2	1.44469026572547	0.786952472992751	3	[ 2,18)	3	0	TRUE	1.31108508977361	Flu 18_SLVP018-111_2010
480	SLVP018-112	Male	Cauc or White,Black Af Am	2010_SLVP018-112	L Deltoid	fluzoneSD	Normal	No	Flu 18	2010	1	1	13.37	5.34417633844708	0.291425840053585	6.01084300511375	0.560839818773806	0.0542616911784026	0.228912200099966	3	[ 2,18)	3	0	TRUE	0.666666666666666	Flu 18_SLVP018-112_2010
481	SLVP018-113	Male	Caucasian or White	2010_SLVP018-113	R Deltoid	fluzoneSD	Normal	No	Flu 18	2010	1	1	72.07	2.76941393625073	0.326064370751367	6.25526142822069	0.768837506311387	2.99967161449889	0.367224580699257	3	[65,99]	1	1	FALSE	3.48584749196996	Flu 18_SLVP018-113_2010
482	SLVP018-114	Male	Caucasian or White	2010_SLVP018-114	R Deltoid	fluzoneHD	Normal	No	Flu 18	2010	1	1	72.07	4.52192809488736	0.305505046330389	5.38859476155403	1.16809436452902	0.0863640456565134	1.0444628738653	3	[65,99]	2	0	FALSE	0.866666666666666	Flu 18_SLVP018-114_2010
483	SLVP018-115	Female	Asian	2010_SLVP018-115	L Deltoid	fluzoneSD	Normal	No	Flu 18	2010	1	1	19.48	2.03836165060659	0.486660743944846	4.52192809488736	0.757187779440036	0.758199041430443	0.137992783597672	3	[18,65)	1	0	FALSE	2.48356644428077	Flu 18_SLVP018-115_2010
484	SLVP018-116	Female	Asian	2010_SLVP018-116	R Deltoid	fluzoneSD	Normal	No	Flu 18	2010	1	1	19.48	5.41084300511375	0.779673167717132	6.01084300511375	0.560839818773806	-0.00101755896041951	0.580922991514514	3	[18,65)	3	0	TRUE	0.6	Flu 18_SLVP018-116_2010
485	SLVP018-119	Female	Asian	2010_SLVP018-119	L Deltoid	fluzoneSD	Normal	No	Flu 18	2010	1	1	27.44	3.47900434890238	0.448252193406462	6.32192809488736	0.305505046330389	2.01422742276958	0.468574859939664	3	[18,65)	1	1	FALSE	2.84292374598498	Flu 18_SLVP018-119_2010
486	SLVP018-120	Female	Asian	2010_SLVP018-120	R Deltoid	fluzoneSD	Normal	No	Flu 18	2010	1	1	27.44	4.52192809488736	0.305505046330389	5.12192809488736	0.577350269189626	-0.214980865721173	0.68347961232889	3	[18,65)	2	0	FALSE	0.6	Flu 18_SLVP018-120_2010
487	SLVP018-121	Female	Black African American	2010_SLVP018-121	R Deltoid	fluzoneSD	Normal	No	Flu 18	2010	1	1	48.57	3.0360806029174	0.569882614188539	4.3012525924621	0.755028432652826	0.33564049724076	0.870091316704601	3	[18,65)	1	0	FALSE	1.2651719895447	Flu 18_SLVP018-121_2010
488	SLVP018-122	Female	Black African American	2010_SLVP018-122	R Deltoid	fluzoneSD	Normal	No	Flu 18	2010	1	1	48.56	3.74567101556905	0.479743826363762	5.38859476155403	0.635959467611297	0.499815153284042	0.595358351800314	3	[18,65)	2	0	FALSE	1.64292374598498	Flu 18_SLVP018-122_2010
489	SLVP018-123	Female	Caucasian or White	2010_SLVP018-123	L Deltoid	fluzoneSD	Normal	No	Flu 18	2010	1	1	54.09	2.03836165060659	0.486660743944846	2.03836165060659	0.486660743944846	-1.10657666768072	0.0452297046715558	3	[18,65)	1	0	FALSE	0	Flu 18_SLVP018-123_2010
490	SLVP018-124	Female	Caucasian or White	2010_SLVP018-124	R Deltoid	fluzoneSD	Normal	No	Flu 18	2010	1	1	54.09	4.52192809488736	0.6	6.27750967178041	0.792848306659589	1.14268604889486	0.527779253530798	3	[18,65)	2	0	FALSE	1.75558157689305	Flu 18_SLVP018-124_2010
491	SLVP018-125	Male	Caucasian or White	2010_SLVP018-125	L Deltoid	fluzoneSD	Normal	No	Flu 18	2010	1	1	55.81	6.01084300511375	0.560839818773806	7.32192809488736	0.2	1.44469026572547	0.786952472992751	3	[18,65)	3	0	TRUE	1.31108508977361	Flu 18_SLVP018-125_2010
492	SLVP018-126	Male	Caucasian or White	2010_SLVP018-126	L Deltoid	fluzoneSD	Normal	No	Flu 18	2010	1	1	55.84	4.52192809488736	0.6	5.38859476155403	0.635959467611297	0.0274968183045649	0.234728994538196	3	[18,65)	2	0	FALSE	0.866666666666666	Flu 18_SLVP018-126_2010
493	SLVP018-129	Female	Caucasian or White	2010_SLVP018-129	L Deltoid	fluzoneSD	Normal	No	Flu 18	2010	1	1	53.91	2.03836165060659	0.486660743944846	2.03836165060659	0.486660743944846	-1.10657666768072	0.0452297046715558	3	[18,65)	1	0	FALSE	0	Flu 18_SLVP018-129_2010
494	SLVP018-130	Female	Caucasian or White	2010_SLVP018-130	L Deltoid	fluzoneSD	Normal	No	Flu 18	2010	1	1	53.89	2.74795206325824	0.922062052010235	4.78859476155403	0.768837506311386	0.45466012589854	0.351093118833389	3	[18,65)	1	0	FALSE	2.04064269829579	Flu 18_SLVP018-130_2010
495	SLVP018-131	Female	Am In/Alaska native,Cauc or W	2010_SLVP018-131	L Deltoid	fluzoneSD	Normal	No	Flu 18	2010	1	1	12.7	3.68128539659157	1.78615616200141	6.32192809488736	1.113552872566	1.1605019578258	0.970477582298877	3	[ 2,18)	2	0	FALSE	2.64064269829579	Flu 18_SLVP018-131_2010
496	SLVP018-132	Female	Am In/Alaska native,Cauc or W	2010_SLVP018-132	R Deltoid	fluzoneSD	Normal	No	Flu 18	2010	1	1	12.7	2.74795206325824	0.922062052010235	3.01461872992491	1.15803129518861	-0.556861940256231	0.391160482977607	3	[ 2,18)	1	0	FALSE	0.266666666666667	Flu 18_SLVP018-132_2010
497	SLVP018-133	Female	Caucasian or White	2010_SLVP018-133	R Deltoid	fluzoneSD	Normal	No	Flu 18	2010	1	1	28.63	4.07900434890238	1.03280408426995	6.34417633844708	0.680206422118475	1.38419324941872	0.303957688390084	3	[18,65)	2	0	FALSE	2.2651719895447	Flu 18_SLVP018-133_2010
498	SLVP018-134	Female	Caucasian or White	2010_SLVP018-134	R Deltoid	fluzoneSD	Normal	No	Flu 18	2010	1	1	28.6	3.74567101556905	0.704855166400027	6.65526142822069	0.371184290855335	2.53086601507887	0.246702752598592	3	[18,65)	2	1	FALSE	2.90959041265165	Flu 18_SLVP018-134_2010
499	SLVP018-135	Female	Caucasian or White	2010_SLVP018-135	L Deltoid	fluzoneSD	Normal	No	Flu 18	2010	1	1	12.49	4.61233768223571	0.938449813320417	7.32192809488736	0.2	2.76769076651082	0.244124136082099	3	[ 2,18)	2	1	FALSE	2.70959041265165	Flu 18_SLVP018-135_2010
500	SLVP018-136	Female	Caucasian or White	2010_SLVP018-136	L Deltoid	fluzoneSD	Normal	No	Flu 18	2010	1	1	12.49	5.67900434890238	1.44292374598498	5.94567101556905	1.59308496742466	0.146113760525855	1.05310193145472	3	[ 2,18)	3	0	TRUE	0.266666666666667	Flu 18_SLVP018-136_2010
501	SLVP018-137	Female	Caucasian or White	2010_SLVP018-137	R Deltoid	fluzoneSD	Normal	No	Flu 18	2010	1	1	54.27	5.98859476155403	0.52068331172711	6.65526142822069	0.371184290855335	0.416999673024364	0.841775359818961	3	[18,65)	3	0	TRUE	0.666666666666667	Flu 18_SLVP018-137_2010
502	SLVP018-138	Female	Caucasian or White	2010_SLVP018-138	L Deltoid	fluzoneSD	Normal	No	Flu 18	2010	1	1	54.36	3.74567101556905	0.479743826363762	5.41084300511375	0.357617461064288	0.635178488499564	0.275072842279389	3	[18,65)	2	0	FALSE	1.6651719895447	Flu 18_SLVP018-138_2010
503	SLVP018-139	Female	Caucasian or White	2010_SLVP018-139	R Deltoid	fluzoneSD	Normal	No	Flu 18	2010	1	1	71.82	5.07750967178041	0.464011130949076	6.32192809488736	0.305505046330389	0.812543313377401	0.305526647053384	3	[65,99]	2	0	FALSE	1.24441842310695	Flu 18_SLVP018-139_2010
504	SLVP018-140	Female	Caucasian or White	2010_SLVP018-140	R Deltoid	fluzoneHD	Normal	No	Flu 18	2010	1	1	71.82	2.03836165060659	0.486660743944846	2.03836165060659	0.486660743944846	-1.10657666768072	0.0452297046715558	3	[65,99]	1	0	FALSE	0	Flu 18_SLVP018-140_2010
505	SLVP018-141	Male	Caucasian or White	2010_SLVP018-141	R Deltoid	fluzoneHD	Normal	No	Flu 18	2010	1	1	82.26	5.34417633844708	0.291425840053585	6.01084300511375	0.560839818773806	0.0542616911784026	0.228912200099966	3	[65,99]	3	0	TRUE	0.666666666666666	Flu 18_SLVP018-141_2010
506	SLVP018-142	Male	Caucasian or White	2010_SLVP018-142	L Deltoid	fluzoneSD	Normal	No	Flu 18	2010	1	1	82.26	6.72192809488736	0.832666399786453	8.65487110815824	0.0714847724708368	3.48350463496659	0.407725247543157	3	[65,99]	4	1	TRUE	1.93294301327088	Flu 18_SLVP018-142_2010
507	SLVP018-143	Female	Caucasian or White	2010_SLVP018-143	R Deltoid	fluzoneSD	Normal	No	Flu 18	2010	1	1	42.77	6.32192809488736	0.4	7.52192809488736	0.503322295684717	1.72336987345266	0.742644165904931	3	[18,65)	3	1	TRUE	1.2	Flu 18_SLVP018-143_2010
508	SLVP018-144	Female	Caucasian or White	2010_SLVP018-144	L Deltoid	fluzoneSD	Normal	No	Flu 18	2010	1	1	42.77	3.32499551314379	0.849679674917279	3.32499551314379	0.849679674917279	-0.667993346214144	0.29121601623345	3	[18,65)	1	0	FALSE	0	Flu 18_SLVP018-144_2010
509	SLVP018-145	Female	Black African American	2010_SLVP018-145	R Deltoid	fluzoneSD	Normal	No	Flu 18	2010	1	1	47.83	5.67750967178041	0.623397184927455	6.92192809488736	0.529150262212918	1.07053986249052	0.464731224925295	3	[18,65)	3	0	TRUE	1.24441842310695	Flu 18_SLVP018-145_2010
510	SLVP018-146	Female	Black African American	2010_SLVP018-146	R Deltoid	fluzoneSD	Normal	No	Flu 18	2010	1	1	47.83	4.07900434890238	1.03280408426995	7.07750967178041	1.06964628539463	2.92562879651257	0.532100475400204	3	[18,65)	2	1	FALSE	2.99850532287803	Flu 18_SLVP018-146_2010
511	SLVP018-147	Female	Caucasian or White	2010_SLVP018-147	R Deltoid	fluzoneSD	Normal	No	Flu 18	2010	1	1	25.35	4.96791925912877	1.24965170354602	6.81084300511375	1.02147411819445	1.32564295218264	0.938035070178783	3	[18,65)	2	0	FALSE	1.84292374598498	Flu 18_SLVP018-147_2010
512	SLVP018-148	Female	Decline to answer	2010_SLVP018-148	R Deltoid	fluzoneSD	Normal	No	Flu 18	2010	1	1	25.35	4.52192809488736	0.6	6.52192809488736	1.28582010146573	1.60163088643308	1.0315127409907	3	[18,65)	2	1	FALSE	2	Flu 18_SLVP018-148_2010
513	SLVP018-149	Female	Caucasian or White	2010_SLVP018-149	R Deltoid	fluzoneSD	Normal	No	Flu 18	2010	1	1	53.02	4.94567101556905	1.07780454355886	7.25526142822069	0.240370085030933	2.23206487415546	0.0511642496602451	3	[18,65)	2	1	FALSE	2.30959041265165	Flu 18_SLVP018-149_2010
514	SLVP018-150	Male	Caucasian or White	2010_SLVP018-150	L Deltoid	fluzoneSD	Normal	No	Flu 18	2010	1	1	53.02	5.12192809488736	0.901849950564579	6.21084300511375	0.802137760577088	0.847758124112447	0.902355726029301	3	[18,65)	3	0	FALSE	1.08891491022639	Flu 18_SLVP018-150_2010
515	SLVP018-151	Male	Caucasian or White	2010_SLVP018-151	R Deltoid	fluzoneSD	Normal	No	Flu 18	2010	1	1	18.57	2.03836165060659	0.486660743944846	4.14567101556905	1.42586040162392	0.42896517739448	0.971149575876173	3	[18,65)	1	0	FALSE	2.10730936496245	Flu 18_SLVP018-151_2010
516	SLVP018-152	Male	Caucasian or White	2010_SLVP018-152	L Deltoid	fluzoneSD	Normal	No	Flu 18	2010	1	1	18.57	5.98859476155403	0.982061324177083	7.85487110815824	0.866870511271386	2.95656024980539	1.3046518623045	3	[18,65)	3	1	TRUE	1.86627634660422	Flu 18_SLVP018-152_2010
517	SLVP018-153	Male	Caucasian or White	2010_SLVP018-153	R Deltoid	fluzoneSD	Normal	No	Flu 18	2010	1	1	12.66	3.74567101556905	0.479743826363762	5.97321615109345	1.3817788333082	0.979200438382455	1.5524580889516	3	[ 2,18)	2	0	FALSE	2.2275451355244	Flu 18_SLVP018-153_2010
518	SLVP018-154	Male	Caucasian or White	2010_SLVP018-154	L Deltoid	fluzoneSD	Normal	No	Flu 18	2010	1	1	12.66	4.14567101556905	1.42586040162392	6.90654948442678	0.886503432685962	2.88963114409128	0.267147909290483	3	[ 2,18)	2	1	FALSE	2.76087846885774	Flu 18_SLVP018-154_2010
519	SLVP018-155	Male	Caucasian or White	2010_SLVP018-155	L Deltoid	fluzoneSD	Normal	No	Flu 18	2010	1	1	19.55	4.03458592579543	0.649870944556346	7.18859476155403	1.04774890970011	3.30805407352905	1.28171337179977	3	[18,65)	2	1	FALSE	3.15400883575859	Flu 18_SLVP018-155_2010
520	SLVP018-156	Male	Caucasian or White	2010_SLVP018-156	R Deltoid	fluzoneSD	Normal	No	Flu 18	2010	1	1	19.55	4.94567101556905	1.07780454355886	7.52192809488736	0.2	2.90467195770778	0.222663690320735	3	[18,65)	2	1	FALSE	2.57625707931831	Flu 18_SLVP018-156_2010
521	SLVP018-157	Male	Caucasian or White	2010_SLVP018-157	R Deltoid	fluzoneSD	Normal	No	Flu 18	2010	1	1	23.8	4.41233768223571	1.37277974095693	5.70654948442678	1.48574358609125	0.623295597927843	0.74576171984759	3	[18,65)	2	0	FALSE	1.29421180219107	Flu 18_SLVP018-157_2010
522	SLVP018-158	Male	Caucasian or White	2010_SLVP018-158	R Deltoid	fluzoneSD	Normal	No	Flu 18	2010	1	1	23.8	4.52192809488736	0.757187779440036	8.65526142822069	0.466666666666667	5.17070712696471	0.475033933700264	3	[18,65)	2	1	FALSE	4.13333333333333	Flu 18_SLVP018-158_2010
523	SLVP018-159	Male	Caucasian or White	2010_SLVP018-159	R Deltoid	fluzoneSD	Normal	No	Flu 18	2010	1	1	54.32	5.67750967178041	0.349223973273326	7.32192809488736	0.2	1.9104087260082	0.6322225820257	3	[18,65)	3	1	TRUE	1.64441842310695	Flu 18_SLVP018-159_2010
524	SLVP018-160	Male	Caucasian or White	2010_SLVP018-160	R Deltoid	fluzoneSD	Normal	No	Flu 18	2010	1	1	54.32	4.81084300511375	0.247465542235479	6.90654948442678	0.886503432685962	2.12487661788967	0.915224085425209	3	[18,65)	2	1	FALSE	2.09570647931304	Flu 18_SLVP018-160_2010
525	SLVP018-161	Female	Caucasian or White	2010_SLVP018-161	R Deltoid	fluzoneSD	Normal	No	Flu 18	2010	1	1	43.85	3.32499551314379	0.849679674917279	5.98859476155403	0.52068331172711	1.65954194873363	0.27341647987707	3	[18,65)	1	1	FALSE	2.66359924841024	Flu 18_SLVP018-161_2010
526	SLVP018-162	Female	Caucasian or White	2010_SLVP018-162	R Deltoid	fluzoneSD	Normal	No	Flu 18	2010	1	1	43.85	4.78859476155403	0.333333333333333	7.52192809488736	0.503322295684717	3.15072244090751	0.896823980463347	3	[18,65)	2	1	FALSE	2.73333333333333	Flu 18_SLVP018-162_2010
527	SLVP018-163	Male	Caucasian or White	2010_SLVP018-163	L Deltoid	fluzoneSD	Normal	No	Flu 18	2010	1	1	22.13	3.68128539659157	1.78615616200141	7.32192809488736	0.2	2.25191957141858	1.36651633145605	3	[18,65)	2	1	FALSE	3.64064269829579	Flu 18_SLVP018-163_2010
528	SLVP018-164	Male	Caucasian or White	2010_SLVP018-164	L Deltoid	fluzoneSD	Normal	No	Flu 18	2010	1	1	22.13	2.03836165060659	0.486660743944846	7.12192809488736	0.6	4.09248505056678	0.307174217297879	3	[18,65)	1	1	FALSE	5.08356644428077	Flu 18_SLVP018-164_2010
529	SLVP018-165	Female	Caucasian or White	2010_SLVP018-165	L Deltoid	fluzoneSD	Normal	No	Flu 18	2010	1	1	17.4	2.03836165060659	0.486660743944846	2.03836165060659	0.486660743944846	-1.10657666768072	0.0452297046715558	3	[ 2,18)	1	0	FALSE	0	Flu 18_SLVP018-165_2010
530	SLVP018-166	Female	Caucasian or White	2010_SLVP018-166	R Deltoid	fluzoneSD	Normal	No	Flu 18	2010	1	1	17.4	4.0360806029174	1.55261511197216	4.30274726958407	1.81786068265991	-0.162486363756175	1.16695437019267	3	[ 2,18)	2	0	FALSE	0.266666666666667	Flu 18_SLVP018-166_2010
531	SLVP018-167	Female	Caucasian or White	2010_SLVP018-167	R Deltoid	fluzoneSD	Normal	No	Flu 18	2010	1	1	22.48	6.01084300511375	0.560839818773806	7.78859476155403	0.0666666666666664	2.49473678835701	1.08710315169884	3	[18,65)	3	1	TRUE	1.77775175644028	Flu 18_SLVP018-167_2010
532	SLVP018-168	Female	Caucasian or White	2010_SLVP018-168	R Deltoid	fluzoneSD	Normal	No	Flu 18	2010	1	1	22.48	3.68128539659157	1.78615616200141	4.96791925912877	1.24965170354602	0.203761260152738	1.0834613815652	3	[18,65)	2	0	FALSE	1.28663386253719	Flu 18_SLVP018-168_2010
533	SLVP018-169	Male	Other	2010_SLVP018-169	R Deltoid	fluzoneSD	Normal	No	Flu 18	2010	1	1	22.09	2.03836165060659	0.486660743944846	5.98859476155403	1.04136662345422	2.43069620187111	0.428281338225392	3	[18,65)	1	1	FALSE	3.95023311094743	Flu 18_SLVP018-169_2010
534	SLVP018-170	Male	Asian	2010_SLVP018-170	R Deltoid	fluzoneSD	Normal	No	Flu 18	2010	1	1	22.09	5.41084300511375	0.357617461064288	5.94417633844708	0.889707858858798	0.276417964173766	0.987416106216185	3	[18,65)	3	0	TRUE	0.533333333333333	Flu 18_SLVP018-170_2010
535	SLVP018-171	Male	Caucasian or White,Asian	2010_SLVP018-171	L Deltoid	fluzoneSD	Abnormal	No	Flu 18	2010	1	1	26.71	5.45526142822069	0.881917103688197	6.05526142822069	0.581186525805423	0.247309807099857	0.970124142044194	3	[18,65)	3	0	TRUE	0.600000000000001	Flu 18_SLVP018-171_2010
536	SLVP018-172	Male	Cauc or White,Pacific Islander	2010_SLVP018-172	R Deltoid	fluzoneSD	Normal	No	Flu 18	2010	1	1	26.71	5.55526142822069	0.296273147243853	6.92192809488736	0.529150262212918	1.01090719177086	0.505416577218328	3	[18,65)	3	0	TRUE	1.36666666666667	Flu 18_SLVP018-172_2010
537	SLVP018-271	Female	Caucasian or White,Other	2013_SLVP018-271	R Upper Extremity	fluzoneSD	Normal	No	Flu 18	2013	1	1	4.37	2.95388779342866	1.2585795719306	4.66233768223571	0.919497310017847	1.14888411225191	0.392803032363327	4	[ 2,18)	1	0	FALSE	1.70844988880705	Flu 18_SLVP018-271_2013
538	SLVP018-272	Male	Caucasian or White,Other	2013_SLVP018-272	R Upper Extremity	fluzoneSD	Normal	No	Flu 18	2013	1	1	4.37	4.07900434890238	0.983822666221914	4.81176742031341	0.842401385188871	0.635178488499564	0.374559299278887	4	[ 2,18)	2	0	FALSE	0.732763071411035	Flu 18_SLVP018-272_2013
539	SLVP018-273	Male	Hispanic	2013_SLVP018-273	R Upper Extremity	fluzoneSD	Normal	No	Flu 18	2013	1	1	3.22	3.26721677429806	1.0012432221257	6.01827341240613	1.65386980124678	2.38368089548588	1.30432463897136	4	[ 2,18)	2	1	FALSE	2.75105663810807	Flu 18_SLVP018-273_2013
540	SLVP018-274	Male	Hispanic	2013_SLVP018-274	R Upper Extremity	fluzoneSD	Normal	No	Flu 18	2013	1	1	3.22	3.82957461082468	0.847700102140707	5.67192809488736	0.330403793359984	1.5294588103867	0.731643608290064	4	[ 2,18)	2	1	FALSE	1.84235348406268	Flu 18_SLVP018-274_2013
541	SLVP018-277	Male	Caucasian or White,Other	2013_SLVP018-277	L Upper Extremity	fluzoneSD	Normal	No	Flu 18	2013	1	1	3.97	5.23160239327553	1.00654793596937	7.22192809488736	0.685565460040104	3.28448171395657	0.520879326730886	4	[ 2,18)	3	1	FALSE	1.99032570161183	Flu 18_SLVP018-277_2013
542	SLVP018-278	Male	Caucasian or White,Other	2013_SLVP018-278	L Upper Extremity	fluzoneSD	Normal	No	Flu 18	2013	1	1	3.97	4.81176742031341	0.71389081361797	6.737167935778	1.06239350324926	2.88690365068947	1.26780073987794	4	[ 2,18)	3	1	FALSE	1.92540051546458	Flu 18_SLVP018-278_2013
543	SLVP018-279	Female	Caucasian or White,Other	2013_SLVP018-279	L Upper Extremity	fluzoneSD	Normal	No	Flu 18	2013	1	1	7.28	4.45583169014299	0.454188085764544	3.55925326167678	1.65202383612678	-2.13803808607831	1.76075836642615	4	[ 2,18)	2	0	FALSE	-0.896578428466209	Flu 18_SLVP018-279_2013
544	SLVP018-280	Female	Caucasian or White,Other	2013_SLVP018-280	L Upper Extremity	fluzoneSD	Normal	No	Flu 18	2013	1	1	7.28	5.50583169014299	1.02064732755158	7.07366957540678	0.913615083445773	2.5100643390875	0.722890831390978	4	[ 2,18)	3	1	TRUE	1.56783788526379	Flu 18_SLVP018-280_2013
545	SLVP018-281	Male	Caucasian or White,Other	2013_SLVP018-281	L Upper Extremity	fluzoneSD	Normal	No	Flu 18	2013	1	1	3.58	4.56176742031341	0.744163947889937	7.00526142822069	0.773340517208013	2.8167462034456	1.19457668474814	4	[ 2,18)	2	1	FALSE	2.44349400790728	Flu 18_SLVP018-281_2013
546	SLVP018-282	Male	Caucasian or White,Other	2013_SLVP018-282	L Upper Extremity	fluzoneSD	Normal	No	Flu 18	2013	1	1	3.58	4.55583169014299	0.634516608737508	5.5052614282207	0.622048586884052	1.03825966643387	0.694480907663889	4	[ 2,18)	2	0	FALSE	0.949429738077703	Flu 18_SLVP018-282_2013
547	SLVP018-285	Male	Caucasian or White,Other	2013_SLVP018-285	L Upper Extremity	fluzoneSD	Abnormal	No	Flu 18	2013	1	1	4.04	4.86827341240613	1.47591216865157	5.39510075364675	1.19142612505713	0.709382181949148	0.380174524344579	4	[ 2,18)	3	0	FALSE	0.526827341240614	Flu 18_SLVP018-285_2013
548	SLVP018-286	Male	Caucasian or White,Other	2013_SLVP018-286	R Upper Extremity	fluzoneSD	Normal	No	Flu 18	2013	1	1	4.04	4.05217700766176	1.29270035427155	5.56176742031341	1.04589057636149	1.69866977009017	0.343106490006313	4	[ 2,18)	2	1	FALSE	1.50959041265165	Flu 18_SLVP018-286_2013
549	SLVP018-287	Male	Caucasian or White,Other	2013_SLVP018-287	L Upper Extremity	fluzoneSD	Normal	No	Flu 18	2013	1	1	2	4.11827341240613	1.11683603168348	6.71176742031342	1.2984004062288	3.58155377007137	0.55452308980124	4	[ 2,18)	2	1	FALSE	2.59349400790728	Flu 18_SLVP018-287_2013
550	SLVP018-288	Female	Caucasian or White,Other	2013_SLVP018-288	L Upper Extremity	fluzoneSD	Normal	No	Flu 18	2013	1	1	2	3.11998419817303	0.786759840342025	5.56493572660886	0.673653504731765	2.18926058730708	0.158607344438257	4	[ 2,18)	2	1	FALSE	2.44495152843584	Flu 18_SLVP018-288_2013
551	SLVP018-289	Female	Caucasian or White,Other	2013_SLVP018-289	L Upper Extremity	fluzoneSD	Normal	No	Flu 18	2013	1	1	2.51	3.0860806029174	0.835755121237891	5.47843408698008	0.808754930873732	2.24830962646165	0.123681424859886	4	[ 2,18)	2	1	FALSE	2.39235348406268	Flu 18_SLVP018-289_2013
552	SLVP018-290	Female	Caucasian or White,Other	2013_SLVP018-290	L Upper Extremity	fluzoneSD	Normal	No	Flu 18	2013	1	1	2.51	1.73950217445119	0.579116027900079	5.6482690599422	0.960280839459932	3.37388896418096	0.47173323345815	4	[ 2,18)	1	1	FALSE	3.90876688549101	Flu 18_SLVP018-290_2013
553	SLVP018-291	Male	Caucasian or White,Other	2013_SLVP018-291	L Upper Extremity	fluzoneSD	Normal	No	Flu 18	2013	1	1	5.59	4.31233768223571	0.677362131837672	6.84176306784948	0.506056058025886	3.17014939309565	0.352659660793305	4	[ 2,18)	2	1	FALSE	2.52942538561377	Flu 18_SLVP018-291_2013
554	SLVP018-292	Male	Caucasian or White,Other	2013_SLVP018-292	L Upper Extremity	fluzoneSD	Abnormal	Yes	Flu 18	2013	1	1	5.59	3.56347820608031	0.924878569770491	7.67050126911133	0.652582603773353	4.64045516034356	0.521823913862634	4	[ 2,18)	2	1	FALSE	4.10702306303102	Flu 18_SLVP018-292_2013
555	SLVP018-293	Female	Caucasian or White,Other	2013_SLVP018-293	L Upper Extremity	fluzoneSD	Normal	No	Flu 18	2013	1	1	4.05	4.92623692502741	0.69112335367015	6.3052614282207	0.464578662158879	1.56464925781414	0.592776286783825	4	[ 2,18)	3	1	FALSE	1.37902450319329	Flu 18_SLVP018-293_2013
556	SLVP018-294	Female	Caucasian or White,Other	2013_SLVP018-294	L Upper Extremity	fluzoneSD	Normal	No	Flu 18	2013	1	1	4.05	4.68160239327553	0.865555307387416	7.09176306784948	0.445668305324725	3.0871866121706	0.928120121920204	4	[ 2,18)	3	1	FALSE	2.41016067457395	Flu 18_SLVP018-294_2013
557	SLVP028-001	Female	Asian	2014_SLVP028-001	L Upper Extremity	fluzoneSD	Normal	No	Flu Study 28	2014	1	1	43.44	5.34634188839852	1.48211172340087	5.96300855506519	1.24728249992149	1.38198067730527	0.542483696419771	4	[18,65)	3	0	TRUE	0.616666666666665	Flu Study 28_SLVP028-001_2014
558	SLVP028-002	Female	Asian	2014_SLVP028-002	L Upper Extremity	fluzoneSD	Normal	No	Flu Study 28	2014	1	1	43.44	3.87623839145557	0.723578320428312	5.15135961889497	0.698151324798269	1.31224319166573	0.130081748145579	4	[18,65)	2	0	FALSE	1.2751212274394	Flu Study 28_SLVP028-002_2014
559	SLVP028-003	Female	American Indian/Alaska native,Black African American	2014_SLVP028-003	R Upper Extremity	fluzoneSD	Normal	No	Flu Study 28	2014	1	1	21.86	3.91290794415801	1.11228918597173	7.27192809488736	0.684957419601151	3.1568867622749	0.401333526664296	4	[18,65)	2	1	FALSE	3.35902015072935	Flu Study 28_SLVP028-003_2014
560	SLVP028-006	Female	Caucasian or White	2014_SLVP028-006	L Upper Extremity	fluzoneSD	Normal	No	Flu Study 28	2014	1	1	15.85	5.47192809488736	0.727438428093173	6.21300855506519	1.22937662709498	0.875832532352853	2.05128508648085	4	[ 2,18)	3	0	TRUE	0.741080460177828	Flu Study 28_SLVP028-006_2014
561	SLVP028-007	Female	Caucasian or White	2014_SLVP028-007	R Upper Extremity	fluzoneSD	Normal	No	Flu Study 28	2014	1	1	15.85	4.01802628556164	0.729902876139332	7.9898358963058	0.869499804030914	4.34618479013271	0.345625143461157	4	[ 2,18)	2	1	FALSE	3.97180961074416	Flu Study 28_SLVP028-007_2014
562	SLVP028-008	Male	Caucasian or White	2014_SLVP028-008	L Upper Extremity	fluzoneSD	Normal	No	Flu Study 28	2014	1	1	12.14	4.99510075364675	1.32124017011965	7.6398358963058	0.721832203175203	3.02054897279868	1.14029578178455	4	[ 2,18)	3	1	FALSE	2.64473514265906	Flu Study 28_SLVP028-008_2014
563	SLVP028-009	Male	Caucasian or White	2014_SLVP028-009	L Upper Extremity	fluzoneSD	Normal	No	Flu Study 28	2014	1	1	12.14	4.51176742031342	0.777351031079271	8.1398358963058	0.469710568283113	4.70329362077627	0.673196640103288	4	[ 2,18)	3	1	FALSE	3.62806847599239	Flu Study 28_SLVP028-009_2014
564	SLVP028-010	Female	Caucasian or White	2014_SLVP028-010	L Upper Extremity	fluzoneSD	Normal	No	Flu Study 28	2014	1	1	12.84	7.35526142822069	0.871142289691465	4.60957172478891	1.17277004648158	-2.13803808607831	0.615908839932778	4	[ 2,18)	4	0	TRUE	-2.74568970343179	Flu Study 28_SLVP028-010_2014
565	SLVP028-011	Male	Caucasian or White	2014_SLVP028-011	R Upper Extremity	fluzoneSD	Normal	Yes	Flu Study 28	2014	1	1	12.84	3.28071513466928	1.21760030397932	5.61176742031341	1.08400143920918	2.07874109904003	0.480310610927329	4	[ 2,18)	2	1	FALSE	2.33105228564414	Flu Study 28_SLVP028-011_2014
566	SLVP028-012	Male	Asian	2014_SLVP028-012	L Upper Extremity	fluzoneSD	Normal	No	Flu Study 28	2014	1	1	49.61	4.18469295222831	0.600131126572581	7.2552614282207	0.31972210155418	3.24188548073268	0.634864333409831	4	[18,65)	2	1	FALSE	3.07056847599238	Flu Study 28_SLVP028-012_2014
567	SLVP028-014	Female	Am In/Alaska native,Cauc or W	2014_SLVP028-014	L Upper Extremity	fluzoneSD	Normal	No	Flu Study 28	2014	1	1	33.88	4.43469295222831	0.558745523046449	4.63469295222831	0.603181491658183	0.229275604756227	0.373656504654737	4	[18,65)	3	0	FALSE	0.199999999999999	Flu Study 28_SLVP028-014_2014
568	SLVP028-015	Female	Am In/Alaska native,Cauc or W	2014_SLVP028-015	L Upper Extremity	fluzoneSD	Normal	No	Flu Study 28	2014	1	1	33.93	2.53185565851388	0.376010032923831	6.60526142822069	0.386221007541882	2.90274364826976	0.703082539923068	4	[18,65)	1	1	FALSE	4.07340576970682	Flu Study 28_SLVP028-015_2014
569	SLVP028-016	Female	Caucasian or White	2014_SLVP028-016	L Upper Extremity	fluzoneSD	Normal	No	Flu Study 28	2014	1	1	46.14	4.26802628556164	0.715943557005314	3.63583347607291	0.619492631174571	-0.555569128432408	0.692181981124798	4	[18,65)	2	0	FALSE	-0.632192809488735	Flu Study 28_SLVP028-016_2014
570	SLVP028-017	Female	Caucasian or White	2014_SLVP028-017	L Upper Extremity	fluzoneSD	Normal	No	Flu Study 28	2014	1	1	46.09	3.87957461082468	1.0497782284943	4.29624127749134	0.996998271092149	0.486168748567262	0.430571295995866	4	[18,65)	2	0	FALSE	0.416666666666665	Flu Study 28_SLVP028-017_2014
571	SLVP028-020	Female	Caucasian or White	2014_SLVP028-020	L Upper Extremity	fluzoneSD	Normal	No	Flu Study 28	2014	1	1	19.12	6.5552614282207	0.589726867098471	6.8052614282207	0.452462398683274	0.765516150043377	0.440933778090388	4	[18,65)	4	0	TRUE	0.25	Flu Study 28_SLVP028-020_2014
572	SLVP028-021	Female	Caucasian or White	2014_SLVP028-021	L Upper Extremity	fluzoneSD	Normal	No	Flu Study 28	2014	1	1	19.12	6.77192809488736	0.99121138007995	7.35526142822069	0.506622805119021	1.12694675281362	1.43534928947267	4	[18,65)	4	0	TRUE	0.583333333333336	Flu Study 28_SLVP028-021_2014
573	SLVP028-024	Female	Pacific Islander,Asian	2014_SLVP028-024	L Upper Extremity	fluzoneSD	Normal	No	Flu Study 28	2014	1	1	32.57	2.89404558196684	0.298691645189217	8.13291505950561	0.588686250664775	5.17070712696471	0.352738125560287	4	[18,65)	2	1	FALSE	5.23886947753877	Flu Study 28_SLVP028-024_2014
574	SLVP028-025	Female	Caucasian or White,PacIslan	2014_SLVP028-025	R Upper Extremity	fluzoneSD	Normal	No	Flu Study 28	2014	1	1	32.57	4.24624127749134	0.901006748173144	7.70526142822069	0.747031161033831	3.50567562746112	0.638701152726383	4	[18,65)	2	1	FALSE	3.45902015072935	Flu Study 28_SLVP028-025_2014
575	SLVP028-026	Male	Caucasian or White	2014_SLVP028-026	L Upper Extremity	fluzoneSD	Normal	No	Flu Study 28	2014	1	1	16.57	3.9595717247889	0.525231842346862	4.41266081731352	0.501204738395882	0.358099665131002	1.0717933922276	4	[ 2,18)	2	0	FALSE	0.453089092524615	Flu Study 28_SLVP028-026_2014
576	SLVP028-027	Male	Caucasian or White	2014_SLVP028-027	R Upper Extremity	fluzoneSD	Normal	No	Flu Study 28	2014	1	1	16.57	6.60526142822069	0.784750491132904	6.9898358963058	0.857108575476542	1.42827373353933	1.48782204164921	4	[ 2,18)	4	0	TRUE	0.384574468085107	Flu Study 28_SLVP028-027_2014
577	SLVP028-028	Female	Caucasian or White	2014_SLVP028-028	L Upper Extremity	fluzoneSD	Normal	No	Flu Study 28	2014	1	1	48.37	5.72843408698008	0.746436114388758	7.65526142822069	0.518544972870135	2.86828326304256	1.71091709033839	4	[18,65)	3	1	TRUE	1.92682734124061	Flu Study 28_SLVP028-028_2014
578	SLVP028-030	Female	Caucasian or White	2014_SLVP028-030	L Upper Extremity	fluzoneSD	Normal	No	Flu Study 28	2014	1	1	46.3	6.65650256297247	0.959216400539122	6.95526142822069	0.137436854187254	0.376851039323897	2.10215311111684	4	[18,65)	4	0	TRUE	0.298758865248227	Flu Study 28_SLVP028-030_2014
579	SLVP028-032	Male	Caucasian or White	2014_SLVP028-032	L Upper Extremity	fluzoneSD	Normal	No	Flu Study 28	2014	1	1	14.3	6.5552614282207	0.749073501808141	7.38291505950561	0.277068955772926	1.97281660722442	1.91918956222038	4	[ 2,18)	4	1	TRUE	0.827653631284915	Flu Study 28_SLVP028-032_2014
580	SLVP028-033	Female	Caucasian or White	2014_SLVP028-033	L Upper Extremity	fluzoneSD	Normal	No	Flu Study 28	2014	1	1	14.3	5.44624127749135	1.64259455184819	8.63291505950561	0.322490761562942	3.33489562047012	1.18822161704777	4	[ 2,18)	3	1	TRUE	3.18667378201427	Flu Study 28_SLVP028-033_2014
581	SLVP028-035	Female	Caucasian or White	2014_SLVP028-035	L Upper Extremity	fluzoneSD	Normal	No	Flu Study 28	2014	1	1	39.32	3.96916680940624	0.423150956570707	5.92818696013559	0.510387537239703	1.74272601066759	0.889847783571466	4	[18,65)	2	1	FALSE	1.95902015072935	Flu Study 28_SLVP028-035_2014
582	SLVP029-005	Female	Asian	2014_SLVP029-005	L Upper Extremity	fluzoneSD	Normal	No	Flu Study 29	2014	1	1	9.01	4.07812239321651	1.16077403132713	5.69485362680225	0.825735677926547	1.45579610995647	0.614042830473935	4	[ 2,18)	2	0	FALSE	1.61673123358574	Flu Study 29_SLVP029-005_2014
583	SLVP029-006	Male	Asian	2014_SLVP029-006	R Upper Extremity	fluzoneSD	Normal	No	Flu Study 29	2014	1	1	10.47	4.76176742031342	0.708379421366589	6.02843408698008	1.02917394437412	1.67227513429528	0.59593719485034	4	[ 2,18)	3	1	FALSE	1.26666666666666	Flu Study 29_SLVP029-006_2014
584	SLVP029-008	Female	Asian	2014_SLVP029-008	L Upper Extremity	fluzoneSD	Normal	No	Flu Study 29	2014	1	1	19.94	5.23973528539863	1.20917340285597	6.5552614282207	0.749073501808141	1.69469831746208	0.539026600969195	4	[18,65)	3	1	FALSE	1.31552614282207	Flu Study 29_SLVP029-008_2014
585	SLVP029-009	Female	Caucasian or White	2014_SLVP029-009	L Upper Extremity	fluzoneSD	Normal	No	Flu Study 29	2014	1	1	25.11	3.02030733325084	0.64055248972361	4.29624127749134	0.685688987442613	0.985828381974881	0.558581568961212	4	[18,65)	2	0	FALSE	1.2759339442405	Flu Study 29_SLVP029-009_2014
586	SLVP029-012	Male	Caucasian or White	2014_SLVP029-012	L Upper Extremity	fluzoneSD	Normal	No	Flu Study 29	2014	1	1	47	4.29624127749134	0.685688987442613	4.92843408698008	0.566247945085224	0.18006471003576	0.396775731259616	4	[18,65)	2	0	FALSE	0.632192809488735	Flu Study 29_SLVP029-012_2014
587	SLVP029-013	Female	Asian	2014_SLVP029-013	L Upper Extremity	fluzoneSD	Normal	No	Flu Study 29	2014	1	1	45.19	2.63071513466928	0.31094809710846	2.98071513466928	0.546400641119618	0.115608677269912	0.387058088501618	4	[18,65)	1	0	FALSE	0.35	Flu Study 29_SLVP029-013_2014
588	SLVP029-014	Female	Caucasian or White,Asian	2014_SLVP029-014	L Upper Extremity	fluzoneSD	Normal	No	Flu Study 29	2014	1	1	45.12	2.63071513466928	0.31094809710846	3.41071224863351	0.378199531768729	0.66114457967715	0.373229946156427	4	[18,65)	1	0	FALSE	0.779997113964228	Flu Study 29_SLVP029-014_2014
589	SLVP029-016	Male	Caucasian or White	2014_SLVP029-016	L Upper Extremity	fluzoneSD	Normal	No	Flu Study 29	2014	1	1	10.03	3.37706045218805	1.82548160225243	6.79634188839852	1.63367331299177	3.40056468306977	0.566816370346701	4	[ 2,18)	2	1	FALSE	3.41928143621047	Flu Study 29_SLVP029-016_2014
590	SLVP029-017	Male	Caucasian or White	2014_SLVP029-017	L Upper Extremity	fluzoneSD	Normal	No	Flu Study 29	2014	1	1	12.98	3.96290794415801	1.49888444237283	5.28973528539863	1.1202317457709	1.28920060115343	0.773248228659669	4	[ 2,18)	2	0	FALSE	1.32682734124061	Flu Study 29_SLVP029-017_2014
591	SLVP029-021	Female	Asian	2014_SLVP029-021	L Upper Extremity	fluzoneSD	Normal	No	Flu Study 29	2014	1	1	32.26	3.60364066658417	1.42183597204515	4.86176742031341	0.981060030232907	1.02688850190422	0.400027273395653	4	[18,65)	2	0	FALSE	1.25812675372924	Flu Study 29_SLVP029-021_2014
592	SLVP029-023	Female	Caucasian or White	2014_SLVP029-023	L Upper Extremity	fluzoneSD	Normal	No	Flu Study 29	2014	1	1	25.53	5.14485362680225	0.703144440948142	6.5052614282207	0.177169096878911	1.84363243439925	0.810954560296275	4	[18,65)	3	1	FALSE	1.36040780141844	Flu Study 29_SLVP029-023_2014
593	SLVP029-024	Female	American Indian/Alaska native,Caucasian or White	2014_SLVP029-024	L Upper Extremity	fluzoneSD	Normal	No	Flu Study 29	2014	1	1	36.46	1.21267483321058	0.573963340650143	5.06176742031341	1.2235877054236	2.40488751469308	0.768735600470806	4	[18,65)	1	1	FALSE	3.84909258710284	Flu Study 29_SLVP029-024_2014
594	SLVP029-026	Male	Pacific Islander,Asian	2014_SLVP029-026	L Upper Extremity	fluzoneSD	Normal	No	Flu Study 29	2014	1	1	18.22	4.24624127749134	0.985342956121301	7.50526142822069	0.254405625374563	2.78325643399974	0.858711533366931	4	[18,65)	2	1	FALSE	3.25902015072935	Flu Study 29_SLVP029-026_2014
595	SLVP031-002	Female	Other	2014_SLVP031-002	R Upper Extremity	fluzoneSD	Normal	No	Flu Study 31	2014	1	1	46.79	6.02192809488736	0.369684550213647	6.95526142822069	0.137436854187254	1.77168952172365	0.641015887717734	4	[18,65)	4	1	TRUE	0.933333333333334	Flu Study 31_SLVP031-002_2014
596	SLVP031-003	Female	Caucasian or White	2014_SLVP031-003	L Upper Extremity	fluzoneSD	Normal	No	Flu Study 31	2014	1	1	47.08	6.95650256297247	1.50881229540972	7.90650256297247	1.00189023666549	1.92814797626693	1.02843629163645	4	[18,65)	4	1	TRUE	0.95	Flu Study 31_SLVP031-003_2014
597	SLVP031-007	Female	Caucasian or White	2014_SLVP031-007	L Upper Extremity	fluzoneSD	Normal	No	Flu Study 31	2014	1	1	27.78	4.79485362680226	0.449734805876105	7.68291505950561	0.273074739456893	3.73015091710524	0.880781156979968	4	[18,65)	3	1	FALSE	2.88806143270336	Flu Study 31_SLVP031-007_2014
