# Supplementary material for: Human vaccine responses regulated by parallel cytokine pathways
Source: Nat Immunol. 2026 Jun 12;27(8):1643–52. doi: 10.1038/s41590-026-02547-x (PMC13414556; doi:10.1038/s41590-026-02547-x)
Supplement: Supplementary file 5 — Source data for antibody response analyses shown in Fig. 2. [file 41590_2026_2547_MOESM5_ESM.csv]

	d0Mean_twoGroup	day	assay_group	generic_assay_id	analyte_generic_name	stim	variable	n.studies	summary	se.summary	z_summ/se.summ	tau2	p.value	Q	df	pval.het	sampleN	projectN	fdr	directP
1	High	0	molecule	Stim_none_Analyte_CD40L	CD40L	none	scaledVal	18	-0.176905569626972	0.0618637373182937	-2.85960042660823	0	0.00424175089185415	15.3950821164487	17	0.567047346267782	124	2	0.271472057078666	-2.3724548401735
2	High	0	molecule	Stim_none_Analyte_ENA78	ENA78	none	scaledVal	18	-0.00477395625712925	0.0908361950629318	-0.05255566081144	0.0492890593704908	0.958085945660702	27.5118823510499	17	0.0509749840252733	124	2	0.973293659083887	-0.0185955305331747
3	High	0	molecule	Stim_none_Analyte_EOTAXIN	EOTAXIN	none	scaledVal	18	-0.165849640416411	0.0673937257752643	-2.46090624176893	0.00756535438129736	0.0138586577262196	18.7837098655017	17	0.341087380726258	124	2	0.443477047239029	-1.85827883107525
4	High	0	molecule	Stim_none_Analyte_FASL	FASL	none	scaledVal	18	0.0812419427571669	0.0772854536629385	1.05119319233712	0.0152407900144459	0.293169869170245	19.9978082447206	17	0.274341386996426	124	2	0.973293659083887	0.532880666791893
5	High	0	molecule	Stim_none_Analyte_FGFB	FGFB	none	scaledVal	18	0.0877118228599605	0.0835775510852466	1.04946629472904	0.0257674733561185	0.293963560127278	22.2645835720215	17	0.174756746515209	124	2	0.973293659083887	0.531706501616689
6	High	0	molecule	Stim_none_Analyte_GCSF	GCSF	none	scaledVal	18	0.032673222776418	0.0990751370892386	0.329782261587877	0.0784410740754672	0.741564491467155	38.3888378466286	17	0.00217250476417985	124	2	0.973293659083887	0.12985107380568
7	High	0	molecule	Stim_none_Analyte_GMCSF	GMCSF	none	scaledVal	18	-0.0537346006003831	0.0812249923676167	-0.661552547240451	0.0148924401790908	0.508258027593396	19.6417827220716	17	0.292960203250934	124	2	0.973293659083887	-0.29391575324677
8	High	0	molecule	Stim_none_Analyte_GROA	GROA	none	scaledVal	18	-0.020434029326312	0.0859458973107923	-0.237754563809134	0.0267813362932338	0.812071461022454	21.9067816892017	17	0.188330617654804	124	2	0.973293659083887	-0.0904057518399068
9	High	0	molecule	Stim_none_Analyte_HGF	HGF	none	scaledVal	18	-0.111635813430686	0.0980186839015792	-1.13892381520629	0.0641483400720883	0.254734931536131	30.9257840965483	17	0.0203914173447295	124	2	0.973293659083887	-0.593911496602242
10	High	0	molecule	Stim_none_Analyte_ICAM1	ICAM1	none	scaledVal	18	0.010076863469076	0.0751029837107655	0.134173943180257	0.0061135839074181	0.893265029909968	18.0871751013736	17	0.383361293635446	124	2	0.973293659083887	0.0490196677064933
11	High	0	molecule	Stim_none_Analyte_IFNA	IFNA	none	scaledVal	18	0.0812719055902539	0.0740555309821028	1.09744545089948	0.0115382216775113	0.272446714118034	19.3687036206549	17	0.307783894102501	124	2	0.973293659083887	0.56471842559805
12	High	0	molecule	Stim_none_Analyte_IFNB	IFNB	none	scaledVal	18	-0.0557526000486859	0.0651623873277646	-0.855594804534281	0	0.392221944723993	16.0506965105084	17	0.52024385785376	124	2	0.973293659083887	-0.406468111316072
13	High	0	molecule	Stim_none_Analyte_IFNG	IFNG	none	scaledVal	18	-0.0338564699930442	0.0894365877612079	-0.378552791877968	0.0444691759172764	0.705019984040727	27.3042515543444	17	0.0537539091326111	124	2	0.973293659083887	-0.151798572603483
14	High	0	molecule	Stim_none_Analyte_IL10	IL10	none	scaledVal	18	0.0370466492844063	0.088578977455161	0.41823297523568	0.0438946968227499	0.675776788523687	29.1449665998347	17	0.0332125750898925	124	2	0.973293659083887	0.170196729384445
15	High	0	molecule	Stim_none_Analyte_IL12P40	IL12P40	none	scaledVal	18	0.00843431644630228	0.111306379688078	0.0757756785364721	0.105678363089292	0.939597566195537	46.4004227912837	17	0.000150206501693173	124	2	0.973293659083887	0.0270581168297418
16	High	0	molecule	Stim_none_Analyte_IL12P70	IL12P70	none	scaledVal	18	0.00774413630318822	0.101113998778494	0.0765881717342916	0.0702631909728161	0.938951168902527	36.3582634777825	17	0.00410712963392001	124	2	0.973293659083887	0.0273569930668135
17	High	0	molecule	Stim_none_Analyte_IL13	IL13	none	scaledVal	18	-0.0804654526421894	0.109794569914551	-0.732872788743675	0.0771773990710139	0.463636021051773	30.6020079926999	17	0.0223163702008013	124	2	0.973293659083887	-0.333822829964049
18	High	0	molecule	Stim_none_Analyte_IL15	IL15	none	scaledVal	18	0.0252256329700795	0.0812653526737495	0.310410674907806	0.0244192383071624	0.756248677396791	22.6325081096933	17	0.161601091414208	124	2	0.973293659083887	0.121335371876371
19	High	0	molecule	Stim_none_Analyte_IL17	IL17	none	scaledVal	11	-0.0241025657577916	0.125565405707754	-0.19195227875016	0.0745716217447312	0.847779586255398	22.2370176139325	10	0.0139416404684325	81	2	0.973293659083887	-0.0717170450494351
20	High	0	molecule	Stim_none_Analyte_IL17F	IL17F	none	scaledVal	18	-0.0193703151854087	0.0631367610400629	-0.306799317328258	0.00389920316562474	0.758996127912162	17.9703345529221	17	0.390714711027669	124	2	0.973293659083887	-0.119760439691701
21	High	0	molecule	Stim_none_Analyte_IL1A	IL1A	none	scaledVal	18	-0.0372914702471988	0.0832824491027461	-0.447771056794836	0.0308797168213545	0.654318433784654	24.1153566858174	17	0.116334385264944	124	2	0.973293659083887	-0.184210844368939
22	High	0	molecule	Stim_none_Analyte_IL1B	IL1B	none	scaledVal	18	0.0150257388961256	0.123426553943086	0.1217383003584	0.116351796384059	0.903106279513695	39.008822592984	17	0.00178216878597803	124	2	0.973293659083887	0.0442611379585589
23	High	0	molecule	Stim_none_Analyte_IL1RA	IL1RA	none	scaledVal	18	0.0627219687646887	0.0948496608711396	0.661277733506093	0.0455833085432782	0.508434218339033	25.6279612858787	17	0.0815106826471125	124	2	0.973293659083887	0.293765228504078
24	High	0	molecule	Stim_none_Analyte_IL2	IL2	none	scaledVal	18	-0.0130093447559289	0.0655634584113236	-0.198423711487465	0	0.842713567168048	11.700620436919	17	0.817916977304166	124	2	0.973293659083887	-0.0743200141494988
25	High	0	molecule	Stim_none_Analyte_IL4	IL4	none	scaledVal	18	0.0180894147298744	0.0807841349505234	0.223922862341144	0.0276116272601627	0.822817325817773	23.5669102027653	17	0.131688184632192	124	2	0.973293659083887	0.084696572072316
26	High	0	molecule	Stim_none_Analyte_IL5	IL5	none	scaledVal	18	-0.020135595589873	0.0720872828194869	-0.279322438054635	0.00402421836814929	0.779997388213643	17.7527326899214	17	0.404598460555171	124	2	0.973293659083887	-0.107906851522727
27	High	0	molecule	Stim_none_Analyte_IL6	IL6	none	scaledVal	18	-0.0182474114238836	0.0978846205918329	-0.186417552763198	0.0705989043948866	0.852117328574981	35.9534509095904	17	0.00465255715646151	124	2	0.973293659083887	-0.069500602833653
28	High	0	molecule	Stim_none_Analyte_IL7	IL7	none	scaledVal	18	-0.1706035904757	0.100412511628934	-1.69902721989617	0.0604609291796855	0.089314055012011	27.5891882724782	17	0.0499733228361928	124	2	0.973293659083887	-1.0490801924681
29	High	0	molecule	Stim_none_Analyte_IL8	IL8	none	scaledVal	18	0.130826918765874	0.171589562281922	0.76244100763498	0.351498504518225	0.445796839272751	86.0723983980209	17	3.13996606493561e-11	124	2	0.973293659083887	0.350863015019687
30	High	0	molecule	Stim_none_Analyte_IP10	IP10	none	scaledVal	18	-0.113266417086387	0.0793162050492869	-1.42803626340927	0.0254480391987209	0.153281421074616	22.998069152365	17	0.149313557484675	124	2	0.973293659083887	-0.814510481895469
31	High	0	molecule	Stim_none_Analyte_LEPTIN	LEPTIN	none	scaledVal	18	0.0486645318641478	0.101097860162919	0.481360651805337	0.0390213079571146	0.630260197255782	22.2145829862128	17	0.176606919163482	124	2	0.973293659083887	0.200480118954031
32	High	0	molecule	Stim_none_Analyte_LIF	LIF	none	scaledVal	18	-0.084992442402707	0.0938551420414155	-0.905570441363803	0.0471376736806295	0.365163259918622	26.6474894912484	17	0.0634443417295013	124	2	0.973293659083887	-0.437512924503756
33	High	0	molecule	Stim_none_Analyte_MCP1	MCP1	none	scaledVal	18	-0.104428267319452	0.0661869578794676	-1.57777711297179	0	0.114616823527796	12.4343566347076	17	0.773152029403469	124	2	0.973293659083887	-0.940751631678878
34	High	0	molecule	Stim_none_Analyte_MCP3	MCP3	none	scaledVal	18	0.13525335724131	0.134670904193522	1.0043250103003	0.163845339873831	0.315221982332176	54.1306230905171	17	9.44162933047554e-06	124	2	0.973293659083887	0.501383504149876
35	High	0	molecule	Stim_none_Analyte_MCSF	MCSF	none	scaledVal	18	0.168769895573683	0.129166308978081	1.30660926141601	0.134819007513345	0.191345449613579	48.0179658613728	17	8.53289368676347e-05	124	2	0.973293659083887	0.718181861274397
36	High	0	molecule	Stim_none_Analyte_MIG	MIG	none	scaledVal	18	-0.198173525700557	0.119980636096682	-1.6517125775268	0.120118852862487	0.0985931574419494	40.6858617726727	17	0.00103478810859159	124	2	0.973293659083887	-1.00615322489978
37	High	0	molecule	Stim_none_Analyte_MIP1A	MIP1A	none	scaledVal	18	-0.0104900621754552	0.089359385539865	-0.117391834244153	0.0535939257905755	0.906549554661158	30.4096022558041	17	0.0235379563991398	124	2	0.973293659083887	-0.0426084511077182
38	High	0	molecule	Stim_none_Analyte_MIP1B	MIP1B	none	scaledVal	18	-0.0907390607033323	0.0880371732323112	-1.03069030242363	0.0381583398695561	0.302686073815514	25.4553387193247	17	0.0849719375737111	124	2	0.973293659083887	-0.519007559896436
39	High	0	molecule	Stim_none_Analyte_NGF	NGF	none	scaledVal	18	-0.0287945919447243	0.0943009367976597	-0.305347888605905	0.0432690644219502	0.760101206485642	26.5423340696338	17	0.0651303801049286	124	2	0.973293659083887	-0.119128578124541
40	High	0	molecule	Stim_none_Analyte_PAI1	PAI1	none	scaledVal	18	0.0165041768215859	0.0648890300036714	0.254344637616745	0	0.799229317519077	14.4172808960469	17	0.637375579896538	124	2	0.973293659083887	0.0973285935968534
41	High	0	molecule	Stim_none_Analyte_PDGFBB	PDGFBB	none	scaledVal	18	-0.197860365814823	0.109953443162826	-1.79949222255659	0.108189090092492	0.0719408530940695	36.2710103964258	17	0.00421928818688422	124	2	0.973293659083887	-1.14302441650569
42	High	0	molecule	Stim_none_Analyte_RANTES	RANTES	none	scaledVal	18	-0.11862673969388	0.133199917342247	-0.890591691502917	0.114227658377119	0.373148258137784	33.351063425628	17	0.0101707134943125	124	2	0.973293659083887	-0.42811858133265
43	High	0	molecule	Stim_none_Analyte_RESISTIN	RESISTIN	none	scaledVal	18	0.0491481707340409	0.146298630905252	0.335944160447209	0.281677679446331	0.736912975093011	91.0084110955126	17	4.00002253542198e-12	124	2	0.973293659083887	0.132583796630028
44	High	0	molecule	Stim_none_Analyte_SCF	SCF	none	scaledVal	18	-0.0296990597268793	0.0995136064670606	-0.298442200833208	0.077149942664587	0.765365684085407	37.6558622494876	17	0.00273981994789052	124	2	0.973293659083887	-0.11613101369036
45	High	0	molecule	Stim_none_Analyte_TGFA	TGFA	none	scaledVal	18	-0.0644487696617087	0.0716915423176884	-0.89897312260511	0.0123166050653945	0.368666977054434	19.8924029519983	17	0.279769646202188	124	2	0.973293659083887	-0.433365762110012
46	High	0	molecule	Stim_none_Analyte_TGFB	TGFB	none	scaledVal	18	0.00616560870129419	0.0921272478231192	0.0669249201184423	0.0281446809393924	0.946641474124288	21.5046558937909	17	0.204526531686279	124	2	0.973293659083887	0.0238144722019093
47	High	0	molecule	Stim_none_Analyte_TNFA	TNFA	none	scaledVal	18	-0.0443703168599827	0.108272611363898	-0.409801853867333	0.0750700817233925	0.681951306183966	31.2702740893425	17	0.0185121003617166	124	2	0.973293659083887	-0.16624663444996
48	High	0	molecule	Stim_none_Analyte_TNFB	TNFB	none	scaledVal	18	0.0913912562216184	0.0852842431903865	1.07160775311799	0.0325116154573858	0.283896249514319	24.2375428538931	17	0.113123137206485	124	2	0.973293659083887	0.546840344797126
49	High	0	molecule	Stim_none_Analyte_TRAIL	TRAIL	none	scaledVal	18	0.0185686735772392	0.0702124910497465	0.264463962175663	0	0.791422430534932	16.8297058180274	17	0.465960205938223	124	2	0.973293659083887	0.101591645099181
50	High	0	molecule	Stim_none_Analyte_VCAM1	VCAM1	none	scaledVal	18	0.0224056075508643	0.103784887660502	0.21588506820142	0.0796397122135505	0.829077336512016	33.2404371952578	17	0.0105062656421601	124	2	0.973293659083887	0.0814049564776196
51	High	0	molecule	Stim_none_Analyte_VEGF	VEGF	none	scaledVal	18	-0.0902393838153048	0.0701817661264682	-1.28579528267631	0	0.198514517001674	14.1829199047182	17	0.654114068202661	124	2	0.973293659083887	-0.702207728582522
52	Low	0	molecule	Stim_none_Analyte_CD40L	CD40L	none	scaledVal	28	0.154168792261888	0.0826470092839475	1.86538864016501	0.0683493409394217	0.0621269485032529	48.1890314527909	27	0.00731331822402081	228	4	0.172126776613806	1.20671997715696
53	Low	0	molecule	Stim_none_Analyte_ENA78	ENA78	none	scaledVal	28	0.00464053560268944	0.0556307034576725	0.0834168060847958	0	0.933520125760634	24.4626755686558	27	0.604546614479268	228	4	0.93891112799561	0.029876314659125
54	Low	0	molecule	Stim_none_Analyte_EOTAXIN	EOTAXIN	none	scaledVal	28	-0.00743805370425095	0.0741334304154141	-0.100333326848239	0.0181030213180763	0.920079699978103	31.0130297999221	27	0.270603935030885	228	4	0.93891112799561	-0.0361745511745489
55	Low	0	molecule	Stim_none_Analyte_FASL	FASL	none	scaledVal	28	0.169088115259114	0.0751246106558866	2.25076860675703	0.0400895610022836	0.0244001968572464	38.6763531168996	27	0.067776704435324	228	4	0.130134383238647	1.6126066698223
56	Low	0	molecule	Stim_none_Analyte_FGFB	FGFB	none	scaledVal	28	0.223913011891109	0.0972372790700383	2.30274863748325	0.103246253224116	0.0212929899127214	57.0802242860682	27	0.000628266333116523	228	4	0.130134383238647	1.67176335164643
57	Low	0	molecule	Stim_none_Analyte_GCSF	GCSF	none	scaledVal	28	0.16699050623789	0.0962496260905799	1.73497303855224	0.0826599959856913	0.0827455808480237	50.0748503116359	27	0.00446109795750571	228	4	0.172126776613806	1.08225519108175
58	Low	0	molecule	Stim_none_Analyte_GMCSF	GMCSF	none	scaledVal	28	0.168004387708343	0.111755350893671	1.50332298511764	0.184435078826541	0.132755775714968	83.9577884327113	27	9.36225734715634e-08	228	4	0.223588674888367	0.876946575281716
59	Low	0	molecule	Stim_none_Analyte_GROA	GROA	none	scaledVal	28	0.2019427458667	0.051973514613682	3.88549335883355	0	0.000102122284891031	24.2580879354178	27	0.615964515950833	228	4	0.00326791311651298	3.99087947682445
60	Low	0	molecule	Stim_none_Analyte_HGF	HGF	none	scaledVal	28	0.196503438559057	0.0922669290677746	2.12972774258819	0.114933640269992	0.0331940972018121	65.7448420646048	27	4.44057614610305e-05	228	4	0.163177489879225	1.47893913860323
61	Low	0	molecule	Stim_none_Analyte_ICAM1	ICAM1	none	scaledVal	28	0.157537565641389	0.0889872544716162	1.77033853417332	0.11065980634847	0.0766707624398265	86.2486378353763	27	4.12668355043166e-08	228	4	0.172126776613806	1.11537021795202
62	Low	0	molecule	Stim_none_Analyte_IFNA	IFNA	none	scaledVal	28	0.150345251525198	0.0868326588951302	1.73143669027541	0.0576108246966497	0.0833739074223122	41.7200044402973	27	0.0350674288141636	228	4	0.172126776613806	1.07896984427263
63	Low	0	molecule	Stim_none_Analyte_IFNB	IFNB	none	scaledVal	28	0.205696034074979	0.0623136713103763	3.30097761453395	0	0.0009634856954307	23.6973188193417	27	0.647047801928873	228	4	0.0205543615025216	3.01615472879434
64	Low	0	molecule	Stim_none_Analyte_IFNG	IFNG	none	scaledVal	28	0.110894178140721	0.0779666206578963	1.42232890440776	0.0258616894712917	0.154930791645889	33.1953510921177	27	0.190699413043593	228	4	0.236448830929771	0.809862260013933
65	Low	0	molecule	Stim_none_Analyte_IL10	IL10	none	scaledVal	28	0.101973699683256	0.0915852702647156	1.1134290414661	0.0676313532387825	0.265524207970848	42.7312445084335	27	0.0278400908650892	228	4	0.369424985002919	0.575895877938868
66	Low	0	molecule	Stim_none_Analyte_IL12P40	IL12P40	none	scaledVal	28	0.0761536685245113	0.10520496392223	0.723860031745324	0.154967971024565	0.469151669708163	69.2411579331765	27	1.43825728294855e-05	228	4	0.544359267389689	0.328686733683856
67	Low	0	molecule	Stim_none_Analyte_IL12P70	IL12P70	none	scaledVal	28	0.0492100526066942	0.0954701162951826	0.515449802685297	0.0921961372220335	0.606238738435119	50.8706195437073	27	0.0036048158081956	228	4	0.668953090687027	0.217356315822112
68	Low	0	molecule	Stim_none_Analyte_IL13	IL13	none	scaledVal	28	0.0887968937741301	0.0885084925692082	1.00325845799143	0.0593640710729989	0.315736174112265	41.351437411595	27	0.0380905953354597	228	4	0.42098156548302	0.500675657837448
69	Low	0	molecule	Stim_none_Analyte_IL15	IL15	none	scaledVal	28	0.175482412701489	0.0921926796870982	1.90343108907427	0.0629353124505386	0.0569843175789406	41.6178538181157	27	0.0358832026257244	228	4	0.172126776613806	1.24424464829291
70	Low	0	molecule	Stim_none_Analyte_IL17	IL17	none	scaledVal	17	0.063493231633814	0.0891454715976601	0.712242927160426	0.0289252629017322	0.476314358965978	20.960631933809	16	0.180028814899079	146	3	0.544359267389689	0.322106326055712
71	Low	0	molecule	Stim_none_Analyte_IL17F	IL17F	none	scaledVal	28	0.195329559114971	0.0853162387619067	2.28947691494089	0.0472712801835936	0.0220516577018742	37.6181312252808	27	0.0840954296745675	228	4	0.130134383238647	1.65655875750154
72	Low	0	molecule	Stim_none_Analyte_IL1A	IL1A	none	scaledVal	28	0.129629532255032	0.0746530562730531	1.73642632635019	0.0239630865811081	0.0824884806598595	33.3365789430849	27	0.186188419519074	228	4	0.172126776613806	1.08360669551257
73	Low	0	molecule	Stim_none_Analyte_IL1B	IL1B	none	scaledVal	28	0.206036571420787	0.131918798854008	1.56184390102585	0.261540467366819	0.118324766821307	91.5972893538808	27	5.90655357957104e-09	228	4	0.216365287901819	0.926924342708853
74	Low	0	molecule	Stim_none_Analyte_IL1RA	IL1RA	none	scaledVal	28	0.343267725788437	0.123007808532162	2.79061735904908	0.229754426774187	0.00526076243722454	101.516228098488	27	1.44888323561077e-10	228	4	0.0561147993303951	2.2789513094045
75	Low	0	molecule	Stim_none_Analyte_IL2	IL2	none	scaledVal	28	0.0867064714472108	0.0958972758958999	0.904159900655926	0.081366868182124	0.365910619572856	47.8478151497665	27	0.0079841772037369	228	4	0.450351531781977	0.436624986099713
76	Low	0	molecule	Stim_none_Analyte_IL4	IL4	none	scaledVal	28	0.125239583911138	0.119858453172177	1.04489571320624	0.193127355013972	0.29607117127488	80.0910272583176	27	3.65831591020438e-07	228	4	0.403160743863666	0.528603878209383
77	Low	0	molecule	Stim_none_Analyte_IL5	IL5	none	scaledVal	28	0.171360740761721	0.0937283362193454	1.8282703787753	0.083972976595639	0.0675089830869142	49.0876170974601	27	0.00578975492862355	228	4	0.172126776613806	1.17063843390228
78	Low	0	molecule	Stim_none_Analyte_IL6	IL6	none	scaledVal	28	0.154683159681456	0.0982322835826845	1.5746672482805	0.0979610020539261	0.115333271449838	52.21736159905	27	0.00249856263929427	228	4	0.216365287901819	0.938045388952908
79	Low	0	molecule	Stim_none_Analyte_IL7	IL7	none	scaledVal	28	0.114845417154618	0.0910392163493422	1.26149391174376	0.100256746503851	0.2071309521364	56.865116814493	27	0.000669009378450935	228	4	0.301281384925672	0.683754998462275
80	Low	0	molecule	Stim_none_Analyte_IL8	IL8	none	scaledVal	28	0.172694524076485	0.0652805454111835	2.64542097479013	0.0169578232376384	0.00815893420325086	31.901440074255	27	0.235754168809469	228	4	0.0745959698582936	2.08836656917235
81	Low	0	molecule	Stim_none_Analyte_IP10	IP10	none	scaledVal	28	0.203017686123668	0.0892513922221346	2.27467248486595	0.0795755147481687	0.0229255842663134	49.8516353547262	27	0.00473367466401531	228	4	0.130134383238647	1.6396795873743
82	Low	0	molecule	Stim_none_Analyte_LEPTIN	LEPTIN	none	scaledVal	28	0.0917842125836187	0.143139669237509	0.641221354447335	0.370216336196738	0.521378877352809	128.621520199037	27	3.44169137633799e-15	228	4	0.585407862290873	0.282846567404242
83	Low	0	molecule	Stim_none_Analyte_LIF	LIF	none	scaledVal	28	0.152136552019218	0.0945279146871718	1.60943518666094	0.0678846032059974	0.107521216505552	44.7585563729071	27	0.0172400069033157	228	4	0.213686407490925	0.968505830612239
84	Low	0	molecule	Stim_none_Analyte_MCP1	MCP1	none	scaledVal	28	-0.0862660040896409	0.114016684289104	-0.756608601868324	0.211389308303974	0.449284386368815	88.7326751130139	27	1.68186388149749e-08	228	4	0.532485198659336	-0.347478673843411
85	Low	0	molecule	Stim_none_Analyte_MCP3	MCP3	none	scaledVal	28	0.16982547770946	0.095934980506763	1.77021433487953	0.0835373605982861	0.0766914422279648	46.1392581399969	27	0.0122908150744476	228	4	0.172126776613806	1.11525309498878
86	Low	0	molecule	Stim_none_Analyte_MCSF	MCSF	none	scaledVal	28	0.164132532117968	0.0781440596694922	2.10038399351353	0.0395910936342086	0.0356950759110805	37.7417281426089	27	0.0820335771162403	228	4	0.163177489879225	1.44739169011025
87	Low	0	molecule	Stim_none_Analyte_MIG	MIG	none	scaledVal	28	0.0804955442764937	0.081922741636616	0.982578740266616	0.0477463565252353	0.325814812000011	38.5325242159402	27	0.0698228386724005	228	4	0.425554040163279	0.487029175940195
88	Low	0	molecule	Stim_none_Analyte_MIP1A	MIP1A	none	scaledVal	28	0.208667450217409	0.115869813061306	1.80087845750648	0.19256371874348	0.0717220391322409	73.7734542772062	27	3.19624695654941e-06	228	4	0.172126776613806	1.14434737149007
89	Low	0	molecule	Stim_none_Analyte_MIP1B	MIP1B	none	scaledVal	28	0.101453320682302	0.0873754394513765	1.16111943263827	0.0663678841305189	0.245593333074701	46.6855335017988	27	0.0107232340274017	228	4	0.349288295928464	0.609783426814941
90	Low	0	molecule	Stim_none_Analyte_NGF	NGF	none	scaledVal	28	0.164477086683158	0.0856989162546378	1.91924348488196	0.0370916697713038	0.0549535266184949	35.6753253607966	27	0.122570519467558	228	4	0.172126776613806	1.26000443168805
91	Low	0	molecule	Stim_none_Analyte_PAI1	PAI1	none	scaledVal	28	0.139186374123488	0.0952236831878614	1.46167811897063	0.074869852086052	0.143829436069398	44.5607788442112	27	0.0180821542341173	228	4	0.234185509081908	0.842152222338092
92	Low	0	molecule	Stim_none_Analyte_PDGFBB	PDGFBB	none	scaledVal	28	0.0243956739835959	0.050684788246036	0.481321414724543	0	0.630288079394387	22.8003045450206	27	0.695692874816494	228	4	0.683702323410861	0.200460906585625
93	Low	0	molecule	Stim_none_Analyte_RANTES	RANTES	none	scaledVal	28	0.137993529534429	0.0970755482707927	1.42150656877564	0.1026700636886	0.155169545297662	55.6076747203308	27	0.000962896525739332	228	4	0.236448830929771	0.809193512504597
94	Low	0	molecule	Stim_none_Analyte_RESISTIN	RESISTIN	none	scaledVal	28	0.159325254684489	0.0802868091505562	1.98445119902221	0.0615612078419936	0.0472055632395709	44.4352443873402	27	0.0186359801158011	228	4	0.172126776613806	1.32600681615676
95	Low	0	molecule	Stim_none_Analyte_SCF	SCF	none	scaledVal	28	0.0911278876024122	0.0958494156426671	0.950740147880952	0.0876563546658874	0.341736302295166	48.8684928029131	27	0.00613115927006969	228	4	0.437422466937813	0.466308884095459
96	Low	0	molecule	Stim_none_Analyte_TGFA	TGFA	none	scaledVal	28	0.11187220718545	0.0829889141133322	1.34803796845291	0.0291441483206629	0.177646171001113	32.8973298187138	27	0.200479314861152	228	4	0.264403603350494	0.750444148889592
97	Low	0	molecule	Stim_none_Analyte_TGFB	TGFB	none	scaledVal	28	0.0951286063363524	0.0654935542082911	1.45248807285389	0.00507574726159911	0.146365943176192	28.188889154943	27	0.401284387011853	228	4	0.234185509081908	0.834559964338326
98	Low	0	molecule	Stim_none_Analyte_TNFA	TNFA	none	scaledVal	28	0.154815806960892	0.100310162616365	1.5433711093958	0.0952860519615818	0.122740759263349	47.0173380339774	27	0.00986359347554933	228	4	0.218205794245954	0.91101119453699
99	Low	0	molecule	Stim_none_Analyte_TNFB	TNFB	none	scaledVal	28	0.155367291102109	0.083444808748487	1.86191679784905	0.0541362672206326	0.0626148189144659	42.4176285485201	27	0.0299239239413489	228	4	0.172126776613806	1.2033228710843
100	Low	0	molecule	Stim_none_Analyte_TRAIL	TRAIL	none	scaledVal	28	0.187509851570725	0.104770781702661	1.78971511449515	0.12132182857654	0.0734997213320122	55.147055001411	27	0.0010987868500294	228	4	0.172126776613806	1.13371430750354
101	Low	0	molecule	Stim_none_Analyte_VCAM1	VCAM1	none	scaledVal	28	0.191766832501752	0.0773938431459392	2.47780475431544	0.0337898875091792	0.0132193461762966	35.5168397203641	27	0.126250904492032	228	4	0.105754769410373	1.8787900243548
102	Low	0	molecule	Stim_none_Analyte_VEGF	VEGF	none	scaledVal	28	0.172123180171227	0.0971317764114303	1.77205839870722	0.125946587585329	0.0763848636934921	61.5554122858156	27	0.000164358858193547	228	4	0.172126776613806	1.11699269202193
103	High	0	molecule	Stim_none_Analyte_BDNF	BDNF	none	scaledVal	7	0.193856349332119	0.338854200242416	0.572093688652625	0.638033143536574	0.567258504679976	43.620522513226	6	8.78998829278999e-08	43	1	0.973293659083887	0.246218984190676
104	High	0	molecule	Stim_none_Analyte_EGF	EGF	none	scaledVal	7	-0.0323759247876468	0.161898734466565	-0.199976391997882	0.0615596341438949	0.841499044638876	9.32444301205172	6	0.156136939991037	43	1	0.973293659083887	-0.0749463727461489
105	High	0	molecule	Stim_none_Analyte_IL17A	IL17A	none	scaledVal	7	0.00223983684886208	0.163729349108899	0.0136801182014859	0.0435254476141883	0.989085185341456	7.89646552297857	6	0.245787090035151	43	1	0.989085185341456	0.00476630301297138
106	High	0	molecule	Stim_none_Analyte_IL18	IL18	none	scaledVal	7	0.175378312681816	0.255751476380918	0.685737244466991	0.339576877922026	0.492878816011118	32.8785897344762	6	1.10651791723759e-05	43	1	0.973293659083887	0.307259847471536
107	High	0	molecule	Stim_none_Analyte_IL21	IL21	none	scaledVal	7	-0.115245500046635	0.139847520856849	-0.824079678642301	0	0.409894285931644	3.30221539647819	6	0.770070578707984	43	1	0.973293659083887	-0.387328135856841
108	High	0	molecule	Stim_none_Analyte_IL22	IL22	none	scaledVal	7	0.0937677980492114	0.133051451901168	0.704748401534644	0	0.48096682433531	4.90188772737437	6	0.556457071144254	43	1	0.973293659083887	0.317884878938035
109	High	0	molecule	Stim_none_Analyte_IL23	IL23	none	scaledVal	7	0.0593862562398722	0.160384062677054	0.370275295740893	0	0.711177378916757	4.35473060742698	6	0.628789133069482	43	1	0.973293659083887	0.148022065828435
110	High	0	molecule	Stim_none_Analyte_IL27	IL27	none	scaledVal	7	0.102651897349867	0.140969309889287	0.728186138035913	0.035645137280282	0.466499650232383	8.2311717043536	6	0.221651628872422	43	1	0.973293659083887	0.331148677538495
111	High	0	molecule	Stim_none_Analyte_IL31	IL31	none	scaledVal	7	0.31347074587815	0.286994107578036	1.09225498921756	0.348305940569181	0.274721038463966	18.9971455892199	6	0.00416845640999786	43	1	0.973293659083887	0.561108080517762
112	High	0	molecule	Stim_none_Analyte_IL9	IL9	none	scaledVal	7	0.0576753146655906	0.158378339096752	0.36416163343118	0.0261990933088464	0.71573731492101	6.97335998261475	6	0.323317887408771	43	1	0.973293659083887	0.145246340279645
113	High	0	molecule	Stim_none_Analyte_SDF1A	SDF1A	none	scaledVal	7	-0.114379987871945	0.143936281853824	-0.79465709686808	0	0.42681299540693	3.92929188191239	6	0.686244713832466	43	1	0.973293659083887	-0.369762365846447
114	High	0	molecule	Stim_none_Analyte_VEGFD	VEGFD	none	scaledVal	7	0.0840392143829831	0.128014671023563	0.656481118226786	0	0.511514612536533	4.39328695829772	6	0.623613916357627	43	1	0.973293659083887	0.29114195520043
115	Low	0	molecule	Stim_none_Analyte_BDNF	BDNF	none	scaledVal	11	0.0149311983702837	0.0829193247940778	0.180068981595833	0	0.857098413638212	8.36063542659393	10	0.59365546102141	82	3	0.899250794636812	0.0669693087113951
116	Low	0	molecule	Stim_none_Analyte_EGF	EGF	none	scaledVal	11	0.125491485280962	0.163445695539553	0.76778703083431	0.175546012548238	0.442613720763011	37.9322232668665	10	3.89966221246985e-05	82	3	0.532485198659336	0.353975127328549
117	Low	0	molecule	Stim_none_Analyte_IL17A	IL17A	none	scaledVal	11	0.368018337414144	0.124511486522162	2.9556978853404	0	0.00311962503647852	9.64276127235263	10	0.472373838544038	82	3	0.0482334395655707	2.50589760289645
118	Low	0	molecule	Stim_none_Analyte_IL18	IL18	none	scaledVal	11	0.507285867544313	0.0901923116196733	5.624491250246	0	1.86055483860046e-08	9.8783288806655	10	0.451232075161728	82	3	1.1907550967043e-06	7.73035752491652
119	Low	0	molecule	Stim_none_Analyte_IL21	IL21	none	scaledVal	11	-0.0118550872703833	0.154688398080238	-0.0766385030649417	0.0529872730983433	0.93891112799561	12.8790549147553	10	0.230512843796203	82	3	0.93891112799561	-0.0273755136419971
120	Low	0	molecule	Stim_none_Analyte_IL22	IL22	none	scaledVal	11	0.0290614294135578	0.154303977056175	0.188338822938944	0.103874952838865	0.850611053563139	17.9496065079839	10	0.0558196810869203	82	3	0.899250794636812	0.0702689779936322
121	Low	0	molecule	Stim_none_Analyte_IL23	IL23	none	scaledVal	11	0.345983603359175	0.229614679004426	1.50680089295382	0.301412533478006	0.13186170062909	26.2060376969653	10	0.00347273889654987	82	3	0.223588674888367	0.879881327431488
122	Low	0	molecule	Stim_none_Analyte_IL27	IL27	none	scaledVal	11	0.287912092941581	0.163553170421614	1.76035776132856	0.0908764506104585	0.0783471662623466	15.639227553469	10	0.110436196013143	82	3	0.172126776613806	1.10597670690288
123	Low	0	molecule	Stim_none_Analyte_IL31	IL31	none	scaledVal	11	0.308283126754581	0.150490068977586	2.04852804473428	0.0808378024391465	0.0405082870313593	16.974686885087	10	0.0749259743990875	82	3	0.172126776613806	1.39245612138213
124	Low	0	molecule	Stim_none_Analyte_IL9	IL9	none	scaledVal	11	0.251248943927248	0.0867291291291448	2.89693839255694	0	0.00376823746606021	5.70560011215323	10	0.839361269382153	82	3	0.0482334395655707	2.42386173673107
125	Low	0	molecule	Stim_none_Analyte_PIGF1	PIGF1	none	scaledVal	5	0.484570208305107	0.247977756012802	1.95408739919435	0.0990753648058053	0.0506908820322145	5.93143450827643	4	0.204327635103881	43	3	0.172126776613806	1.29507015189376
126	Low	0	molecule	Stim_none_Analyte_SDF1A	SDF1A	none	scaledVal	11	0.26687937395264	0.167073672780403	1.5973753944071	0.0359864007937448	0.110182053862508	11.3370672429417	10	0.331867308699204	82	3	0.213686407490925	0.957889136366035
127	Low	0	molecule	Stim_none_Analyte_VEGFD	VEGFD	none	scaledVal	11	0.145002970581447	0.156890189560599	0.924232235218505	0.0544160706330893	0.355365415759449	12.6322965766199	10	0.244963111787952	82	3	0.445948757031465	0.449324840108857
128	High	0	molecule	Stim_none_Analyte_PIGF1	PIGF1	none	scaledVal	4	0.0306998743037766	0.208514983581361	0.147231022809436	0	0.882949674753522	1.69766443476541	3	0.637453170089769	24	1	0.973293659083887	0.0540640490834658
