# Supplementary material for: Human vaccine responses regulated by parallel cytokine pathways
Source: Nat Immunol. 2026 Jun 12;27(8):1643–52. doi: 10.1038/s41590-026-02547-x (PMC13414556; doi:10.1038/s41590-026-02547-x)
Supplement: Supplementary file 6 — Source data for cytokine–response correlations shown in Fig. 3b. [file 41590_2026_2547_MOESM6_ESM.csv]

	exp	IgType	dilution	antibody	cell_conc	cmpd	cmpd_conc	cmpd_ngml	sti	mean_abd	se_abd	fdr
1	cytokineScr	IgG	1	Inf-A	0.1	IL10	100	100	IIV	3.93571061666533	0.630121883587342	2.27463301250154e-08
2	cytokineScr	IgG	1	Inf-A	0.1	TRAIL	100	100	IIV	-0.430103648091033	0.390819357456021	1
3	cytokineScr	IgG	1	Inf-A	0.1	LTA	100	100	IIV	-0.597366500724917	0.867558058099812	1
4	cytokineScr	IgG	1	Inf-A	0.1	IFNA2	100	100	IIV	2.39919021580524	1.67086873803753	1
5	cytokineScr	IgG	1	Inf-A	0.1	IFNB1	100	100	IIV	3.25839537246064	0.852454827652228	0.00608012662109088
6	cytokineScr	IgG	1	Inf-A	0.1	IFNW	100	100	IIV	2.2059702909861	0.542337623066929	0.0022807533408565
7	cytokineScr	IgG	1	Inf-A	0.1	IFNG	100	100	IIV	-1.66507859455887	0.894144992571999	1
8	cytokineScr	IgG	1	Inf-A	0.1	TNF	100	100	IIV	-0.11996569239093	0.861934543006164	1
9	cytokineScr	IgG	1	Inf-A	0.1	IL10	10	10	IIV	0.672301698368517	0.684206616092678	1
10	cytokineScr	IgG	1	Inf-A	0.1	TRAIL	10	10	IIV	0.668719157111301	1.09821386700639	1
11	cytokineScr	IgG	1	Inf-A	0.1	LTA	10	10	IIV	-0.65438617330713	0.995102819183042	1
12	cytokineScr	IgG	1	Inf-A	0.1	IFNA2	10	10	IIV	1.78477488202318	0.757564990095001	0.75751945364451
13	cytokineScr	IgG	1	Inf-A	0.1	IFNB1	10	10	IIV	3.04594405953963	0.648420084088267	0.000129057985771287
14	cytokineScr	IgG	1	Inf-A	0.1	IFNW	10	10	IIV	2.3391192038101	0.487162028567767	7.87320977570188e-05
15	cytokineScr	IgG	1	Inf-A	0.1	IFNG	10	10	IIV	-0.535445496518091	1.00017510748301	1
16	cytokineScr	IgG	1	Inf-A	0.1	TNF	10	10	IIV	-0.722965311039476	0.648477267660185	1
17	cytokineScr	IgG	1	Inf-A	0.1	IL10	1	1	IIV	0.873002307685007	1.13875946520916	1
18	cytokineScr	IgG	1	Inf-A	0.1	TRAIL	1	1	IIV	0.0367245732206618	0.822643577098105	1
19	cytokineScr	IgG	1	Inf-A	0.1	LTA	1	1	IIV	-0.92657336364761	0.373394789511138	0.549512960032491
20	cytokineScr	IgG	1	Inf-A	0.1	IFNA2	1	1	IIV	1.93931408780151	1.06649919136944	1
21	cytokineScr	IgG	1	Inf-A	0.1	IFNB1	1	1	IIV	3.22251553943215	0.797772077926955	0.00251870831321056
22	cytokineScr	IgG	1	Inf-A	0.1	IFNW	1	1	IIV	2.49547639457064	0.461521011247452	3.3953986528785e-06
23	cytokineScr	IgG	1	Inf-A	0.1	IFNG	1	1	IIV	-0.472315023978253	0.81637754725163	1
24	cytokineScr	IgG	1	Inf-A	0.1	TNF	1	1	IIV	0.696571986500234	0.825717658255204	1
25	cytokineScr	IgG	1	Inf-A	0.1	IL12	100	100	IIV	3.47329300280042	0.30990923620637	2.09903108330237e-27
26	cytokineScr	IgG	1	Inf-A	0.1	IL13	100	100	IIV	-1.61490401380476	0.830369974842139	1
27	cytokineScr	IgG	1	Inf-A	0.1	IL21	100	100	IIV	4.29955283020608	0.874132978545004	4.44433432096769e-05
28	cytokineScr	IgG	1	Inf-A	0.1	IL1B	100	10	IIV	0.428086951558903	0.867481185798694	1
29	cytokineScr	IgG	1	Inf-A	0.1	IL18	100	1000	IIV	-0.751800845616503	1.15939000431779	1
30	cytokineScr	IgG	1	Inf-A	0.1	IL17A	100	100	IIV	0.0328475142117147	1.06103997354251	1
31	cytokineScr	IgG	1	Inf-A	0.1	IL9	100	100	IIV	1.59245478217012	0.547953910571937	0.160981242794201
32	cytokineScr	IgG	1	Inf-A	0.1	IL1RA	100	100	IIV	-0.459978306835528	0.784436093382511	1
33	cytokineScr	IgG	1	Inf-A	0.1	IL2	100	100	IIV	1.11786284747552	0.960294910896793	1
34	cytokineScr	IgG	1	Inf-A	0.1	IL4	100	100	IIV	-1.09618748092691	1.10758501877667	1
35	cytokineScr	IgG	1	Inf-A	0.1	IL5	100	100	IIV	0.337132094296517	0.920689514223554	1
36	cytokineScr	IgG	1	Inf-A	0.1	IL12	10	10	IIV	3.85183876982129	0.379032469379692	1.60669222934865e-22
37	cytokineScr	IgG	1	Inf-A	0.1	IL13	10	10	IIV	-0.785753784329155	0.66102515594471	1
38	cytokineScr	IgG	1	Inf-A	0.1	IL21	10	10	IIV	4.41299600246232	0.887566215380068	3.44548058865415e-05
39	cytokineScr	IgG	1	Inf-A	0.1	IL1B	10	1	IIV	-1.55696272638651	0.569774770604543	0.270202838346308
40	cytokineScr	IgG	1	Inf-A	0.1	IL18	10	100	IIV	-1.23886166655702	1.02167771573924	1
41	cytokineScr	IgG	1	Inf-A	0.1	IL17A	10	10	IIV	-1.49948124437	0.786793066954352	1
42	cytokineScr	IgG	1	Inf-A	0.1	IL9	10	10	IIV	-0.481402037764124	0.62086189310222	1
43	cytokineScr	IgG	1	Inf-A	0.1	IL1RA	10	10	IIV	-0.883759061494384	1.39489075118934	1
44	cytokineScr	IgG	1	Inf-A	0.1	IL2	10	10	IIV	2.01374624717255	1.18265597624581	1
45	cytokineScr	IgG	1	Inf-A	0.1	IL4	10	10	IIV	-2.46634830789127	1.10708624723576	1
46	cytokineScr	IgG	1	Inf-A	0.1	IL5	10	10	IIV	0.510408976251466	0.522270063703743	1
47	cytokineScr	IgG	1	Inf-A	0.1	IL12	1	1	IIV	2.48224605066618	0.848638267665276	0.155017557666095
48	cytokineScr	IgG	1	Inf-A	0.1	IL13	1	1	IIV	-1.23393297164526	0.886712596465461	1
49	cytokineScr	IgG	1	Inf-A	0.1	IL21	1	1	IIV	2.68416854892855	0.204457646353016	1.29319012273848e-37
50	cytokineScr	IgG	1	Inf-A	0.1	IL1B	1	0.1	IIV	0.0427173779202901	0.63033166267078	1
51	cytokineScr	IgG	1	Inf-A	0.1	IL18	1	10	IIV	-0.462679632404379	0.765882563502113	1
52	cytokineScr	IgG	1	Inf-A	0.1	IL17A	1	1	IIV	1.46144674266196	0.788363548389958	1
53	cytokineScr	IgG	1	Inf-A	0.1	IL9	1	1	IIV	-0.305752770949633	1.07018392396679	1
54	cytokineScr	IgG	1	Inf-A	0.1	IL1RA	1	1	IIV	-1.91549453201295	0.846319668990563	0.944632118435759
55	cytokineScr	IgG	1	Inf-A	0.1	IL2	1	1	IIV	0.654399298622176	1.02829249797001	1
56	cytokineScr	IgG	1	Inf-A	0.1	IL4	1	1	IIV	-0.219183927330045	0.458397120573399	1
57	cytokineScr	IgG	1	Inf-A	0.1	IL5	1	1	IIV	0.32726627597453	0.580545410439414	1
