# Supplementary material for: Human vaccine responses regulated by parallel cytokine pathways
Source: Nat Immunol. 2026 Jun 12;27(8):1643–52. doi: 10.1038/s41590-026-02547-x (PMC13414556; doi:10.1038/s41590-026-02547-x)
Supplement: Supplementary file 7 — Source data for organoid cytokine and antibody responses in Fig. 4b–e. [file 41590_2026_2547_MOESM7_ESM.zip]

Archive with 4 entries (4 files):
- fig4b_vsIIV.csv
- fig4e.csv
- fig4e_flu.csv
- fig4b_vsCtrl.csv
