# Supplementary material for: Human vaccine responses regulated by parallel cytokine pathways
Source: Nat Immunol. 2026 Jun 12;27(8):1643–52. doi: 10.1038/s41590-026-02547-x (PMC13414556; doi:10.1038/s41590-026-02547-x)
Supplement: Supplementary file 7 — Source data for organoid cytokine and antibody responses in Fig. 4b–e. [file 41590_2026_2547_MOESM7_ESM.zip › fig4b_vsIIV.csv]

	sample_day	targetName	sti	mean	se	CTRL_abs	n	z	p	fdr
1	3	CXCL1	IIV_IFNB	-2.30965536957947	0.0128777531767218	16.8712111681096	3	-179.352355794059	0	0
2	3	IFNL1	IIV_IFNB	3.62409787251486	0.0845764848998795	12.3511415760638	3	42.8499467293422	0	0
3	3	IFNW1	IIV_IFNB	7.6370017981962	0.0200469928231838	10.6560609140697	3	380.954982403358	0	0
4	3	IFNL2; IFNL3	LAIV	4.06389113297552	0.0810784637116787	3.57465267330999	3	50.1229419865061	0	0
5	3	IL17A|IL17F	IIV_IFNB	-2.76821021030073	0.159159224692152	12.9262468944601	3	-17.392709820339	9.36976063018552e-68	9.05118876875922e-66
6	3	IL15	IIV_IFNB	0.695447296821864	0.0435457563364758	10.4252384112028	3	15.9704952980534	2.05150352129687e-57	1.65146033464398e-55
7	3	IFNA2	IIV_IFNB	7.18003766465631	0.491813452516847	11.9004457128381	3	14.5991079095389	2.84544288179896e-48	1.96335558844128e-46
8	3	TNFSF10	IIV_IFNB	2.97839726700893	0.213170137964049	8.93962063917031	3	13.9719254087608	2.31288201773706e-44	1.39640251820875e-42
9	3	TNFSF15	IIV_IFNB	-7.02067419274522	0.619407902404215	13.158995397108	3	-11.3344924491513	8.85439082523347e-30	4.75185640954196e-28
10	3	IL23	IIV_IFNB	-1.96398488469883	0.190817222676726	15.5387746706695	3	-10.2924927695134	7.61782443662449e-25	3.67940920288963e-23
11	3	GZMB	IIV_IFNB	1.46052125335757	0.142782264654799	13.4293304764136	3	10.2290102828151	1.47014110299512e-24	6.45525593406041e-23
12	3	NGF	LAIV	0.517670542341426	0.0524210218112535	8.9619109397649	3	9.87524707559774	5.3301440729661e-23	2.14538298936886e-21
13	3	IFNB1	IIV_IFNB	17.5782925695184	1.81055523472513	12.4312493002171	3	9.70878558818837	2.76613062585369e-22	1.0277239171441e-20
14	3	CCL24	IIV_IFNB	-8.75288745251927	0.940293145487276	15.603945416653	3	-9.30867942037733	1.29431543500664e-20	4.4653882507729e-19
15	3	CCL24	LAIV	-3.30454774827687	0.370443381439111	15.603945416653	3	-8.92052041917781	4.64102153906565e-19	1.49440893557914e-17
16	3	TNFSF13	LAIV	-1.31370654251491	0.149739802664007	10.8379437609502	3	-8.77326214635575	1.73563337962677e-18	5.2394432647483e-17
17	3	MMP12	IIV_IFNB	-7.3189005649978	0.840515617644202	18.9753177163327	3	-8.7076318528277	3.1028918155818e-18	8.81586321721181e-17
18	3	IL5	IIV_IFNB	-6.51842731836414	0.800446022854202	13.034363821788	3	-8.14349391745488	3.8403181218269e-16	1.03048536269022e-14
19	3	CST7	IIV_IFNB	0.986288712568632	0.124328443881354	12.9937885368913	3	7.93292895638459	2.14036885189635e-15	5.44104292350494e-14
20	3	MMP1	IIV_IFNB	-5.31442152587159	0.707122269396841	16.6726134654715	3	-7.5155623799045	5.66668087106247e-14	1.36850343036159e-12
21	3	LIF	IIV_IFNB	-1.79974757567183	0.24656479438157	18.0050535171207	3	-7.29928853057037	2.8929335366215e-13	6.65374713422946e-12
22	3	IFNW1	LAIV	9.16602048686674	1.25852770551282	10.6560609140697	3	7.28312968138578	3.26163416222342e-13	7.16076954706323e-12
23	3	CXCL3	IIV_IFNB	-2.69331585142573	0.377892723999023	13.327461016363	3	-7.12719690107791	1.02433511054596e-12	2.15110373214652e-11
24	3	TREM2	IIV_IFNB	-8.21461963361906	1.17044031923439	11.3430132057181	3	-7.01840110821917	2.24421509157109e-12	4.51648287178683e-11
25	3	CTSS	IIV_IFNB	0.689731846625267	0.0985215891069053	14.8925285053982	3	7.00081934201084	2.54469901344334e-12	4.91635849397254e-11
26	3	IL24	LAIV	0.349681113937313	0.0506886210366205	10.12666764589	3	6.89861169599942	5.25131926019736e-12	9.75533539490509e-11
27	3	IL10	LAIV	2.13568421527383	0.317410710660465	14.9319166267809	3	6.72845667630409	1.7147203494718e-11	3.06744418072177e-10
28	3	GZMA	IIV_IFNB	-0.584846361822832	0.0878793077638646	14.8402859355849	3	-6.65510888404286	2.8309039702328e-11	4.88330934865158e-10
29	3	CD40	LAIV	-0.47052443803742	0.0717843907619332	11.8695972102684	3	-6.5546901358803	5.57575316844985e-11	9.28651303572855e-10
30	3	IL17A	IIV_IFNB	-2.11370274276569	0.324559610784363	12.4079277995684	3	-6.51252550388971	7.38976620909525e-11	1.18975235966434e-09
31	3	IL24	IIV_IFNB	1.15853277532561	0.188911243584977	10.12666764589	3	6.1326830173794	8.64092116055177e-10	1.34631126469242e-08
32	3	IFNL2; IFNL3	IIV_IFNB	3.22795757394574	0.553919652619237	3.57465267330999	3	5.82748338803683	5.62694490840444e-09	8.49316997112296e-08
33	3	TNFSF18	LAIV	1.10591579856353	0.192632201098419	10.0339794398664	3	5.74107440115111	9.40777431585259e-09	1.37695605895661e-07
34	3	GFAP	IIV_IFNB	-0.641538339802967	0.111958470191915	11.8639869395965	3	-5.7301456397472	1.00344442861574e-08	1.42548135006295e-07
35	3	IL19	LAIV	-0.621322546876633	0.111379194127279	14.1291973796999	3	-5.5784435481425	2.42680205418262e-08	3.34898683477201e-07
36	3	KNG1	IIV_IFNB	1.00563280594587	0.181484600417679	21.1175297257303	3	5.54114676193707	3.00497233013159e-08	4.03167120959322e-07
37	3	MMP3	IIV_IFNB	-6.99625274625053	1.26387326382349	4.78743839637146	3	-5.53556511282257	3.10226454154831e-08	4.04971290153469e-07
38	3	IFNL1	LAIV	5.88714705739106	1.07291669059969	12.3511415760638	3	5.48704956216172	4.08702491703418e-08	5.19482377612503e-07
39	3	CCL7	IIV_IFNB	2.08502389290457	0.386819481766927	21.5590275233972	3	5.39017291316488	7.03899223159149e-08	8.71752114835561e-07
40	3	TNFSF10	LAIV	1.64968756401281	0.312762032904229	8.93962063917031	3	5.27457744373328	1.33062319937659e-07	1.60672751324723e-06
41	3	IFNA2	LAIV	8.66015878895907	1.69105094777671	11.9004457128381	3	5.12116964917285	3.03646311941503e-07	3.57710167482307e-06
42	3	CCL7	LAIV	2.837978383504	0.56226157209802	21.5590275233972	3	5.04743436922851	4.47782517236537e-07	5.14949894822018e-06
43	3	FLT1	IIV_IFNB	-4.97344064595077	0.999419606425966	17.1952238043073	3	-4.97632887525224	6.48015119810488e-07	7.25906873384236e-06
44	3	CXCL2	LAIV	0.75694238906624	0.152228697983007	11.7608256521087	3	4.97240270130101	6.61281623786882e-07	7.25906873384236e-06
45	3	FURIN	IIV_IFNB	-2.56157332374134	0.521999149455398	7.43964543411154	3	-4.90723658537342	9.23685872766201e-07	9.91422836769055e-06
46	3	IL20	LAIV	0.483819331766351	0.0987949194672994	11.2980405707158	3	4.89720862545459	9.72076185955442e-07	1.02067999525321e-05
47	3	FGF23	IIV_IFNB	1.58710562574723	0.334093474490512	8.92900862156724	3	4.75048376256839	2.02930589724341e-06	2.08543563482673e-05
48	3	CXCL5	IIV_IFNB	-6.32148136708323	1.33790185407823	15.0245341736755	3	-4.72492159855666	2.30204152981238e-06	2.3164292893737e-05
49	3	IL1B	LAIV	1.0099174115338	0.214745292888577	12.0805222906925	3	4.70286169232967	2.56540207409898e-06	2.52875347304042e-05
50	3	CCL1	IIV_IFNB	-5.37596386742863	1.1499240510274	17.5760172996964	3	-4.67505994211136	2.93867773031163e-06	2.83876268748103e-05
51	3	IL10	IIV_IFNB	2.07280899469907	0.445290369736466	14.9319166267809	3	4.65496030360101	3.2404313259798e-06	3.06887907931029e-05
52	3	TNFSF11	IIV_IFNB	-2.25297519200635	0.490691124433657	11.8808809877913	3	-4.59143253224048	4.40213951654629e-06	4.08891035863819e-05
53	3	IL22	IIV_IFNB	-2.1485675150719	0.470449704846058	15.8265083473609	3	-4.567050405048	4.94635101168686e-06	4.50771233706557e-05
54	3	LAG3	LAIV	1.59967954759645	0.355842700545685	5.54216921983854	3	4.49546820868698	6.9417029678313e-06	6.20896765456022e-05
55	3	NAMPT	IIV_IFNB	0.415263670595833	0.0924602758122027	15.050966590494	3	4.49126575654263	7.08011404886222e-06	6.21762742836446e-05
56	3	CXCL10	LAIV	2.25574072546767	0.504235389705486	13.6787192355061	3	4.47358668495125	7.69183545237721e-06	6.63420807767535e-05
57	3	IL12p70	LAIV	2.04182003331063	0.460718208345119	11.3749312353779	3	4.43181970307787	9.344113752666e-06	7.91790691673277e-05
58	3	FURIN	LAIV	-0.688458673755753	0.156607870760454	7.43964543411154	3	-4.39606687973437	1.10229983396385e-05	9.17949689318172e-05
59	3	IL19	IIV_IFNB	-2.28718128244582	0.523835478742404	14.1291973796999	3	-4.36622064610202	1.26414783417024e-05	0.00010348871252614
60	3	VEGFA	IIV_IFNB	1.67942955537992	0.395528749316891	10.1229594654604	3	4.24603662383689	2.17585080424567e-05	0.000175155989741777
61	3	IL36G	LAIV	-0.40060447021744	0.0962456712967737	7.93133544646547	3	-4.16231155978096	3.15042099569641e-05	0.000249451367364158
62	3	CCL4	LAIV	2.09248078437177	0.510060051114762	14.3130955064208	3	4.10242044990299	4.08850445100964e-05	0.000318507685457686
63	3	IL13	IIV_IFNB	-3.2166973336495	0.798663286977165	18.1765014367036	3	-4.02760135103277	5.63487797111787e-05	0.000432007311119037
64	3	CXCL8	LAIV	0.310177220980866	0.0772635222088577	15.8475603880219	3	4.01453638293112	5.95627558697959e-05	0.000449512673204866
65	3	CD4	IIV_IFNB	-0.331413874829613	0.0831478185581086	12.6245325162078	3	-3.9858396837916	6.724190340812e-05	0.000499659066863415
66	3	LTA	IIV_IFNB	-1.96541707776473	0.511758326955451	13.1711384082719	3	-3.84051802235907	0.000122774957942008	0.000898489464939243
67	3	TNFRSF14	IIV_IFNB	-0.420111984391276	0.111166097927938	10.4191417844269	3	-3.77913763478149	0.000157372426084122	0.0011344907731139
68	3	HGF	IIV_IFNB	1.32141138414471	0.35250518319469	10.1785492584307	3	3.7486296574961	0.000177803410998699	0.00124462387699089
69	3	TNFSF18	IIV_IFNB	2.96739055378596	0.791568769972162	10.0339794398664	3	3.74874637094427	0.000177720699817943	0.00124462387699089
70	3	FLT1	LAIV	-2.79722030614567	0.753938264087676	17.1952238043073	3	-3.7101450335997	0.000207140546038369	0.00142926976766475
71	3	FGF21	LAIV	0.224091218433967	0.0609476505012435	12.2074520478238	3	3.67678190366657	0.000236194812308206	0.00160679006119526
72	3	CSF1	IIV_IFNB	-3.3725465737765	0.938231874211537	14.1200826134495	3	-3.59457684872484	0.000324919231437173	0.00217966651089104
73	3	CXCL10	IIV_IFNB	2.23314742887553	0.646135382878674	13.6787192355061	3	3.45616025379445	0.000547929457783562	0.00362534148095151
74	3	TNFRSF11A	IIV_IFNB	-0.74390146133132	0.223734407456212	10.0307569901378	3	-3.32493097413688	0.000884404279303287	0.00577253063383091
75	3	LCN2	LAIV	0.264834718891594	0.0804753271070257	10.7648254776091	3	3.29088092477567	0.00099874179560656	0.00643189716370624
76	3	IL18BP	IIV_IFNB	-1.51251971587021	0.461198660747001	9.58241007203521	3	-3.27954056375704	0.00103976261449413	0.00660796503685085
77	3	IL9	IIV_IFNB	-1.62008911468083	0.498955922972989	15.9501593916313	3	-3.24695837866331	0.00116645446674794	0.00731685074596438
78	3	OSM	IIV_IFNB	-1.02861295822507	0.320461429973684	19.3409378178096	3	-3.20978708205082	0.00132833326705	0.0082254483075019
79	3	TSLP	IIV_IFNB	-0.882498808762283	0.276946004697595	10.101192474926	3	-3.18653742532197	0.00143986857728501	0.00872153187275915
80	3	S100A12	LAIV	0.336012557990901	0.105478700248572	13.9862304472721	3	3.18559630711273	0.00144456014455638	0.00872153187275915
81	3	IL7R	IIV_IFNB	-1.12299381142022	0.356582786708637	7.53084287609157	3	-3.1493214290734	0.00163650088621449	0.00975839417335305
82	3	CXCL16	LAIV	-0.800353031645747	0.258852947770991	10.2600910547515	3	-3.09192164330237	0.00198865334785017	0.0117136532562394
83	3	IL12B	IIV_IFNB	-2.53900307919215	0.824651292013799	10.4547470747745	3	-3.07888086004437	0.00207779756480904	0.0120912798048526
84	3	TREM2	LAIV	-2.6992197808457	0.881528419409223	11.3430132057181	3	-3.06197704057533	0.00219880317265257	0.0126431182427523
85	3	MMP12	LAIV	-2.01685224996253	0.678446040184886	18.9753177163327	3	-2.97275262954282	0.0029514221310719	0.0167710222271498
86	3	CCL17	IIV_IFNB	-2.58786756605999	0.873685320996651	11.8850969074903	3	-2.96201332890416	0.00305634552806982	0.0169679872420428
87	3	IL36B	LAIV	-0.243395852353627	0.0821652097309898	6.70448323647274	3	-2.96227385228504	0.003053760454534	0.0169679872420428
88	3	GZMB	LAIV	2.28671149328953	0.776507415493341	13.4293304764136	3	2.94486755395209	0.00323092936803919	0.0177333964177605
89	3	IL18	IIV_IFNB	-0.332728683435827	0.116632183960689	10.7742109139144	3	-2.8528033355525	0.00433354313964381	0.0235179925443591
90	3	CXCL9	IIV_IFNB	-1.56781433985543	0.554904923479772	16.371227846898	3	-2.82537471468765	0.00472253523003961	0.0253442724012126
91	3	TNFSF8	IIV_IFNB	-1.82844628354019	0.663735453204514	9.2792869986974	3	-2.75478170513939	0.00587313061556189	0.03117277019029
92	3	IFNA1; IFNA13	IIV_IFNB	8.073219276611	2.94479619062165	10.9101558120179	3	2.74152055151454	0.00611555348762445	0.0321066558100283
93	3	PDGFA	LAIV	-0.323939223770624	0.119735703045382	11.0321573311346	3	-2.70545222127977	0.00682114599509298	0.0354259517809668
94	3	CXCL5	LAIV	-0.9689669482088	0.366049638301102	15.0245341736755	3	-2.64709166960508	0.00811873416449002	0.0417164744834966
95	3	IFNA1; IFNA13	LAIV	11.1511173621199	4.25717330227539	10.9101558120179	3	2.61937125184916	0.00880920185642297	0.0447878368068663
96	3	IL27	IIV_IFNB	1.28256527519624	0.490950151002403	7.29932434620424	3	2.61241446321495	0.00899051868812276	0.0452335471496177
97	3	LAMP3	IIV_IFNB	1.068454074835	0.411055795480477	8.56524344985909	3	2.59929208293025	0.00934162498660149	0.0465155141085414
98	3	EPO	IIV_IFNB	-0.305912901820366	0.117983721186551	11.0499923227638	3	-2.59283991675995	0.00951870655399451	0.0469136251589729
99	3	FGF2	LAIV	0.337626719294133	0.131474834120962	13.2658103267012	3	2.56799502012304	0.0102288625521544	0.049904450633238
100	3	CD70	IIV_IFNB	0.975072206479534	0.390180183325282	10.8856316945665	3	2.49903057138769	0.0124533567339406	0.0595311833483102
101	3	IFNG	IIV_IFNB	0.538615252825899	0.215819542175021	17.4537355255894	3	2.49567415164426	0.0125718026946742	0.0595311833483102
102	3	TNFRSF11B	IIV_IFNB	-3.17570155115803	1.27075135632976	6.90776411764851	3	-2.49907390249043	0.0124518340899496	0.0595311833483102
103	3	THBS2	IIV_IFNB	-2.51881721324178	1.02202936274171	5.82456204727214	3	-2.46452529160684	0.0137194880706743	0.0643350751275309
104	3	CSF2	IIV_IFNB	-1.84563488162077	0.76290766808077	20.3078163893626	3	-2.41921133951083	0.0155542003975045	0.072237296076872
105	3	CCL13	IIV_IFNB	-5.02394200771905	2.08246045740465	11.5721716686333	3	-2.41250295526877	0.015843409001297	0.0728796814059664
106	3	IL2RA	LAIV	-0.361396319208156	0.151499385289927	8.37668170074196	3	-2.38546393120043	0.017057594972695	0.0777247016208648
107	3	IL13RA2	IIV_IFNB	1.62292302170539	0.687703811522458	7.54476689949584	3	2.35991569991813	0.0182790883103057	0.082512146297922
108	3	CTF1	LAIV	0.36064430942488	0.15380885130808	8.91328092522192	3	2.3447565361665	0.0190395075745443	0.0844797253763098
109	3	TNFSF8	LAIV	-1.50648418456861	0.642626249740706	9.2792869986974	3	-2.34426182431306	0.0190647827453784	0.0844797253763098
110	3	CCL4	IIV_IFNB	2.05778814678043	0.882748776267857	14.3130955064208	3	2.33111413133925	0.0197473423437845	0.0867087850186174
111	3	MMP9	IIV_IFNB	-2.80718513101097	1.23335058188849	16.4670966989509	3	-2.27606422069598	0.0228421661540106	0.0985068415391706
112	3	MPO	LAIV	0.270180094884933	0.118656070464988	13.786065446086	3	2.27700187462938	0.0227861136747243	0.0985068415391706
113	3	IFNG	LAIV	1.98324184932043	0.88138537867536	17.4537355255894	3	2.250141535478	0.0244399621669697	0.104464617049968
114	3	CCL22	IIV_IFNB	-2.99772427095424	1.34233442612205	15.1622547832526	3	-2.23321715707951	0.0255346274408985	0.107001127026045
115	3	ANGPT2	LAIV	-2.74489895209271	1.23048504532016	3.78531211031021	3	-2.23074547921752	0.0256979932402097	0.107001127026045
116	3	NCR1	LAIV	-0.495282410547584	0.221365190970942	10.6573571902415	3	-2.23739969403138	0.0252602285237762	0.107001127026045
117	3	SIRPA	IIV_IFNB	-0.837695329656737	0.376265928834249	9.55239147327223	3	-2.22633851609178	0.025991515428982	0.107170580918741
118	3	TLR3	LAIV	0.756322647623877	0.340150417080917	5.24774527613073	3	2.22349469424275	0.0261824607627567	0.107170580918741
119	3	TNFRSF14	LAIV	-0.52367128922929	0.235988884896463	10.4191417844269	3	-2.21905065341973	0.0264832786559703	0.10749095454482
120	3	IL33	LAIV	0.47099297299404	0.214330799084961	10.279457200075	3	2.19750486166637	0.0279844096461571	0.112637248825782
121	3	TNFRSF1A	IIV_IFNB	-0.762986807281277	0.351582039678866	10.029332108343	3	-2.17015296907142	0.0299952595887877	0.119733143647805
122	3	CHI3L1	LAIV	-2.02955191309892	0.939843310569958	10.9736411903924	3	-2.15945774181031	0.0308146723789554	0.121995793106848
123	3	CCL1	LAIV	-1.36054427452447	0.631485495778897	17.5760172996964	3	-2.15451389401481	0.0311998935620126	0.122516655206928
124	3	CCL2	IIV_IFNB	-0.802378799831133	0.373489964616698	21.7148181489817	3	-2.14832760139778	0.0316877397033012	0.122526648401459
125	3	FTH1	IIV_IFNB	0.180356007006967	0.0840872639925526	14.7287086539665	3	2.14486711118274	0.0319634734960327	0.122526648401459
126	3	TNFSF12	LAIV	0.856273004101794	0.398700474760702	9.95279936122751	3	2.14765985572434	0.0317407866632588	0.122526648401459
127	3	TGFB3	IIV_IFNB	1.00336899080033	0.474488565477028	10.2554489498452	3	2.11463260403672	0.0344612725766374	0.131061375232408
128	3	VSTM1	IIV_IFNB	0.37781180887788	0.181759155954303	8.96564663475068	3	2.07863976312076	0.0376504733491547	0.142071708028451
129	3	LAG3	IIV_IFNB	1.98791260379767	0.978257943829359	5.54216921983854	3	2.03209451692879	0.0421440883735415	0.157795307631167
130	3	BMP7	IIV_IFNB	-0.190792452937334	0.0941880815351125	11.5540799621916	3	-2.0256538813375	0.04280026584243	0.159019449245336
131	3	TNFRSF13B	LAIV	0.671806409406595	0.332652029987497	10.7304166581343	3	2.01954700060554	0.0434303973764535	0.160128869716237
132	3	CSF1R	IIV_IFNB	-2.56582289057676	1.28302790136505	1.45045788903901	3	-1.99981846680568	0.045519869760382	0.161021042237997
133	3	MERTK	IIV_IFNB	-3.36290877864222	1.6815508694444	4.13498404921175	3	-1.99988524864154	0.0455126563918361	0.161021042237997
134	3	TNFSF13	IIV_IFNB	-3.88623595375003	1.9316968604299	10.8379437609502	3	-2.01182495729953	0.04423839212537	0.161021042237997
135	3	BMP7	LAIV	-0.256661082557567	0.127776887690076	11.5540799621916	3	-2.00866594262415	0.044572572861809	0.161021042237997
136	3	CSF1R	LAIV	-2.56582289057676	1.28302790136505	1.45045788903901	3	-1.99981846680568	0.045519869760382	0.161021042237997
137	3	IL17B	LAIV	3.57804366966992	1.79044860327529	0	3	1.99840624473919	0.0456726351689556	0.161021042237997
138	3	TAFA5	LAIV	5.8204172758206	2.91728283918068	3.07995164233693	3	1.99515014370539	0.0460265067723832	0.161092773703341
139	3	CX3CL1	IIV_IFNB	-4.03044080900341	2.03323189896708	4.4194672299613	3	-1.98228289210441	0.0474475876820769	0.162308768799715
140	3	CCL27	LAIV	3.17675292339004	1.60041918880916	0	3	1.98495053396217	0.0471499752587221	0.162308768799715
141	3	VEGFA	LAIV	0.801664196583073	0.404907433539217	10.1229594654604	3	1.9798702868354	0.047718105941117	0.162308768799715
142	3	VSNL1	LAIV	0.319455491530467	0.161306215084181	10.6120621840953	3	1.98042890885359	0.0476553542492361	0.162308768799715
143	3	IL27	LAIV	0.905552069215737	0.463805210935273	7.29932434620424	3	1.95244048118751	0.0508859308551186	0.171873458762394
144	3	CD40	IIV_IFNB	-1.17394112253526	0.609669707402332	11.8695972102684	3	-1.92553625066459	0.05416230535322	0.181669399205592
145	3	CCL28	IIV_IFNB	-2.92298097356708	1.52865154636072	0	3	-1.91213032199906	0.0558594804931268	0.183345108892384
146	3	IL17B	IIV_IFNB	4.34728797487279	2.27982357185849	0	3	1.9068528058638	0.0565396510182391	0.183345108892384
147	3	CCL28	LAIV	-2.92298097356708	1.52865154636072	0	3	-1.91213032199906	0.0558594804931268	0.183345108892384
148	3	CTSS	LAIV	0.7303772967434	0.383058987722298	14.8925285053982	3	1.90669667114793	0.0565598783125574	0.183345108892384
149	3	MMP1	LAIV	-0.672924278632267	0.352110265368623	16.6726134654715	3	-1.91111803550455	0.0559894139133871	0.183345108892384
150	3	NTF3	IIV_IFNB	-0.283595599737627	0.149289102158814	8.98224579914398	3	-1.89964033299589	0.0574803354490661	0.183984103598659
151	3	IL18BP	LAIV	-0.660853703351213	0.347937281217691	9.58241007203521	3	-1.8993472071702	0.0575188398414028	0.183984103598659
152	3	CXCL12	LAIV	0.337863997860714	0.178681312639182	9.37484575935929	3	1.89087483671544	0.0586410542002966	0.186339665649627
153	3	LGALS9	IIV_IFNB	0.548101252935466	0.293558902977429	13.7871619037131	3	1.86709122897086	0.0618888490637979	0.195374601946499
154	3	C1QA	IIV_IFNB	-3.80824143038012	2.05742732453306	6.40268990716267	3	-1.85097251551493	0.0641735072132224	0.20127145444147
155	3	IL10RB	LAIV	-2.56544059150606	1.39240773515906	3.37577300603875	3	-1.84244925299341	0.0654094630044842	0.203824326652683
156	3	TNFRSF8	LAIV	4.44142314305936	2.45214227999181	7.93364439202917	3	1.81124202265873	0.0701033959147089	0.217050898889772
157	3	FASLG	LAIV	0.595394681639567	0.333649308286179	13.6767158562921	3	1.78449248013691	0.0743436756514491	0.22871334611242
158	3	IL5	LAIV	-2.50360834555543	1.40924561138039	13.034363821788	3	-1.77655926357869	0.0756407830673863	0.2312310014022
159	3	PGF	IIV_IFNB	0.4193226276398	0.236546403276044	17.0208743195183	3	1.77268655042901	0.0762806609643091	0.231720498401015
160	3	GDF15	IIV_IFNB	-3.70128852480394	2.10810177162465	6.52111663931047	3	-1.75574470579353	0.079132009620056	0.238879754040544
161	3	IL17RB	LAIV	-2.88717720876812	1.65982115476801	6.5491226702687	3	-1.73945078388379	0.081955502081114	0.245866506243342
162	3	TIMP2	LAIV	-0.239729303131826	0.138314215215854	9.47397791579792	3	-1.7332224511971	0.0830561380318617	0.247630337465365
163	3	CXCL11	IIV_IFNB	6.899982767275	4.00764054148149	3.16368330999555	3	1.72170699838372	0.0851226089433236	0.24767602481702
164	3	IL6R	IIV_IFNB	0.256973054242013	0.149145904641728	2.26879522739451	3	1.72296419978345	0.0848949992621591	0.24767602481702
165	3	WNT7A	IIV_IFNB	1.24662146124548	0.720700803076205	6.87726679190993	3	1.7297350799728	0.0836776180767857	0.24767602481702
166	3	CCL13	LAIV	-0.791801224396807	0.459608241905982	11.5721716686333	3	-1.72277420681846	0.0849293648788445	0.24767602481702
167	3	CXCL13	IIV_IFNB	3.92579665679015	2.2955116505973	9.50124730958934	3	1.71020550288588	0.0872278784870774	0.252281828199152
168	3	TNFRSF1B	IIV_IFNB	-0.92942658506425	0.546427643066637	8.2198540882984	3	-1.70091428729367	0.0889590833689056	0.254244007498115
169	3	TNFRSF4	IIV_IFNB	-3.7982880669856	2.23117750564996	9.40190119142188	3	-1.70236929037124	0.0886861630936282	0.254244007498115
170	3	IKBKG	IIV_IFNB	0.504455347430733	0.297279054646464	13.247553782747	3	1.69690847554212	0.0897139654032093	0.254893207586765
171	3	TNFRSF9	IIV_IFNB	-0.494203328017333	0.292219199797333	11.8900108265955	3	-1.69120758786584	0.0907971623098679	0.255279849307901
172	3	TNFRSF11B	LAIV	-2.67563024739073	1.58262132430901	6.90776411764851	3	-1.69063199534414	0.0909071098984658	0.255279849307901
173	3	CXCL11	LAIV	5.50484720418567	3.27706610782649	3.16368330999555	3	1.67980962942391	0.0929943610141725	0.259631655317025
174	3	CCL2	LAIV	0.351323731605698	0.211400848243326	21.7148181489817	3	1.66188420966655	0.0965359933207706	0.267970602149036
175	3	FASLG	IIV_IFNB	0.465336852096133	0.282900077754228	13.6767158562921	3	1.64488060869463	0.0999944345647831	0.272459482646404
176	3	CNTF	LAIV	-1.58825711053721	0.968359793503908	6.66567571163096	3	-1.64015185387889	0.100973597088419	0.272459482646404
177	3	CST7	LAIV	0.607803239420766	0.368635712347067	12.9937885368913	3	1.6487909854174	0.0991904623870274	0.272459482646404
178	3	IFNB1	LAIV	3.26841324758357	1.99035636021459	12.4312493002171	3	1.64212465311045	0.100564173502991	0.272459482646404
179	3	MERTK	LAIV	3.13007782367439	1.90510491854154	4.13498404921175	3	1.64299498322151	0.100383971240507	0.272459482646404
180	3	CXCL16	IIV_IFNB	-1.4472459317097	0.89186006842219	10.2600910547515	3	-1.62272758132344	0.104647652610778	0.280804534505586
181	3	TEK	IIV_IFNB	0.118128275927983	0.0731196019839476	0	3	1.6155486726243	0.106191928888833	0.283374042283459
182	3	TNFRSF13C	IIV_IFNB	-0.328220639005433	0.203877335441949	14.0879507646307	3	-1.6098927244362	0.10742127759683	0.285079544391589
183	3	IL18R1	LAIV	0.342437726274053	0.214630249117323	10.4489455826787	3	1.59547746732972	0.110605504844697	0.291926004590101
184	3	CEACAM5	LAIV	1.4018739182865	0.881200609009469	6.15844515405841	3	1.59086807697773	0.111639268184633	0.293053078984662
185	3	LCN2	IIV_IFNB	0.554808018714327	0.349920046533832	10.7648254776091	3	1.58552796334486	0.112846428691068	0.293840068320019
186	3	TSLP	LAIV	-0.39571022231173	0.249790781071209	10.101192474926	3	-1.58416663983657	0.113155802707088	0.293840068320019
187	3	CCL19	IIV_IFNB	3.62041692461463	2.29530533013819	1.99800357236621	3	1.57731386629798	0.114723323365342	0.296317460884814
188	3	C1QA	LAIV	-1.27515101314783	0.815938055264027	6.40268990716267	3	-1.56280370172857	0.118098773254352	0.301807976094455
189	3	PTX3	LAIV	4.44786784483268	2.84525938783707	5.89732624247107	3	1.56325566092373	0.117992472788599	0.301807976094455
190	3	ICAM1	IIV_IFNB	-0.76825363456132	0.494431572044655	4.76959624148687	3	-1.55381184778373	0.120229303624915	0.302451841931427
191	3	CD93	LAIV	3.45637384950337	2.21965093569622	2.55281681747393	3	1.5571700008854	0.119430128792197	0.302451841931427
192	3	VSTM1	LAIV	1.19799645729546	0.770306132520993	8.96564663475068	3	1.55522123830789	0.119893387815667	0.302451841931427
193	3	CSF3R	LAIV	0.860549359977523	0.556733273169707	9.79934983215027	3	1.54571210568765	0.122174112306625	0.305751794010879
194	3	SPP1	IIV_IFNB	-4.13416873131817	2.68394546291987	8.4378246672536	3	-1.5403326142181	0.123479297782922	0.306290782014083
195	3	FLT3LG	LAIV	-1.95114158359758	1.26730383154663	5.60381405355132	3	-1.53960047703508	0.123657769136121	0.306290782014083
196	3	VEGFD	LAIV	0.378645061340753	0.246370434798326	7.57361559946762	3	1.53689326258122	0.124319449666378	0.306358643820718
197	3	TNFSF4	IIV_IFNB	-0.682140225287667	0.444941511967984	12.07599996115	3	-1.53310088391292	0.125250999950821	0.307087477036784
198	3	IL12RB1	LAIV	0.724827260100906	0.476597200535927	11.4120717945263	3	1.52083826612042	0.128300429011431	0.312975288952128
199	3	CXCL3	LAIV	0.274273864735266	0.181277016156502	13.327461016363	3	1.51300959465527	0.130277221721088	0.316200492921032
200	3	CCL3	LAIV	1.7781647679953	1.18329188409986	17.8497193023803	3	1.50272708863204	0.132909434352918	0.320976283962296
201	3	TNFRSF17	LAIV	3.54455604755632	2.37815570120906	5.09475330714682	3	1.49046424746464	0.136102210376494	0.327051580158441
202	3	CEACAM5	IIV_IFNB	-2.44632163461242	1.64418421268133	6.15844515405841	3	-1.48786347402215	0.136786902064269	0.327069671767534
203	3	IL15RA	LAIV	1.25098921937078	0.850129752625653	9.21614926750793	3	1.47152739391494	0.141148544754223	0.335836192691081
204	3	CSF3	LAIV	0.72169598254313	0.498392349098203	10.6577466792765	3	1.44804787603376	0.147603661544505	0.349473375127431
205	3	CD200	LAIV	-2.31193196692593	1.6020148673254	4.81339415935416	3	-1.4431401443769	0.148980996679315	0.35101376290785
206	3	VEGFD	IIV_IFNB	0.199660150334597	0.138919355772284	7.57361559946762	3	1.43723780768088	0.150650433582558	0.351517678359303
207	3	MMP9	LAIV	-0.891326360164467	0.620156800116707	16.4670966989509	3	-1.43725967367725	0.150644222722207	0.351517678359303
208	3	PDCD1LG2	IIV_IFNB	-2.59034958321745	1.81175035645014	1.76707722489487	3	-1.429749730141	0.152788861654943	0.354793366246814
209	3	CD46	IIV_IFNB	0.41326391367005	0.292913584774594	10.2708516074309	3	1.41087315560345	0.158282018809366	0.362323294241345
210	3	IL2RB	IIV_IFNB	-3.1177215719927	2.2068784858922	10.3441750095739	3	-1.41272915202319	0.157735376581912	0.362323294241345
211	3	CCL19	LAIV	2.4516311407402	1.73573707948526	1.99800357236621	3	1.41244383709729	0.157819316553697	0.362323294241345
212	3	IL20	IIV_IFNB	-0.215683624828567	0.154234234787382	11.2980405707158	3	-1.39841602045029	0.161988175075889	0.369057964913465
213	3	CCL8	IIV_IFNB	1.85350873403673	1.33922747327558	18.3182793568877	3	1.38401337414569	0.16635435962385	0.377226083090702
214	3	CCL26	LAIV	2.12759320509065	1.54925805167258	4.44546443552743	3	1.37329814280694	0.169659679733905	0.380393120262876
215	3	CXCL13	LAIV	4.02589785094086	2.93075416260223	9.50124730958934	3	1.37367299595209	0.169543223947606	0.380393120262876
216	3	SLAMF1	LAIV	0.15209677147973	0.110870749278082	6.32929537632708	3	1.37183858204337	0.170113693533709	0.380393120262876
217	3	GRN	IIV_IFNB	0.762529491418327	0.561349910874299	9.20013345843669	3	1.35838534334261	0.174341442519077	0.385549946188839
218	3	PDGFA	IIV_IFNB	-0.507035619469067	0.373453629601735	11.0321573311346	3	-1.35769364461604	0.174560914269633	0.385549946188839
219	3	IKBKG	LAIV	0.229161248459433	0.168886499233249	13.247553782747	3	1.35689501232978	0.174814571874443	0.385549946188839
220	3	IL4	IIV_IFNB	-0.491583793061633	0.365118175483049	11.3815797171526	3	-1.34636900069757	0.17818354307588	0.391193869571136
221	3	CSF1	LAIV	-1.3032474253197	0.976768296154638	14.1200826134495	3	-1.3342441912277	0.182123841107631	0.398035363144732
222	3	CXCL2	IIV_IFNB	-0.5111418866785	0.386416769375391	11.7608256521087	3	-1.32277356260888	0.185910691558503	0.404481369471878
223	3	MMP8	IIV_IFNB	0.0199040843832344	0.0151507411269496	15.7105587105351	3	1.31373668234815	0.188934831955507	0.409217595670447
224	3	CSF2RB	IIV_IFNB	-0.54306592907793	0.417530045870185	6.63156639750305	3	-1.30066311262968	0.193373793764378	0.413527394409934
225	3	TNFRSF18	IIV_IFNB	0.195535565564734	0.150056000854562	14.069336300338	3	1.30308394500165	0.192546104176782	0.413527394409934
226	3	CCL8	LAIV	2.2969701236013	1.7664725422888	18.3182793568877	3	1.30031464889069	0.193493149351232	0.413527394409934
227	3	TGFB3	LAIV	0.88557829592614	0.68469334003467	10.2554489498452	3	1.29339405562394	0.195874805009774	0.416773263523
228	3	KITLG	IIV_IFNB	-0.242923751763106	0.189310512850686	8.30327181836061	3	-1.28320265000131	0.199421087817675	0.422457830771654
229	3	CD83	IIV_IFNB	-0.412387923291166	0.322178724876491	14.0643380419314	3	-1.27999737862659	0.200546057833986	0.422985790103998
230	3	CD70	LAIV	0.5763519694437	0.452766856190635	10.8856316945665	3	1.27295530042294	0.203033904021331	0.423994870249783
231	3	IL11	LAIV	-0.519616469509837	0.4086589332571	7.76893372401631	3	-1.2715162381705	0.203545054354624	0.423994870249783
232	3	S100A9	LAIV	-0.4977600697503	0.391567498125926	11.9523308480252	3	-1.27119863658915	0.203657991507142	0.423994870249783
233	3	KNG1	LAIV	2.5442486806503	2.0067166938815	21.1175297257303	3	1.26786640506243	0.204845663078164	0.42463714706761
234	3	IL2	IIV_IFNB	-0.5944145602344	0.47037629791359	12.72496086688	3	-1.26370006922329	0.2063377002791	0.425902176217117
235	3	IL18	LAIV	-0.329712887494937	0.262471777361567	10.7742109139144	3	-1.25618415362328	0.209049210671726	0.42966284576359
236	3	TNF	IIV_IFNB	-1.46147655819983	1.16596743055606	16.281469973679	3	-1.25344543929743	0.210043643552239	0.429877456931065
237	3	TNFSF9	LAIV	0.62821250164118	0.503569249615836	10.7727916158723	3	1.2475195856785	0.212207043345112	0.432472582007127
238	3	IL12p70	IIV_IFNB	-0.370453234504466	0.301081181076531	11.3749312353779	3	-1.23040979572318	0.218543686976783	0.441659417614169
239	3	TIMP2	IIV_IFNB	-0.1771308503685	0.143890951971178	9.47397791579792	3	-1.23100756470066	0.218320035019525	0.441659417614169
240	3	IL12RB1	IIV_IFNB	0.355140628550603	0.293907356060139	11.4120717945263	3	1.20834208885175	0.226915705307556	0.456667856931457
241	3	LGALS9	LAIV	0.455286932164134	0.380354170733846	13.7871619037131	3	1.19700786055721	0.231303490946278	0.461651182343192
242	3	TNFRSF11A	LAIV	-0.230011349656866	0.191936229836221	10.0307569901378	3	-1.19837380286742	0.230771526411304	0.461651182343192
243	3	CD274	LAIV	0.665200252098733	0.55760544375045	11.5391581619403	3	1.19295867634398	0.232885557386061	0.462895984434023
244	3	CD27	IIV_IFNB	0.154828334382763	0.131320076967387	10.1873039391222	3	1.17901495306932	0.238392221639208	0.471899356769416
245	3	IRAK4	IIV_IFNB	1.57349161381437	1.34170125406175	9.59571611383176	3	1.17275854744185	0.240892645560733	0.474902644105445
246	3	PDCD1LG2	LAIV	-2.24470837446851	1.9268307126102	1.76707722489487	3	-1.1649743590747	0.244029372007154	0.479130840160387
247	3	BST2	IIV_IFNB	0.99979625054843	0.863660345100962	6.29428475434691	3	1.15762667143361	0.247016420116306	0.47915233299669
248	3	CSF3	IIV_IFNB	-0.28221356740277	0.243079792062988	10.6577466792765	3	-1.16099147941365	0.245645364534206	0.47915233299669
249	3	IL6ST	LAIV	2.06808802187998	1.78442767988732	0	3	1.15896432519505	0.246470726936467	0.47915233299669
250	3	CHI3L1	IIV_IFNB	-4.75122548811568	4.1303982765413	10.9736411903924	3	-1.15030686389262	0.250017504764454	0.481803321279082
251	3	VEGFC	LAIV	1.43732027342423	1.25046194808988	8.05207794266334	3	1.14943143661411	0.250378123480434	0.481803321279082
252	3	AREG	IIV_IFNB	-0.186013770216233	0.162511868495034	11.7396373853126	3	-1.14461652517346	0.252368043802151	0.483705417287456
253	3	IL6R	LAIV	-2.27128114586594	1.99430524626547	2.26879522739451	3	-1.13888340318972	0.254751788858298	0.484429582750227
254	3	MUC16	LAIV	-3.5596176985775	3.12147576584151	6.81254812858657	3	-1.14036371434647	0.254134803475731	0.484429582750227
255	3	OSMR	IIV_IFNB	-1.98760889560395	1.75449320784061	4.16269434508388	3	-1.13286782001867	0.257269765552597	0.484725197217077
256	3	SLAMF1	IIV_IFNB	-2.79091240022146	2.46693944555484	6.32929537632708	3	-1.13132586422029	0.257917962080308	0.484725197217077
257	3	VSNL1	IIV_IFNB	0.257538133410234	0.227395397244832	10.6120621840953	3	1.13255649204257	0.257400548253778	0.484725197217077
258	3	PDCD1	IIV_IFNB	0.214338906181633	0.190568174798367	10.4281955139266	3	1.12473610249149	0.260700878311752	0.488056295444095
259	3	IL17C	LAIV	-2.09374528709311	1.86962157945563	4.60422344758247	3	-1.11987650875464	0.262766390073303	0.488381592902303
260	3	LTA|LTB	LAIV	-0.399974226374377	0.357256914865451	8.30853344235692	3	-1.11957028606434	0.262896923715525	0.488381592902303
261	3	CD80	LAIV	0.531998184458356	0.476704434140533	10.2592703685479	3	1.11599168448583	0.264425694064067	0.489339502808216
262	3	IL7R	LAIV	-0.697060215997427	0.626865970965968	7.53084287609157	3	-1.11197648027264	0.266148263010376	0.490647370358822
263	3	AGER	IIV_IFNB	-1.49930098772917	1.49930098772917	1.56507927421508	3	-1	0.317310507862914	0.491386578050142
264	3	ANXA1	IIV_IFNB	0.113869376801257	0.108623643430057	9.48190106882036	3	1.04829274001086	0.29450375350077	0.491386578050142
265	3	CCL15	IIV_IFNB	2.07734671542526	2.07734671542526	1.75452625277531	3	1	0.317310507862914	0.491386578050142
266	3	CCL21	IIV_IFNB	1.49474346424495	1.49474346424495	1.62231733083936	3	1	0.317310507862914	0.491386578050142
267	3	CCL23	IIV_IFNB	-2.90120822073152	2.86910404688084	5.90829608887232	3	-1.01118961645381	0.311925684584724	0.491386578050142
268	3	CCL25	IIV_IFNB	-2.27692189484048	2.27692189484048	0	3	-1	0.317310507862914	0.491386578050142
269	3	CCL26	IIV_IFNB	2.09146589806804	1.93604510073786	4.44546443552743	3	1.08027746733324	0.28001864054521	0.491386578050142
270	3	CCL27	IIV_IFNB	1.91316490895382	1.91316490895382	0	3	1	0.317310507862914	0.491386578050142
271	3	CCL3	IIV_IFNB	1.2347976785425	1.23148146902776	17.8497193023803	3	1.00269286188882	0.316009075028215	0.491386578050142
272	3	CCL5	IIV_IFNB	2.60179136817644	2.60179136817644	2.60604135615039	3	1	0.317310507862914	0.491386578050142
273	3	CD3E	IIV_IFNB	-0.321086773243216	0.320868006805118	11.6421497216416	3	-1.00068179573363	0.316980671126607	0.491386578050142
274	3	CD40LG	IIV_IFNB	1.85118455672537	1.85399504339758	2.02245494989576	3	0.99848409159333	0.318044674817108	0.491386578050142
275	3	CD93	IIV_IFNB	-0.295962411200353	0.295962411200353	2.55281681747393	3	-1	0.317310507862914	0.491386578050142
276	3	CNTF	IIV_IFNB	-0.61246798729813	0.571609295462115	6.66567571163096	3	-1.07148010391081	0.283953612049033	0.491386578050142
277	3	CXCL12	IIV_IFNB	0.129022394143657	0.124122991587108	9.37484575935929	3	1.03947215978202	0.298585199376487	0.491386578050142
278	3	FGF2	IIV_IFNB	0.6920263175602	0.641164221616188	13.2658103267012	3	1.07932772015226	0.280441659782721	0.491386578050142
279	3	IL10RB	IIV_IFNB	-1.60798089897249	1.61172084220901	3.37577300603875	3	-0.997679534111253	0.318434780392742	0.491386578050142
280	3	IL1R1	IIV_IFNB	0.0322067308224333	0.0322067308224333	1.44886633544421	3	1	0.317310507862914	0.491386578050142
281	3	IL1R2	IIV_IFNB	-1.20848487245378	1.11201873396998	8.91125019686048	3	-1.0867486630728	0.277147901297866	0.491386578050142
282	3	IL5RA	IIV_IFNB	-1.01405733363812	1.01405733363812	1.94014807701619	3	-1	0.317310507862914	0.491386578050142
283	3	IL6ST	IIV_IFNB	-1.64008651274289	1.64008651274289	0	3	-1	0.317310507862914	0.491386578050142
284	3	KDR	IIV_IFNB	1.29293448487824	1.29293448487824	0	3	1	0.317310507862914	0.491386578050142
285	3	PDGFB	IIV_IFNB	-2.09429829433642	2.01267310514605	4.89072769911933	3	-1.0405556118287	0.298081841313238	0.491386578050142
286	3	S100A12	IIV_IFNB	-0.110282710551367	0.107842869962761	13.9862304472721	3	-1.02262403244135	0.306485642254626	0.491386578050142
287	3	SDC1	IIV_IFNB	-0.20948792546041	0.20948792546041	4.55428703464628	3	-1	0.317310507862914	0.491386578050142
288	3	SELE	IIV_IFNB	1.30911917496882	1.30911917496882	1.25824664486884	3	1	0.317310507862914	0.491386578050142
289	3	SELP	IIV_IFNB	2.12292389638382	2.10482430692948	2.95486929628636	3	1.00859909750888	0.313166940332827	0.491386578050142
290	3	THPO	IIV_IFNB	1.86105386566131	1.86105386566131	1.96203729232844	3	1	0.317310507862914	0.491386578050142
291	3	TNFSF12	IIV_IFNB	-2.08067878594331	1.9201175707136	9.95279936122751	3	-1.08362051245124	0.278533092108019	0.491386578050142
292	3	TNFSF14	IIV_IFNB	-1.06063563528639	1.00432758929346	7.53275064174197	3	-1.05606541789073	0.290938328511637	0.491386578050142
293	3	WNT16	IIV_IFNB	0.50645379877751	0.502222466347779	10.1390508674454	3	1.00842521534431	0.31325037284914	0.491386578050142
294	3	AGER	LAIV	-1.49930098772917	1.49930098772917	1.56507927421508	3	-1	0.317310507862914	0.491386578050142
295	3	BDNF	LAIV	-1.90136174350051	1.90136174350051	2.04949948627516	3	-1	0.317310507862914	0.491386578050142
296	3	CALCA	LAIV	2.51065708605505	2.42997295070694	4.91674561827158	3	1.03320371748362	0.30150857356598	0.491386578050142
297	3	CCL15	LAIV	1.77480762033632	1.77480762033632	1.75452625277531	3	1	0.317310507862914	0.491386578050142
298	3	CCL21	LAIV	1.54736501346099	1.54736501346099	1.62231733083936	3	1	0.317310507862914	0.491386578050142
299	3	CCL25	LAIV	-2.27692189484048	2.27692189484048	0	3	-1	0.317310507862914	0.491386578050142
300	3	CD276	LAIV	0.3893258670383	0.371480778958016	10.5718910449791	3	1.04803771578798	0.294621230434713	0.491386578050142
301	3	CXCL1	LAIV	0.372398880730032	0.350476977907892	16.8712111681096	3	1.0625487669775	0.287986631348554	0.491386578050142
302	3	GDF15	LAIV	-2.6607679000627	2.64182131735947	6.52111663931047	3	-1.00717178810646	0.313852227881976	0.491386578050142
303	3	ICOSLG	LAIV	-0.509193794123543	0.509193794123543	5.08529076053831	3	-1	0.317310507862914	0.491386578050142
304	3	IL13	LAIV	-1.2506161692212	1.1312997886882	18.1765014367036	3	-1.10546840167923	0.268956678922676	0.491386578050142
305	3	IL17A	LAIV	0.921533843603627	0.834215899026969	12.4079277995684	3	1.1046706789915	0.269302312896738	0.491386578050142
306	3	IL1R1	LAIV	0.0045278463665633	0.0045278463665633	1.44886633544421	3	1	0.317310507862914	0.491386578050142
307	3	IL4R	LAIV	2.55957443897637	2.55957443897637	5.33260421295377	3	1	0.317310507862914	0.491386578050142
308	3	IL5RA	LAIV	-2.92069575399991	2.92069575399991	1.94014807701619	3	-1	0.317310507862914	0.491386578050142
309	3	SDC1	LAIV	0.165768625503053	0.165768625503053	4.55428703464628	3	1	0.317310507862914	0.491386578050142
310	3	SELE	LAIV	1.51250236797457	1.51250236797457	1.25824664486884	3	1	0.317310507862914	0.491386578050142
311	3	SELP	LAIV	2.36358283735244	2.16069968485197	2.95486929628636	3	1.09389696954316	0.274000168022097	0.491386578050142
312	3	TNFSF11	LAIV	-0.408898648500023	0.371987477627036	11.8808809877913	3	-1.09922691782113	0.271669100391922	0.491386578050142
313	3	TNFSF15	LAIV	-1.17141968570464	1.11641810141674	13.158995397108	3	-1.04926611653654	0.294055656159682	0.491386578050142
314	3	NGF	IIV_IFNB	-0.607191133407433	0.610759249754136	8.9619109397649	3	-0.99415790043599	0.320146000435949	0.492453879651476
315	3	CALCA	IIV_IFNB	2.45106102791814	2.50367776014346	4.91674561827158	3	0.978984223503944	0.327587774776298	0.502301254656991
316	3	LILRB2	LAIV	-2.56819072905773	2.6437279374129	8.45253174164487	3	-0.971427767855307	0.33133530649358	0.506439724798731
317	3	IL17A|IL17F	LAIV	1.00170925226789	1.03872993373961	12.9262468944601	3	0.964359666291281	0.334865636369932	0.508616674109048
318	3	LTA	LAIV	-0.570378290901299	0.590997748270077	13.1711384082719	3	-0.965110768308113	0.334489333956999	0.508616674109048
319	3	CD200R1	IIV_IFNB	-2.43747261056753	2.56697944754467	2.35807401242795	3	-0.949548938889632	0.342341494041802	0.518341509787431
320	3	OSMR	LAIV	2.26157369529876	2.39670421265526	4.16269434508388	3	0.943618191747243	0.345364792592402	0.519661043059595
321	3	TNFRSF1B	LAIV	-0.2260703921917	0.239236936778474	8.2198540882984	3	-0.944964415762582	0.344677043188701	0.519661043059595
322	3	IL12B	LAIV	0.33753461644129	0.358525479245961	10.4547470747745	3	0.941452242532893	0.346473152109178	0.519709728163766
323	3	SPP1	LAIV	-2.92239528550257	3.12413553930862	8.4378246672536	3	-0.935425255637053	0.349569186377064	0.522730393251152
324	3	CD4	LAIV	0.276203395499033	0.298373227009388	12.6245325162078	3	0.925697651452966	0.35460312873184	0.528621330794687
325	3	TNFRSF8	IIV_IFNB	0.633745103101613	0.686906817504158	7.93364439202917	3	0.922607094517266	0.356211997168927	0.529385829638744
326	3	PGF	LAIV	-0.110478412053666	0.120456137083692	17.0208743195183	3	-0.917167150868423	0.359055057349995	0.531974210736342
327	3	CSF3R	IIV_IFNB	0.232245557029067	0.256247514835931	9.79934983215027	3	0.906332914790482	0.364759668882218	0.533875515363973
328	3	CXCL6	IIV_IFNB	-0.628333693642147	0.69241198016201	9.93508194408666	3	-0.90745641560842	0.36416548758273	0.533875515363973
329	3	AGRP	LAIV	-2.02976070746115	2.2347592250885	7.19317814149004	3	-0.908268185974605	0.363736546675596	0.533875515363973
330	3	BST2	LAIV	0.407800354724503	0.44684813551531	6.29428475434691	3	0.91261509741833	0.361445011211613	0.533875515363973
331	3	EPO	LAIV	0.168296527584133	0.186777604096012	11.0499923227638	3	0.901053037909304	0.367560120555711	0.536349058091868
332	3	IL6	LAIV	0.685383196886266	0.766912633865215	18.9039613272626	3	0.893691362772259	0.371487047930711	0.53893998772566
333	3	PDGFB	LAIV	0.934880513693043	1.04626437117109	4.89072769911933	3	0.893541383471392	0.371567320730113	0.53893998772566
334	3	TNFRSF18	LAIV	0.420292347872834	0.471529821855722	14.069336300338	3	0.891337786905521	0.372747982647051	0.539033759336903
335	3	MUC16	IIV_IFNB	-2.20762355800671	2.49277988948693	6.81254812858657	3	-0.885607095643367	0.375829286641692	0.541867299844589
336	3	MMP3	LAIV	0.799504917331697	0.920056442100507	4.78743839637146	3	0.868973772420322	0.384861476481283	0.553238372441844
337	3	CD200	IIV_IFNB	-1.62471766275975	1.88799327264687	4.81339415935416	3	-0.860552675848246	0.389484459812047	0.557234361192251
338	3	IL17RA	LAIV	1.02540088792697	1.19272821522475	6.94859828387964	3	0.859710430958277	0.389948683401617	0.557234361192251
339	3	CXCL14	IIV_IFNB	0.150051825664434	0.175333426773552	11.1927186006133	3	0.855808435537107	0.392103748488428	0.557289706434199
340	3	IL3RA	IIV_IFNB	0.352274154802677	0.412054994320911	10.289505430938	3	0.85492024039957	0.392595304567817	0.557289706434199
341	3	TNFRSF13B	IIV_IFNB	0.344881629024597	0.404136255597519	10.7304166581343	3	0.853379582375471	0.393448840360376	0.557289706434199
342	3	KLRK1	IIV_IFNB	-1.57343920725091	1.85978944188289	6.22101881589642	3	-0.846030831134265	0.397535545075742	0.561431778571881
343	3	CTF1	IIV_IFNB	0.522712747354383	0.626355959999716	8.91328092522192	3	0.834529853207783	0.403982471987754	0.567219575494434
344	3	CCL17	LAIV	-1.01079043194558	1.20927854455752	11.8850969074903	3	-0.835862371407106	0.403232333255362	0.567219575494434
345	3	CD274	IIV_IFNB	0.416582611486933	0.500611270102437	11.5391581619403	3	0.832147888723502	0.405325473843017	0.567455663380223
346	3	CD40LG	LAIV	1.68214073024922	2.11221978414617	2.02245494989576	3	0.79638527338631	0.425808135193631	0.594408466180704
347	3	CSF2	LAIV	-0.758783211943099	0.968848768796715	20.3078163893626	3	-0.783180240694829	0.433521276470564	0.60343163266652
348	3	PTX3	IIV_IFNB	2.04278096223823	2.65722841110653	5.89732624247107	3	0.768763781728336	0.442033553335295	0.612301238213377
349	3	FGF23	LAIV	0.172931972268347	0.225143050465611	8.92900862156724	3	0.768098202057365	0.442428845003041	0.612301238213377
350	3	GZMA	LAIV	0.3978945252652	0.520719054427762	14.8402859355849	3	0.764125149409908	0.444792666419834	0.613813879659371
351	3	IL15RA	IIV_IFNB	0.949260274200733	1.25506922702106	9.21614926750793	3	0.756340968102475	0.449444791245223	0.61792063768779
352	3	TNFRSF13C	LAIV	0.2172733545703	0.287829007722851	14.0879507646307	3	0.75486955359104	0.4503272556234	0.61792063768779
353	3	IL15	LAIV	0.262649098434231	0.352398315237621	10.4252384112028	3	0.745318825537311	0.456079003148601	0.624040109124007
354	3	AGRP	IIV_IFNB	-1.0464941477732	1.42971662292431	7.19317814149004	3	-0.731959138610789	0.464193508378475	0.631564688864235
355	3	KLRK1	LAIV	0.338267908008563	0.461148813170379	6.22101881589642	3	0.733533077279297	0.463233361152543	0.631564688864235
356	3	VEGFC	IIV_IFNB	1.15744617402789	1.59978783748039	8.05207794266334	3	0.723499795979718	0.469372879394242	0.636817698728704
357	3	TNFRSF17	IIV_IFNB	0.646385403935287	0.896361607974959	5.09475330714682	3	0.721121250825978	0.470834917330727	0.637011946976866
358	3	IL1B	IIV_IFNB	0.363243018842637	0.505805379069109	12.0805222906925	3	0.71814779730329	0.472666161528206	0.637703229100903
359	3	TNFRSF21	IIV_IFNB	-0.422108194119943	0.591813305835849	6.80709934546723	3	-0.713245528543461	0.475693837782235	0.640000344425681
360	3	MICB	IIV_IFNB	0.711017907583516	1.00049742998761	7.74113401331533	3	0.710664401798935	0.477292224150536	0.640367067401968
361	3	LILRB2	IIV_IFNB	0.227145098344044	0.321530381362667	8.45253174164487	3	0.70644987693352	0.479908412759858	0.642093527321362
362	3	CTLA4	IIV_IFNB	-0.250084479435166	0.35890431031493	12.1086684460432	3	-0.696799877426166	0.485928042831259	0.643022588184926
363	3	CCL22	LAIV	-1.05109914124157	1.50715760000837	15.1622547832526	3	-0.697404930470264	0.485549416839354	0.643022588184926
364	3	FTH1	LAIV	0.236387828959967	0.33739594747507	14.7287086539665	3	0.700624387248853	0.483537454924864	0.643022588184926
365	3	HLA-DRA	LAIV	0.310054369123434	0.441296132620021	14.0697555197096	3	0.702599334561599	0.482305477323711	0.643022588184926
366	3	IL13RA2	LAIV	-1.10324192705299	1.60360347856542	7.54476689949584	3	-0.687976760963349	0.491467415814903	0.646808615364027
367	3	TNFRSF1A	LAIV	0.361834374206561	0.524667408799341	10.029332108343	3	0.689645226934506	0.490417318419037	0.646808615364027
368	3	CD276	IIV_IFNB	-0.478759272983233	0.701530658265633	10.5718910449791	3	-0.682449537083456	0.494954741352757	0.647867588274747
369	3	FLT3LG	IIV_IFNB	-0.75504405191455	1.10593878585842	5.60381405355132	3	-0.682717761208177	0.494785204327001	0.647867588274747
370	3	CX3CL1	LAIV	-1.41700580538749	2.1154403291428	4.4194672299613	3	-0.669839647976114	0.502960015971925	0.65656672355254
371	3	TIMP1	LAIV	0.44470141613908	0.674730585021548	9.12209833596709	3	0.659079973564379	0.50984441491156	0.6637597099792
372	3	TNFRSF9	LAIV	0.338787000406366	0.537186277819301	11.8900108265955	3	0.630669498449713	0.528256646586193	0.685881613712718
373	3	CRP	IIV_IFNB	-0.0560560638297668	0.0892263903115042	15.1321206943195	3	-0.628245339008625	0.529843233351946	0.686097269997293
374	3	CXADR	IIV_IFNB	0.0881906195711372	0.141680220158701	9.98170514975839	3	0.622462468454324	0.533637815282327	0.689163274816482
375	3	IL17F	LAIV	0.13688625287233	0.221952364356596	9.8247792223306	3	0.616737079008559	0.537408160016304	0.692181710100999
376	3	LAMP3	LAIV	0.0849015578565705	0.139762837115039	8.56524344985909	3	0.607468763579034	0.54353986627151	0.698069702543839
377	3	WNT16	LAIV	0.20242103890479	0.334323326118521	10.1390508674454	3	0.605464899069082	0.54487014049488	0.698069702543839
378	3	NCR1	IIV_IFNB	0.329826533017874	0.547481733303865	10.6573571902415	3	0.60244299116152	0.546879300267537	0.69879021700852
379	3	IL32	LAIV	0.0299191274219333	0.0504694242655369	9.41955978016415	3	0.59281689572123	0.553303699209047	0.704610091619125
380	3	WNT7A	LAIV	0.532368219637533	0.90040840815834	6.87726679190993	3	0.591251941689903	0.55435162487633	0.704610091619125
381	3	IRAK4	LAIV	0.161214986907813	0.277341343906847	9.59571611383176	3	0.581287249267682	0.561046872736816	0.709386490921158
382	3	TNFSF14	LAIV	0.393079532162253	0.674453181037455	7.53275064174197	3	0.5828121850617	0.560019741249185	0.709386490921158
383	3	CTLA4	LAIV	0.208881569106267	0.361305226833646	12.1086684460432	3	0.578130493535432	0.563176020986768	0.710219368502895
384	3	IL11	IIV_IFNB	-0.276294715518067	0.484213307514268	7.76893372401631	3	-0.570605374181967	0.568267174742684	0.714773555731032
385	3	IL17RA	IIV_IFNB	-1.37025237706715	2.43602994769973	6.94859828387964	3	-0.562494060617374	0.573779449161994	0.719832399857774
386	3	IL3RA	LAIV	0.303743215151647	0.543087414836839	10.289505430938	3	0.559289732837763	0.57596400126738	0.72070106894338
387	3	LIF	LAIV	-0.263182645455367	0.475210095787195	18.0050535171207	3	-0.553823767189542	0.5796994609411	0.723500877608659
388	3	VCAM1	LAIV	1.28021300263232	2.33122884038274	4.91426429166521	3	0.549158015058758	0.582897014371695	0.725616644179198
389	3	S100A9	IIV_IFNB	-0.0623440303730671	0.11519412299132	11.9523308480252	3	-0.541208429337709	0.588363928107418	0.730539273202783
390	3	THBS2	LAIV	-0.739006217318393	1.37459912739426	5.82456204727214	3	-0.537615805648941	0.590842316030731	0.731735483699597
391	3	NAMPT	LAIV	0.1931425622588	0.361954188689932	15.050966590494	3	0.533610518385949	0.593611029456475	0.733284212857998
392	3	CSF2RB	LAIV	-0.20187836952095	0.380813390887751	6.63156639750305	3	-0.530124135210507	0.596025866280041	0.734389013809336
393	3	ANGPT1	LAIV	-0.0935282729794267	0.177222988581527	8.62954445419744	3	-0.527743458836895	0.597677405369046	0.734550093621499
394	3	CCL11	IIV_IFNB	0.321175735805563	0.615731143126282	6.72434734639831	3	0.521616844285059	0.601937132929108	0.737907703565379
395	3	HGF	LAIV	-1.2447554768103	2.42346079288654	10.1785492584307	3	-0.513627239385909	0.607512631372785	0.742857217602671
396	3	CD3E	LAIV	-0.272421508053277	0.542061723734154	11.6421497216416	3	-0.502565475711179	0.615269807435396	0.75044271967499
397	3	ICAM1	LAIV	0.998127919744853	2.01975483015759	4.76959624148687	3	0.494182712100247	0.621177147902325	0.753840609137746
398	3	TNFRSF21	LAIV	0.324302461393867	0.653662741070235	6.80709934546723	3	0.496131171348224	0.619801868020945	0.753840609137746
399	3	KITLG	LAIV	-0.16042912161972	0.328719584799264	8.30327181836061	3	-0.488042480698823	0.625519751576364	0.757208120329283
400	3	EGF	IIV_IFNB	-0.925719297027707	1.94004798574334	7.68862135665825	3	-0.47716309278454	0.633245989982062	0.758952389978501
401	3	IL34	IIV_IFNB	0.1012516680321	0.210589253484271	13.6968683335507	3	0.480801685541198	0.630657452184678	0.758952389978501
402	3	TGFB1	IIV_IFNB	0.1362184121267	0.285363762087261	12.246871764649	3	0.47735007111746	0.633112861529997	0.758952389978501
403	3	CD27	LAIV	0.223991758792663	0.46480246052655	10.1873039391222	3	0.481907429102063	0.62987170837556	0.758952389978501
404	3	IL16	IIV_IFNB	-0.0772306085337663	0.169975636492691	15.008584822862	3	-0.454362814150056	0.649567712299796	0.776587141190103
405	3	TIMP1	IIV_IFNB	0.378206329852506	0.840808845244244	9.12209833596709	3	0.449812501369015	0.652845642902564	0.778578877831946
406	3	TREM1	LAIV	0.436885694177099	0.985222810647688	12.9196578411967	3	0.443438468390606	0.657448616460059	0.782137147168002
407	3	CLEC4A	IIV_IFNB	0.0123118581609667	0.0280433911284821	11.8452438166662	3	0.439028864396582	0.660640621660737	0.784003489587557
408	3	IL2RA	IIV_IFNB	-0.378776783471533	0.913573222321071	8.37668170074196	3	-0.414610207717334	0.678427274382095	0.803138170408216
409	3	IL23	LAIV	-0.1965708929821	0.491855247235624	15.5387746706695	3	-0.39965191809356	0.689412910968039	0.814147765275215
410	3	CRP	LAIV	0.112580385662233	0.285497348556699	15.1321206943195	3	0.394330757295544	0.69333685809396	0.816784640144836
411	3	IL1R2	LAIV	0.0695633438678331	0.177809107102048	8.91125019686048	3	0.391224864696663	0.695631030677714	0.817493401015416
412	3	IL33	IIV_IFNB	-0.103298147456417	0.266851380706462	10.279457200075	3	-0.387099917500691	0.698682238688045	0.819086216714383
413	3	CD80	IIV_IFNB	-0.0665457590975797	0.173000443923812	10.2592703685479	3	-0.384656579996326	0.700491868604918	0.819219303961683
414	3	IL7	LAIV	-0.374364311274787	0.993759897105398	6.76185575405028	3	-0.376715051960969	0.706385375741667	0.824116271698611
415	3	IL6	IIV_IFNB	0.209576598015033	0.567170028205588	18.9039613272626	3	0.369512822597646	0.711745517347334	0.827852589276923
416	3	CD200R1	LAIV	-0.323042268147857	0.878288859881281	2.35807401242795	3	-0.367808682204534	0.713015894698137	0.827852589276923
417	3	CLEC4A	LAIV	0.0951697412326335	0.266784715268178	11.8452438166662	3	0.356728612195667	0.721294983520863	0.835456779473805
418	3	TNFSF9	IIV_IFNB	0.117030483082946	0.331301924807076	10.7727916158723	3	0.353244199082441	0.723905374883581	0.836474392509018
419	3	AREG	LAIV	0.0855063562448664	0.245768759306723	11.7396373853126	3	0.347913854006779	0.727904880510882	0.837090612587515
420	3	IL16	LAIV	0.0951224302413003	0.272349343781951	15.008584822862	3	0.349266236225843	0.72688944386324	0.837090612587515
421	3	IL18R1	IIV_IFNB	0.0415501403345265	0.12097574846126	10.4489455826787	3	0.343458427519728	0.731253610792851	0.838944166301536
422	3	NTF3	LAIV	-0.063615942530267	0.188506010310081	8.98224579914398	3	-0.337474345914078	0.735759348028139	0.84211318743505
423	3	CXCL6	LAIV	-0.0948622470654333	0.285934976239841	9.93508194408666	3	-0.331761606477492	0.740069277390124	0.843050615517523
424	3	SCG2	LAIV	0.16626580585727	0.499055723746707	6.84715048859361	3	0.333160803384868	0.739012903925074	0.843050615517523
425	3	IL1RN	IIV_IFNB	0.157499662633533	0.500756914619765	17.2691865982026	3	0.314523190864225	0.753123705733344	0.855902940868717
426	3	IL17RB	IIV_IFNB	0.234151997249894	0.756881724995491	6.5491226702687	3	0.309364051895016	0.757044612456262	0.858339314122945
427	3	SCG2	IIV_IFNB	0.255799635244423	0.86176327668834	6.84715048859361	3	0.296832833521791	0.766594137056486	0.865105065883839
428	3	CCL23	LAIV	-0.0554823619158732	0.186618006409108	5.90829608887232	3	-0.297304440141984	0.766234092080226	0.865105065883839
429	3	TLR3	IIV_IFNB	-0.613733783891893	2.2143685022377	5.24774527613073	3	-0.277159733473309	0.78165745689543	0.879111411884032
430	3	IL34	LAIV	-0.117666933188267	0.426526049893776	13.6968683335507	3	-0.275872794211681	0.782645770414356	0.879111411884032
431	3	MICA	IIV_IFNB	-0.110437860770323	0.416909698575365	9.49579769630226	3	-0.26489635800679	0.791089304037167	0.880081483430113
432	3	MIF	IIV_IFNB	-0.0898060659898992	0.341426955922782	13.8472967205518	3	-0.263031563360832	0.792526251381879	0.880081483430113
433	3	CD46	LAIV	-0.0760440938772427	0.289045435049648	10.2708516074309	3	-0.263086991372761	0.792483530251606	0.880081483430113
434	3	CXCL9	LAIV	0.0910035958676983	0.346139763872381	16.371227846898	3	0.262909972693142	0.792619969548859	0.880081483430113
435	3	IL2RB	LAIV	-0.103978773146387	0.388133524185004	10.3441750095739	3	-0.267894337044756	0.788780652817314	0.880081483430113
436	3	TREM1	IIV_IFNB	-0.1501562549241	0.588804276084287	12.9196578411967	3	-0.255018961347702	0.798708454270409	0.88480776012066
437	3	IL2	LAIV	0.124927880662234	0.523612407891728	12.72496086688	3	0.238588465016028	0.811424710438956	0.896058074852088
438	3	MICA	LAIV	-0.0631036724707166	0.266260946448727	9.49579769630226	3	-0.236999354626978	0.812657290930349	0.896058074852088
439	3	SIRPA	LAIV	0.0734142621097466	0.312779846295913	9.55239147327223	3	0.234715449154263	0.814429595983575	0.896058074852088
440	3	GRN	LAIV	0.156750347876377	0.742168327941222	9.20013345843669	3	0.211205924552457	0.832726587907293	0.91410668627096
441	3	MPO	IIV_IFNB	0.0213468562585669	0.104975664033819	13.786065446086	3	0.203350523714617	0.838861068156597	0.914604731195567
442	3	CCL11	LAIV	-0.11109442895677	0.540559567650146	6.72434734639831	3	-0.20551745932406	0.837167858658161	0.914604731195567
443	3	IL36A	LAIV	1.0746992766875	5.18220567075566	5.29873195507657	3	0.207382598253918	0.835711071775853	0.914604731195567
444	3	IL17F	IIV_IFNB	-0.0562154105784363	0.295305451766471	9.8247792223306	3	-0.190363605690869	0.849024214616844	0.923600665900756
445	3	ANXA1	LAIV	-0.0402670705103573	0.218495028031545	9.48190106882036	3	-0.184292845805827	0.853783726025818	0.925190460033362
446	3	CD83	LAIV	-0.1181827488474	0.652072579617921	14.0643380419314	3	-0.181241709192325	0.856177857478663	0.925190460033362
447	3	IL4	LAIV	0.117056874117534	0.646107231058422	11.3815797171526	3	0.181172518261059	0.856232164875596	0.925190460033362
448	3	GDF2	IIV_IFNB	0.0496156925201827	0.286264621592518	9.30449444351926	3	0.173321076995704	0.86239905735788	0.927703217603242
449	3	IL9	LAIV	-0.0852416011816336	0.490203213051723	15.9501593916313	3	-0.173890335501819	0.861951648068826	0.927703217603242
450	3	IL36G	IIV_IFNB	-0.0409540404787929	0.256061153675034	7.93133544646547	3	-0.159938514261197	0.872929509029752	0.936944339691934
451	3	CXCL14	LAIV	0.0258594362499327	0.16868439866274	11.1927186006133	3	0.153300699145479	0.878161149354029	0.940469700971167
452	3	ANGPT1	IIV_IFNB	0.0809887680738133	0.544090881007383	8.62954445419744	3	0.148851544660816	0.881670776897106	0.942139347878987
453	3	HLA-DRA	IIV_IFNB	0.0994428201079665	0.684178861377419	14.0697555197096	3	0.145346232866306	0.88443751370627	0.943009534481519
454	3	FGF21	IIV_IFNB	0.00813840156266643	0.059524598414031	12.2074520478238	3	0.136723334209813	0.89124948470222	0.948145481027498
455	3	TNFSF4	LAIV	-0.0855402159874667	0.637024863778857	12.07599996115	3	-0.134280812023629	0.893180525605614	0.948145481027498
456	3	TNF	LAIV	-0.0902137934366323	0.692902993661974	16.281469973679	3	-0.130196859101235	0.896410679503993	0.949487627632518
457	3	GFAP	LAIV	0.0162891234308666	0.132446638041417	11.8639869395965	3	0.122986311104196	0.902117937825905	0.953441934288648
458	3	IL36B	IIV_IFNB	0.0388931815025062	0.326918216669802	6.70448323647274	3	0.118969147387065	0.905299798966487	0.954715726857671
459	3	IL32	IIV_IFNB	-0.0289446431199529	0.258836895838596	9.41955978016415	3	-0.111825800669477	0.910961529851335	0.956509606343902
460	3	OSM	LAIV	-0.0503951887826659	0.442066092623572	19.3409378178096	3	-0.113999217817365	0.909238413493853	0.956509606343902
461	3	CCL20	IIV_IFNB	-0.0650913724559666	0.602075952526426	10.6418545969716	3	-0.10811156330498	0.913907195727814	0.957520988148664
462	3	PDCD1	LAIV	0.0501852320797565	0.508257768076744	10.4281955139266	3	0.0987397246669899	0.921344927239361	0.963224242113877
463	3	CXCL8	IIV_IFNB	0.0783079365958332	0.905567489862868	15.8475603880219	3	0.086473882369266	0.931089717135675	0.971243307695373
464	3	IL36A	IIV_IFNB	0.4324094824563	5.14623840307882	5.29873195507657	3	0.0840243783104964	0.933037049214603	0.971243307695373
465	3	EGF	LAIV	-0.19561075140324	2.42305633745956	7.68862135665825	3	-0.0807289324557459	0.935657527132557	0.97187652818285
466	3	VCAM1	IIV_IFNB	-0.2670209551607	4.11055810395545	4.91426429166521	3	-0.0649597812286742	0.948206022516357	0.980692738491222
467	3	CXADR	LAIV	-0.0196084995381967	0.29908483412297	9.98170514975839	3	-0.0655616644544892	0.94772681074994	0.980692738491222
468	3	MIF	LAIV	-0.0280615695856993	0.503850654662637	13.8472967205518	3	-0.0556942207497745	0.955585403531944	0.982016489161551
469	3	TEK	LAIV	-0.171611443305563	3.06530832957941	0	3	-0.0559850510467604	0.95535371601905	0.982016489161551
470	3	TGFB1	LAIV	0.00267798697826649	0.0471909942022767	12.246871764649	3	0.0567478397845937	0.954746064751394	0.982016489161551
471	3	ICOSLG	IIV_IFNB	-0.12835015412153	3.37166337896259	5.08529076053831	3	-0.0380673097208836	0.969634015472404	0.985957826032396
472	3	IL17C	IIV_IFNB	0.06263913326395	1.43000940524699	4.60422344758247	3	0.043803301596559	0.965061195318673	0.985957826032396
473	3	LTA|LTB	IIV_IFNB	-0.0106530085580034	0.260423571168181	8.30853344235692	3	-0.0409064682978473	0.96737046080941	0.985957826032396
474	3	GDF2	LAIV	-0.0228868253433004	0.644415555502947	9.30449444351926	3	-0.0355156314087389	0.971668582176854	0.985957826032396
475	3	IL22	LAIV	0.0589726568575006	1.48405521985807	15.8265083473609	3	0.0397375084622126	0.968302397852562	0.985957826032396
476	3	MICB	LAIV	-0.00745522787142002	0.205084540614956	7.74113401331533	3	-0.0363519739180005	0.971001708106237	0.985957826032396
477	3	IL1RN	LAIV	0.0158971934700656	0.501561899253085	17.2691865982026	3	0.0316953769689032	0.974714981680476	0.986975547487778
478	3	IL7	IIV_IFNB	-0.0177819349289271	0.635347109144819	6.76185575405028	3	-0.0279877482292502	0.977671922817056	0.987898616570373
479	3	CCL20	LAIV	-0.0201695533898369	0.813665873645755	10.6418545969716	3	-0.0247884961666932	0.98022366696953	0.988409250827313
480	3	ANGPT2	IIV_IFNB	0.00590026734802329	0.620657200755904	3.78531211031021	3	0.00950648335480085	0.992415037950095	0.996995858163367
481	3	BDNF	IIV_IFNB	0.01750247207175	3.30842430288381	2.04949948627516	3	0.00529027430263219	0.995778991500422	0.996995858163367
482	3	MMP8	LAIV	0.00123221206489947	0.327268389028546	15.7105587105351	3	0.00376514233029695	0.996995858163367	0.996995858163367
483	3	TNFRSF4	LAIV	-0.00649171536712601	0.836914635289231	9.40190119142188	3	-0.00775672343796751	0.993811092187577	0.996995858163367
484	3	CCL14	IIV_IFNB	0	0	0	3	NA	NA	NA
485	3	CCL16	IIV_IFNB	0	0	0	3	NA	NA	NA
486	3	FGF19	IIV_IFNB	0	0	0	3	NA	NA	NA
487	3	FLT4	IIV_IFNB	0	0	1.15391770434132	3	NA	NA	NA
488	3	HAVCR1	IIV_IFNB	0	0	2.55840068793304	3	NA	NA	NA
489	3	IL1RL1	IIV_IFNB	0	0	0	3	NA	NA	NA
490	3	IL4R	IIV_IFNB	0	0	5.33260421295377	3	NA	NA	NA
491	3	TAFA5	IIV_IFNB	0	0	3.07995164233693	3	NA	NA	NA
492	3	CCL14	LAIV	0	0	0	3	NA	NA	NA
493	3	CCL16	LAIV	0	0	0	3	NA	NA	NA
494	3	CCL5	LAIV	0	0	2.60604135615039	3	NA	NA	NA
495	3	FGF19	LAIV	0	0	0	3	NA	NA	NA
496	3	FLT4	LAIV	0	0	1.15391770434132	3	NA	NA	NA
497	3	HAVCR1	LAIV	0	0	2.55840068793304	3	NA	NA	NA
498	3	IL1RL1	LAIV	0	0	0	3	NA	NA	NA
499	3	KDR	LAIV	0	0	0	3	NA	NA	NA
500	3	THPO	LAIV	0	0	1.96203729232844	3	NA	NA	NA
