# Supplementary material for: Human vaccine responses regulated by parallel cytokine pathways
Source: Nat Immunol. 2026 Jun 12;27(8):1643–52. doi: 10.1038/s41590-026-02547-x (PMC13414556; doi:10.1038/s41590-026-02547-x)
Supplement: Supplementary file 7 — Source data for organoid cytokine and antibody responses in Fig. 4b–e. [file 41590_2026_2547_MOESM7_ESM.zip › fig4e.csv]

	donor	sti	sample_day	score
1	sp43	IFNB	3	3.1479025056317
2	sp44	IFNB	3	2.51909012211545
3	sp54	IFNB	3	2.8295786723089
4	sp43	IIV	3	1.50283203116712
5	sp44	IIV	3	0.872722240729463
6	sp54	IIV	3	1.10217379146659
7	sp43	IIV_IFNB	3	3.47850379891047
8	sp44	IIV_IFNB	3	3.16325787495509
9	sp54	IIV_IFNB	3	3.01752661785996
10	sp43	LAIV	3	3.30626712645847
11	sp44	LAIV	3	4.45860802106552
12	sp54	LAIV	3	2.75435315633101
13	sp43	LAIV_IFNB	3	3.62733203113507
14	sp44	LAIV_IFNB	3	4.58380333459904
15	sp54	LAIV_IFNB	3	3.01418051779782
