# Supplementary material for: Human vaccine responses regulated by parallel cytokine pathways
Source: Nat Immunol. 2026 Jun 12;27(8):1643–52. doi: 10.1038/s41590-026-02547-x (PMC13414556; doi:10.1038/s41590-026-02547-x)
Supplement: Supplementary file 7 — Source data for organoid cytokine and antibody responses in Fig. 4b–e. [file 41590_2026_2547_MOESM7_ESM.zip › fig4e_flu.csv]

	sti	day	IgType	dilution	antibody	condition	value	se
1	IIV	3	IgG	10	INFLUENZA-A	vax_fc	0.80610637996252	0.384370844689058
2	IIV	7	IgG	10	INFLUENZA-A	vax_fc	28.3429565792938	15.8749166787815
3	IIV	10	IgG	10	INFLUENZA-A	vax_fc	28.4586174242424	14.3224833984681
4	IIV	3	IgG	10	INFLUENZA-A	ifnb_fc	1.59399242094199	0.980749714126179
5	IIV	7	IgG	10	INFLUENZA-A	ifnb_fc	5.04304693389506	2.76445958746258
6	IIV	10	IgG	10	INFLUENZA-A	ifnb_fc	5.52167430351906	3.42241879301741
7	IIV	3	IgG	10	INFLUENZA-A	ifnbAndVax_fc	9.05977117606788	6.53130084971221
8	IIV	7	IgG	10	INFLUENZA-A	ifnbAndVax_fc	133.859528352589	73.2551233409152
9	IIV	10	IgG	10	INFLUENZA-A	ifnbAndVax_fc	128.343809872923	64.6664145557614
10	IIV	0	IgG	10	INFLUENZA-A	vax_fc	0	0
11	IIV	0	IgG	10	INFLUENZA-A	ifnb_fc	0	0
12	IIV	0	IgG	10	INFLUENZA-A	ifnbAndVax_fc	0	0
