# Supplementary material for: Human vaccine responses regulated by parallel cytokine pathways
Source: Nat Immunol. 2026 Jun 12;27(8):1643–52. doi: 10.1038/s41590-026-02547-x (PMC13414556; doi:10.1038/s41590-026-02547-x)
Supplement: Supplementary file 7 — Source data for organoid cytokine and antibody responses in Fig. 4b–e. [file 41590_2026_2547_MOESM7_ESM.zip › fig4b_vsCtrl.csv]

	sample_day	targetName	sti	mean	se	CTRL_abs	n	z	p	fdr
1	7	IL2	IIV	0.791596886902666	0.0205725962907431	11.9185921129372	3	38.4782200416218	0	0
2	7	IFNL1	IIV_IFNB	5.10367790975963	0.063609493127281	11.995075638233	3	80.2345319675366	0	0
3	7	VEGFD	IIV_IFNB	0.468893013613317	0.00746849711932975	7.601166544906	3	62.782780273121	0	0
4	3	TREM2	LAIV_IFNB	-8.06524367529062	0.188216810206554	11.3430132057181	3	-42.8508147940644	0	0
5	7	TNFRSF1A	IIV_IFNB	-2.89381988324722	0.0771998943407107	11.0478858999745	3	-37.4847648168501	1.63132163113272e-307	4.89804319747598e-305
6	7	TNFSF13	IFNB	-3.8460164576718	0.112708361819042	11.5671153090594	3	-34.1236124418768	3.29398397746999e-255	7.91214951388292e-253
7	3	MMP1	IIV_IFNB	-5.51898290334959	0.16434783297176	16.6726134654715	3	-33.5811114972105	3.16563403139805e-247	1.92787112512141e-244
8	7	CD70	IIV_IFNB	0.810333318064366	0.0243697070278079	12.0200687018591	3	33.2516643363708	1.93131935117558e-242	3.86585756793645e-240
9	7	NAMPT	IIV_IFNB	2.26848667130213	0.0683576252628699	14.8544829293636	3	33.1855687288528	1.7388240390282e-241	2.98332524410411e-239
10	3	CCL3	LAIV	3.6249755272565	0.126205917238698	17.8497193023803	3	28.7227065621689	1.98630850380256e-181	8.06441252543838e-179
11	7	IL10	IIV_IFNB	2.13386738209347	0.0829531230074767	14.534399463932	3	25.7237739186882	6.33721078448022e-146	9.51373769020093e-144
12	7	MMP12	IFNB	-8.3531847006476	0.332805729859315	20.950755212987	3	-25.099281506297	5.06396700978412e-139	6.75758264305637e-137
13	7	CXCL5	LAIV	-2.83144115132983	0.120648685640439	14.82793370671	3	-23.4684790497278	8.56230870309887e-122	1.02833327524217e-119
14	3	IL12B	IIV	0.66934178966558	0.0301123287962112	10.4547470747745	3	22.2281642245418	1.83485868169125e-109	5.58714468574987e-107
15	7	FASLG	IIV_IFNB	1.49651785082493	0.0681058528979855	14.1446024658736	3	21.9734103185895	5.1734484586687e-107	5.64846508987374e-105
16	3	IL15	IIV	0.612962502961456	0.0280064744438906	10.4252384112028	3	21.8864571543802	3.49656215678093e-106	8.51762541391833e-104
17	3	TGFB3	IIV	-1.19820035541552	0.0552086031380735	10.2554489498452	3	-21.7031456568261	1.91596906919136e-104	3.88941721045846e-102
18	7	IL1RN	LAIV_IFNB	-1.81864155005573	0.0839353384211793	18.5028616729076	3	-21.6671736155988	4.18679214857291e-104	4.19028114203005e-102
19	7	TREM2	LAIV_IFNB	-7.85410909667157	0.364161071323161	13.9159232555372	3	-21.5676790166891	3.61376421295272e-103	3.33856216904324e-101
20	3	MMP12	IFNB	-7.90146299640071	0.367696635454041	18.9753177163327	3	-21.4890815811893	1.96968893361255e-102	3.42725874448583e-100
21	3	CTSS	IIV_IFNB	0.813558430735133	0.0398521745725516	14.8925285053982	3	20.4144049719052	1.24538652233001e-92	1.89610098024743e-90
22	3	IL15	IIV_IFNB	1.30840979978332	0.065589764583905	10.4252384112028	3	19.9483838382977	1.54812181241215e-88	2.09512485279778e-86
23	7	IFNW1	LAIV_IFNB	10.7355799105932	0.556198762729877	9.79359169495281	3	19.3016968572565	5.19741394186456e-83	4.45863867441381e-81
24	3	IFNG	IIV_IFNB	4.56327368764187	0.248072594401461	17.4537355255894	3	18.3949125805369	1.44293360321034e-75	1.75749312871019e-73
25	7	TREM2	IFNB	-7.68811001673793	0.426269624991274	13.9159232555372	3	-18.0357913536422	1.02024354499976e-72	8.16874998363145e-71
26	7	TNFSF15	LAIV_IFNB	-5.24720878551291	0.292353537073902	13.8073745138677	3	-17.948162481737	4.96046170984395e-72	3.72344657095161e-70
27	7	CXCL5	LAIV_IFNB	-7.26026309353348	0.415563169142419	14.82793370671	3	-17.4709012555569	2.38694220856632e-68	1.6863044661695e-66
28	7	CSF3	IIV	-1.26823974250686	0.0737223293911896	9.93323389839523	3	-17.2029255312493	2.52457046187751e-66	1.6844495137305e-64
29	3	IFNB1	IFNB	17.691250185868	1.03330166173863	12.4312493002171	3	17.1210894562007	1.03323409802197e-65	1.14407193762796e-63
30	3	IL10	LAIV_IFNB	3.52053586270673	0.205748897828313	14.9319166267809	3	17.1108370439216	1.23215993210195e-65	1.25064233108348e-63
31	3	IFNG	IIV	4.02465843481597	0.237261836206654	17.4537355255894	3	16.9629406025102	1.54419231991475e-64	1.44678941973551e-62
32	3	CXCL13	LAIV	2.32726438162082	0.137413042344497	9.50124730958934	3	16.9362699632712	2.43055729049016e-64	2.11458484272644e-62
33	3	IFNB1	LAIV_IFNB	17.565529867039	1.04205142079483	12.4312493002171	3	16.8566824213346	9.37032193991495e-64	7.60870141521094e-62
34	3	ICOSLG	LAIV_IFNB	-5.08529076053831	0.303902248539306	5.08529076053831	3	-16.7333107437689	7.49535767057029e-63	5.70584102672163e-61
35	7	CCL8	IIV_IFNB	6.77385485751673	0.409328688470442	15.5842653952052	3	16.5486931366304	1.63615856908334e-61	1.03422444287847e-59
36	7	IFNW1	LAIV	10.0226925450272	0.624544089428412	9.79359169495281	3	16.0480144071175	5.90222728595411e-58	3.54428748521544e-56
37	3	IFNW1	LAIV_IFNB	10.8491895294839	0.67624649775504	10.6560609140697	3	16.0432469010936	6.3733311974856e-58	4.56630435208086e-56
38	3	IFNB1	IIV_IFNB	17.5843905322931	1.10226935578127	12.4312493002171	3	15.9528979373917	2.71977910755404e-57	1.84038386277823e-55
39	7	NAMPT	LAIV	1.80621322280903	0.113577918942837	14.8544829293636	3	15.9028554108134	6.05412215094054e-57	3.462381287276e-55
40	7	GZMA	IIV	1.65879899675033	0.105285096862864	15.7489958723143	3	15.7553067449893	6.31521977747788e-56	3.44753588761406e-54
41	7	CXCL1	LAIV_IFNB	-2.7725374065216	0.179522586944463	16.4870046276582	3	-15.4439474926869	8.28693248480676e-54	4.32721996271866e-52
42	7	CTF1	LAIV_IFNB	1.8764087922364	0.121548051912957	7.38989818613845	3	15.4375883669459	9.1456477923555e-54	4.5766345827579e-52
43	3	MMP12	IIV_IFNB	-6.72136759824733	0.435580041869638	18.9753177163327	3	-15.4308438224057	1.01533963503589e-53	6.50886144986166e-52
44	7	NAMPT	LAIV_IFNB	2.33019959498393	0.151559892174349	14.8544829293636	3	15.3747773342525	2.41672817470961e-53	1.1609962151305e-51
45	7	IL2RB	IIV_IFNB	-1.28491996456231	0.0849851521175212	10.5756942078911	3	-15.1193465275612	1.20734751105932e-51	5.57701677223941e-50
46	3	CST7	IIV	0.6716414712527	0.0447229756939446	12.9937885368913	3	15.017817147253	5.61257351498417e-51	3.41805727062536e-49
47	7	CXCL3	LAIV_IFNB	-4.14982342142234	0.279218277898072	13.2286041288398	3	-14.862291439736	5.79100348792609e-50	2.57592414407379e-48
48	7	CXCL10	IIV	1.81356000092126	0.123102624139715	12.8405135571091	3	14.7320986339249	4.0105515626644e-49	1.72024015241426e-47
49	7	MMP1	LAIV_IFNB	-4.99297567491013	0.339087781368271	16.9999300982896	3	-14.7247289618125	4.47259250715992e-49	1.85227020727554e-47
50	7	CCL3	IIV_IFNB	3.46538180241183	0.240392416276884	16.4263902622038	3	14.4155204897163	4.13311556355743e-47	1.65462393061083e-45
51	7	IL23	IFNB	-2.30961979146527	0.161598288640186	15.7842777391893	3	-14.2923530372766	2.44216191687485e-46	9.46140794247323e-45
52	3	NCR1	LAIV_IFNB	0.69659911971891	0.0487498270934504	10.6573571902415	3	14.2892633933567	2.55295450534587e-46	1.4807136131006e-44
53	7	CCL24	LAIV	-3.92783892394	0.276873232139186	14.6831897538663	3	-14.1864162656412	1.11197878981691e-45	4.17339539553158e-44
54	3	IL4	LAIV	2.11546255694313	0.152695152779715	11.3815797171526	3	13.8541565886836	1.20058760232514e-43	6.6468895437819e-42
55	3	IFNW1	LAIV	10.2229920151083	0.743589958887177	10.6560609140697	3	13.7481576948773	5.2242976035943e-43	2.76660629616429e-41
56	7	CD70	LAIV	0.3775689512119	0.0284681689061236	12.0200687018591	3	13.26284639019	3.80186688079328e-40	1.38364912843416e-38
57	3	CXCL10	IIV	2.17783191579856	0.163962888240108	13.6787192355061	3	13.2824686072212	2.92586802459623e-40	1.48487802248259e-38
58	3	IFNA2	IIV_IFNB	7.70379205770683	0.601160067880671	11.9004457128381	3	12.8148765517074	1.3535361272994e-37	6.59442801220268e-36
59	3	CCL8	IFNB	3.66333816342697	0.288423567163178	18.3182793568877	3	12.7012442133566	5.81970339202841e-37	2.72630720441946e-35
60	3	FASLG	IIV	1.0704685147445	0.0869621941243233	13.6767158562921	3	12.3095849354276	8.04357795702353e-35	3.62854738950172e-33
61	7	CCL8	IIV	2.4927205105167	0.202941331169169	15.5842653952052	3	12.2829612684407	1.11828720864733e-34	3.95018511054543e-33
62	7	GZMA	IIV_IFNB	1.01727279333673	0.0831030554447578	15.7489958723143	3	12.2410997753622	1.87474956877737e-34	6.43306923457606e-33
63	7	FGF23	IIV	-1.4440975646382	0.120490445386906	11.0609974831907	3	-11.9851624749254	4.25010233882867e-33	1.41788136359257e-31
64	7	VEGFA	LAIV_IFNB	2.88489493772311	0.243499093337663	10.7797673995689	3	11.8476619283448	2.21278733484917e-32	7.18258807879421e-31
65	7	CCL1	IFNB	-5.1899211521632	0.438681948829546	18.6267701149034	3	-11.8307150909913	2.70824668938247e-32	8.559484931443e-31
66	3	MMP1	LAIV_IFNB	-5.18500973961423	0.443116719439395	16.6726134654715	3	-11.7012279432245	1.25622379939154e-31	5.46457352735322e-30
67	3	CCL24	LAIV	-3.98095704983338	0.352155116030861	15.603945416653	3	-11.3045554887935	1.24583437370619e-29	5.23250436956599e-28
68	3	TNFSF10	LAIV_IFNB	4.20616368198319	0.373799038436446	8.93962063917031	3	11.2524732529464	2.25187603123752e-29	9.14261668682433e-28
69	7	CCL4	LAIV	1.62455233974783	0.144898794192765	12.8439037092146	3	11.2116346364251	3.57528762318989e-29	1.10100523985924e-27
70	3	CST7	IIV_IFNB	1.65793018382133	0.148724714523031	12.9937885368913	3	11.1476440828171	7.3527373325675e-29	2.88891421647329e-27
71	7	CCL8	LAIV_IFNB	6.7386600946233	0.610430444452596	15.5842653952052	3	11.0391939914894	2.4724096622251e-28	7.42341001083085e-27
72	3	IL20	IIV	-1.57119503727476	0.142144931179982	11.2980405707158	3	-11.0534721444645	2.10897028234516e-28	8.02726813717628e-27
73	3	CD274	LAIV	2.1290999864939	0.193067997891693	11.5391581619403	3	11.0277208535009	2.80893400777843e-28	1.03675200650731e-26
74	7	TREM2	IIV	-0.8986283922622	0.0838707256328879	13.9159232555372	3	-10.7144463754326	8.70766610352587e-27	2.55070902203282e-25
75	3	GZMA	LAIV	2.01520437381437	0.191771872189428	14.8402859355849	3	10.5083417646556	7.90716144040578e-26	2.83262430423948e-24
76	7	IL1R1	IIV	-5.07698226669846	0.488361068663467	5.07698226669846	3	-10.3959602688908	2.58668163485384e-25	7.39667772252252e-24
77	7	IL9	LAIV_IFNB	1.73915080451283	0.168203360810331	15.0694806310932	3	10.3395722661804	4.66615536625404e-25	1.30326804531886e-23
78	7	IL1RN	IIV_IFNB	-1.9538468994111	0.189189034231121	18.5028616729076	3	-10.3274849271877	5.29302071278046e-25	1.44475406273849e-23
79	3	CCL24	IIV_IFNB	-9.42929675407578	0.913465129267651	15.603945416653	3	-10.3225579739814	5.57185832963594e-25	1.88514540152683e-23
80	3	IL9	LAIV	1.8746843558935	0.181563671277288	15.9501593916313	3	10.325217278904	5.41959613448456e-25	1.88514540152683e-23
81	7	FLT1	IIV_IFNB	-5.54380843032977	0.541786636945893	19.1090324906343	3	-10.2324569346723	1.41873533475038e-24	3.78644697118935e-23
82	3	FASLG	LAIV_IFNB	2.02185286425427	0.197736016399452	13.6767158562921	3	10.225010602873	1.53211188231962e-24	5.04354668287917e-23
83	7	THBS2	LAIV_IFNB	-4.41734846197122	0.433078874154416	5.5988008205936	3	-10.1998705676791	1.98536907998118e-24	5.18353970664652e-23
84	3	TNFRSF1A	IIV_IFNB	-1.22184312761299	0.119675243050681	10.029332108343	3	-10.209656537698	1.79499089726236e-24	5.75341819175147e-23
85	7	FLT1	IFNB	-6.16137364537877	0.609477551270386	19.1090324906343	3	-10.1092708542523	5.02569087504292e-24	1.2842244129631e-22
86	7	CXCL3	IIV_IFNB	-4.17248990040706	0.41582353532209	13.2286041288398	3	-10.0342802799152	1.07742256532882e-23	2.69580104366649e-22
87	7	TNFSF4	IFNB	0.450218803735466	0.0452223827404372	11.7431084559149	3	9.95566302464834	2.38229546930376e-23	5.83905481353841e-22
88	3	IL15	IFNB	1.10801111885722	0.111139655651	10.4252384112028	3	9.96953888661116	2.07188492085289e-23	6.47065598358672e-22
89	7	MMP12	IIV_IFNB	-6.76321486766353	0.682122029797035	20.950755212987	3	-9.91496326496877	3.58388267754263e-23	8.60848619145741e-22
90	7	GZMB	LAIV	4.47086871073607	0.453124673149251	13.1568796186959	3	9.86675185807737	5.80127869717886e-23	1.36614425790428e-21
91	3	CTLA4	IIV_IFNB	0.81530340539242	0.082492235976631	12.1086684460432	3	9.88339564008648	4.91389677087765e-23	1.49628156673224e-21
92	3	IFNG	LAIV_IFNB	5.9728424722325	0.606867738734961	17.4537355255894	3	9.84208269940847	7.41594799729589e-23	2.20307918553814e-21
93	3	CCL24	LAIV_IFNB	-9.42339047078255	0.965709239658058	15.603945416653	3	-9.75799969990887	1.70484546210597e-22	4.9440518401073e-21
94	7	IFNA2	IIV_IFNB	8.33425773231405	0.857537395499329	10.7078751134474	3	9.71882716258824	2.50651824937953e-22	5.78909311058618e-21
95	7	CXCL2	LAIV	-0.618504258312933	0.0637696695510571	12.0631416556133	3	-9.69903502193513	3.04363521972292e-22	6.89699226205136e-21
96	3	TSLP	IIV_IFNB	-0.84959963030428	0.087480537997261	10.101192474926	3	-9.71187020284307	2.68367085906267e-22	7.60165373567055e-21
97	7	MMP12	IIV	-0.563906064045801	0.0586209538892652	20.950755212987	3	-9.61953067346905	6.61322108799297e-22	1.47082935679251e-20
98	3	IFNL1	IIV_IFNB	4.59805366144147	0.478548257931354	12.3511415760638	3	9.60833852225838	7.37290417789833e-22	2.04095392924549e-20
99	3	CCL24	IFNB	-9.33899918272711	0.973325205260885	15.603945416653	3	-9.59494229908896	8.39640683400464e-22	2.27262744973726e-20
100	3	TNF	LAIV	1.76019455448487	0.185320190216903	16.281469973679	3	9.49812620214071	2.13700917959729e-21	5.65842865380326e-20
101	7	CCL8	IFNB	5.8243433762282	0.621272544268276	15.5842653952052	3	9.37486040540872	6.92673677757955e-21	1.51254743088601e-19
102	7	NAMPT	IFNB	1.77480817755237	0.191653725878492	14.8544829293636	3	9.26049399466196	2.03488553947176e-20	4.3641027373314e-19
103	7	IL4	IIV_IFNB	2.40194064603078	0.264708590371772	9.89821660500066	3	9.07390516740449	1.14826052366944e-19	2.41940506829297e-18
104	3	CD274	IIV_IFNB	1.8804823458821	0.208999725050222	11.5391581619403	3	8.99753502273853	2.3084219057386e-19	5.98225081104173e-18
105	7	TIMP1	LAIV_IFNB	-2.12974980013894	0.243017580863621	10.0598404311043	3	-8.76376841778431	1.88829542088804e-18	3.9100737939423e-17
106	3	TNFSF10	IIV_IFNB	3.62828705609809	0.41406785352855	8.93962063917031	3	8.76254223837715	1.90895548526151e-18	4.84397454385108e-17
107	7	GZMB	IIV_IFNB	4.51383467027451	0.51852606755759	13.1568796186959	3	8.70512584166885	3.17222584896119e-18	6.45736143152948e-17
108	7	GFAP	LAIV	0.362737852923533	0.0419074980968599	11.4584986717727	3	8.65567904066105	4.89985678379616e-18	9.80787999556531e-17
109	7	TNFRSF18	IIV	0.619521260429467	0.0721230760823984	15.4985919322034	3	8.58977866836522	8.71370180541026e-18	1.71559932267176e-16
110	3	CCL3	IFNB	1.70864550069893	0.200214969461494	17.8497193023803	3	8.53405469778096	1.41305982277401e-17	3.51246298803825e-16
111	7	IL5	IIV	3.31525550113457	0.390760114379928	13.0902638953178	3	8.48411948695258	2.17358319596731e-17	4.21044099734957e-16
112	7	OSM	IFNB	-1.72559120836543	0.204504591888366	19.4730882961076	3	-8.43790935172442	3.23064018557371e-17	6.1587283537683e-16
113	3	IL5	IIV	3.2017308345939	0.380013172411792	13.034363821788	3	8.42531540228934	3.59779781089027e-17	8.7642354673287e-16
114	3	IFNW1	IIV_IFNB	8.69397332643772	1.03901791563698	10.6560609140697	3	8.36749125842341	5.88578883065257e-17	1.40566486190879e-15
115	3	IL9	LAIV_IFNB	1.7190303497827	0.205684490007552	15.9501593916313	3	8.35760805163086	6.40026766997159e-17	1.49913961962027e-15
116	7	GZMB	LAIV_IFNB	5.04136986007751	0.606672093575022	13.1568796186959	3	8.30987598320126	9.58021427590603e-17	1.79778708521299e-15
117	3	IFNG	LAIV	6.0079002841364	0.72280688058383	17.4537355255894	3	8.3119024535069	9.41798305782693e-17	2.16435912536476e-15
118	7	CXCL3	IFNB	-3.91289551711694	0.474568042531796	13.2286041288398	3	-8.2451728022853	1.64921709629194e-16	3.04724574253327e-15
119	7	CCL8	LAIV	6.36632607094687	0.778271492337426	15.5842653952052	3	8.18008385714672	2.83646409268457e-16	5.16150511411238e-15
120	3	TNFSF9	IIV_IFNB	0.937423057521237	0.11427352558955	10.7727916158723	3	8.20332664705115	2.33824739280051e-16	5.27404689709449e-15
121	3	IL20	IFNB	-1.84152739160865	0.2251754896644	11.2980405707158	3	-8.17818757429259	2.88144981052116e-16	6.3811015803905e-15
122	3	IFNA2	LAIV_IFNB	9.69799872245613	1.1887776555522	11.9004457128381	3	8.15795845182779	3.40734676511704e-16	7.41097921412956e-15
123	7	IFNL1	LAIV_IFNB	6.62772492506056	0.817086069353341	11.995075638233	3	8.11141588829912	5.00332892164604e-16	8.96865378342819e-15
124	3	IFNA2	IFNB	7.30660910838243	0.907395124795258	11.9004457128381	3	8.05229046170054	8.12587797010828e-16	1.73637181887577e-14
125	7	IFNA2	LAIV_IFNB	10.2169857531792	1.27919345483456	10.7078751134474	3	7.98705286879427	1.38202832637843e-15	2.44090591173602e-14
126	3	IFNL1	LAIV	6.86110284631767	0.861884921057674	12.3511415760638	3	7.96057881822317	1.7123633524275e-15	3.59596304009776e-14
127	3	IFNL1	LAIV_IFNB	6.7489683142628	0.852279094167719	12.3511415760638	3	7.91873033193828	2.39948115721855e-15	4.95350516863084e-14
128	7	CXCL10	LAIV	3.99671446474129	0.509673473866098	12.8405135571091	3	7.84171566635488	4.44431807262055e-15	7.73568986263373e-14
129	3	NCR1	IIV_IFNB	0.840184538627711	0.107434425363518	10.6573571902415	3	7.82044056907124	5.26387796566971e-15	1.06856722703095e-13
130	3	CXCL10	LAIV	4.43357264126622	0.570553549357043	13.6787192355061	3	7.77065123205774	7.80836236011877e-15	1.55911235321716e-13
131	7	IFNL1	IIV	1.5130435795218	0.196479841986354	11.995075638233	3	7.70075731039564	1.35262170942e-14	2.32071239001918e-13
132	3	IFNL2; IFNL3	LAIV_IFNB	4.1691274288805	0.540237950211528	3.57465267330999	3	7.71720577432239	1.18907601937832e-14	2.33595901871418e-13
133	7	CXCL1	IFNB	-3.57156973203693	0.466771368744323	16.4870046276582	3	-7.65164697578803	1.98421347957901e-14	3.35639491404844e-13
134	7	BST2	LAIV	0.683997201316383	0.0895098246047708	7.8136107950069	3	7.64158799703342	2.14558808161463e-14	3.57896011947108e-13
135	7	TREM2	LAIV	-2.83145012178184	0.371975382175546	13.9159232555372	3	-7.6119287927651	2.70035331956443e-14	4.44263607780395e-13
136	7	CSF2	IIV	1.7854011839288	0.234650063644843	20.7397798070154	3	7.60878201435782	2.76690960254169e-14	4.459696188778e-13
137	7	CCL4	LAIV_IFNB	4.01504174634633	0.527743609030292	12.8439037092146	3	7.60794006340278	2.78498929357493e-14	4.459696188778e-13
138	7	CSF2RB	LAIV	0.938961002123103	0.123916604382136	6.83755537372224	3	7.57736226557271	3.52651077631785e-14	5.57281505573387e-13
139	7	IFNW1	IIV_IFNB	8.80416575445026	1.16809041290159	9.79359169495281	3	7.53722970174914	4.80060306570014e-14	7.48769387260502e-13
140	3	CXCL5	LAIV_IFNB	-7.61108645955258	1.01018875773051	15.0245341736755	3	-7.53432108732992	4.90882034367856e-14	9.49038599777855e-13
141	3	TNFSF10	LAIV	2.29957735310197	0.30564641210141	8.93962063917031	3	7.5236523710247	5.32668566870657e-14	1.01373486632572e-12
142	7	CCL7	LAIV	2.1851714733615	0.292595691318343	20.9676354085239	3	7.46822847430122	8.12816282506796e-14	1.25152866062905e-12
143	3	CTSS	IFNB	0.753533178246733	0.100756841909424	14.8925285053982	3	7.47872962239255	7.50444876834676e-14	1.40621824613021e-12
144	3	IL12p70	IFNB	0.272930990161747	0.0365148205110881	11.3749312353779	3	7.47452640713018	7.74823869489962e-14	1.42990223187693e-12
145	7	GZMB	IIV	2.77637129612577	0.373210372547541	13.1568796186959	3	7.43915898471473	1.0132831627237e-13	1.54044693472299e-12
146	7	IFNL1	LAIV	6.57521952175936	0.890675750507523	11.995075638233	3	7.38228195615822	1.55599230765452e-13	2.33593345186634e-12
147	3	BST2	LAIV	1.30582983605687	0.176390154838211	6.29428475434691	3	7.40307664707595	1.33064892191192e-13	2.41900057744585e-12
148	7	IL13	IFNB	-2.53232166819343	0.344474704249565	18.1784544723871	3	-7.3512558018159	1.96353231726717e-13	2.91136088029367e-12
149	3	IL17F	IFNB	-0.299147729324713	0.0405594043431071	9.8247792223306	3	-7.37554542946714	1.63673574916311e-13	2.93168256247156e-12
150	3	TREM2	IIV_IFNB	-9.53257611475721	1.29618754235537	11.3430132057181	3	-7.35431857139674	1.91903559680293e-13	3.38751501000865e-12
151	3	FLT1	LAIV	-2.27018013108677	0.309103377321181	17.1952238043073	3	-7.3444041626497	2.06677720320119e-13	3.59619233357007e-12
152	7	CCL24	IIV	-0.935087725038414	0.12772624508212	14.6831897538663	3	-7.32103041498803	2.46074053271366e-13	3.60408460949892e-12
153	3	IL4	IIV_IFNB	1.50682188976397	0.205316282889275	11.3815797171526	3	7.33902771158476	2.1515106681146e-13	3.64431152384478e-12
154	3	CXCL10	LAIV_IFNB	4.96180222444166	0.676100231972363	13.6787192355061	3	7.33885597105442	2.15427282197721e-13	3.64431152384478e-12
155	7	CXCL16	IIV_IFNB	-3.18911201953284	0.438184392596768	11.942971948836	3	-7.27801371617442	3.38770898023423e-13	4.90197407862808e-12
156	3	IL10	IIV_IFNB	2.7688095151784	0.383429067901168	14.9319166267809	3	7.22117790999633	5.15391713586442e-13	8.59927544038749e-12
157	3	CD70	IIV_IFNB	1.74354180291073	0.246508830222427	10.8856316945665	3	7.0729385285611	1.51686694073386e-12	2.49668099164033e-11
158	3	CSF2RB	LAIV	0.65171005845595	0.0922852532173378	6.63156639750305	3	7.06190898042107	1.64230554905376e-12	2.6671042116633e-11
159	7	CXCL10	LAIV_IFNB	5.11163853179316	0.72658116308411	12.8405135571091	3	7.03519275134501	1.98985732430204e-12	2.84502219819852e-11
160	7	CXCL2	LAIV_IFNB	-1.88129858169548	0.26809482180802	12.0631416556133	3	-7.01728802148463	2.26215985037703e-12	3.19629880035625e-11
161	7	CCL24	IFNB	-8.58450490672184	1.22884273747587	14.6831897538663	3	-6.98584501085554	2.83146523406986e-12	3.9541741233929e-11
162	3	IFNA2	LAIV	9.18391318200959	1.3112890988691	11.9004457128381	3	7.00372876578485	2.49238413638678e-12	3.99437352384092e-11
163	7	TNFSF13	LAIV_IFNB	-6.71406641357669	0.962233218395894	11.5671153090594	3	-6.97758743433269	3.00291937771601e-12	4.14540939383555e-11
164	7	FURIN	IIV_IFNB	-2.28001266932786	0.32804521436428	9.69195394080538	3	-6.95030004856588	3.64510100646944e-12	4.97473444178387e-11
165	3	NAMPT	LAIV_IFNB	0.709094169927634	0.101992110778091	15.050966590494	3	6.95244136549388	3.59018073754632e-12	5.67901316666417e-11
166	7	IFNA2	LAIV	9.46470634459328	1.3659199800493	10.7078751134474	3	6.9291806861568	4.23284890977815e-12	5.71196802319501e-11
167	7	TNFSF11	IFNB	-1.53959044271056	0.223505720505234	12.3972841598109	3	-6.88837153353536	5.64346641884158e-12	7.53089241003193e-11
168	3	CCL3	IIV_IFNB	3.0816084378037	0.447102718364686	17.8497193023803	3	6.89239477021059	5.48608727217308e-12	8.56673627885488e-11
169	3	THBS2	IFNB	-4.59126246050349	0.666552926366955	5.82456204727214	3	-6.88806886728134	5.65548335045985e-12	8.71946673526595e-11
170	7	TNFSF14	LAIV_IFNB	-1.58752533401944	0.231353773173265	8.23897773577198	3	-6.86189514977355	6.79529343188825e-12	8.96829385900856e-11
171	3	WNT16	LAIV_IFNB	-0.609566671949214	0.0888635648438342	10.1390508674454	3	-6.85957932275669	6.90636216333765e-12	1.05149363936816e-10
172	3	AGRP	IFNB	-4.23275242831239	0.628174617554747	7.19317814149004	3	-6.7381780639099	1.60384947676038e-11	2.41171439838783e-10
173	7	NTF3	IFNB	0.189226903168523	0.0281888121917161	9.24094617858328	3	6.71283706037574	1.90876222654508e-11	2.49176460226156e-10
174	3	IFNL2; IFNL3	LAIV	3.76255233681824	0.560067366325	3.57465267330999	3	6.71803529905165	1.84191080092832e-11	2.73591140918377e-10
175	7	IFNA1; IFNA13	IIV_IFNB	5.45800576961686	0.815426890687738	11.421431109267	3	6.69343362593001	2.17993932380703e-11	2.81516895472284e-10
176	7	FASLG	IIV	1.00587945845227	0.150917237903326	14.1446024658736	3	6.66510646780196	2.64473558853467e-11	3.37907174662781e-10
177	7	IFNA2	IFNB	7.71225124490012	1.17106715762477	10.7078751134474	3	6.58566094581852	4.52866217573633e-11	5.72518239269403e-10
178	3	MMP1	IFNB	-5.62486973312469	0.852704504058826	16.6726134654715	3	-6.59650524460775	4.20962618290136e-11	6.17749962743839e-10
179	7	MMP1	IIV_IFNB	-4.69664723574787	0.720655902728887	16.9999300982896	3	-6.51718416232103	7.16394514921984e-11	8.96239387938857e-10
180	3	IL2RA	LAIV	1.40914370747135	0.215612245386736	8.37668170074196	3	6.53554581254797	6.33779777085882e-11	9.18980676774529e-10
181	3	IL2RA	IIV	1.77054002667951	0.271506007332011	8.37668170074196	3	6.52118177449533	6.97555854773209e-11	9.99556507192669e-10
182	7	IL1RN	LAIV	-1.97476584520607	0.303944195412793	18.5028616729076	3	-6.49713294417121	8.18651155961619e-11	1.01360828691743e-09
183	3	IL20	IIV_IFNB	-1.78687866210333	0.274176612981428	11.2980405707158	3	-6.51725412562582	7.16060576106916e-11	1.01414160662584e-09
184	3	CD70	IFNB	1.18001612366053	0.181146683491516	10.8856316945665	3	6.51414699356499	7.31038831297137e-11	1.02345436381599e-09
185	7	CD70	LAIV_IFNB	0.907147224453967	0.140194465871925	12.0200687018591	3	6.47063504833843	9.75918850497805e-11	1.19599850964068e-09
186	3	GZMB	LAIV	4.35952845484963	0.672159550951	13.4293304764136	3	6.48585361716811	8.82307992045984e-11	1.2211944708091e-09
187	3	CXCL12	LAIV	0.190202658770821	0.0296424143673206	9.37484575935929	3	6.41657108000321	1.39377889774721e-10	1.90744123309675e-09
188	3	CCL3	LAIV_IFNB	3.7940856577652	0.592091078450921	17.8497193023803	3	6.40794262209052	1.47496392678297e-10	1.99611784757961e-09
189	7	IFNA1; IFNA13	LAIV	8.20420653148919	1.28618387799476	11.421431109267	3	6.37871977083094	1.7857444758444e-10	2.1663425408981e-09
190	3	CXCL5	LAIV	-2.0837347139864	0.328075088948139	15.0245341736755	3	-6.35139571452128	2.13370043332495e-10	2.85587596460417e-09
191	7	CXCL1	IIV_IFNB	-2.68840541765833	0.424963386930654	16.4870046276582	3	-6.32620479866665	2.51264290217256e-10	3.01768412550924e-09
192	3	IFNA1; IFNA13	IIV_IFNB	6.42944113594371	1.01391246432375	10.9101558120179	3	6.34121915073994	2.27954004130275e-10	3.01791279381168e-09
193	7	MMP12	LAIV_IFNB	-7.4852273671447	1.18409094480319	20.950755212987	3	-6.32149701000275	2.59041391326098e-10	3.08028426715489e-09
194	7	CD3E	IFNB	0.32813138887792	0.0519437408145768	12.1334307019999	3	6.31705348386918	2.66597338262137e-10	3.13905297306693e-09
195	3	CTLA4	IFNB	-0.363268279904447	0.0574031994536727	12.1086684460432	3	-6.32836293728929	2.47775805065879e-10	3.24506376957248e-09
196	3	TREM2	IIV	-1.31795648113815	0.208509511313531	11.3430132057181	3	-6.32084585895155	2.6013540957671e-10	3.37069073260035e-09
197	7	FLT1	LAIV_IFNB	-5.36406066289977	0.852777972922519	19.1090324906343	3	-6.29010226954716	3.17256891602414e-10	3.69927695936407e-09
198	7	TNFRSF18	IFNB	-0.411641988790467	0.0660338026688606	15.4985919322034	3	-6.23380711322542	4.55233564040631e-10	5.25707221550767e-09
199	3	IFNA1; IFNA13	IFNB	6.29828199492075	1.01265744659312	10.9101558120179	3	6.21955826830683	4.98556455701831e-10	6.39201855836663e-09
200	7	KITLG	IIV	-0.42909454933458	0.0693912865999297	8.73975321075997	3	-6.18369496171029	6.26183130788415e-10	7.16234228644653e-09
201	7	KITLG	IFNB	-0.464600112991197	0.075542580134615	8.73975321075997	3	-6.15017533374279	7.73973378372101e-10	8.7692644096688e-09
202	3	FGF23	LAIV	0.547945177026943	0.0894863877091679	8.92900862156724	3	6.12322377798703	9.17007616409195e-10	1.16345341331917e-08
203	7	CD80	IIV_IFNB	0.714139970819944	0.117351075815014	10.9349202073591	3	6.08549999103271	1.16128331037818e-09	1.30345911753663e-08
204	3	MMP12	LAIV_IFNB	-6.5041183230495	1.0693461646368	18.9753177163327	3	-6.08233193154867	1.18447031748514e-09	1.4873039656669e-08
205	3	NCR1	IFNB	0.413715282937763	0.0686961230036968	10.6573571902415	3	6.02239638640887	1.71853385159715e-09	2.13589207269931e-08
206	3	IL12RB1	IFNB	0.92725890235576	0.154056624926214	11.4120717945263	3	6.01894857037063	1.75553631153852e-09	2.15984164389284e-08
207	3	CD274	IFNB	1.43396158355883	0.239596422773157	11.5391581619403	3	5.98490397712017	2.16517557279361e-09	2.63718384766261e-08
208	3	CXCL11	LAIV_IFNB	10.5023620391088	1.76073231583131	3.16368330999555	3	5.96476928643763	2.44979939152098e-09	2.95431253353718e-08
209	7	FGF23	IFNB	-0.990236871122166	0.166607408394168	11.0609974831907	3	-5.94353444823662	2.78941098491435e-09	3.10192832674272e-08
210	7	CXCL9	IIV	3.06744611554923	0.51842841032284	15.709045563252	3	5.91681716215947	3.28231215000566e-09	3.61656595610715e-08
211	3	FASLG	IIV_IFNB	1.53580536684063	0.259084483949683	13.6767158562921	3	5.92781683961785	3.06988632320046e-09	3.66580543299819e-08
212	3	VEGFA	LAIV_IFNB	1.99137131265043	0.337009310577478	10.1229594654604	3	5.90895043593347	3.44294264094325e-09	4.07136323948435e-08
213	3	TNFRSF18	LAIV_IFNB	0.792391668375666	0.134294510520162	14.069336300338	3	5.90040252059818	3.62615810493027e-09	4.24678901135103e-08
214	3	NAMPT	LAIV	0.626947393206168	0.106313266466494	15.050966590494	3	5.89716988334431	3.69789090907628e-09	4.25947082996121e-08
215	3	CST7	LAIV_IFNB	1.67239295984443	0.283611846639589	12.9937885368913	3	5.89676693572568	3.70692863691205e-09	4.25947082996121e-08
216	3	IFNW1	IFNB	8.34760587433055	1.4183743700341	10.6560609140697	3	5.88533327356294	3.9725267261519e-09	4.52199771257291e-08
217	7	CCL4	IIV_IFNB	4.2766538779333	0.730170613646026	12.8439037092146	3	5.85706107313509	4.71129907299442e-09	5.14388198787845e-08
218	3	CCL4	LAIV	4.14062323034223	0.70775754701342	14.3130955064208	3	5.85034133202076	4.9056524078408e-09	5.5324857710649e-08
219	7	TNFRSF1A	IFNB	-2.31186966601333	0.396852598861793	11.0478858999745	3	-5.8255122245488	5.69376911883934e-09	6.16055559614959e-08
220	7	IFNA1; IFNA13	LAIV_IFNB	7.61075902424892	1.30679333923497	11.421431109267	3	5.82399588040787	5.74569929345299e-09	6.16123647449736e-08
221	7	IL13	IIV	1.9149314600678	0.329678341091755	18.1784544723871	3	5.8084842750857	6.30409492742526e-09	6.70019292729003e-08
222	7	IFNG	IIV_IFNB	7.77317196147075	1.34128127980793	12.7076238605461	3	5.79533322241242	6.81856587439663e-09	7.18341896065821e-08
223	7	IFNB1	IIV_IFNB	15.2903136020315	2.63905599888463	12.9662049123173	3	5.79385720064061	6.87879530332249e-09	7.18385492112201e-08
224	7	IFNB1	LAIV_IFNB	15.3388669862866	2.66161488405372	12.9662049123173	3	5.76299263961324	8.26354003960097e-09	8.55561343755238e-08
225	7	MMP9	IFNB	-5.1865323937783	0.900846917592104	18.1984077769114	3	-5.75739594873845	8.54213886271817e-09	8.76846903771326e-08
226	3	IL12RB1	IIV_IFNB	0.89517526930805	0.155849465755356	11.4120717945263	3	5.74384560748671	9.25501799294801e-09	1.03418457939547e-07
227	7	TNFSF10	IFNB	7.47952598807055	1.30791899224604	5.07645774157918	3	5.71864621005787	1.0737610014061e-08	1.09287030736333e-07
228	7	IFNB1	IFNB	15.2907433879455	2.67602368639507	12.9662049123173	3	5.71397908982784	1.10364565862987e-08	1.11384742522225e-07
229	7	TSLP	LAIV	-0.315703924930713	0.0553601689777946	9.81072430026446	3	-5.70272690203211	1.17905805201052e-08	1.18004060038719e-07
230	3	IL10	LAIV	2.83168473575317	0.495606184781577	14.9319166267809	3	5.71357828595529	1.10624946168244e-08	1.2249198584811e-07
231	3	LTA	IIV	2.11272517475143	0.370049983204782	13.1711384082719	3	5.70929677243702	1.13443927805044e-08	1.24481715375265e-07
232	3	CXCL1	LAIV_IFNB	-2.8577663087279	0.501686116338903	16.8712111681096	3	-5.69632328991421	1.22418647410859e-08	1.33130279059309e-07
233	7	LTA	IIV	1.551168126834	0.27313482954672	12.4890107154601	3	5.67912971556295	1.35381785040756e-08	1.34374813085907e-07
234	3	OSM	IFNB	-1.3202004014281	0.232001396499149	19.3409378178096	3	-5.69048471840963	1.26679249572678e-08	1.36544536265064e-07
235	7	CXCL10	IIV_IFNB	4.26221256989809	0.756048541614121	12.8405135571091	3	5.63748534029113	1.72551288862616e-08	1.69864014691804e-07
236	3	FLT1	IFNB	-4.6839822784756	0.830373648385167	17.1952238043073	3	-5.64081276854651	1.69249325704433e-08	1.80829542726315e-07
237	7	IL9	LAIV	1.99089531733483	0.35512430849412	15.0694806310932	3	5.60619273227757	2.06825646209933e-08	2.01949269185472e-07
238	3	FGF23	IIV_IFNB	1.96211883050583	0.349167684799226	8.92900862156724	3	5.6194170191725	1.91602876306074e-08	2.02932437687651e-07
239	7	TNFRSF9	IIV	0.818217739999367	0.147357055253633	12.7440860892886	3	5.55262005331906	2.81419313092633e-08	2.72568221793752e-07
240	3	CXCL1	IFNB	-3.32324959558543	0.596990893432417	16.8712111681096	3	-5.56666715044565	2.59657701830092e-08	2.72640586921597e-07
241	3	CXCL10	IIV_IFNB	4.41097934467409	0.794512086002845	13.6787192355061	3	5.55180899370018	2.82728424174644e-08	2.91833237834506e-07
242	3	CXCL5	IIV_IFNB	-7.43624913286083	1.33929340065354	15.0245341736755	3	-5.55236748664044	2.81826342783102e-08	2.91833237834506e-07
243	3	IL7R	IIV_IFNB	-0.897740730271263	0.161848811330495	7.53084287609157	3	-5.54678605849057	2.90968409549176e-08	2.9781472506798e-07
244	3	GZMA	LAIV_IFNB	1.40540267920887	0.256517114407699	14.8402859355849	3	5.47878718522917	4.28251065405181e-08	4.34674831386259e-07
245	3	CXCL9	IIV	2.82694832486383	0.517702205767835	16.371227846898	3	5.4605684375461	4.74612486264891e-08	4.77750420058378e-07
246	3	CXCL3	IIV_IFNB	-3.54572691508893	0.65590065153889	13.327461016363	3	-5.4058902164068	6.44872885371714e-08	6.43815716707171e-07
247	7	NAMPT	IIV	1.07998776448153	0.200183795184644	14.8544829293636	3	5.39498096479479	6.85308173580785e-08	6.58444093176419e-07
248	7	CXCL9	LAIV	3.22855247099573	0.60173767927128	15.709045563252	3	5.36538193005562	8.07781070203786e-08	7.6995640104345e-07
249	7	SPP1	IFNB	-9.4626686548675	1.76499515211807	15.165710703191	3	-5.36130008261603	8.26251293584785e-08	7.81360475271911e-07
250	7	C1QA	IIV_IFNB	-5.67912902697878	1.06197586618479	10.3806005153604	3	-5.34770064726741	8.90786358132548e-08	8.35808137591555e-07
251	3	CD27	LAIV_IFNB	0.752280526504723	0.140627977549538	10.1873039391222	3	5.34943714340002	8.82281967977772e-08	8.73674339021892e-07
252	7	TNF	IIV	1.5267078064866	0.288482419490882	15.8416196295326	3	5.29220397270986	1.20850992446082e-07	1.12513210796701e-06
253	7	IL10	LAIV_IFNB	2.3981540949087	0.453372085072864	14.534399463932	3	5.28959363372202	1.22588413549739e-07	1.13252834364029e-06
254	7	IL15	IIV_IFNB	0.996559727560557	0.188724893805816	10.7896698290319	3	5.28048900949941	1.28839553119784e-07	1.18119315493787e-06
255	7	TSLP	IFNB	-0.407489992990653	0.0774165322651164	9.81072430026446	3	-5.26360431122368	1.41258301023361e-07	1.28523651158376e-06
256	7	TREM2	IIV_IFNB	-8.7645965538537	1.66610150816438	13.9159232555372	3	-5.26054175625233	1.43631580763038e-07	1.2970039736572e-06
257	7	IL2RA	LAIV_IFNB	1.30209299952839	0.248204651578992	9.93530396342858	3	5.24604591914343	1.5539818652864e-07	1.39278523896191e-06
258	3	TNFRSF9	IIV	0.86574299255266	0.164557246993343	11.8900108265955	3	5.26104445942562	1.43239390413444e-07	1.4069804638998e-06
259	3	FASLG	LAIV	1.66586319638407	0.317111482206676	13.6767158562921	3	5.25324149347057	1.49445377941787e-07	1.45619576266477e-06
260	7	MMP9	IIV	-1.86211346194017	0.356941128281075	18.1984077769114	3	-5.21686439135653	1.81977386522378e-07	1.61892474972871e-06
261	7	IFNL2; IFNL3	LAIV_IFNB	3.43755982360014	0.659701556465067	3.66720713875933	3	5.2107802231359	1.88048111829582e-07	1.66063075225977e-06
262	7	LAG3	IIV_IFNB	3.75538965053489	0.723986405314867	8.79295362537998	3	5.18709967889748	2.13594419071297e-07	1.87245910441334e-06
263	3	CCL8	IIV_IFNB	4.16934884829113	0.805435552724846	18.3182793568877	3	5.17651453823453	2.26069443841088e-07	2.18533795713051e-06
264	7	TNFSF10	IIV_IFNB	8.15445332930658	1.58194495526009	5.07645774157918	3	5.15470105466842	2.54035868855562e-07	2.21084839489515e-06
265	3	TREM2	IFNB	-8.91726717888672	1.7246902386705	11.3430132057181	3	-5.17035869917181	2.33645083064864e-07	2.24078512734649e-06
266	3	TNFSF11	IIV_IFNB	-2.08476837050145	0.404500990219629	11.8808809877913	3	-5.15392649439374	2.55087965316591e-07	2.423304744424e-06
267	3	GZMB	LAIV_IFNB	4.7026479240008	0.912643184133846	13.4293304764136	3	5.15277822237165	2.56655428596631e-07	2.423304744424e-06
268	3	FLT1	IIV_IFNB	-4.44640047089187	0.866182293203731	17.1952238043073	3	-5.13333106180923	2.84658544035194e-07	2.66703158949898e-06
269	3	CCL13	IFNB	-9.15509289487179	1.78843937983876	11.5721716686333	3	-5.11904009611843	3.07094673268899e-07	2.85527719115664e-06
270	3	MMP12	LAIV	-1.41931928321207	0.277788533179999	18.9753177163327	3	-5.10935158829033	3.23266302976372e-07	2.98286634110016e-06
271	3	IL13	IFNB	-2.7234701793809	0.533932834177449	18.1765014367036	3	-5.10077299062633	3.3826909051435e-07	3.09783272365773e-06
272	3	TNFSF15	LAIV_IFNB	-3.62848060074466	0.714367971855806	13.158995397108	3	-5.07928790720907	3.78852207542928e-07	3.4435969312484e-06
273	7	CCL7	LAIV_IFNB	2.75179539159477	0.543555644534792	20.9676354085239	3	5.06258267992033	4.13614590824773e-07	3.57374909050757e-06
274	3	S100A12	LAIV	0.996800746355133	0.196726620487694	13.9862304472721	3	5.06693371687076	4.04274975712339e-07	3.64745866976021e-06
275	7	CCL3	LAIV_IFNB	3.45372121009677	0.68967345358861	16.4263902622038	3	5.00776301034331	5.50662771467437e-07	4.72389991808851e-06
276	3	LTA	LAIV	1.54234688385013	0.307728348609576	13.1711384082719	3	5.01204029729141	5.38559216559696e-07	4.82327298360081e-06
277	7	MIF	IIV_IFNB	1.70612661842335	0.342642391007172	12.3119738336247	3	4.97932148269312	6.38075772223322e-07	5.43495746411496e-06
278	7	IFNG	LAIV	9.72030943028005	1.95925076101446	12.7076238605461	3	4.96123805267636	7.00452840844772e-07	5.92425254827163e-06
279	3	TNFSF11	IFNB	-2.571725044075	0.517470107046772	11.8808809877913	3	-4.96980406994322	6.70205909991824e-07	5.95847298080322e-06
280	7	TNFRSF13B	LAIV_IFNB	0.813083874255987	0.164541072542912	10.6014517725753	3	4.94152530848451	7.75137521573937e-07	6.51007107279929e-06
281	3	TNFSF8	LAIV_IFNB	-0.892305860591056	0.18026089516559	9.2792869986974	3	-4.95008004798474	7.41829637272593e-07	6.54745288549289e-06
282	7	FASLG	LAIV	1.60199827600433	0.324417798863382	14.1446024658736	3	4.9380714671545	7.88989302642285e-07	6.58038994773184e-06
283	7	IL10	LAIV	1.56973747953627	0.318725219539498	14.534399463932	3	4.92504948872343	8.43390065265391e-07	6.98559633368093e-06
284	7	CSF2RB	IIV	0.440232575799016	0.0900064332838543	6.83755537372224	3	4.89112344237272	1.0026205702467e-06	8.24758427990608e-06
285	7	IL32	IIV	0.869202023053013	0.179188267308311	8.61459293940143	3	4.85077531084927	1.22979799929481e-06	1.00475333139664e-05
286	7	GDF2	LAIV	1.0681060284782	0.220544400696177	9.09528067374395	3	4.84304305666606	1.27865566815644e-06	1.0376117955783e-05
287	7	IFNG	IIV	7.67399760434079	1.58900840876331	12.7076238605461	3	4.8294254215516	1.3692758581517e-06	1.10369148029543e-05
288	7	FASLG	LAIV_IFNB	1.8042910524849	0.374086386116491	14.1446024658736	3	4.82319357091772	1.41277742439859e-06	1.13116379113514e-05
289	7	CCL1	LAIV_IFNB	-4.40635580590047	0.91982150534384	18.6267701149034	3	-4.79044660328236	1.66410504837679e-06	1.32356964443743e-05
290	7	CCL3	IFNB	2.3590455203778	0.493760529498463	16.4263902622038	3	4.7777118247463	1.77301232577083e-06	1.40091302845445e-05
291	7	IFNG	LAIV_IFNB	10.0616273203983	2.10764308479904	12.7076238605461	3	4.77387627581054	1.80713427094631e-06	1.41854134601733e-05
292	3	TNFRSF18	LAIV	1.19809091130507	0.250409220336314	14.069336300338	3	4.78453193415148	1.71386248668137e-06	1.50178741638698e-05
293	3	IL2	IIV	1.35027154925897	0.283497369517812	12.72496086688	3	4.76290680070712	1.90823988782166e-06	1.66016870240485e-05
294	3	TNFSF10	IFNB	3.2196314672692	0.677656850953094	8.93962063917031	3	4.75112361476303	2.02289413820675e-06	1.74743621300413e-05
295	7	IL5	IFNB	-4.89821823402544	1.0380057286717	13.0902638953178	3	-4.71887398954294	2.37153656121088e-06	1.84949052598329e-05
296	3	CD276	LAIV	0.625582428450107	0.132167124311942	10.5718910449791	3	4.73326806274155	2.20933394808235e-06	1.89504841462275e-05
297	3	CCL4	IFNB	3.2385165024893	0.685058527764931	14.3130955064208	3	4.72735740266641	2.27460695363221e-06	1.91066984105105e-05
298	3	IFNA1; IFNA13	LAIV	9.50733922145265	2.00999882975712	10.9101558120179	3	4.73002226702862	2.24495212670564e-06	1.91066984105105e-05
299	3	CCL4	LAIV_IFNB	4.55134319491497	0.96259708330563	14.3130955064208	3	4.72819134178686	2.26528660821122e-06	1.91066984105105e-05
300	3	IL20	LAIV	-1.08737570550841	0.230181857366763	11.2980405707158	3	-4.72398527819605	2.31267165791144e-06	1.9293384105042e-05
301	3	CCL1	IIV_IFNB	-4.4745951617987	0.948804615719815	17.5760172996964	3	-4.71603435276717	2.40485848545416e-06	1.99259703080488e-05
302	7	TNFSF13	LAIV	-2.85538775257428	0.607920226514699	11.5671153090594	3	-4.69697770864552	2.64039254581873e-06	2.04587835324406e-05
303	7	TNFSF8	LAIV	-0.49552436930499	0.105606209055669	9.2827560570114	3	-4.69218972763032	2.70296279929287e-06	2.08093482176329e-05
304	7	IL17RA	LAIV	1.15572801444247	0.246385468137191	6.69969686943344	3	4.69073124799287	2.72230356076263e-06	2.08247552641778e-05
305	7	CHI3L1	LAIV_IFNB	-8.71896612933993	1.86373195826768	14.8759964260755	3	-4.67822966208302	2.89362345473046e-06	2.19952010704512e-05
306	7	IFNW1	IFNB	8.11643999656596	1.73624153977898	9.79359169495281	3	4.67471824087286	2.9435746521064e-06	2.22341707998729e-05
307	7	SPP1	LAIV_IFNB	-11.5951271174265	2.50048512281689	15.165710703191	3	-4.63715101186612	3.53244334968993e-06	2.651540289361e-05
308	3	CXCL5	IFNB	-9.76582792179015	2.09762109764436	15.0245341736755	3	-4.65566823901477	3.22931581251838e-06	2.65763963489689e-05
309	3	CXCL13	LAIV_IFNB	2.89684918255719	0.624385053300351	9.50124730958934	3	4.63952358764056	3.49213277824293e-06	2.85464276771805e-05
310	7	CCL1	IIV_IFNB	-3.84619212616113	0.833347145162681	18.6267701149034	3	-4.61535405561425	3.92425730897829e-06	2.92734970688381e-05
311	3	TNFRSF13C	IFNB	-0.385152043170066	0.0832681100520302	14.0879507646307	3	-4.62544475825623	3.7379542565996e-06	3.03521885635887e-05
312	3	IFNL1	IFNB	4.22845144461463	0.915288670393237	12.3511415760638	3	4.61980092335018	3.84108412544917e-06	3.09830494357423e-05
313	7	CCL4	IFNB	3.57742354909657	0.778312238463906	12.8439037092146	3	4.596386093269	4.29881805743189e-06	3.18696326356524e-05
314	3	CCL7	LAIV	3.56496791440393	0.775459647767388	21.5590275233972	3	4.59723200899978	4.28140783471994e-06	3.43075969913743e-05
315	3	IL2	LAIV	1.4751994299212	0.321408489879754	12.72496086688	3	4.58979608931023	4.43679224657771e-06	3.53203461198147e-05
316	7	IFNL1	IFNB	3.898978615736	0.853117368224801	11.995075638233	3	4.57027222860219	4.87091066703605e-06	3.58836730340295e-05
317	7	IL1RN	IFNB	-2.13626677003	0.467554341462625	18.5028616729076	3	-4.56902349221532	4.90001863245699e-06	3.58836730340295e-05
318	3	TNFSF13	LAIV	-1.98771317527454	0.435127255281682	10.8379437609502	3	-4.56811921374078	4.92120122758152e-06	3.8922227890872e-05
319	7	LAG3	IFNB	2.63645624745607	0.583534947078906	8.79295362537998	3	4.51807772722749	6.24035778768375e-06	4.5422240624292e-05
320	7	CD4	IFNB	-0.969513192959567	0.214836662517522	13.4330556000362	3	-4.51279209795253	6.39797308408535e-06	4.62889498432922e-05
321	7	TNFSF11	IIV_IFNB	-1.53192476938134	0.339921348373721	12.3972841598109	3	-4.50670361455817	6.58425016149412e-06	4.73514038560146e-05
322	7	CD3E	IIV	1.43434297247841	0.318515794162809	12.1334307019999	3	4.50320831420135	6.69352150924717e-06	4.78507103131301e-05
323	3	IL12B	IFNB	-1.22618308676019	0.271096200451053	10.4547470747745	3	-4.52305522807051	6.09533272759884e-06	4.78975178207445e-05
324	7	CXCL3	LAIV	-1.1131821842474	0.248083738988331	13.2286041288398	3	-4.48712273036065	7.21914921684769e-06	5.1302947984817e-05
325	7	CTF1	LAIV	0.88797219704232	0.198131694087369	7.38989818613845	3	4.48172717208362	7.40413609394681e-06	5.23080438166477e-05
326	7	CSF3R	IIV	0.28733483072407	0.064347205613629	9.82899756745464	3	4.46538164297863	7.99261479931134e-06	5.61352653448709e-05
327	3	CCL8	LAIV_IFNB	4.3260818861466	0.968749233422623	18.3182793568877	3	4.46563644841546	7.98310732061512e-06	6.23296456186488e-05
328	7	CD4	IIV_IFNB	-0.680724898637132	0.154137342069605	13.4330556000362	3	-4.41635290642115	1.00380152935348e-05	7.00910253926468e-05
329	3	FURIN	IFNB	-2.58964512579401	0.584332219895489	7.43964543411154	3	-4.4318027273204	9.34484960552378e-06	7.24969861116431e-05
330	7	TNFSF10	LAIV_IFNB	8.17185042272805	1.86666062296609	5.07645774157918	3	4.37779118613598	1.198881293811e-05	8.32286955992491e-05
331	7	TNFSF13	IIV_IFNB	-3.09425498954942	0.707179973559365	11.5671153090594	3	-4.37548446681186	1.21163070532034e-05	8.36303722465361e-05
332	7	IL24	IIV	-1.06174036887346	0.242909059517902	11.1458609759378	3	-4.37093771216554	1.23714084026349e-05	8.49032085232255e-05
333	7	IL18	LAIV	0.28139051887637	0.0646321378757973	10.5271921637153	3	4.35372444923785	1.3384392435773e-05	9.13332688372921e-05
334	3	VEGFA	IIV_IFNB	1.70301813038081	0.388889950741857	10.1229594654604	3	4.37917752086955	1.19128062433276e-05	9.18341645846391e-05
335	7	CD27	IIV_IFNB	2.05597563654548	0.47580177121906	11.2958589399266	3	4.32107604660199	1.55270145551068e-05	0.000105355618534934
336	7	CCL2	LAIV	0.243848009416232	0.0566949721795861	21.7638549550823	3	4.30105175188768	1.69989350448897e-05	0.000114695061735464
337	3	GFAP	IFNB	-0.336078002515433	0.0779385940566317	11.8639869395965	3	-4.31208705498629	1.61720731144576e-05	0.000123884182725845
338	3	CCL1	IFNB	-5.31321524526036	1.24157215653276	17.5760172996964	3	-4.27942525716601	1.87376547816207e-05	0.000142640397025088
339	3	IL5	IFNB	-4.68629141080472	1.09974031339175	13.034363821788	3	-4.26127091435937	2.03267646388679e-05	0.000153776393354914
340	7	IL3RA	IIV_IFNB	1.08325676926951	0.25584759918396	10.7747829122791	3	4.23399231700675	2.29578790689437e-05	0.000154035825484924
341	3	FGF23	IFNB	0.96830557085234	0.228334859550093	8.92900862156724	3	4.24072597920559	2.22797998530213e-05	0.00016648341239865
342	3	IFNA1; IFNA13	LAIV_IFNB	8.68233979479915	2.04723351462149	10.9101558120179	3	4.24101097055576	2.2251525925169e-05	0.00016648341239865
343	7	MIF	LAIV_IFNB	2.13197040953585	0.507887244620252	12.3119738336247	3	4.19772386906453	2.69611087316297e-05	0.000179890508814929
344	3	CD40	LAIV_IFNB	-0.844133094321553	0.20079811030937	11.8695972102684	3	-4.2038896333287	2.62366904295891e-05	0.000194855420385607
345	7	CCL13	LAIV_IFNB	-6.03846276995744	1.44972016997069	11.3791149759848	3	-4.16526092071928	3.10996678953893e-05	0.000206357464874931
346	7	CHI3L1	IFNB	-11.3902568447859	2.73589386242805	14.8759964260755	3	-4.1632670774287	3.13726042577401e-05	0.000207024712711791
347	7	CHI3L1	IIV_IFNB	-11.380143767037	2.74544533070509	14.8759964260755	3	-4.14509939052922	3.39666348875882e-05	0.000222917642076467
348	3	CCL4	IIV_IFNB	4.1059305927509	0.985148417806829	14.3130955064208	3	4.16782945446095	3.07513869355183e-05	0.000227001147196735
349	3	SCG2	LAIV	-0.815732015344137	0.196365514106876	6.84715048859361	3	-4.15415109447455	3.26497388361813e-05	0.000239562541581138
350	7	IFNG	IFNB	6.38906083867419	1.55356031038523	12.7076238605461	3	4.11252836208844	3.91349373952567e-05	0.000255440542454909
351	7	CXCL2	IFNB	-2.50792308862508	0.612438385598847	12.0631416556133	3	-4.09498024225377	4.22204391551449e-05	0.0002740905266234
352	7	IFNA1; IFNA13	IFNB	4.91128536929476	1.20166943222741	11.421431109267	3	4.08705192757648	4.36889360036137e-05	0.000282098990001828
353	3	IL10	IFNB	1.71508862573157	0.417930821233221	14.9319166267809	3	4.10376200700088	4.06485624070094e-05	0.000296466760549326
354	7	SPP1	IIV_IFNB	-8.64801847100394	2.13061412002916	15.165710703191	3	-4.05893230017905	4.92976019904083e-05	0.000316611871606847
355	3	TREM2	LAIV	-4.01717626198385	0.983638214644563	11.3430132057181	3	-4.08399775667058	4.42674581641586e-05	0.00032093907169015
356	7	FGF2	LAIV	0.886212367702367	0.219122095224234	11.7948299538312	3	4.0443770254911	5.2462436284506e-05	0.000335145670094105
357	3	IL12RB1	LAIV	1.26486190085835	0.310944743641693	11.4120717945263	3	4.0678028065201	4.74585159665316e-05	0.000342038298504352
358	7	TNFSF18	LAIV	0.347683906481744	0.0862622616005611	10.0965338075731	3	4.03054476002148	5.5647730356563e-05	0.000353613355334561
359	7	LAG3	LAIV	3.25724789315202	0.808779123612493	8.79295362537998	3	4.02736395890536	5.64056839033161e-05	0.000356543296673067
360	7	FURIN	IFNB	-3.45876732192452	0.862178387088624	9.69195394080538	3	-4.01166089723494	6.02930633560476e-05	0.000377145672346944
361	7	LAG3	LAIV_IFNB	4.19488625827925	1.04559969202884	8.79295362537998	3	4.01194289770655	6.02210684413446e-05	0.000377145672346944
362	7	CXCL2	IIV_IFNB	-1.78924706767622	0.446270575676073	12.0631416556133	3	-4.00933237636298	6.08906589275224e-05	0.00037891026617593
363	7	IFNL2; IFNL3	LAIV	2.65384178297088	0.662840852818389	3.66720713875933	3	4.00373901470735	6.23491463462874e-05	0.000385986210112841
364	3	CSF2	IFNB	-2.6510986745313	0.658424705179522	20.3078163893626	3	-4.02642648988766	5.66309327145432e-05	0.000405743976743021
365	7	CXCL14	IIV	-0.232505637538567	0.0582954818725126	11.4647409281309	3	-3.98839893024707	6.65207326470485e-05	0.00040969948671336
366	7	GRN	IFNB	0.785280844846317	0.196955008732107	10.101020233332	3	3.98710776588798	6.68836504146882e-05	0.000409832980347145
367	7	TNFSF15	IFNB	-9.79725969153673	2.47733022601211	13.8073745138677	3	-3.95476533110724	7.66098096562098e-05	0.000467047621305116
368	3	CCL7	LAIV_IFNB	2.76061347721757	0.696644352618081	21.5590275233972	3	3.9627300025369	7.4097564465609e-05	0.000527782652158548
369	3	GZMA	IIV	1.61730984854917	0.410051335055684	14.8402859355849	3	3.94416432842375	8.00787343202089e-05	0.000567069176755898
370	3	GRN	LAIV_IFNB	1.35118838340168	0.343011024097784	9.20013345843669	3	3.9391981262284	8.1754397169761e-05	0.000575588761576699
371	3	S100A9	LAIV_IFNB	0.3737166448228	0.0951259469133493	11.9523308480252	3	3.92865098271474	8.54237117717833e-05	0.000597965982402483
372	7	IL2	LAIV	0.878066364126867	0.225632019426627	11.9185921129372	3	3.8915858057655	9.95911557105072e-05	0.000604085747516764
373	7	TNFSF9	IIV_IFNB	0.39567758848498	0.102049985957375	10.9004938442546	3	3.87729194446189	0.000105625585345397	0.000634281639999107
374	7	CHI3L1	LAIV	-3.39124774697414	0.874425815228773	14.8759964260755	3	-3.87825666616086	0.000105207687357723	0.000634281639999107
375	7	MICB	IFNB	-0.536903346954396	0.138587131900111	8.23521180798287	3	-3.87412120875246	0.000107010145777504	0.000639398930740209
376	7	HLA-DRA	IFNB	0.7190598038832	0.186126917584826	14.6648791571783	3	3.86327680710391	0.000111876112112045	0.000665164409141417
377	7	GDF2	LAIV_IFNB	1.27557094549273	0.332079862832781	9.09528067374395	3	3.84115716807268	0.000122455674287681	0.000724479137041895
378	7	CTLA4	IIV_IFNB	1.06545381673153	0.277790897501963	13.2694668543528	3	3.83545258794523	0.000125333283347105	0.000737868986764083
379	3	CCL1	LAIV_IFNB	-4.00412750756153	1.03567480884251	17.5760172996964	3	-3.86620150782331	0.00011054361238391	0.000769383542192014
380	7	IL12p70	LAIV	2.0944503165204	0.548991758709185	11.9058250872156	3	3.81508516893763	0.000136135972155141	0.000797557573455242
381	7	MMP9	IIV_IFNB	-5.12396474701867	1.34370576510719	18.1984077769114	3	-3.81330859781636	0.000137118724572998	0.00079941547675811
382	3	CD40	IFNB	-0.797124456804047	0.20689558067474	11.8695972102684	3	-3.85278629057429	0.000116781310493639	0.000808179751029842
383	7	TNFSF10	LAIV	6.28164075119962	1.64960937521311	5.07645774157918	3	3.80795650508965	0.000140119910414852	0.000812966243518052
384	7	CCL24	IIV_IFNB	-6.18235936685745	1.62714318649524	14.6831897538663	3	-3.79951771802815	0.000144977947516609	0.000833115605348353
385	7	TNFSF15	IIV_IFNB	-7.19526420766567	1.89373280386582	13.8073745138677	3	-3.79951395095307	0.000144980151138889	0.000833115605348353
386	7	LAG3	IIV	2.46514395508266	0.650801096488165	8.79295362537998	3	3.78786078939479	0.000151949942493595	0.000869008956832416
387	7	GFAP	IIV	0.574279825046501	0.15202348106968	11.4584986717727	3	3.77757318149608	0.000158363978873676	0.000901398761266755
388	7	MIF	IFNB	0.779852062238769	0.206720236280305	12.3119738336247	3	3.77249985909129	0.000161620057779984	0.000915592874498873
389	7	CD274	IIV_IFNB	2.52005966479276	0.668628278427769	11.5099935377655	3	3.768999526491	0.000163903198592504	0.000924167800514542
390	7	CCL13	IFNB	-5.99964006879553	1.59586963635434	11.3791149759848	3	-3.75948005533917	0.000170266850080035	0.00095556302311272
391	3	CXCL1	IIV_IFNB	-2.55144798063817	0.672651205309548	16.8712111681096	3	-3.79312184457324	0.000148765113036505	0.00102062305517985
392	3	IL12p70	LAIV	3.10637685190141	0.819090260991468	11.3749312353779	3	3.79247196535006	0.000149155093449929	0.00102062305517985
393	3	CCL8	LAIV	4.6128102378557	1.21716156746219	18.3182793568877	3	3.78980930812128	0.000150762977074446	0.00102586204512109
394	7	CXCL5	IIV_IFNB	-8.9079304513221	2.38192298074836	14.82793370671	3	-3.73980625037816	0.00018416215074605	0.00102873833974887
395	3	TSLP	IFNB	-0.87128096208599	0.230395631944018	10.101192474926	3	-3.78167309308058	0.000155777847424626	0.0010540967675733
396	3	CD70	LAIV_IFNB	1.7524779818139	0.464120454949228	10.8856316945665	3	3.77591197096798	0.000159423291019346	0.001072804245644
397	7	CXCL5	IFNB	-11.1482723871537	2.99168022382618	14.82793370671	3	-3.72642513673997	0.00019421472078392	0.00107986981324763
398	3	WNT16	IFNB	-0.389660958217143	0.103462694812706	10.1390508674454	3	-3.76619765145815	0.000165752591683303	0.00110926734434211
399	3	IL13	LAIV	1.01702734924837	0.270933305881919	18.1765014367036	3	3.75379226979063	0.000174179226468861	0.00115929124502226
400	3	TNFRSF4	LAIV_IFNB	1.00286386172001	0.267358239655692	9.40190119142188	3	3.75101161277658	0.000176122541340743	0.00116585464865775
401	7	TSLP	IIV_IFNB	-0.299434783736893	0.0810953784684993	9.81072430026446	3	-3.69237790601354	0.000222167006877614	0.00122959712101389
402	3	IL36G	LAIV	-0.274370719328923	0.0734451290486394	7.93133544646547	3	-3.73572383741364	0.000187175997934544	0.001232326299915
403	7	GZMA	LAIV	1.93113786831807	0.523992836246552	15.7489958723143	3	3.68542799583126	0.000228318627394759	0.00125784711697755
404	7	VEGFA	IIV_IFNB	2.17611158244191	0.590782198590778	10.7797673995689	3	3.68344135560059	0.000230106240805374	0.00126190682743039
405	7	MMP1	IFNB	-5.51776844921868	1.50096234701532	16.9999300982896	3	-3.67615380904845	0.00023677679866387	0.00129258606906958
406	3	CXCL3	LAIV_IFNB	-3.37003879817926	0.906438385497175	13.327461016363	3	-3.71789064993184	0.000200893187801726	0.00131552635883066
407	3	GRN	IIV_IFNB	1.89165644022376	0.509398627949502	9.20013345843669	3	3.71350909961871	0.000204405111695499	0.00133136591467977
408	3	AGRP	IIV	-1.51337879195414	0.408076912561577	7.19317814149004	3	-3.70856263946512	0.000208439099977024	0.00134327419985193
409	3	CST7	LAIV	1.27944471067347	0.344909684829644	12.9937885368913	3	3.70950647937127	0.00020766364317383	0.00134327419985193
410	7	TNFRSF11A	IIV	-1.12308754206112	0.306856735081441	11.4335432392408	3	-3.659973576148	0.000252241258232492	0.00137077715446707
411	7	IL2RB	LAIV_IFNB	-1.47036126161269	0.401955523373755	10.5756942078911	3	-3.65801979599988	0.000254171419496495	0.00137504448114996
412	3	CEACAM5	LAIV	1.25187825762399	0.338342184502145	6.15844515405841	3	3.70003598417996	0.000215568898250411	0.0013819100951
413	7	IL6	IIV	0.674867071099134	0.184858607889995	18.684905038341	3	3.65072029267218	0.000261505906363803	0.00140301509057728
414	7	MMP9	LAIV	-2.33251363053547	0.638948331259378	18.1984077769114	3	-3.6505512518329	0.000261678085170118	0.00140301509057728
415	7	NCR1	LAIV_IFNB	0.642861881513399	0.176891964658636	10.8362765316235	3	3.63420623855914	0.000278837755155916	0.00148837397307669
416	3	CCL8	IIV	2.3158401142544	0.629714560536247	18.3182793568877	3	3.6776029321639	0.000235436079216129	0.00149354762752732
417	3	CD274	LAIV_IFNB	2.4794553508438	0.67411179641172	11.5391581619403	3	3.67810704996096	0.000234971345142912	0.00149354762752732
418	3	TNFRSF1A	IFNB	-1.30429889010337	0.355066630557558	10.029332108343	3	-3.67339191535753	0.000239351945794254	0.00151052160610052
419	3	TREM1	IIV_IFNB	-0.5700637352233	0.155323676684007	12.9196578411967	3	-3.67016637381722	0.000242392650043837	0.00152182601934739
420	3	MMP9	IIV	-0.991855087722033	0.270939685825353	16.4670966989509	3	-3.66079662601137	0.000251432280397745	0.00157048470525361
421	7	SPP1	IIV	-2.55464647012951	0.706005030380616	15.165710703191	3	-3.61845363729528	0.000296368578216124	0.00157494983379454
422	3	FASLG	IFNB	1.1736403698525	0.321275952935588	13.6767158562921	3	3.65306011585561	0.000259133532528061	0.00161032980928152
423	7	TNFRSF11B	LAIV_IFNB	-5.3562482792396	1.48703130305604	7.10893069429734	3	-3.60197412672607	0.000315809802549905	0.00167087036503276
424	3	TNFSF18	LAIV	0.470225651709823	0.129111202682875	10.0339794398664	3	3.64202053686075	0.00027050648671788	0.00167247157777857
425	3	CXCL3	IFNB	-3.60600471568803	0.99129542835881	13.327461016363	3	-3.63766906668594	0.00027511659921112	0.00168085006079887
426	3	TNFSF15	IFNB	-6.12331702096462	1.68369092515927	13.158995397108	3	-3.63684149475674	0.000276001652019519	0.00168085006079887
427	3	TNFRSF11B	LAIV_IFNB	-4.54513676444041	1.24924595159929	6.90776411764851	3	-3.63830417750941	0.000274439179993607	0.00168085006079887
428	3	TNFRSF4	LAIV	1.63097738461334	0.449186732168555	9.40190119142188	3	3.63095627677916	0.000282373023591698	0.00170896830757106
429	3	TNFRSF8	LAIV	2.23822396568008	0.616591202350734	7.93364439202917	3	3.6299965960379	0.000283424957413262	0.00170896830757106
430	7	CD274	IIV	1.95714784598086	0.544996571079832	11.5099935377655	3	3.59111955897823	0.000329260539593241	0.00173439433355914
431	3	IL10RB	IIV	3.08347523346928	0.853048547865555	3.37577300603875	3	3.61465386839303	0.000300749157268233	0.00179564938016033
432	3	LAG3	IIV_IFNB	5.87227431288547	1.624093402666	5.54216921983854	3	3.61572450405004	0.000299508773749915	0.00179564938016033
433	3	LAG3	IFNB	5.09341979730866	1.41283039217594	5.54216921983854	3	3.60511765992246	0.000312011536166485	0.00185380512707697
434	3	TNFSF9	IIV	0.82039257443829	0.227806905280859	10.7727916158723	3	3.60126297939407	0.000316675050145855	0.00187237966542549
435	7	MICA	LAIV	-0.985446455050997	0.276488872382657	10.6188314282961	3	-3.56414508315963	0.00036504401423723	0.00191448847641447
436	7	TNFSF14	IFNB	-2.33444101522176	0.655975727378966	8.23897773577198	3	-3.55873078497785	0.00037265126152978	0.00194588767433594
437	3	IL4	IIV	1.9984056828256	0.556961890349835	11.3815797171526	3	3.58804743637015	0.000333163683985472	0.00196035443040727
438	3	TNFSF13	IFNB	-4.99001268081633	1.39220697922889	10.8379437609502	3	-3.5842462760675	0.000338053001824148	0.0019700887857503
439	3	CD274	IIV	1.46389973439516	0.408353374244242	11.5391581619403	3	3.58488462867356	0.000337227245113378	0.0019700887857503
440	7	CCL7	IIV_IFNB	2.8669553114403	0.809140794095502	20.9676354085239	3	3.54320945422746	0.000395288614250705	0.00205515855287921
441	7	IL27	IFNB	1.40701360700055	0.397481823712694	6.77942927977397	3	3.53981873651048	0.000400401940013013	0.00207277038773978
442	3	VEGFA	IFNB	1.61812226284394	0.454002874288474	10.1229594654604	3	3.56412338882194	0.000365074203574486	0.00211726417809733
443	3	CXCL9	LAIV	2.91795192073153	0.81898283228225	16.371227846898	3	3.56289754279721	0.000366783860080901	0.00211726417809733
444	7	VEGFD	IFNB	0.296144663894344	0.0839213193117871	7.601166544906	3	3.52883708601026	0.000417389996197779	0.00215143942246151
445	7	TNFRSF17	IIV_IFNB	7.74439388485069	2.20367206143354	2.24970998447939	3	3.51431323216613	0.000440892588453772	0.00226287178945718
446	7	IL17RB	IIV	1.07162064837714	0.306534491210152	6.1914222085693	3	3.49592192430465	0.000472426909488077	0.00241440305657523
447	7	MIF	LAIV	1.56867660613681	0.45371372762329	12.3119738336247	3	3.45741490863432	0.000545384446813436	0.00277545220602939
448	3	IFNL2; IFNL3	IIV_IFNB	2.92661877778847	0.83966253085013	3.57465267330999	3	3.48547025770623	0.000491272833984072	0.00282250147071981
449	7	IL5	IIV_IFNB	-3.25744445849271	0.94838278357547	13.0902638953178	3	-3.43473596833118	0.000593131424306866	0.00300569974933564
450	3	TNFRSF11B	IIV	-1.14077470329077	0.329222573489975	6.90776411764851	3	-3.46505615091277	0.000530120782310622	0.00303139489602975
451	7	IL4	LAIV_IFNB	1.78533355069021	0.523434509371654	9.89821660500066	3	3.41080597233334	0.000647711655614324	0.0032684945310622
452	3	TNFSF9	LAIV	1.44860507607947	0.420783740616448	10.7727916158723	3	3.44263557797472	0.000576075024398894	0.00327878214821427
453	7	TNFRSF11B	LAIV	-1.73927714603351	0.510633912343723	7.10893069429734	3	-3.4061136637998	0.000658947389077372	0.00331127955766495
454	3	ANGPT1	IFNB	0.384129726450126	0.11209528242087	8.62954445419744	3	3.42681438642425	0.000610706361237828	0.00345972254877988
455	3	FLT1	LAIV_IFNB	-3.97313630131377	1.16242431459879	17.1952238043073	3	-3.4179741867195	0.000630890900940436	0.00355752369141413
456	7	IL12B	IFNB	-2.03066282826456	0.600520935652335	11.535739969414	3	-3.38150213873674	0.000720906716372761	0.00360590644845891
457	7	IL16	LAIV_IFNB	0.448649820972034	0.132717634073565	14.6815171844771	3	3.38048386790371	0.000723583225710738	0.00360590644845891
458	7	CST7	IIV_IFNB	1.52589059970457	0.456229296452675	13.1775571715859	3	3.34456952144206	0.000824103726062838	0.00408987014463417
459	7	CCL24	LAIV_IFNB	-6.59583114289742	1.97495893560563	14.6831897538663	3	-3.33973077818693	0.000838596425923215	0.00414466793223778
460	7	CD83	IFNB	-0.519878875651434	0.156399865403528	14.5824654544193	3	-3.32403659242348	0.000887245533082396	0.00436713887390146
461	3	HLA-DRA	LAIV	1.1559135693369	0.344383829949223	14.0697555197096	3	3.35646876773317	0.000789446368340978	0.00443108606746226
462	7	IL16	IIV	0.339894842578966	0.102506320976774	14.6815171844771	3	3.31584276306221	0.000913672199297975	0.0044788584137015
463	3	CTLA4	IIV	1.06538788482759	0.318916580186223	12.1086684460432	3	3.34064752671523	0.000835832615218529	0.00466992718044114
464	3	KITLG	IIV	0.413771921436426	0.124011124705548	8.30327181836061	3	3.33657099247254	0.000848187632458677	0.0047173175175099
465	7	IL1RN	IIV	-1.14477511272223	0.347186563355323	18.5028616729076	3	-3.29729094829811	0.000976223172662896	0.00476603264377292
466	3	CXCL10	IFNB	3.70198540782069	1.11334537292523	13.6787192355061	3	3.32510063619702	0.000883866252992816	0.00489340498247841
467	3	TNFSF18	IIV_IFNB	2.33170040693226	0.702762418493739	10.0339794398664	3	3.31790708434565	0.000906946488810772	0.00497594965482667
468	3	CTLA4	LAIV_IFNB	1.08013632314859	0.325530283955365	12.1086684460432	3	3.31808245311114	0.000906377244173198	0.00497594965482667
469	3	TNFSF15	IIV_IFNB	-5.95062670613384	1.79474042784525	13.158995397108	3	-3.3155918336771	0.000914492888860301	0.00499485353646568
470	3	TSLP	LAIV	-0.362811043853727	0.109555032776377	10.101192474926	3	-3.31167847481999	0.000927380640498365	0.00504263223270986
471	3	CXCL13	IIV_IFNB	2.22716318747011	0.673139201715495	9.50124730958934	3	3.30862202319251	0.000937563186831877	0.00507534205138323
472	7	CD274	IFNB	1.77291405255352	0.54089721770358	11.5099935377655	3	3.27772817926586	0.00104646113690489	0.00508825840252135
473	3	IL4	LAIV_IFNB	1.45991304278497	0.442831143481478	11.3815797171526	3	3.29677138628357	0.000978030750389262	0.00527097988484124
474	3	IL2RA	LAIV_IFNB	2.33346519906984	0.709240809875146	8.37668170074196	3	3.29008873513725	0.00100155792814065	0.00536016523166882
475	3	LAG3	LAIV_IFNB	6.25678025773028	1.90200141111264	5.54216921983854	3	3.28957708505073	0.00100338068376067	0.00536016523166882
476	7	IL34	LAIV	0.693975419097733	0.212972928633849	12.6111061996129	3	3.25851470207671	0.00111997073002634	0.00542372922081306
477	7	TGFB1	IIV	-0.342644881443533	0.105209960860137	12.5472849801904	3	-3.25677225466357	0.00112686806644283	0.00543521505139693
478	7	IL15	IFNB	0.68254153675699	0.210039609139731	10.7896698290319	3	3.24958487378883	0.00115573584372146	0.00555215499323788
479	7	TNF	LAIV	1.26809169962997	0.390813461890707	15.8416196295326	3	3.24474928139654	0.00117554075305675	0.00562479858335122
480	3	CD70	LAIV	1.3448215658749	0.41096768565818	10.8856316945665	3	3.27232921907501	0.0010666529176175	0.00567328931728433
481	3	CCL13	LAIV_IFNB	-5.65276932446227	1.72868138072851	11.5721716686333	3	-3.26998913014268	0.00107551617104103	0.00569555954925205
482	7	CXCL3	IIV	-1.05104239813597	0.326006748321925	13.2286041288398	3	-3.22398969820736	0.00126417947369794	0.00602491884091754
483	7	CXCL10	IFNB	3.43285607691395	1.06758508522862	12.8405135571091	3	3.21553394142708	0.00130202096781265	0.00618073985115808
484	3	IL9	IIV	1.95992595707513	0.604555104081598	15.9501593916313	3	3.24193103960727	0.00118722746645786	0.00625992664132327
485	3	CD27	IIV_IFNB	0.782571820658427	0.241667249795855	10.1873039391222	3	3.23822040975554	0.0012027784775436	0.00631458700710389
486	3	CD70	IIV	0.768469596431196	0.23752196114272	10.8856316945665	3	3.23536229127649	0.00121488472408436	0.00635077078941951
487	3	TNFRSF9	LAIV	1.20452999295903	0.372630170551492	11.8900108265955	3	3.23250796138252	0.00122708716539174	0.00638714601473136
488	7	CST7	LAIV	1.43788333380317	0.449240086361456	13.1775571715859	3	3.20070131196229	0.00137093564642641	0.00648225870613431
489	3	TLR3	IFNB	3.34539954681197	1.03990558025587	5.24774527613073	3	3.21702240119611	0.00129528484826355	0.00670752863317963
490	3	IL5	IIV_IFNB	-3.31669648377024	1.03168230485183	13.034363821788	3	-3.21484285246763	0.00130515951236747	0.00670752863317963
491	3	CCL13	LAIV	-1.25443665600682	0.390133494050493	11.5721716686333	3	-3.21540363782368	0.0013026122014725	0.00670752863317963
492	3	TNFRSF11B	IIV_IFNB	-4.3164762544488	1.35016630647467	6.90776411764851	3	-3.19699598023539	0.00138866861728751	0.00710671586494194
493	7	TNFSF18	IIV_IFNB	2.42940215722781	0.768176903484607	10.0965338075731	3	3.16255558609944	0.00156390875574487	0.00736570359078268
494	7	TNFRSF11B	IFNB	-4.20336625645745	1.33408913734744	7.10893069429734	3	-3.15073868663301	0.00162858126246267	0.00764033631335027
495	7	VSNL1	IIV	-0.335793553061401	0.106768308331539	11.0578387512837	3	-3.14506765452054	0.00166048425485827	0.00775969490305364
496	7	MMP9	LAIV_IFNB	-5.33052768163003	1.69816920794833	18.1984077769114	3	-3.13898500613504	0.00169534122302288	0.00789187910407161
497	7	CCL13	IIV_IFNB	-5.22345315499075	1.67069534457268	11.3791149759848	3	-3.12651446115495	0.00176891804474643	0.008202589080079
498	7	THBS2	IIV_IFNB	-3.04249256231536	0.973640362152288	5.5988008205936	3	-3.12486281442745	0.001778879996383	0.00821705721406149
499	3	CD80	LAIV	0.802863565824953	0.254687718948185	10.2592703685479	3	3.15234503312777	0.00161964766485102	0.00825410399911523
500	7	IL12RB1	IIV_IFNB	1.8535012416339	0.599287002085974	11.651809987162	3	3.09284405498919	0.00198248281776858	0.0091224592495788
501	3	THBS2	IIV_IFNB	-3.78220834720026	1.21227908326829	5.82456204727214	3	-3.11991553710839	0.00180902903859428	0.00918082237086598
502	7	TNFSF4	IIV	0.9776388410271	0.316513517992404	11.7431084559149	3	3.0887743665045	0.00200984017504531	0.00921304599324204
503	7	MICA	IIV	-0.947147016367821	0.307811636424718	10.6188314282961	3	-3.07703447267	0.00209071120835159	0.00954731620239642
504	7	TNFRSF17	LAIV	7.95307639754124	2.58705101199217	2.24970998447939	3	3.07418615275659	0.00211077680430629	0.00960243538625704
505	3	GRN	IFNB	2.30764941719274	0.744145545765996	9.20013345843669	3	3.10107267364925	0.00192820960601258	0.00974505933661131
506	7	HLA-DRA	IIV	1.12204741726293	0.365900949325944	14.6648791571783	3	3.06653322252907	0.00216556741249984	0.00981451495249927
507	3	NAMPT	IIV_IFNB	0.849068501543201	0.274698054616574	15.050966590494	3	3.09091559723034	0.00199540344982539	0.0100429809995344
508	3	TNFSF13	LAIV_IFNB	-2.80127095074245	0.907418526020541	10.8379437609502	3	-3.08707709884143	0.00202135162267843	0.0101317130716968
509	3	CST7	IFNB	1.1340808174164	0.367930144030683	12.9937885368913	3	3.08232645738813	0.00205389451736421	0.010252637385859
510	3	CNTF	LAIV	-1.02342384002744	0.332843703794652	6.66567571163096	3	-3.07478804123284	0.00210652201394129	0.010472423726451
511	7	CXCL9	LAIV_IFNB	2.18465061124027	0.717341583748317	15.709045563252	3	3.04548162372636	0.00232307974064396	0.0104887923628323
512	7	IRAK4	IIV	0.266869230931366	0.0877264415033601	8.83368926655018	3	3.04206150800206	0.0023496387671092	0.0105689743793938
513	3	LTA	LAIV_IFNB	1.04753172608993	0.342014905188198	13.1711384082719	3	3.06282477809999	0.00219258404095494	0.0108559648857037
514	3	HLA-DRA	IIV	0.845859200213466	0.276337934966505	14.0697555197096	3	3.06095940217543	0.00220629007470647	0.0108796004493623
515	7	TSLP	LAIV_IFNB	-0.62922642828242	0.207527090775274	9.81072430026446	3	-3.0320206674308	0.00242922570799765	0.0108861943108402
516	7	VEGFA	LAIV	0.49787033398125	0.165115336186206	10.7797673995689	3	3.01528825535495	0.0025673513113161	0.0114624123601882
517	3	CCL13	IIV_IFNB	-5.48657743932906	1.81511428808023	11.5721716686333	3	-3.02271734367316	0.00250516115161762	0.0123035737204446
518	7	TREM1	IFNB	-2.23764852461007	0.749008310729242	13.7593201986953	3	-2.9874815707071	0.00281286253309948	0.0124726131693331
519	7	CXCL16	LAIV_IFNB	-2.62080878522289	0.877312203235074	11.942971948836	3	-2.98731600399345	0.0028143864853366	0.0124726131693331
520	3	VEGFD	IFNB	0.31645796111657	0.10497401133831	7.57361559946762	3	3.01463149861625	0.00257291650034728	0.0125855915559156
521	7	CXADR	LAIV	-0.565898382031183	0.190402143573249	9.80221417617038	3	-2.97212190688114	0.0029574922813636	0.0130586331982268
522	7	IL17A|IL17F	IFNB	-5.31537347990212	1.79070559282332	11.9372150293597	3	-2.96831232403849	0.00299439899563205	0.0131731618818831
523	7	CSF1	IFNB	-3.58910273586309	1.21256833976406	15.2186215739664	3	-2.95991790166766	0.00307721034049354	0.0134390167961191
524	7	TNFSF10	IIV	4.67158387502967	1.57792486341466	5.07645774157918	3	2.96058702371942	0.0030705336131203	0.0134390167961191
525	7	IFNL2; IFNL3	IIV_IFNB	2.5687256098806	0.870192064217094	3.66720713875933	3	2.95190649916081	0.00315818546398517	0.0137426838487181
526	7	EPO	IIV_IFNB	-0.347084637326666	0.117869595711858	11.4340691796485	3	-2.94464942575305	0.00323320780653866	0.0140183486485665
527	3	CCL2	LAIV_IFNB	-0.599626928807231	0.202198182400107	21.7148181489817	3	-2.96554064774281	0.00302151413813048	0.0147208168809717
528	3	CCL17	IFNB	-2.71068189778084	0.917278984845251	11.8850969074903	3	-2.95513354449971	0.00312533736148558	0.0150669477284541
529	3	CHI3L1	IIV	0.361937277871767	0.122495185161557	10.9736411903924	3	2.95470615758826	0.00312966976625525	0.0150669477284541
530	3	IL10	IIV	0.696000520479333	0.235483928289177	14.9319166267809	3	2.95561792915496	0.00312043378328623	0.0150669477284541
531	3	TNFSF13	IIV_IFNB	-4.56024258650966	1.54618975104356	10.8379437609502	3	-2.94934213826721	0.00318451215747388	0.015270613416548
532	3	CCL2	LAIV	0.524341620570933	0.177860433589258	21.7148181489817	3	2.94805095202804	0.00319784353093539	0.0152744055712914
533	7	IL19	IFNB	-2.67876588152419	0.922179621334924	13.8064165579642	3	-2.90482008011246	0.00367464265120582	0.0158749849787705
534	7	MPO	LAIV	0.542320619832334	0.187100581504162	13.6527061749531	3	2.89855122561588	0.00374891063124171	0.0161377837567071
535	3	CSF3R	LAIV	0.344867119871046	0.117833682122815	9.79934983215027	3	2.92672785623045	0.0034254847920068	0.0162978143619699
536	7	CSF2	IFNB	-1.485824642902	0.513555534375962	20.7397798070154	3	-2.8932112370427	0.00381324745552488	0.0163561078360192
537	7	CST7	LAIV_IFNB	1.5938664004974	0.553065560368825	13.1775571715859	3	2.88187606444793	0.00395315188641103	0.0168958555714578
538	3	GRN	LAIV	1.28587729668181	0.44173593422691	9.20013345843669	3	2.91096376148852	0.00360315804878915	0.0170764455386194
539	3	TNFRSF4	IIV	1.63746909998046	0.563153813369477	9.40190119142188	3	2.9076764839487	0.00364124818001421	0.0171900786172764
540	3	IL15RA	LAIV_IFNB	2.18096318061184	0.750628717025701	9.21614926750793	3	2.90551524494521	0.00366648987742682	0.0172424118560072
541	7	TNFRSF11A	LAIV_IFNB	-2.14693380637489	0.748783058819356	11.4335432392408	3	-2.8672307433879	0.0041408098758228	0.0176351512796567
542	3	BMP7	LAIV	-0.148557907210101	0.0514214226351572	11.5540799621916	3	-2.88902756083085	0.00386435202625612	0.0181030029537691
543	3	LCN2	IIV_IFNB	0.91747837300318	0.318429682838939	10.7648254776091	3	2.88125894804612	0.0039609007855024	0.0184842036656779
544	7	CXCL13	IIV_IFNB	2.88623535433438	1.01395435294622	10.2814057854895	3	2.84651409202785	0.00442007728381149	0.0187121200040394
545	7	CCL13	LAIV	-1.14110955728489	0.400928019721324	11.3791149759848	3	-2.84617063700873	0.00442484769454387	0.0187121200040394
546	3	IFNG	IFNB	2.76503666049167	0.962687133718068	17.4537355255894	3	2.87220693374451	0.00407615956616876	0.0189494746244029
547	7	IL1R1	IFNB	-2.40446034186539	0.848064932058463	5.07698226669846	3	-2.83523142034558	0.00457925009736609	0.0192971205857427
548	3	FGF2	LAIV	0.545854166847266	0.190828777656709	13.2658103267012	3	2.86043946594486	0.00423054309815926	0.01959240111619
549	7	TIMP2	IFNB	-1.65494934378606	0.585291627804228	10.7036337493132	3	-2.8275636711134	0.00469036870924509	0.019696268600711
550	3	IL24	IIV_IFNB	0.890611276368767	0.311703019836923	10.12666764589	3	2.85724301559451	0.00427338519921599	0.0197158453509283
551	7	CCL2	LAIV_IFNB	-1.20165662232163	0.425372566442628	21.7638549550823	3	-2.82495091860539	0.00472878589986955	0.0197884037133914
552	7	C1QA	LAIV_IFNB	-3.27836247080081	1.16118018449941	10.3806005153604	3	-2.82330211500649	0.00475317580587404	0.0198214032738011
553	7	CXCL6	LAIV	-0.285083824179473	0.101243718660149	10.3839723644392	3	-2.81581739541228	0.00486533117081435	0.0202189022012043
554	3	TNFSF14	IFNB	-0.723355586245177	0.254473838337817	7.53275064174197	3	-2.84255383960104	0.00447536714703055	0.0205067280727094
555	3	AREG	IIV	0.3122372531527	0.109852486708983	11.7396373853126	3	2.8423321356381	0.00447848084346527	0.0205067280727094
556	3	CCL22	IIV_IFNB	-2.65796622485554	0.937731585949325	15.1622547832526	3	-2.83446378972583	0.00459026596782276	0.0209398649768094
557	7	IL12RB1	IFNB	1.10558952684417	0.395267512999016	11.651809987162	3	2.79706651947113	0.00515689148500246	0.0213566437016826
558	3	CXCL16	IFNB	-1.1348932384633	0.401485520033633	10.2600910547515	3	-2.82673516685789	0.00470252010332111	0.0213719010665862
559	7	FTH1	LAIV_IFNB	1.11930637804683	0.401442388631916	14.1441485445792	3	2.78821173284998	0.00529998919264891	0.0218738385579771
560	7	NTF3	LAIV_IFNB	0.16627683338379	0.0597054897182032	9.24094617858328	3	2.78495049900068	0.00535358953051932	0.0220193870758688
561	7	CXCL16	IFNB	-5.50080099907791	1.97679451912432	11.942971948836	3	-2.78268729797706	0.00539107381371537	0.022097882765434
562	3	IL19	IFNB	-3.65387391796817	1.30653809972015	14.1291973796999	3	-2.79660724685396	0.00516422682969055	0.0233830047530226
563	3	IL17A|IL17F	IFNB	-6.08868813286018	2.18236204521637	12.9262468944601	3	-2.78995327388794	0.00527156488867348	0.0237806149422381
564	3	CXCL2	IFNB	-1.52861416759237	0.548242321662139	11.7608256521087	3	-2.78820898568717	0.00530003413920298	0.0238208176440931
565	3	CCL11	IIV_IFNB	0.646949468424666	0.232908448706578	6.72434734639831	3	2.77769858507668	0.0054745375673338	0.0245146571948992
566	7	TREM1	IIV_IFNB	-2.13156597823843	0.776570648460534	13.7593201986953	3	-2.74484489268817	0.00605395035529812	0.0246467605990273
567	7	SLAMF1	LAIV	1.53208214971371	0.557992595017833	9.15475423783528	3	2.74570337203982	0.00603813302100903	0.0246467605990273
568	7	VEGFC	LAIV	0.55500525397126	0.202307152565714	7.34458388013266	3	2.74337929693801	0.0060810399780842	0.024673408829997
569	7	IL24	IFNB	-0.590829405496473	0.216431669005295	11.1458609759378	3	-2.72986577339576	0.00633601173419573	0.0256213807837342
570	3	LAG3	LAIV	5.48404125668425	1.98994296087728	5.54216921983854	3	2.75587861788086	0.0058534714878981	0.0261154881767761
571	3	EPO	IIV	0.458037633632	0.166360678914715	11.0499923227638	3	2.75328062268135	0.00590012981473174	0.026227584358917
572	3	IL4	IFNB	-0.72083505065648	0.262129608181054	11.3815797171526	3	-2.74991846841886	0.00596100946141126	0.0263616750557757
573	3	IL2	IIV_IFNB	0.755856989024567	0.274934266797442	12.72496086688	3	2.74922801667879	0.00597358153973242	0.0263616750557757
574	7	IL7	IIV_IFNB	0.547296379349953	0.201730455931755	6.90387457929911	3	2.71300819116327	0.00666754584209923	0.0268715522025543
575	7	TNFRSF17	LAIV_IFNB	8.17554345186846	3.01751323152963	2.24970998447939	3	2.70936457426042	0.00674122194374214	0.0270776172389107
576	3	LTA|LTB	LAIV	-0.863888516354646	0.316229097300421	8.30853344235692	3	-2.73184385538673	0.00629809818092358	0.0276934425428337
577	3	IL7	IFNB	0.735980961314173	0.269672585937719	6.76185575405028	3	2.72916491958196	0.00634949407973504	0.0278190064356737
578	3	TNFRSF9	IIV_IFNB	0.371539664535327	0.136886860382136	11.8900108265955	3	2.71420984817776	0.00664340684177788	0.0290023997608798
579	7	TNFRSF1A	LAIV_IFNB	-1.58799916059688	0.591636111857467	11.0478858999745	3	-2.68408085438073	0.00727295149171573	0.029116049138502
580	7	VEGFA	IFNB	1.90792796197561	0.711127832478192	10.7797673995689	3	2.68296060825902	0.00729735851439426	0.0291167029095931
581	3	CCL7	IIV_IFNB	2.8120134238045	1.03811025819477	21.5590275233972	3	2.70878107754611	0.00675308833060534	0.0293759342381332
582	7	CCL22	IFNB	-2.93042357730776	1.09408492782341	16.0087012557093	3	-2.6784242272102	0.00739694663432905	0.0294163341318847
583	7	IL12RB1	IIV	1.2802838255837	0.479728356053945	11.651809987162	3	2.66876829236197	0.00761299495016741	0.0301756004460431
584	7	CST7	IIV	1.00094244744837	0.375904748080123	13.1775571715859	3	2.66275553198125	0.00775036986319185	0.0305186695268636
585	7	CD46	LAIV	-0.199335880353833	0.074859253278549	10.8013243590283	3	-2.66280882621298	0.00774914254398519	0.0305186695268636
586	3	TNFRSF21	IIV	0.539311947160677	0.200274829398126	6.80709934546723	3	2.6928593512297	0.00708421470759176	0.0307066673090632
587	3	TNFSF8	IIV_IFNB	-1.19044140559427	0.442420895439273	9.2792869986974	3	-2.6907440807295	0.00712928618209752	0.0307924488290595
588	7	TLR3	IIV_IFNB	4.05258181872353	1.52440432229199	5.55032316330467	3	2.65846912099431	0.00784965435533786	0.0308041163200559
589	7	IL32	LAIV_IFNB	0.87551191489562	0.329459529346559	8.61459293940143	3	2.65741870217592	0.00787415796024742	0.0308041163200559
590	3	CSF3	LAIV	-0.778986694711909	0.290841156390127	10.6577466792765	3	-2.67839223437482	0.00739765328792644	0.0318386632674714
591	7	MMP8	IFNB	-0.551712198635367	0.208962106634969	15.114683074761	3	-2.64024998369268	0.0082844893753816	0.0323041290254328
592	3	TNFSF4	IIV	0.359367178707101	0.134701142841156	12.07599996115	3	2.66788515024612	0.00763303456857853	0.0327360426215797
593	3	IL19	IIV_IFNB	-3.02925580211435	1.13596109058846	14.1291973796999	3	-2.66668975479178	0.00766023492747623	0.0327374250584774
594	7	IL9	IIV	1.9553960136815	0.743279476995528	15.0694806310932	3	2.63076820254149	0.00851921195237832	0.0330050759832463
595	7	NGF	IIV_IFNB	-0.250602830676327	0.0952411360368149	9.04355464119239	3	-2.63124571067125	0.00850725047716834	0.0330050759832463
596	3	BST2	IIV_IFNB	1.8978257318808	0.713176145887703	6.29428475434691	3	2.66108975016059	0.00778881926474822	0.033170565959662
597	3	IL12p70	IIV	1.06455681859077	0.400240500810431	11.3749312353779	3	2.65979284064255	0.00781887262718808	0.0331825326129445
598	3	CXCL9	LAIV_IFNB	2.23066599719943	0.840304500300246	16.371227846898	3	2.65459246785231	0.00794042736377366	0.0335813907259594
599	3	PDGFA	LAIV	-0.234330727422924	0.0883570204923625	11.0321573311346	3	-2.65208951271935	0.00799953312395431	0.0337142953113368
600	7	IKBKG	IIV_IFNB	0.7235488002748	0.276042266354722	13.1020863433273	3	2.62115222364179	0.0087633122762112	0.0338416014267834
601	3	TNFRSF18	IIV	0.777798563432233	0.29365976847539	14.069336300338	3	2.64863848211273	0.0080816731289585	0.0339430271416257
602	7	TIMP1	IIV_IFNB	-1.69671386743579	0.648183285482166	10.0598404311043	3	-2.61764520227277	0.00885388102212501	0.0339790153228826
603	7	LTA	LAIV	0.784747118416433	0.299798305974066	12.4890107154601	3	2.61758356461266	0.00885548026316591	0.0339790153228826
604	3	TNFSF12	IFNB	-3.41703574076349	1.29145641481656	9.95279936122751	3	-2.64587770950742	0.00814792665531252	0.0341036930108957
605	3	IL12B	LAIV	1.00687640610687	0.381300293644627	10.4547470747745	3	2.64063894754112	0.00827498529137465	0.0345168907016929
606	7	IKBKG	LAIV	0.3428706665714	0.131942141751376	13.1020863433273	3	2.5986440876296	0.00935927567240103	0.0357977391164128
607	7	CXCL6	LAIV_IFNB	-1.05206652044622	0.405224534035534	10.3839723644392	3	-2.59625573498461	0.00942458900106385	0.0359331155246911
608	7	MMP3	IIV	4.07042221678672	1.56900802703624	2.88123056947263	3	2.5942647498595	0.00947934607500063	0.0360275146711258
609	3	S100A12	LAIV_IFNB	0.942881505520533	0.359522974145201	13.9862304472721	3	2.62259041376235	0.00872641103125859	0.0362756608739691
610	7	CD40	LAIV_IFNB	-0.687832039894467	0.266219771615593	12.733716197131	3	-2.58370005999276	0.00977467590411149	0.0370327626524855
611	3	IL20	LAIV_IFNB	-1.31184469809968	0.503226858012368	11.2980405707158	3	-2.60686542701867	0.00913752643916315	0.0378554666765331
612	3	MMP9	IFNB	-3.81951686221077	1.46796413806348	16.4670966989509	3	-2.60191428603251	0.00927050190221322	0.0382761739555787
613	3	TNF	IIV	1.8504083479215	0.711958099759716	16.281469973679	3	2.59904107916745	0.00934845852860901	0.0384676435400195
614	3	BST2	LAIV_IFNB	1.8256846054021	0.703223358286657	6.29428475434691	3	2.59616604580687	0.00942704959625387	0.0386604256169603
615	7	FGF2	LAIV_IFNB	1.1118145258605	0.433850299132948	11.7948299538312	3	2.56266857043194	0.010387115047735	0.0392293244412883
616	7	TNFRSF4	LAIV_IFNB	-0.588545648820097	0.230357178512916	11.1418445910833	3	-2.55492645212746	0.0106210237229051	0.0399869890006554
617	7	LGALS9	IFNB	0.606161903252333	0.237654593924108	13.6872437412817	3	2.55060040390342	0.0107537544069538	0.0403601845085986
618	7	TREM1	LAIV_IFNB	-2.19375456244463	0.86345741651429	13.7593201986953	3	-2.54066329211769	0.0110642414387602	0.0413961182802211
619	7	TREM1	IIV	-0.988012436442501	0.389132793845653	13.7593201986953	3	-2.53901098048907	0.0111166334174626	0.0414629712247596
620	7	FTH1	IIV_IFNB	0.9099814916065	0.358703502656693	14.1441485445792	3	2.53686257554453	0.0111850851668596	0.0415891247225956
621	3	TNFRSF18	IIV_IFNB	0.973334128996966	0.37981076401	14.069336300338	3	2.56268179111253	0.0103867195701144	0.0423111185163856
622	3	VSNL1	LAIV	0.250772509569967	0.0978340201408077	10.6120621840953	3	2.56324445432215	0.0103699007251969	0.0423111185163856
623	3	MMP9	IIV_IFNB	-3.799040218733	1.48873559767317	16.4670966989509	3	-2.55185690774826	0.0107150515430676	0.0435031092648546
624	3	GZMB	IIV_IFNB	3.53333821491767	1.38729980394162	13.4293304764136	3	2.54691754794362	0.0108679108027322	0.0438659794969354
625	3	IL2RB	LAIV_IFNB	-0.594472729705527	0.233433852147056	10.3441750095739	3	-2.54664318922787	0.0108764579705045	0.0438659794969354
626	7	IL17A	IFNB	-2.91767392426071	1.16329785407971	11.2949111058045	3	-2.50810565327561	0.012138036808384	0.0449931549594727
627	3	NGF	IIV_IFNB	-0.54799125642071	0.216197040923981	8.9619109397649	3	-2.53468435126915	0.0112548689370018	0.0452423444398291
628	3	IL17RA	IFNB	-1.49109041029486	0.588578779310495	6.94859828387964	3	-2.53337439729246	0.0112970218538384	0.0452624099275499
629	3	CXADR	IFNB	-0.160105221969127	0.0634426593004032	9.98170514975839	3	-2.52362091587339	0.0116153107325851	0.0461611609236518
630	3	KITLG	IFNB	0.164220417308043	0.0651477029255631	8.30327181836061	3	2.52073994835519	0.0117108363919609	0.0461611609236518
631	3	TLR3	LAIV	3.17746279499311	1.25875107593836	5.24774527613073	3	2.52429797736174	0.011592961651636	0.0461611609236518
632	3	IL15	LAIV_IFNB	1.03572016089539	0.410806675322216	10.4252384112028	3	2.52118629786875	0.0116959910897529	0.0461611609236518
633	3	TNFSF18	LAIV_IFNB	2.09083056548932	0.829071035383345	10.0339794398664	3	2.52189556293276	0.0116724357216211	0.0461611609236518
634	3	TNFSF11	LAIV_IFNB	-1.26197232695014	0.501085748142755	11.8808809877913	3	-2.51847579307048	0.0117863984972194	0.0463091399019782
635	3	MPO	IIV	0.313517271830833	0.124911590028016	13.786065446086	3	2.5099133856235	0.0120760777711863	0.0472947354511412
636	3	IL13	IIV_IFNB	-0.949053815179935	0.378803888497294	18.1765014367036	3	-2.50539617991993	0.0122314301212501	0.0477496214348803
637	7	CST7	IFNB	1.01860246191153	0.4099619690625	13.1775571715859	3	2.48462671852433	0.0129687342587136	0.047904034741181
638	7	GZMB	IFNB	2.30546052745824	0.928242083599682	13.1568796186959	3	2.48368455620733	0.0130030935267485	0.047904034741181
639	3	LIF	IFNB	-2.02193545828467	0.808414129261373	18.0050535171207	3	-2.50111345794025	0.0123803508869657	0.0480231445233257
640	3	CD27	LAIV	0.851735245068326	0.340474443546581	10.1873039391222	3	2.50161285586123	0.0123629032696565	0.0480231445233257
641	3	CSF1	IFNB	-3.10702419147532	1.24564120699597	14.1200826134495	3	-2.49431712280001	0.0126199738473119	0.0487972322096061
642	3	IL12RB1	LAIV_IFNB	0.983728357068187	0.394576099212606	11.4120717945263	3	2.49312707746683	0.012662351903242	0.0488061538549013
643	3	MPO	LAIV	0.583697366715766	0.235001772146629	13.786065446086	3	2.48379985131163	0.012998884565223	0.0499452410108569
644	7	GZMA	LAIV_IFNB	1.26513278085943	0.512893164176514	15.7489958723143	3	2.46665947067299	0.0136379985806087	0.0500894076309205
645	3	IL17A	IFNB	-3.36039675156344	1.35689046387578	12.4079277995684	3	-2.4765423894018	0.0132661870734528	0.050602873199755
646	3	IL36B	IFNB	1.04693303808782	0.422815358056185	6.70448323647274	3	2.47609983445468	0.0132826430741637	0.050602873199755
647	3	TNFSF18	IFNB	2.37603594309036	0.959713444839346	10.0339794398664	3	2.47577644750835	0.0132946793299849	0.050602873199755
648	3	CD3E	IFNB	-0.485157677985506	0.196068300985623	11.6421497216416	3	-2.47443199918931	0.0133448222641958	0.0506354938248926
649	7	IL6	LAIV	1.09755417621177	0.446018818361212	18.684905038341	3	2.46077997391335	0.0138635357478715	0.0507625196133953
650	3	TNFRSF13B	LAIV	0.569822683647281	0.231477696529463	10.7304166581343	3	2.46167424417389	0.0138290206306263	0.0523097736897604
651	7	CXCL6	IIV_IFNB	-1.66669328111112	0.681724532468301	10.3839723644392	3	-2.44481928070942	0.0144924740656218	0.0525844753861384
652	7	IL1R1	LAIV_IFNB	-3.46989843660723	1.41877892662707	5.07698226669846	3	-2.44569352665561	0.0144573835422334	0.0525844753861384
653	7	MICA	LAIV_IFNB	-0.840846947593773	0.343857480412317	10.6188314282961	3	-2.44533562738121	0.0144717398511471	0.0525844753861384
654	3	PGF	IFNB	0.681422515855067	0.27778639045744	17.0208743195183	3	2.45304499883147	0.0141652617299269	0.0532315109498696
655	3	IFNL1	IIV	0.973955788926611	0.397197825399505	12.3511415760638	3	2.4520672739006	0.0142038103930276	0.0532315109498696
656	3	S100A12	IIV	0.660788188364233	0.269324176578386	13.9862304472721	3	2.45350490534931	0.0141471609877251	0.0532315109498696
657	7	FLT1	LAIV	-1.9576600426867	0.802739675048038	19.1090324906343	3	-2.43872341624269	0.0147392445114308	0.0533187730669531
658	7	TNFSF9	LAIV	0.779166560056533	0.319990633306984	10.9004938442546	3	2.43496677388377	0.0148931571855201	0.0537137590985274
659	3	IL27	IFNB	1.56965599545457	0.641368451167017	7.29932434620424	3	2.44735454729409	0.0143909197831048	0.0537673015209254
660	3	MICA	IFNB	0.0695316467765631	0.0284359973472878	9.49579769630226	3	2.44519810321318	0.0144772596603727	0.0539244717624893
661	7	SLAMF1	IIV	1.07211967982697	0.440994212609437	9.15475423783528	3	2.43114228978892	0.0150513023428001	0.054121599142823
662	7	IL3RA	LAIV_IFNB	0.991322733763407	0.407978926941133	10.7747829122791	3	2.42983808304992	0.0151055694343334	0.0541545937033864
663	3	AREG	LAIV	0.397743609397566	0.162889959759534	11.7396373853126	3	2.44179328170216	0.014614512290928	0.0542697438120436
664	7	NTF3	IIV_IFNB	0.102249030130477	0.0421130884311535	9.24094617858328	3	2.42796322805044	0.0151838826811904	0.0542733425598501
665	7	HGF	IFNB	-1.13237828666326	0.467500081378054	12.1463823620316	3	-2.42219912203083	0.0154268948214646	0.0549783402984539
666	3	IL36B	LAIV_IFNB	1.02012987430685	0.420531858009667	6.70448323647274	3	2.42580878208614	0.0152743158063101	0.0565474670276162
667	3	CCL22	IFNB	-2.48372611585433	1.02466243691018	15.1622547832526	3	-2.42394570776293	0.015352900566572	0.0566661602729839
668	3	IL15	LAIV	0.875611601395686	0.361488885207452	10.4252384112028	3	2.42223658105889	0.0154253045786183	0.0566772983533085
669	3	TNFRSF11B	LAIV	-3.8164049506815	1.57593336263707	6.90776411764851	3	-2.42167914022415	0.0154489844444158	0.0566772983533085
670	7	SPP1	LAIV	-7.57945688233981	3.15001771837572	15.165710703191	3	-2.40616325366199	0.0161210588189347	0.0572822237915401
671	3	CTSS	LAIV_IFNB	0.750935457986799	0.311340252124325	14.8925285053982	3	2.41194465817717	0.0158676898545061	0.058038577305671
672	7	TNFRSF13B	LAIV	0.519851808410654	0.216595562072084	10.6014517725753	3	2.40010369297245	0.0163904281162257	0.058067563916186
673	3	IL12RB1	IIV	0.540034640757447	0.224388426046763	11.4120717945263	3	2.40669561381434	0.0160975804944643	0.0587031528211304
674	3	IL13	IIV	2.26764351846957	0.944225992694755	18.1765014367036	3	2.40158980584496	0.0163240016404647	0.0593003625462805
675	3	SCG2	IIV	-0.981997821201407	0.409027303215685	6.84715048859361	3	-2.40081239927299	0.0163587207024222	0.0593003625462805
676	7	WNT16	IFNB	-0.535430121384869	0.224186970206986	10.0047775907364	3	-2.38831953922443	0.0169256184256268	0.0596119288245684
677	7	CSF1	IIV_IFNB	-2.27909802511427	0.954155157176505	15.2186215739664	3	-2.38860316162675	0.01691255941146	0.0596119288245684
678	3	CXCL16	LAIV_IFNB	-1.06659620223416	0.445492306533237	10.2600910547515	3	-2.39419668217006	0.0166568140758116	0.060201779063319
679	3	CHI3L1	IFNB	-2.77544499386472	1.163850208861	10.9736411903924	3	-2.38470979575707	0.0170925989282257	0.0615567873886084
680	3	VSNL1	IFNB	0.246086866106967	0.10323660250774	10.6120621840953	3	2.38371721007107	0.0171387668474707	0.0615567873886084
681	3	IL19	LAIV_IFNB	-3.37045451920806	1.41451631924393	14.1291973796999	3	-2.38276114128509	0.0171833396651288	0.0615567873886084
682	3	CSF2	IIV	1.96589408119443	0.825922420579479	20.3078163893626	3	2.38024060397238	0.0173013372383005	0.0617977382881231
683	7	FLT3LG	IIV	2.50550735861543	1.05551100928086	4.0758461059745	3	2.37373872615736	0.017609005833171	0.0618374737006968
684	7	IL19	IIV_IFNB	-2.37225709788259	1.00222960610623	13.8064165579642	3	-2.36697966556691	0.0179339181247253	0.0627948561743298
685	7	CD274	LAIV	2.40882426502819	1.01844249074968	11.5099935377655	3	2.36520401191729	0.0180201412006688	0.062913341808149
686	3	IL17A|IL17F	IIV_IFNB	-3.76166193760969	1.59117045178108	12.9262468944601	3	-2.36408483666792	0.0180746730307214	0.06418353280297
687	3	IL10RB	LAIV_IFNB	4.12350653627471	1.74376915187074	3.37577300603875	3	2.3647089592398	0.0180442448506613	0.06418353280297
688	7	KLRK1	IIV_IFNB	-1.02337960055991	0.434377175527919	9.14373900237488	3	-2.35597001457581	0.0184744089059449	0.064312362597217
689	7	BST2	IIV_IFNB	1.31298081639491	0.557657207971357	7.8136107950069	3	2.35445861297349	0.0185497092392366	0.0643878635731882
690	3	IL12p70	LAIV_IFNB	2.74864385523231	1.16707863267879	11.3749312353779	3	2.35514881197281	0.0185152892170196	0.0655570414718891
691	7	CXCL13	LAIV_IFNB	2.68462757179535	1.14515216146128	10.2814057854895	3	2.34434135667142	0.0190607174043342	0.065970955627105
692	3	THBS2	LAIV_IFNB	-4.35430461005893	1.85585913383889	5.82456204727214	3	-2.34624736902953	0.0189635169804545	0.0669494599483872
693	7	CSF2	IIV_IFNB	1.43105371904093	0.613017200074977	20.7397798070154	3	2.33444301214698	0.0195725367963538	0.0672728983158222
694	7	CD274	LAIV_IFNB	2.79294259732002	1.19623798259983	11.5099935377655	3	2.33477170759117	0.0195553499468866	0.0672728983158222
695	7	IL23	LAIV_IFNB	-1.44932208341063	0.621007370570581	15.7842777391893	3	-2.33382428630275	0.0196049245716384	0.0672728983158222
696	7	GDF2	IIV_IFNB	1.61805935542901	0.697018393976035	9.09528067374395	3	2.32140122759034	0.0202651993509847	0.0693404684345659
697	3	CCL20	LAIV	0.615173139066124	0.263793444176391	10.6418545969716	3	2.3320258810328	0.0196993296731459	0.0693461952077795
698	7	TNFRSF21	IIV	-0.6339655254314	0.273495925791878	8.13534844738684	3	-2.31800720100609	0.0204489297035765	0.0696133680234878
699	7	MICA	IIV_IFNB	-1.39909068608396	0.603632034846055	10.6188314282961	3	-2.31778733618863	0.0204608816921658	0.0696133680234878
700	3	CSF2RB	IIV	0.8535884279769	0.366478697174935	6.63156639750305	3	2.32916247126213	0.0198504602144939	0.0696768315309901
701	3	IL23	IIV_IFNB	-1.40425260233107	0.605576602522051	15.5387746706695	3	-2.31886865589384	0.0204021591289245	0.0714075569512359
702	3	IL36B	IIV	0.842125679982664	0.36521597025708	6.70448323647274	3	2.30582928613412	0.0211201731260847	0.0737087990474817
703	7	TLR3	LAIV_IFNB	2.83062734198838	1.23361915080954	5.55032316330467	3	2.2945714973141	0.0217576932815402	0.0738163548901972
704	7	MICA	IFNB	-0.992210143370277	0.435743413459712	10.6188314282961	3	-2.27705138556733	0.022783157260496	0.0770776672390301
705	7	FTH1	IIV	0.448172696727133	0.197418280973586	14.1441485445792	3	2.27016816536407	0.0231973817394912	0.0782585827784519
706	7	TNFRSF11A	IIV_IFNB	-1.59819273581116	0.704827381878516	11.4335432392408	3	-2.26749524337667	0.0233599891483429	0.0785864060704756
707	3	SCG2	LAIV_IFNB	-1.33819984750966	0.587429278757526	6.84715048859361	3	-2.27806119970747	0.0227229315668847	0.0790758018527586
708	7	CD80	LAIV	0.96443747620531	0.426297584701252	10.9349202073591	3	2.26235735508843	0.0236753334473215	0.079203552841875
709	7	TIMP2	LAIV_IFNB	-1.6189329859543	0.71556158534525	10.7036337493132	3	-2.262464921413	0.0236686937644624	0.079203552841875
710	7	CXCL14	IFNB	-0.1357344363592	0.0600597406904723	11.4647409281309	3	-2.25999038288776	0.0238218477187309	0.07940419978066
711	7	IL13RA2	LAIV_IFNB	0.420272092428474	0.186022441778835	6.88256420832896	3	2.25925478888263	0.0238675404836122	0.07940419978066
712	7	LIF	IIV	1.4368487355965	0.637180908056569	18.2451396295448	3	2.25500908365091	0.0241327586220224	0.0800647599586987
713	3	AREG	IIV_IFNB	0.126223482936467	0.0556522274470899	11.7396373853126	3	2.26807602726181	0.0233245732233029	0.0809382626381279
714	7	CTSS	IIV_IFNB	-0.269040468996967	0.119632521018259	16.146535042967	3	-2.24889074230831	0.024519448146443	0.080939500441666
715	7	IL34	LAIV_IFNB	1.36551559388407	0.607245046921892	12.6111061996129	3	2.24870602206774	0.0245312057958088	0.080939500441666
716	7	TNFRSF4	IFNB	-2.32776321415569	1.03771806615766	11.1418445910833	3	-2.24315571836834	0.0248867746906009	0.0818877161737306
717	7	FGF23	LAIV	-0.784525392295983	0.350088558163152	11.0609974831907	3	-2.2409341122493	0.0250303432180835	0.08213508799158
718	7	SIRPA	LAIV_IFNB	-0.85052079795665	0.379873042381277	9.83508074413815	3	-2.23896066071197	0.0251584759237985	0.0823305983228393
719	3	ICOSLG	LAIV	-3.58403136279481	1.58594265517553	5.08529076053831	3	-2.25987449867671	0.0238290410389152	0.0824538976857919
720	7	LIF	IFNB	-1.82183464780493	0.815888693070708	18.2451396295448	3	-2.23294508586485	0.0255525658982341	0.0831670234248759
721	7	TNFSF11	LAIV_IFNB	-1.39074718710993	0.622711524605739	12.3972841598109	3	-2.23337313050448	0.0255243485671989	0.0831670234248759
722	7	IL19	LAIV_IFNB	-1.99664555537638	0.89582844571131	13.8064165579642	3	-2.22882580357336	0.0258254973718855	0.0838281684963094
723	7	TREM1	LAIV	-2.11870699805199	0.952272728168745	13.7593201986953	3	-2.22489517485851	0.0260882760229981	0.0844528827590857
724	7	TNFRSF1A	IIV	-0.284655318668186	0.128312499913642	11.0478858999745	3	-2.21845353227291	0.0265239245693752	0.0852593705991146
725	7	CXCL16	LAIV	-1.11515388604222	0.502759712477127	11.942971948836	3	-2.21806532696861	0.0265503785212896	0.0852593705991146
726	7	FURIN	LAIV_IFNB	-2.24577999213933	1.01198353747001	9.69195394080538	3	-2.21918629007923	0.0264740533999379	0.0852593705991146
727	7	CSF1	LAIV_IFNB	-2.37082129870213	1.06974822894971	15.2186215739664	3	-2.21624232183102	0.0266749108364734	0.0854308477722789
728	3	AGRP	IIV_IFNB	-2.55987293972734	1.14026405259033	7.19317814149004	3	-2.24498258443919	0.0247692506070906	0.0854644397717744
729	7	IFNW1	IIV	1.30638548014988	0.590256831382401	9.79359169495281	3	2.21324923438884	0.0268804674314132	0.0858602164498064
730	7	IL1R1	IIV_IFNB	-3.36019848279819	1.52393840949634	5.07698226669846	3	-2.20494375747687	0.0274580414358649	0.0874708050788239
731	7	CXCL12	LAIV_IFNB	0.24614673440174	0.111711241469482	9.1153549199467	3	2.20341955888999	0.0275651908938909	0.0874708050788239
732	7	IL17C	LAIV_IFNB	5.78390001629336	2.62560805954074	2.93975596901037	3	2.20288020341659	0.0276031932763316	0.0874708050788239
733	3	IL12B	IIV_IFNB	-1.86966128952657	0.837275952326416	10.4547470747745	3	-2.23302876946557	0.025547047231111	0.0878624134882688
734	3	IL18	LAIV	0.699177952260553	0.313238052512083	10.7742109139144	3	2.23209775010839	0.0256085031102918	0.0878624134882688
735	7	VSTM1	IIV_IFNB	0.46775025564723	0.214030818545383	8.69405083688987	3	2.18543412965572	0.0288570307245121	0.0910476943032245
736	7	CD27	LAIV	1.61848187930481	0.740699589819936	11.2958589399266	3	2.1850719259859	0.0288835732968597	0.0910476943032245
737	3	IL27	LAIV_IFNB	1.63774227526144	0.739180641124963	7.29932434620424	3	2.21561846204326	0.026717643372753	0.0911543126835103
738	3	TNFSF12	LAIV_IFNB	-3.18006108452792	1.43527947992148	9.95279936122751	3	-2.21563892539027	0.0267162407572243	0.0911543126835103
739	7	LGALS9	IIV_IFNB	1.05661619907007	0.483932193316418	13.6872437412817	3	2.18339720659832	0.0290065714903451	0.0911960532981793
740	7	TNFSF12	IFNB	-0.92196790641703	0.423055366955293	9.58303590886155	3	-2.1793079072661	0.0293088022103233	0.0916663319130163
741	7	AGRP	LAIV_IFNB	-2.18714667770931	1.00337246678202	8.07735813200805	3	-2.17979539016439	0.0292726318069095	0.0916663319130163
742	7	CXCL13	IFNB	1.40043659207143	0.644154170670218	10.2814057854895	3	2.17407051888576	0.0296998396100122	0.092648071095129
743	7	IL17RB	IFNB	1.05756312185829	0.488078414686969	6.1914222085693	3	2.16678937243426	0.0302509181711264	0.0941226754495408
744	3	TNFRSF8	LAIV_IFNB	0.595368115320583	0.27042986039684	7.93364439202917	3	2.20156204069667	0.0276962597639201	0.0942291742805997
745	7	IL17A|IL17F	IIV_IFNB	-3.69599842770529	1.70965477532872	11.9372150293597	3	-2.16183903384509	0.0306305855988732	0.0946190961793341
746	7	CCL3	LAIV	1.7610265289086	0.814675823135867	16.4263902622038	3	2.16162856303998	0.0306468179964704	0.0946190961793341
747	7	IL12RB1	LAIV	1.6672523274051	0.771225061633146	11.651809987162	3	2.16182332544345	0.030631796842143	0.0946190961793341
748	3	CD27	IIV	0.627743486275663	0.285643719072023	10.1873039391222	3	2.19764498346061	0.0279744149668346	0.0949104106674221
749	3	MMP9	LAIV_IFNB	-3.83065074754633	1.75468442501047	16.4670966989509	3	-2.18309953228398	0.0290284810252067	0.0982130274686161
750	7	MMP12	LAIV	-1.60927113754794	0.753704048314958	20.950755212987	3	-2.13514991878544	0.0327487661974339	0.100849405649021
751	7	CTLA4	LAIV	1.4719382645282	0.690085345453281	13.2694668543528	3	2.13298003533369	0.032926363992924	0.101136990167523
752	3	CLEC4A	IIV	0.0948546263867337	0.0437648463507916	11.8452438166662	3	2.16737025937298	0.0302066331110763	0.101354487959479
753	3	IL18BP	IIV_IFNB	-1.41556791448061	0.652709985973767	9.58241007203521	3	-2.16875479906861	0.0301013045738441	0.101354487959479
754	3	THBS2	LAIV	-2.00239735127687	0.923624194228928	5.82456204727214	3	-2.1679784524793	0.0301603260207431	0.101354487959479
755	7	IL22	IFNB	-2.62095646322255	1.23103002822306	15.3224778789619	3	-2.12907597957281	0.0332479747362065	0.101753429317923
756	7	CD40	IIV	0.284796043695833	0.13380193497001	12.733716197131	3	2.12848972445478	0.0332965010174386	0.101753429317923
757	7	TNFRSF4	IIV	1.09600051517742	0.515295884464491	11.1418445910833	3	2.12693434630555	0.0334255386036594	0.101888507266485
758	3	MMP9	LAIV	-1.8831814478865	0.871525305107167	16.4670966989509	3	-2.16078803088217	0.0307117170679351	0.10276613018886
759	3	CCL20	LAIV_IFNB	0.673205896033194	0.312049664108595	10.6418545969716	3	2.15736779578431	0.0309770184004825	0.103369886059692
760	3	CD40	LAIV	-0.224994504045956	0.104444907099753	11.8695972102684	3	-2.15419315592928	0.0312250273723432	0.103912796009601
761	3	PGF	IIV_IFNB	0.762406686765699	0.354483995554038	17.0208743195183	3	2.1507506582183	0.0314958855493016	0.104528579288963
762	7	CLEC4A	IFNB	-0.374752657890366	0.177229681081993	11.7319827329434	3	-2.11450280563893	0.0344723453895985	0.104813384336475
763	7	C1QA	IFNB	-3.51560327294539	1.67100664169635	10.3806005153604	3	-2.10388348269907	0.0353886121372523	0.107327583779899
764	7	TNFRSF11A	IFNB	-1.7494750026372	0.833061821372651	11.4335432392408	3	-2.10005423097479	0.0357240708507026	0.108072063203259
765	7	IL2	IIV_IFNB	0.702490694409832	0.335763049578565	11.9185921129372	3	2.09222156902485	0.0364186999090923	0.109896629625175
766	7	OSM	IIV	0.718733447407401	0.343984746889882	19.4730882961076	3	2.08943406330016	0.0366686676142056	0.110229716394168
767	7	TNFSF18	LAIV_IFNB	1.95655311404315	0.936622461229449	10.0965338075731	3	2.08894532752812	0.0367126449272834	0.110229716394168
768	7	IL27	IIV_IFNB	1.58473954318505	0.759587335883415	6.77942927977397	3	2.08631643567618	0.0369499688458003	0.110665617415976
769	7	IL32	IIV_IFNB	0.814334273959424	0.390615334259839	8.61459293940143	3	2.08474732693859	0.0370922422276568	0.110815380386606
770	3	TNFSF12	IIV	-0.94463662284227	0.444578148978741	9.95279936122751	3	-2.12479318880659	0.0336038734227732	0.110920102517446
771	3	TNFSF8	IIV	0.638004877945924	0.300204850067101	9.2792869986974	3	2.1252317469332	0.0335672802369977	0.110920102517446
772	7	CSF1	LAIV	-0.9907000385221	0.475735029940371	15.2186215739664	3	-2.0824618246974	0.0373003063762392	0.110922149229672
773	7	CD4	LAIV_IFNB	-0.7748006049545	0.372084188260175	13.4330556000362	3	-2.08232606867113	0.0373126963270503	0.110922149229672
774	3	THBS2	IIV	-1.26339113395848	0.596010810797691	5.82456204727214	3	-2.11974533191365	0.0340275278172164	0.112014942922621
775	3	IL17RB	IIV_IFNB	0.182572926781321	0.0862556620119343	6.5491226702687	3	2.11664860628001	0.034289681635888	0.112573671785746
776	3	IL3RA	IIV	0.46160166730431	0.218490552654075	10.289505430938	3	2.1126847897865	0.0346277560054069	0.113377975308026
777	7	CSF3	LAIV_IFNB	-1.39048562361156	0.672554680537275	9.93323389839523	3	-2.06746851051689	0.0386900284289544	0.114732652205369
778	7	IL12p70	LAIV_IFNB	1.84169991998187	0.891764644975434	11.9058250872156	3	2.06523092203616	0.0389011560412643	0.115074601984134
779	7	IL1R1	LAIV	-3.28762393906001	1.59384555093559	5.07698226669846	3	-2.06269919762939	0.0391412162033131	0.115500247322307
780	7	IL2	LAIV_IFNB	0.779091910820066	0.37809804989233	11.9185921129372	3	2.06055522117061	0.0393454924925821	0.115818471773508
781	7	HLA-DRA	IIV_IFNB	1.22423169638617	0.595196825259177	14.6648791571783	3	2.05685185879995	0.0397004779415786	0.116577687060724
782	3	GZMA	IIV_IFNB	1.03246348672633	0.49212062218882	14.8402859355849	3	2.09798866410884	0.0359061467653019	0.11724848997356
783	7	CXCL5	IIV	-1.89812417341237	0.92502324696987	14.82793370671	3	-2.05197456348272	0.0401721345165627	0.117674959888761
784	7	CXCL12	IIV_IFNB	0.444495895173014	0.216748757174524	9.1153549199467	3	2.05074253235561	0.0402920266335703	0.11773898780272
785	7	IL18BP	IIV	0.469676255403191	0.229507191622806	10.0279099271751	3	2.04645550356044	0.0407115760471567	0.118676220467561
786	3	TREM1	LAIV_IFNB	-0.725141531106701	0.347487826808981	12.9196578411967	3	-2.08681132161018	0.0369051933253565	0.120188570776161
787	3	IL17RA	LAIV_IFNB	-1.58819634012721	0.761476403418697	6.94859828387964	3	-2.08568030866998	0.0370075913009567	0.120200656545507
788	7	TNFRSF1B	IFNB	-0.843009739416596	0.413343514236631	11.2921999263983	3	-2.0394894570282	0.0414012023891214	0.120394295567397
789	7	IL24	LAIV	-0.6627644831037	0.325602463097225	11.1458609759378	3	-2.03550205609409	0.0418003818764773	0.121261494284177
790	7	IL15RA	IFNB	4.00714586434828	1.97150822338664	6.5616045438462	3	2.03252810047368	0.0421002219782618	0.121754183607348
791	7	EGF	IIV	0.957032795931446	0.471024928762829	7.03708982029989	3	2.03180922598968	0.0421729728398476	0.121754183607348
792	3	LIF	IIV	1.32924734798343	0.639804569330613	18.0050535171207	3	2.07758339296348	0.0377477470697982	0.122074746059908
793	3	MICB	LAIV_IFNB	0.954800587460726	0.459662158658856	7.74113401331533	3	2.07717900957199	0.0377850404471145	0.122074746059908
794	7	IL15RA	IIV_IFNB	5.31549126426416	2.6204035503613	6.5616045438462	3	2.02850101601002	0.042509139716572	0.122430399999048
795	7	TNFSF9	IFNB	-0.455592599192023	0.225026753231444	10.9004938442546	3	-2.02461526307246	0.0429068857544737	0.122920253659653
796	7	PGF	IIV_IFNB	1.09338834598087	0.540253433028912	16.7294139917186	3	2.02384340225443	0.0429862668918019	0.122920253659653
797	7	IL4	LAIV	1.56839368862398	0.774209503725285	9.89821660500066	3	2.02580009813532	0.0427852738807649	0.122920253659653
798	7	ANXA1	LAIV	0.25434105798581	0.12584461451936	9.90793353977319	3	2.02107224816269	0.043272286669387	0.123444219215995
799	7	FURIN	IIV	-0.170642097925864	0.0845769025190693	9.69195394080538	3	-2.01759691882059	0.0436332580381822	0.124179011620514
800	3	IL17A	IIV_IFNB	-2.38078996350045	1.1529833190008	12.4079277995684	3	-2.06489541025077	0.0389328974724889	0.125450447411353
801	7	CD200R1	IFNB	1.15665341075777	0.578368640328353	5.35812466616726	3	1.9998549888547	0.0455159247509719	0.126819511194742
802	7	CD93	IFNB	-4.25593818083427	2.12801547407057	4.25593818083427	3	-1.99995640665775	0.0455049713949327	0.126819511194742
803	7	GDF2	IFNB	1.27832468609095	0.639918848046554	9.09528067374395	3	1.99763562206867	0.0457561783592613	0.126819511194742
804	7	IL32	IFNB	0.738734278778963	0.369228932808134	8.61459293940143	3	2.00074862270568	0.0454194866637997	0.126819511194742
805	7	IRAK4	IFNB	0.647089128899054	0.322646520962006	8.83368926655018	3	2.00556673281238	0.0449024942212666	0.126819511194742
806	7	TAFA5	IFNB	4.62074775354236	2.31037775769779	0	3	1.99999664043978	0.045500626669384	0.126819511194742
807	7	CCL28	IIV	2.57094061987964	1.28741931443216	0	3	1.99697223046059	0.0458281997156687	0.126819511194742
808	7	CD93	IIV_IFNB	-4.25593818083427	2.12801547407057	4.25593818083427	3	-1.99995640665775	0.0455049713949327	0.126819511194742
809	7	CX3CL1	IIV_IFNB	3.95707592713828	1.97902435809186	0	3	1.99950845019089	0.0455533684920633	0.126819511194742
810	7	CXCL11	IIV_IFNB	6.00593148371114	3.0030128851785	2.29101403301339	3	1.99996860265025	0.045503654349326	0.126819511194742
811	7	ICAM1	IIV_IFNB	-0.174651432234283	0.0874259130045145	5.32896863080065	3	-1.99770784464401	0.0457483432474562	0.126819511194742
812	7	SELE	IIV_IFNB	2.64605368289732	1.32368553578214	0	3	1.99900475707307	0.0456078391616932	0.126819511194742
813	7	CCL26	LAIV_IFNB	-3.88552581980328	1.94685676849787	3.88552581980328	3	-1.99579439159318	0.0459563075324067	0.126881667463036
814	3	NTF3	IIV	0.440887604769207	0.214237222612714	8.98224579914398	3	2.057941189642	0.0395957791622985	0.127249759946384
815	3	IL6	LAIV	1.18249624999617	0.575018896685276	18.9039613272626	3	2.05644763469987	0.0397393888255957	0.127375198919936
816	3	PGF	IIV	0.3430840591259	0.166932364761408	17.0208743195183	3	2.05522793387766	0.039856994258158	0.127416847785922
817	7	VSNL1	IIV_IFNB	-0.2204720615118	0.110739909981372	11.0578387512837	3	-1.99089977180663	0.0464919073105191	0.128066010733792
818	7	CSF1R	IIV_IFNB	-2.88155342887814	1.44878909402469	2.88155342887814	3	-1.98893920499724	0.0467079137533403	0.128249812508795
819	7	CXCL11	LAIV	5.18463600321861	2.60749735678068	2.29101403301339	3	1.98835714626371	0.0467722047284366	0.128249812508795
820	7	FGF2	IIV_IFNB	1.5448321854723	0.777996904602706	11.7948299538312	3	1.98565338285142	0.04707182458386	0.128777360649695
821	7	TNFSF4	IIV_IFNB	0.712257737212733	0.35905765436373	11.7431084559149	3	1.98368626474457	0.047290825700189	0.129082458331652
822	7	CX3CL1	LAIV_IFNB	4.05001244997146	2.04281668299238	0	3	1.9825628426134	0.047416281321872	0.129131414665688
823	7	CD200R1	IIV	1.19600347336535	0.603818943832661	5.35812466616726	3	1.98073194884194	0.0476213418884015	0.129396451601743
824	7	TAFA5	IIV_IFNB	5.18295801713517	2.61866831551238	0	3	1.9792342491153	0.047789638518641	0.129560622710808
825	7	IL17B	LAIV_IFNB	3.82130256417791	1.9328183836593	0	3	1.97706240611352	0.048034576541963	0.129931365826346
826	3	IL22	IFNB	-3.10315690851973	1.51703018482256	15.8265083473609	3	-2.04554724063233	0.0408009368245821	0.130093039404034
827	7	CX3CL1	IIV	4.0049152914762	2.03634177343743	0	3	1.96672058871323	0.0492154319498228	0.132232066603439
828	7	IL4	IIV	2.09840787164258	1.06603289630331	9.89821660500066	3	1.96842693965564	0.0490189347551914	0.132232066603439
829	7	CXCL14	LAIV_IFNB	-0.148988777689266	0.0757383986253541	11.4647409281309	3	-1.96714982615689	0.0491659404040859	0.132232066603439
830	3	MIF	IFNB	-0.584882261096807	0.287282323740313	13.8472967205518	3	-2.03591454386003	0.0417589371322623	0.132799961950641
831	3	CTSS	LAIV	0.854203880853266	0.420089437219806	14.8925285053982	3	2.03338576305673	0.0420135645653578	0.133261775105744
832	7	TNFRSF11B	IIV_IFNB	-3.33180040960815	1.70074994435777	7.10893069429734	3	-1.95901838519025	0.0501106337128466	0.134336765823948
833	3	LAG3	IIV	3.8843617090878	1.91526339548356	5.54216921983854	3	2.02810836266574	0.0425491896038093	0.134610163473869
834	3	TNFSF18	IIV	-0.635690146853703	0.313687927458077	10.0339794398664	3	-2.02650497902461	0.0427130630175929	0.13477852527313
835	7	CXCL11	LAIV_IFNB	6.15419494733631	3.14528527642709	2.29101403301339	3	1.95664126032066	0.0503896604209962	0.134783924645025
836	7	CD200R1	LAIV_IFNB	1.25815330292685	0.643464791443286	5.35812466616726	3	1.95527916936189	0.0505501284862669	0.134912676248903
837	7	IL13RA2	IIV_IFNB	0.994018112235133	0.508679227588657	6.88256420832896	3	1.95411579306507	0.0506875247713402	0.134944822389572
838	7	CD3E	LAIV	0.762322535745207	0.390320843672187	12.1334307019999	3	1.95306642753992	0.0508117244599339	0.134944822389572
839	7	S100A12	LAIV_IFNB	1.3308021973738	0.681648820243174	13.2987722017737	3	1.95232817523112	0.0508992544067244	0.134944822389572
840	7	TLR3	IFNB	3.55198102497881	1.82186717198285	5.55032316330467	3	1.94963775603518	0.0512193099402545	0.135395926407065
841	7	IL16	LAIV	0.499222977159134	0.256142535153059	14.6815171844771	3	1.94900459176303	0.0512948763657072	0.135395926407065
842	7	PDGFB	IIV_IFNB	-4.30841851751584	2.2123624009983	4.30841851751584	3	-1.94742891832356	0.0514833339029168	0.135595359687287
843	7	SCG2	IIV_IFNB	-0.34385083015303	0.176658605509866	6.20091580446408	3	-1.9464142670017	0.0516049971830813	0.135618384282015
844	7	ICOSLG	IIV	-3.62189238848072	1.86315895333928	3.62189238848072	3	-1.94395243733194	0.0519011869443278	0.136098964017768
845	3	IFNL2; IFNL3	IFNB	2.62406800004386	1.3020877403407	3.57465267330999	3	2.01527740316275	0.0438755912281483	0.138089070066885
846	7	IL15RA	LAIV_IFNB	4.83093398803292	2.49733704683661	6.5616045438462	3	1.93443411819494	0.0530597749828917	0.138532151640115
847	7	IL18BP	LAIV_IFNB	-1.66836392314269	0.862140608683342	10.0279099271751	3	-1.9351413288496	0.0529729551127478	0.138532151640115
848	3	IFNB1	LAIV	3.27451121035833	1.62707403155425	12.4312493002171	3	2.01251519405689	0.0441656566549719	0.138643736612773
849	7	CXCL11	IFNB	4.96317467117256	2.57277600665542	2.29101403301339	3	1.92911262322624	0.0537168822312935	0.139943547852025
850	3	CCL25	IFNB	4.74263193504451	2.37152239647108	0	3	1.999825910184	0.0455190657241326	0.140919458892201
851	3	CD200	IFNB	-4.81339415935416	2.40892623604631	4.81339415935416	3	-1.99814925311047	0.0457004813320355	0.140919458892201
852	3	ICOSLG	IIV_IFNB	-3.2031877227928	1.59848341354319	5.08529076053831	3	-2.00389174867485	0.0450816576340585	0.140919458892201
853	3	TNFSF12	IIV_IFNB	-3.02531540878558	1.51100496287498	9.95279936122751	3	-2.00218760567757	0.0452645582019142	0.140919458892201
854	3	IL17B	LAIV	3.57804366966992	1.79044860327529	0	3	1.99840624473919	0.0456726351689556	0.140919458892201
855	3	IL6ST	LAIV	3.70817453462287	1.85439761246836	0	3	1.99966528736358	0.0455364189133637	0.140919458892201
856	3	IL17B	LAIV_IFNB	4.19060401338731	2.09713096933658	0	3	1.99825574781006	0.0456889404320413	0.140919458892201
857	3	BST2	IFNB	1.12540038264128	0.564759883607154	6.29428475434691	3	1.99270595399461	0.046293655035386	0.141225725707706
858	3	CD3E	IIV	0.772293921019137	0.387178718116237	11.6421497216416	3	1.99467038058451	0.0460788418937762	0.141225725707706
859	3	TIMP2	LAIV	-0.249071205375766	0.125040602919314	9.47397791579792	3	-1.99192262001877	0.0463795486724816	0.141225725707706
860	3	PDGFB	LAIV_IFNB	-4.89072769911933	2.45177966604544	4.89072769911933	3	-1.99476640044403	0.0460683635255849	0.141225725707706
861	3	VCAM1	LAIV_IFNB	0.323140129373243	0.162063877612484	4.91426429166521	3	1.99390594704833	0.04616233392256	0.141225725707706
862	7	CCL23	IFNB	-6.58231102875176	3.42236154334933	6.58231102875176	3	-1.92332427342259	0.0544393379995216	0.141518711985769
863	3	TNFRSF17	IFNB	1.17710658720156	0.59245322177481	5.09475330714682	3	1.98683464607603	0.0469407238681169	0.142062554825375
864	3	CSF3	IIV_IFNB	-1.78289624465781	0.897613984263689	10.6577466792765	3	-1.98626166248994	0.0470042771712859	0.142062554825375
865	3	CCL27	LAIV_IFNB	3.77118590253809	1.8966326582703	0	3	1.98835862395059	0.0467720414171147	0.142062554825375
866	3	CCL27	LAIV	3.17675292339004	1.60041918880916	0	3	1.98495053396217	0.0471499752587221	0.142150172933474
867	7	IL17A	IIV_IFNB	-2.13625962344846	1.11439627129954	11.2949111058045	3	-1.91696587512563	0.055242267090604	0.14314882033658
868	7	FTH1	LAIV	0.636990980299867	0.332701365917643	14.1441485445792	3	1.91460284072759	0.0555431725868828	0.14314882033658
869	7	TIMP2	LAIV	-1.00175722413111	0.523113094445599	10.7036337493132	3	-1.91499168108722	0.0554935645297964	0.14314882033658
870	7	IL12RB1	LAIV_IFNB	1.77609450547833	0.92739876421623	11.651809987162	3	1.91513572587015	0.0554751967432463	0.14314882033658
871	7	CRP	LAIV	-0.892254979026699	0.467101175627899	17.3158362469647	3	-1.91019638909555	0.056107931919028	0.144294702858143
872	3	SDC1	IFNB	-4.55428703464628	2.30712171887768	4.55428703464628	3	-1.97401246643448	0.0483803254400134	0.145226118287216
873	3	TEK	IIV_IFNB	4.18208537762382	2.12029759672798	0	3	1.97240490395196	0.0485634024760107	0.145226118287216
874	3	TNFSF8	LAIV	-0.868479306622683	0.440478808404379	9.2792869986974	3	-1.97167103173186	0.04864717262823	0.145226118287216
875	3	ANGPT2	LAIV_IFNB	-2.2360350757411	1.13387110092632	3.78531211031021	3	-1.97203639277371	0.0486054521892308	0.145226118287216
876	3	CTF1	IIV_IFNB	0.808163004961676	0.410614174865944	8.91328092522192	3	1.96818096994709	0.0490472190534199	0.146062378501383
877	3	TEK	LAIV	3.89234565839027	1.98048764396089	0	3	1.96534710542589	0.0493740770552531	0.146677136227557
878	3	TEK	IIV	4.06395710169584	2.06984440677424	0	3	1.96341188177972	0.0495983343150776	0.146984844758551
879	3	VEGFA	LAIV	0.82525277158396	0.421348420888115	10.1229594654604	3	1.95859941718661	0.050159717906713	0.148287709733923
880	7	IL2RA	IIV	1.03850389023211	0.547355908379874	9.93530396342858	3	1.8973100944612	0.0577870234921673	0.148295331654045
881	3	MPO	LAIV_IFNB	0.537699546075267	0.274706279433899	13.786065446086	3	1.95736168530014	0.050304959827098	0.148357000168052
882	7	TNFRSF1A	LAIV	-1.04746880509717	0.553890493642307	11.0478858999745	3	-1.89111172175777	0.05860943211329	0.150085134260259
883	3	GDF2	LAIV	0.887789393440303	0.455720865335021	9.30449444351926	3	1.94809906890624	0.0514031102135713	0.150865031903927
884	3	VCAM1	LAIV	-1.12856112643765	0.57910500083653	4.91426429166521	3	-1.94880224623758	0.0513190454218207	0.150865031903927
885	3	IL4R	IFNB	-5.33260421295377	2.75317348817246	5.33260421295377	3	-1.93689363778289	0.0527583463335732	0.15108357395856
886	3	PDGFA	IFNB	-0.489385687847368	0.251609455214615	11.0321573311346	3	-1.94502105427611	0.0517724443596453	0.15108357395856
887	3	IL4R	IIV	-5.33260421295377	2.75317348817246	5.33260421295377	3	-1.93689363778289	0.0527583463335732	0.15108357395856
888	3	S100A9	IIV	0.378212613272634	0.194627287988281	11.9523308480252	3	1.94326611228024	0.051984013733279	0.15108357395856
889	3	CD40	IIV_IFNB	-0.9284111885438	0.478571096321374	11.8695972102684	3	-1.93996502438239	0.0523839406237421	0.15108357395856
890	3	CX3CL1	IIV_IFNB	-4.4194672299613	2.2785438809877	4.4194672299613	3	-1.93960154414298	0.052428133075557	0.15108357395856
891	3	IL10RB	IIV_IFNB	1.4754943344968	0.76034985114394	3.37577300603875	3	1.94054662110728	0.0523132940471219	0.15108357395856
892	3	IL4R	IIV_IFNB	-5.33260421295377	2.75317348817246	5.33260421295377	3	-1.93689363778289	0.0527583463335732	0.15108357395856
893	3	MERTK	IIV_IFNB	-4.13498404921175	2.13560768498685	4.13498404921175	3	-1.9362095755135	0.0528420381825507	0.15108357395856
894	3	VSNL1	IIV_IFNB	0.188855151449734	0.0975139771972477	10.6120621840953	3	1.93669827524032	0.0527822367260146	0.15108357395856
895	3	CTLA4	LAIV	1.27426945393385	0.656934860172895	12.1086684460432	3	1.93971964526054	0.0524137707539317	0.15108357395856
896	7	IL36A	IFNB	3.82528088145635	2.02871047905152	4.65451729096588	3	1.88557259449105	0.0593525733442661	0.151664767205242
897	7	TNFRSF18	LAIV	0.682942934128	0.362714504052338	15.4985919322034	3	1.88286634942355	0.0597184825699761	0.152275791011765
898	3	TEK	LAIV_IFNB	3.50993374579946	1.8215629994126	0	3	1.92688023797766	0.0539945568534685	0.154017260532845
899	3	FURIN	IIV	1.68324966631469	0.874782723075189	7.43964543411154	3	1.92419171288321	0.0543305575042138	0.15461359588816
900	3	FGF2	IFNB	0.543803243649833	0.28316215556838	13.2658103267012	3	1.92046582834588	0.0547990854819384	0.155583417522147
901	7	TNFRSF9	IIV_IFNB	0.5329229590351	0.28515684203152	12.7440860892886	3	1.86887663377964	0.0616399798665498	0.156510815686525
902	7	CD80	LAIV_IFNB	0.81684667448471	0.436882893101627	10.9349202073591	3	1.86971540287501	0.061523349418434	0.156510815686525
903	7	WNT7A	IIV	0.318456423396263	0.170650845364726	6.63322782276464	3	1.86612860144723	0.0620233752677468	0.15715205421216
904	3	CCL28	IIV	2.92298097356708	1.52865154636072	0	3	1.91213032199906	0.0558594804931268	0.157855506305426
905	3	TNFRSF13C	IIV_IFNB	-0.292451913050267	0.15294584869341	14.0879507646307	3	-1.91212717147038	0.0558598844935908	0.157855506305426
906	3	CXCL3	LAIV	-0.578137198927934	0.302511009516627	13.327461016363	3	-1.91112779614772	0.0559881598718752	0.157855506305426
907	7	CD70	IIV	-0.461174684531	0.247847898906636	12.0200687018591	3	-1.86071653851189	0.0627842170629638	0.158079338978238
908	7	CXCL13	LAIV	2.25490578853445	1.21132851829031	10.2814057854895	3	1.86151465476687	0.0626715330731781	0.158079338978238
909	7	TNFRSF11A	LAIV	-1.24913700384301	0.671056552103071	11.4335432392408	3	-1.86144818931914	0.0626809107713465	0.158079338978238
910	7	HLA-DRA	LAIV	0.810737441539201	0.436262600510274	14.6648791571783	3	1.85837025816772	0.0631164528460433	0.158583388845393
911	3	IL17B	IIV_IFNB	4.34728797487279	2.27982357185849	0	3	1.9068528058638	0.0565396510182391	0.159042251594031
912	7	IL2RA	LAIV	1.01007367551809	0.544854229984373	9.93530396342858	3	1.85384203688216	0.063761762451523	0.159870306271981
913	7	CD276	IFNB	-1.06967589884671	0.577603405147108	11.2999327083173	3	-1.85192104013701	0.0640371621501588	0.160226316129877
914	7	CD93	LAIV	-0.543385483814703	0.293638616242823	4.25593818083427	3	-1.85052460322642	0.0642379753424583	0.160394612029714
915	3	CSF3	IIV	-1.50068267725504	0.789176431755211	10.6577466792765	3	-1.90158070726639	0.0572259921211712	0.160601977888448
916	7	IKBKG	LAIV_IFNB	0.621806886040067	0.336518955021841	13.1020863433273	3	1.8477618474707	0.0646368024488447	0.161055601122536
917	3	TLR3	IIV_IFNB	1.80740636347734	0.954037709267958	5.24774527613073	3	1.89448105239381	0.0581611870196505	0.162851323655021
918	7	ANGPT2	LAIV_IFNB	-1.98596257996141	1.07995234707914	3.88777664060703	3	-1.83893538018847	0.0659246911714705	0.16392454264376
919	3	GDF15	LAIV	0.96836303083946	0.51274342778499	6.52111663931047	3	1.88859179535993	0.0589465472304446	0.164671776437343
920	3	IL19	LAIV	-1.36339706654517	0.722967109788888	14.1291973796999	3	-1.88583553537213	0.05931712069564	0.164950349331711
921	3	LGALS9	LAIV_IFNB	0.411224149853968	0.217976267249177	13.7871619037131	3	1.88655469259817	0.0592202455776642	0.164950349331711
922	7	CCL23	IIV_IFNB	-4.39641702098284	2.39649616873228	6.58231102875176	3	-1.8345186937263	0.0665770354761269	0.165204585964521
923	7	CCL2	IIV_IFNB	-1.07733756819054	0.58895795577974	21.7638549550823	3	-1.82922661561506	0.0673656668226526	0.166473592292193
924	7	FGF23	LAIV_IFNB	-0.92137972692207	0.503495039331864	11.0609974831907	3	-1.82996783472731	0.0672547487352524	0.166473592292193
925	7	CCL23	IIV	-1.8331783997991	1.0037093935306	6.58231102875176	3	-1.82640355028541	0.0677894974899501	0.167176974302731
926	3	CLEC4A	IIV_IFNB	0.1071664845477	0.0570472328560857	11.8452438166662	3	1.87855710404134	0.0603049929658859	0.167315447454326
927	3	CCL19	LAIV_IFNB	4.40144997029611	2.34437296901992	1.99800357236621	3	1.87745296011332	0.0604560387373833	0.16735330723212
928	7	AGRP	IFNB	-3.10254487631222	1.70103889849384	8.07735813200805	3	-1.82391177477441	0.0681654112651758	0.167759546986631
929	7	TGFB1	IFNB	-0.209010240377167	0.114874418309187	12.5472849801904	3	-1.81946723607871	0.0688401770132053	0.168385035830671
930	7	GRN	IIV_IFNB	1.16037837678282	0.637573769226578	10.101020233332	3	1.81999077250377	0.0687604101271214	0.168385035830671
931	7	SCG2	LAIV	0.31113795854344	0.170982529304883	6.20091580446408	3	1.81970614078731	0.0688037676650871	0.168385035830671
932	3	IL18	IIV	1.02889083975549	0.550519706600571	10.7742109139144	3	1.86894461255317	0.0616305206393191	0.170217628432405
933	7	IL36B	LAIV_IFNB	0.876507042182237	0.483538195747911	7.05066060877931	3	1.8126945293877	0.0698789487231045	0.170578490683838
934	7	CD27	LAIV_IFNB	2.04989098318554	1.13282899934883	11.2958589399266	3	1.8095325811432	0.0703683031820723	0.171424608766063
935	7	TNFRSF11B	IIV	-0.63935303371307	0.353608573765164	7.10893069429734	3	-1.80808125466345	0.0705938552076561	0.17162595162833
936	7	IL19	IIV	-0.895779880985166	0.495963393453335	13.8064165579642	3	-1.80614112414216	0.070896298593606	0.172013039618022
937	7	TNFRSF21	IFNB	-1.2785005704012	0.708288816560896	8.13534844738684	3	-1.80505542443685	0.0710660094496407	0.172077172074634
938	3	CCL19	IFNB	3.77122561414548	2.02669106503301	1.99800357236621	3	1.86077971093442	0.0627752918096526	0.172669166350173
939	3	CXCL11	IIV_IFNB	7.53863381905345	4.05173719201562	3.16368330999555	3	1.86059299055949	0.0628016754459169	0.172669166350173
940	3	TNFRSF21	LAIV	0.863614408554543	0.464545525125089	6.80709934546723	3	1.85905226042592	0.0630197311355466	0.172878451628594
941	3	CD40	IIV	0.245529933991464	0.132300492101171	11.8695972102684	3	1.85585049678958	0.0634748706309514	0.172920995448399
942	3	CXCL11	LAIV	6.14349825596411	3.30718298931275	3.16368330999555	3	1.85762271873585	0.063222609968554	0.172920995448399
943	3	IL18R1	LAIV	0.486563389467927	0.262305153582203	10.4489455826787	3	1.85495169585162	0.0636031247626295	0.172920995448399
944	3	FGF23	LAIV_IFNB	0.829856491507027	0.44729018730384	8.92900862156724	3	1.85529777996966	0.0635537150693995	0.172920995448399
945	3	CHI3L1	LAIV	-1.66761463522716	0.902332700759112	10.9736411903924	3	-1.8481150398564	0.0645857025087666	0.17520130435563
946	7	IFNL2; IFNL3	IFNB	2.08633236324168	1.16198859702551	3.66720713875933	3	1.79548436928068	0.0725765609347608	0.175381186484201
947	3	TGFB3	IFNB	-0.453783492263834	0.246202269409157	10.2554489498452	3	-1.84313285719436	0.0653096150719245	0.176771358128009
948	3	IL16	IIV	0.143466043323533	0.0778844910926068	15.008584822862	3	1.84203608845499	0.0654698712461586	0.176812202168118
949	7	IFNA2	IIV	0.99275597043836	0.554395645899673	10.7078751134474	3	1.79069943600895	0.0733415402797256	0.176873875252913
950	3	TGFB1	IFNB	0.2841061933976	0.154385553358128	12.246871764649	3	1.84023820375576	0.0657332734245564	0.177130812015729
951	3	IL17C	IFNB	1.31217901468011	0.714109411908685	4.60422344758247	3	1.83750415944371	0.0661355029975605	0.177429609363499
952	3	ANXA1	LAIV_IFNB	0.202582668976126	0.11022224458249	9.48190106882036	3	1.83794722874215	0.0660701817745612	0.177429609363499
953	3	CSF1	IIV_IFNB	-2.1168198768793	1.15269680637269	14.1200826134495	3	-1.83640647321694	0.0662975629206943	0.177473476126166
954	7	KNG1	IIV_IFNB	-1.0010277710334	0.560147598232308	19.9320212385267	3	-1.78707857391945	0.0739247899443711	0.177567345446379
955	7	TNFRSF21	LAIV_IFNB	-1.39819733647331	0.78238556552522	8.13534844738684	3	-1.78709500543341	0.0739221346112294	0.177567345446379
956	3	EGF	IIV	-1.28860416435192	0.703252954489238	7.68862135665825	3	-1.83234802801194	0.0668995858580008	0.178692314857555
957	7	IL2RB	IFNB	-3.61708080291271	2.03301047287624	10.5756942078911	3	-1.77917470232968	0.0752111244829942	0.180296527952248
958	7	LILRB2	IIV_IFNB	0.267531036461679	0.150546468665116	6.00992372826545	3	1.77706616989329	0.0755573534677605	0.180406325079086
959	7	S100A12	IIV_IFNB	1.1249652709968	0.632953189223396	13.2987722017737	3	1.77732775527536	0.0755143296066786	0.180406325079086
960	3	PDGFA	IIV	0.0896084963477003	0.0491052415785057	11.0321573311346	3	1.82482548638807	0.0680273685346486	0.180911211517908
961	3	TIMP1	LAIV_IFNB	-3.57821745983627	1.95991615215694	9.12209833596709	3	-1.82569925550047	0.0678955754005431	0.180911211517908
962	3	TNFSF4	IFNB	-0.385541675334666	0.211937400267485	12.07599996115	3	-1.81912996407465	0.0688916045980521	0.181081793817622
963	3	OSM	IIV	0.744396550024966	0.408845487309755	19.3409378178096	3	1.82072830233047	0.0686481677283417	0.181081793817622
964	3	CSF2	LAIV	1.20711086925133	0.663784759281937	20.3078163893626	3	1.81852754582246	0.0689835405019514	0.181081793817622
965	3	IKBKG	LAIV	0.3598012819979	0.197801255551332	13.247553782747	3	1.81900403511102	0.0689108144686709	0.181081793817622
966	3	CD80	LAIV_IFNB	0.4165504217854	0.228478609446271	10.2592703685479	3	1.82314844612776	0.0682809107812419	0.181081793817622
967	3	IL6	LAIV_IFNB	1.59761014380616	0.877804767656913	18.9039613272626	3	1.82000622766108	0.0687580565081512	0.181081793817622
968	3	CXCL11	IFNB	7.34222750136461	4.04769977191979	3.16368330999555	3	1.81392591226752	0.0696891327722842	0.182540567132564
969	3	ICAM1	IIV	0.452413175567333	0.249587697274096	4.76959624148687	3	1.81264213143685	0.069887035197952	0.182666113457308
970	3	CCL4	IIV	2.04814244597047	1.13108032573163	14.3130955064208	3	1.81078425588001	0.0701742543636122	0.183024072408736
971	3	VEGFD	LAIV_IFNB	0.3338209729586	0.184513455451222	7.57361559946762	3	1.8091958233737	0.0704205862796575	0.183274089932955
972	7	TNFRSF9	LAIV	0.9097173703023	0.514673164740043	12.7440860892886	3	1.76756324717608	0.0771339467935926	0.183805297815684
973	7	IL23	IIV_IFNB	-1.71854001736757	0.97320597768631	15.7842777391893	3	-1.76585435845062	0.0774202860956844	0.184122304160232
974	3	TIMP2	IFNB	-0.50776380587185	0.281337171423301	9.47397791579792	3	-1.8048230289053	0.0711023795363776	0.184653940885518
975	7	IL32	LAIV	1.00606974026672	0.570707771254863	8.61459293940143	3	1.76284569956809	0.0779265173738469	0.184959975031601
976	7	IL34	IIV	0.829084265815967	0.470657109240335	12.6111061996129	3	1.76154624999536	0.0781459921952154	0.185115062379593
977	3	MMP3	IIV_IFNB	-4.78743839637146	2.66063863966718	4.78743839637146	3	-1.79935686304636	0.0719622485505189	0.186489401562834
978	3	SLAMF1	IIV_IFNB	0.558192387007357	0.310670992388944	6.32929537632708	3	1.79673159285026	0.0723782408991334	0.187169208949351
979	3	TLR3	LAIV_IFNB	1.35956296455544	0.757188832364373	5.24774527613073	3	1.795540169696	0.0725676786589863	0.187261509759842
980	3	SIRPA	IFNB	-0.451841130821246	0.251899808345634	9.55239147327223	3	-1.79373352361297	0.0728557118316108	0.187607308691125
981	7	MICB	IIV	-0.323508357473063	0.184685475561317	8.23521180798287	3	-1.75167189780257	0.0798302417714349	0.188732520408451
982	3	HLA-DRA	IIV_IFNB	0.945302020321433	0.528522062939972	14.0697555197096	3	1.78857627071057	0.0736830822452855	0.189326250819501
983	3	EPO	LAIV	0.626334161216133	0.350369317979882	11.0499923227638	3	1.78763986763275	0.0738341290141734	0.189326250819501
984	3	CXCL3	IIV	-0.8524110636632	0.47787257125704	13.327461016363	3	-1.78376227248394	0.0744623024475983	0.18938269352937
985	3	TLR3	IIV	2.42114014736923	1.35734497870275	5.24774527613073	3	1.78373234907693	0.074467166988922	0.18938269352937
986	3	CCL17	IIV_IFNB	-2.02437668664975	1.13495330183125	11.8850969074903	3	-1.783665181099	0.0744780871925849	0.18938269352937
987	3	OSM	LAIV	0.6940013612423	0.388850532042263	19.3409378178096	3	1.78475096227172	0.0743017206399195	0.18938269352937
988	7	CD276	LAIV_IFNB	-1.0758804906948	0.615251975008621	11.2999327083173	3	-1.74868270951869	0.0803458804428001	0.189578393736351
989	3	CCL19	IIV_IFNB	4.05413798022546	2.27629339550555	1.99800357236621	3	1.78102611387011	0.0749081847612404	0.189684343116821
990	3	IL2	LAIV_IFNB	1.00177080128177	0.562459546417601	12.72496086688	3	1.78105395785744	0.0749036363686632	0.189684343116821
991	7	CTF1	IFNB	1.43174841755877	0.819915495707583	7.38989818613845	3	1.74621460998634	0.0807736670426293	0.190214066898427
992	3	TNFRSF14	IIV	0.398842835298443	0.224863660156942	10.4191417844269	3	1.77370961150448	0.076111195782244	0.19224695160223
993	3	TNFRSF17	IIV	-0.255924220759346	0.144348816645467	5.09475330714682	3	-1.77295683266957	0.0762358601181256	0.19224695160223
994	7	AREG	IFNB	-0.259399208032897	0.14932977893251	11.5765329717428	3	-1.73708961392176	0.0823713543176662	0.19359686210473
995	7	EGF	IFNB	-3.72323668934195	2.14662472373482	7.03708982029989	3	-1.73446091819163	0.0828363343306549	0.194309448302962
996	7	S100A12	LAIV	0.8958590115367	0.517290949207419	13.2987722017737	3	1.73182811899051	0.0833041700274818	0.19502594191619
997	3	WNT7A	IIV_IFNB	0.67373598490092	0.381913639315894	6.87726679190993	3	1.76410558708444	0.0777142040050845	0.195570042310316
998	3	PTX3	IFNB	-0.678647206026557	0.385236334731553	5.89732624247107	3	-1.76163862243021	0.078130374051416	0.196211949679638
999	7	ANXA1	IIV	0.359403558039397	0.208116266523366	9.90793353977319	3	1.72693640936061	0.0841790846114946	0.196690818323745
1000	3	CD4	LAIV	0.3676303367651	0.209051840818329	12.6245325162078	3	1.7585606293923	0.078652165081106	0.197042472630516
1001	3	IL34	LAIV	0.307904075847867	0.175166261430621	13.6968683335507	3	1.75778185441161	0.0787846339663887	0.197042472630516
1002	3	HLA-DRA	LAIV_IFNB	0.5819582587533	0.331968522594527	14.0697555197096	3	1.75305253101998	0.0795929905293829	0.198656275542599
1003	3	CSF3	IFNB	-2.06643522888791	1.18019810353856	10.6577466792765	3	-1.75092234319998	0.0799592875301925	0.198755943289336
1004	3	LTA|LTB	IIV	-0.46391428998027	0.264818042686813	8.30853344235692	3	-1.7518228186926	0.0798042792234317	0.198755943289336
1005	7	TIMP2	IIV_IFNB	-1.35464732295242	0.787141812241583	10.7036337493132	3	-1.72096984543956	0.0852562959241946	0.198820993019335
1006	3	CCL26	IIV_IFNB	-0.38511851099958	0.220177414031288	4.44546443552743	3	-1.74912814147619	0.0802688717681678	0.199119115710038
1007	7	CD40	LAIV	-0.4668981830431	0.27169168980289	12.733716197131	3	-1.71848532938873	0.0857081281073877	0.199487329180179
1008	7	IL3RA	IFNB	0.46447715805003	0.270719821219672	10.7747829122791	3	1.71571167547845	0.0862148267681919	0.200278543420887
1009	7	IL18BP	IFNB	-2.44803416511719	1.42838340172897	10.0279099271751	3	-1.71384949037772	0.0865563714691837	0.200475467043432
1010	7	CTLA4	IIV	1.1746242269311	0.685539629149536	13.2694668543528	3	1.71343008775191	0.0866334449588188	0.200475467043432
1011	3	TNFRSF13B	LAIV_IFNB	0.754584541493276	0.433451610316911	10.7304166581343	3	1.74087377583296	0.0817057063823618	0.202271443849018
1012	3	CD276	LAIV_IFNB	-0.80098487508561	0.460903329548447	10.5718910449791	3	-1.73785873031194	0.0822357091034068	0.203170575431946
1013	3	TSLP	LAIV_IFNB	-0.68787524901392	0.396866583724483	10.101192474926	3	-1.73326573015647	0.083048448901434	0.204763179680054
1014	3	MUC16	IFNB	-4.35971726190606	2.5238564239089	6.81254812858657	3	-1.72740304107863	0.0840953048582984	0.206315936569428
1015	3	TNFSF14	LAIV	0.735217820688686	0.425361489615781	7.53275064174197	3	1.72845412346282	0.0839068391822573	0.206315936569428
1016	3	IL18BP	LAIV_IFNB	-0.99864627069229	0.5782898422679	9.58241007203521	3	-1.72689574967435	0.0841863879105138	0.206315936569428
1017	3	CALCA	IFNB	-0.331394784909133	0.192065592655601	4.91674561827158	3	-1.72542505051057	0.0844509000511749	0.206548586872151
1018	3	KITLG	IIV_IFNB	0.17084816967332	0.0991286187946098	8.30327181836061	3	1.72349995138448	0.0847981539582415	0.206982267577431
1019	3	TNFSF13	IIV	-0.67400663275963	0.391538817244325	10.8379437609502	3	-1.72142991467189	0.0851728397917116	0.20706690392476
1020	3	CCL19	LAIV	2.88535219635103	1.67612272513065	1.99800357236621	3	1.72144447007967	0.0851702005326023	0.20706690392476
1021	3	ANGPT2	IFNB	-1.82808659284924	1.06277876996218	3.78531211031021	3	-1.72010078157121	0.0854141237052889	0.207239845962235
1022	7	KITLG	LAIV_IFNB	-0.322829215766191	0.190600765760619	8.73975321075997	3	-1.69374563883778	0.0903136279699449	0.208589744599815
1023	3	LIF	LAIV	1.06606470252807	0.623280703662865	18.0050535171207	3	1.71040864294863	0.0871903339000445	0.211128880099909
1024	3	TIMP1	IFNB	-3.47675459413123	2.03708646200813	9.12209833596709	3	-1.7067290264665	0.0878724294888249	0.212289970904375
1025	3	CXCL5	IIV	-1.1147677657776	0.653460759247286	15.0245341736755	3	-1.70594446568098	0.0880184197920439	0.212289970904375
1026	7	TNFRSF8	IFNB	-3.78951922508153	2.2511188382427	9.44262490664459	3	-1.68339367993551	0.0922989059285349	0.212765808100135
1027	3	CXCL8	IIV	-0.351337241257999	0.206374760487216	15.8475603880219	3	-1.70242349611237	0.0886760085755692	0.213324745973749
1028	3	MMP3	LAIV	3.00831926721077	1.76775484737437	4.78743839637146	3	1.70177401673032	0.0887977390875949	0.213324745973749
1029	7	AGRP	LAIV	-1.56387614050749	0.930296073692181	8.07735813200805	3	-1.68105207012295	0.0927528010179185	0.213402517284521
1030	7	BST2	LAIV_IFNB	1.01295519947255	0.60423181236205	7.8136107950069	3	1.67643473704692	0.0936530695754536	0.215061828986845
1031	7	IL19	LAIV	-1.05440597347643	0.629552657954518	13.8064165579642	3	-1.67484953030348	0.0939637580348608	0.21536349885471
1032	3	CCL23	IFNB	-1.38434565538701	0.817324160979438	5.90829608887232	3	-1.69375349644391	0.0903121342093274	0.216535786352285
1033	7	THBS2	IFNB	-2.02434783413426	1.21175944204479	5.5988008205936	3	-1.67058556665196	0.0948035653277105	0.216874441825867
1034	3	IL27	LAIV	1.08333642395411	0.640398336770109	7.29932434620424	3	1.69166027104003	0.0907107675710661	0.217064272891078
1035	7	PDCD1	IIV_IFNB	1.0571401780948	0.633755992662885	11.3537879925866	3	1.66805551400462	0.095304707070809	0.217193459567441
1036	7	IL13RA2	LAIV	0.483833966954923	0.289982191859178	6.88256420832896	3	1.66849544743728	0.0952174149200214	0.217193459567441
1037	3	IL1R2	LAIV_IFNB	-4.57575678261871	2.71096305027008	8.91125019686048	3	-1.68787132018006	0.091435933123483	0.218370522636083
1038	3	TNFRSF21	IFNB	0.36981907682243	0.219458568137195	6.80709934546723	3	1.68514303160511	0.0919609790764212	0.218766547881018
1039	3	IL2RA	IIV_IFNB	1.39176324320797	0.825635600454143	8.37668170074196	3	1.68568705424334	0.0918560916551106	0.218766547881018
1040	3	HLA-DRA	IFNB	0.430761933177967	0.256169730581406	14.0697555197096	3	1.68154891758798	0.0926563431743774	0.219991083794136
1041	3	TNFRSF9	LAIV_IFNB	0.595751182482993	0.355096926388218	11.8900108265955	3	1.67771427520517	0.0934028912915295	0.221332143177204
1042	7	IL16	IIV_IFNB	0.297283412318501	0.179682394729171	14.6815171844771	3	1.65449382376379	0.0980272171944973	0.222974787595817
1043	3	ICAM1	IFNB	-0.59597466663288	0.35680985426112	4.76959624148687	3	-1.67028645514015	0.0948627017415349	0.223920098296879
1044	3	CXCL16	IIV_IFNB	-1.18517696912182	0.709469100266313	10.2600910547515	3	-1.67051245597157	0.0948180170863295	0.223920098296879
1045	3	CD46	LAIV	-0.258465399967636	0.154924747370329	10.2708516074309	3	-1.66832868444062	0.0952504967060969	0.224400589918813
1046	7	IL18	IFNB	-1.20204328200727	0.728678239145334	10.5271921637153	3	-1.64962148920098	0.0990203770021367	0.224808077088027
1047	3	IL1R2	IIV_IFNB	-3.63315726930057	2.18172369451935	8.91125019686048	3	-1.6652691990408	0.0958590606525735	0.2253983318047
1048	7	IL20	IFNB	-0.705330445546373	0.429501641594619	10.0248866757405	3	-1.64220663494482	0.100547188133809	0.226368069747563
1049	7	CRP	IIV	-0.470798299493366	0.286380329611384	17.3158362469647	3	-1.6439617208774	0.100184109600237	0.226368069747563
1050	7	GRN	IIV	1.26892826341026	0.772532943451287	10.101020233332	3	1.64255553652034	0.100474926690132	0.226368069747563
1051	7	CSF2	LAIV	1.1972206779819	0.729018420394063	20.7397798070154	3	1.64223652584081	0.100540995770923	0.226368069747563
1052	7	IL17A|IL17F	LAIV_IFNB	-1.60270911470881	0.976243162861306	11.9372150293597	3	-1.64171097496998	0.100649916107576	0.226368069747563
1053	7	SDC1	IIV_IFNB	-2.72289215363197	1.66294073904972	5.02214446846213	3	-1.63739578308001	0.101547798765018	0.227960572554741
1054	3	GDF15	IIV	3.62913093090216	2.18804658075461	6.52111663931047	3	1.6586168515894	0.0971930238771064	0.228094610948585
1055	3	IL18BP	IFNB	-0.757188314780717	0.457785365752905	9.58241007203521	3	-1.65402472736409	0.0981224886342827	0.229833059916455
1056	7	TNFSF14	IIV_IFNB	-2.74498144693646	1.68308962732583	8.23897773577198	3	-1.63091816524223	0.102907588233122	0.230582114679067
1057	7	CSF3	IFNB	-1.31687791939611	0.808528557625211	9.93323389839523	3	-1.62873395995314	0.103369350326348	0.23118545575781
1058	3	IL18	IFNB	0.298604521381653	0.18102055583475	10.7742109139144	3	1.64956139928243	0.0990326754709031	0.231485663421335
1059	3	CXADR	IIV	-0.31581681922236	0.191554505923803	9.98170514975839	3	-1.64870472610018	0.0992081414662863	0.231485663421335
1060	3	CXCL2	LAIV_IFNB	-1.01056187242234	0.614842237178475	11.7608256521087	3	-1.64361166379823	0.100256443112287	0.233484412448881
1061	7	LIF	LAIV	0.896580606804967	0.553347093340963	18.2451396295448	3	1.62028610540204	0.105170832233358	0.234777266751419
1062	3	CX3CL1	LAIV_IFNB	-2.69163124641944	1.64194369003963	4.4194672299613	3	-1.639295709559	0.101151689150393	0.23511976600225
1063	3	IL23	IFNB	-1.33148023331857	0.812688935448996	15.5387746706695	3	-1.63836392405533	0.101345800073844	0.235122256171318
1064	3	CNTF	LAIV_IFNB	-0.436888370193506	0.267050159079947	6.66567571163096	3	-1.63597869291182	0.101844046812348	0.235828990527451
1065	7	LAMP3	LAIV	1.00644566145279	0.622541642784167	8.20768773019114	3	1.61667203008574	0.105949094517448	0.236075811716985
1066	7	TNFRSF1B	IIV	0.290326450243364	0.179794977020279	11.2921999263983	3	1.61476396646286	0.106361819208672	0.236493830584307
1067	7	IL3RA	LAIV	0.31782865666168	0.196921605462973	10.7747829122791	3	1.61398570722826	0.106530526516328	0.236493830584307
1068	3	CXCL14	IIV_IFNB	0.185505178140467	0.113556243512028	11.1927186006133	3	1.63359734703462	0.102343425254231	0.236535658367464
1069	7	MIF	IIV	0.561175927947863	0.34812410120002	12.3119738336247	3	1.6119996461418	0.106962016727962	0.237013620092773
1070	3	HGF	IIV_IFNB	0.616122297070066	0.378231129870943	10.1785492584307	3	1.6289571333811	0.103322093887509	0.237894726568971
1071	3	MICA	LAIV_IFNB	-0.340744863238407	0.209161472120762	9.49579769630226	3	-1.62909956496038	0.103291943321184	0.237894726568971
1072	3	CCL13	IIV	-0.46263543161001	0.284284508869567	11.5721716686333	3	-1.62736771500368	0.103659024094937	0.238220172354026
1073	3	SPP1	IFNB	-4.84645862865773	2.98315856933711	8.4378246672536	3	-1.6246064418006	0.104246443666881	0.2391189611794
1074	3	SCG2	IFNB	-1.30082402203267	0.801347252260922	6.84715048859361	3	-1.62329629054387	0.104526082144427	0.239309714383294
1075	3	IL17A|IL17F	LAIV_IFNB	-2.05464864601813	1.26750420581594	12.9262468944601	3	-1.62101919393275	0.105013522348085	0.239974615797313
1076	3	CXCL2	IIV_IFNB	-0.965985927091301	0.597322989208321	11.7608256521087	3	-1.61719194563664	0.105836854394058	0.241403162269594
1077	3	IL36B	LAIV	0.598729827629037	0.370678869009723	6.70448323647274	3	1.61522513875301	0.106261948477282	0.241919725692205
1078	3	IL7R	LAIV_IFNB	-0.825744357101	0.511535910784529	7.53084287609157	3	-1.61424513840011	0.10647426471691	0.241950847808203
1079	7	MERTK	LAIV	-3.9109192503124	2.44684800899307	6.30680449151093	3	-1.59834989175393	0.109965129660704	0.2427722807399
1080	7	IRAK4	LAIV_IFNB	0.563721483221897	0.352548522990899	8.83368926655018	3	1.59898977434221	0.109822874726385	0.2427722807399
1081	3	NTF3	IFNB	-0.148379894986433	0.0921587037252253	8.98224579914398	3	-1.61004754829054	0.107387476448506	0.243571594626221
1082	7	CTSS	IIV	-0.0628031730641994	0.0394082843451147	16.146535042967	3	-1.59365407826959	0.111013534978318	0.244637166071487
1083	7	CD46	LAIV_IFNB	-0.393393280998467	0.247217974586732	10.8013243590283	3	-1.59128106140378	0.111546336987944	0.245361081909378
1084	3	IL10RB	IFNB	1.22536939715893	0.764983930142804	3.37577300603875	3	1.60182371011399	0.109194598414942	0.247210075965426
1085	7	THBS2	IIV	-1.89000048295327	1.19297181707078	5.5988008205936	3	-1.58427923938218	0.113130188038806	0.247485165454655
1086	7	CD40LG	IIV_IFNB	-3.16178258991115	1.9956206649119	5.27818863743749	3	-1.58436051775939	0.113111701294945	0.247485165454655
1087	7	ANGPT2	LAIV	-1.71451465339574	1.08169727310769	3.88777664060703	3	-1.58502262695919	0.11296119340888	0.247485165454655
1088	3	IL27	IIV_IFNB	1.46034962993461	0.913704328628039	7.29932434620424	3	1.59827373492625	0.109982070090451	0.248530911632968
1089	7	TNFSF18	IIV	-0.483785194127037	0.306028682711786	10.0965338075731	3	-1.58084918655373	0.113912525029985	0.248743531929112
1090	7	SCG2	IFNB	-0.698276218795163	0.442516953746965	6.20091580446408	3	-1.57796489576859	0.114573674661006	0.249733181974352
1091	3	GZMB	IIV	2.0728169615601	1.30269309237649	13.4293304764136	3	1.59117828573012	0.111569458221536	0.251651111321908
1092	7	LILRB2	IIV	3.22627210180693	2.05203874702957	6.00992372826545	3	1.57222767185908	0.115897760092416	0.252161612085129
1093	7	CSF3	LAIV	-0.509093177106073	0.324182363082219	9.93323389839523	3	-1.57039134475356	0.116324094821037	0.252631533237008
1094	7	TNFSF18	IFNB	1.8848585317269	1.20095424198878	10.0965338075731	3	1.56946740002814	0.116539069840146	0.252641557541544
1095	7	PDGFA	IIV_IFNB	-0.307595635742467	0.196565138659288	10.8961453024155	3	-1.56485345184036	0.117617275214819	0.2545195451045
1096	3	IL3RA	IIV_IFNB	0.813875822106987	0.514026734681368	10.289505430938	3	1.5833336423863	0.113345438815612	0.255184370568235
1097	3	IKBKG	IIV_IFNB	0.6350953809692	0.401874106969971	13.247553782747	3	1.58033416424277	0.114030359855928	0.255780807190645
1098	3	FGF21	LAIV	0.336002938209833	0.212547267250449	12.2074520478238	3	1.58083866500111	0.113914931354949	0.255780807190645
1099	3	CSF1	IIV	1.2557266968972	0.795425539865973	14.1200826134495	3	1.5786854129788	0.11440823230455	0.256156667181879
1100	7	IL36G	LAIV	0.0423117787315498	0.0271181365299353	8.0273100506628	3	1.56027604200763	0.118694662479955	0.256389010141054
1101	7	CXCL8	IFNB	-1.44353048414117	0.928124384271274	15.8809104936915	3	-1.5553200719692	0.119869859291234	0.258462658902642
1102	3	EPO	LAIV_IFNB	0.198697351734934	0.126426296835888	11.0499923227638	3	1.57164574703046	0.116032730754617	0.259317185429584
1103	3	TNFSF11	LAIV	-0.24069182699512	0.153287125816006	11.8808809877913	3	-1.57020249230863	0.11636800993045	0.259590175998695
1104	3	PDGFB	IFNB	-3.21616184278921	2.05094041087284	4.89072769911933	3	-1.56814007161743	0.11684844655032	0.260101178839471
1105	3	TREM1	IFNB	-0.780185678377267	0.497761878304379	12.9196578411967	3	-1.56738736408453	0.117024175701174	0.260101178839471
1106	7	TIMP1	IFNB	-0.875591524666923	0.567436044950172	10.0598404311043	3	-1.54306645208591	0.122814653447126	0.263864756332735
1107	7	TIMP1	LAIV	-3.95440861410794	2.56170137314674	10.0598404311043	3	-1.54366494688271	0.122669522320106	0.263864756332735
1108	7	AGRP	IIV_IFNB	-1.29381715907441	0.841096113991622	8.07735813200805	3	-1.53825126231329	0.123987191381862	0.265908244374315
1109	3	TNFSF10	IIV	0.649889789089157	0.417875388854175	8.93962063917031	3	1.55522389311122	0.119892755761001	0.265991578355007
1110	3	S100A12	IIV_IFNB	0.550505477812866	0.354234491085562	13.9862304472721	3	1.5540707967929	0.120167530215639	0.266116457822996
1111	7	CSF1	IIV	0.8949031714215	0.583934754085789	15.2186215739664	3	1.53253966330976	0.125389317722275	0.267860016039918
1112	7	IL34	IIV_IFNB	1.428065659958	0.93226602666078	12.6111061996129	3	1.53182205413308	0.125566352231868	0.267860016039918
1113	7	FLT3LG	LAIV	2.67618441091257	1.74543995107713	4.0758461059745	3	1.53324347208913	0.125215876789711	0.267860016039918
1114	7	IL17RA	IIV	0.877823399353677	0.573545005515702	6.69969686943344	3	1.53052226226673	0.125887507298723	0.268068965010223
1115	7	GDF2	IIV	0.547890690283187	0.358657366102778	9.09528067374395	3	1.52761588653997	0.12660793504695	0.269125893790066
1116	3	VSTM1	IIV_IFNB	0.67064736567671	0.435373111225059	8.96564663475068	3	1.54039684212383	0.123463650697186	0.272919648909568
1117	7	FLT3LG	IIV_IFNB	1.81584076823513	1.19562981998777	4.0758461059745	3	1.51873158219966	0.12883007358749	0.273365580174161
1118	7	CCL17	IFNB	-2.34540182929989	1.5455630232593	12.5198012456961	3	-1.51750643228633	0.129138870729389	0.273537537470893
1119	7	CCL22	IIV_IFNB	-2.42213868385077	1.59714231874572	16.0087012557093	3	-1.51654530433639	0.129381523743516	0.273569031718245
1120	7	TLR3	IIV	2.5966382351963	1.71523903825634	5.55032316330467	3	1.51386376900328	0.130060394955564	0.274039533932687
1121	7	MICB	IIV_IFNB	0.776841865114553	0.512966475535058	8.23521180798287	3	1.51441059438486	0.129921733903182	0.274039533932687
1122	7	ICOSLG	IFNB	-2.07689155404762	1.37419275618771	3.62189238848072	3	-1.511353880084	0.130698313137258	0.274901355652972
1123	3	CSF3R	LAIV_IFNB	0.408939937953727	0.266300030516485	9.79934983215027	3	1.53563609121859	0.124627657297895	0.274993635124704
1124	7	CXADR	IIV_IFNB	-0.368262232410713	0.244105049730861	9.80221417617038	3	-1.50862193476433	0.131395425433083	0.27543510116364
1125	7	LGALS9	LAIV_IFNB	1.04685460889713	0.69394205239347	13.6872437412817	3	1.50856199777263	0.131410751845766	0.27543510116364
1126	3	GZMB	IFNB	2.01103134484283	1.31441521579892	13.4293304764136	3	1.52998179013053	0.126021236399234	0.27706473995355
1127	3	SLAMF1	LAIV	3.50120155870854	2.28768437150627	6.32929537632708	3	1.53045656224126	0.125903757560862	0.27706473995355
1128	7	FTH1	IFNB	0.793486223548832	0.52837352285944	14.1441485445792	3	1.50175243311713	0.133161057026426	0.277253856907105
1129	7	IL10RB	IFNB	-2.15338979296876	1.43253349499589	7.28309599777908	3	-1.50320379976521	0.132786497994202	0.277253856907105
1130	7	EPO	IIV	0.3138376593255	0.209027804861755	11.4340691796485	3	1.50141585007346	0.133248036842389	0.277253856907105
1131	7	LCN2	IIV_IFNB	0.435468047031514	0.289707870215672	10.4302419429622	3	1.50312812250261	0.132806008097468	0.277253856907105
1132	7	ANXA1	LAIV_IFNB	-0.402432182294516	0.268162684654866	9.90793353977319	3	-1.50070164613865	0.133432747120988	0.277253856907105
1133	3	LCN2	LAIV	0.627505073180447	0.410667632888267	10.7648254776091	3	1.52801200515156	0.12650955730093	0.277637190617177
1134	3	SLAMF1	IIV	3.34910478722881	2.19423125900932	6.32929537632708	3	1.52632261229425	0.126929539908012	0.278057876992732
1135	3	EGF	IFNB	-2.21044099667989	1.44969361542199	7.68862135665825	3	-1.52476424891783	0.127317910040333	0.278407925366473
1136	3	EGF	IIV_IFNB	-2.21432346137963	1.45439624241891	7.68862135665825	3	-1.5225035631946	0.12788295327656	0.279142360377867
1137	3	CCL3	IIV	1.8468107592612	1.21618157293564	17.8497193023803	3	1.51853210109353	0.12888031335226	0.2793580384967
1138	3	CD40LG	IIV_IFNB	2.47914831366049	1.63267584527881	2.02245494989576	3	1.51845715169329	0.128899193460711	0.2793580384967
1139	3	TGFB1	IIV_IFNB	0.264916658906234	0.174271358119919	12.246871764649	3	1.52013883270445	0.128476086596596	0.2793580384967
1140	3	SPP1	LAIV_IFNB	-4.58697186962813	3.01989290560763	8.4378246672536	3	-1.51891872096212	0.128782956104747	0.2793580384967
1141	3	MPO	IIV_IFNB	0.3348641280894	0.221245224538905	13.786065446086	3	1.51354285177132	0.130141824897503	0.281550164698329
1142	7	VSNL1	IFNB	-0.251773021886234	0.169411813366984	11.0578387512837	3	-1.48615977175592	0.137236865342844	0.284665760408905
1143	3	LCN2	IFNB	0.5977487018672	0.397193838198585	10.7648254776091	3	1.50492944346318	0.132342217538085	0.285297028250243
1144	3	CCL2	IIV_IFNB	-0.629360910865898	0.418196837200602	21.7148181489817	3	-1.50493943253809	0.132339649128668	0.285297028250243
1145	7	CCL7	IFNB	1.97510336524107	1.33158411848639	20.9676354085239	3	1.48327344688232	0.138001774182013	0.285362934888797
1146	7	CCL22	LAIV_IFNB	-2.71570106216167	1.832203547919	16.0087012557093	3	-1.48220489216176	0.138285785266678	0.285362934888797
1147	7	IL6	LAIV_IFNB	1.29853915445613	0.875709671651597	18.684905038341	3	1.4828420839604	0.138116371943504	0.285362934888797
1148	3	LAMP3	IFNB	0.511563257240544	0.340185711680208	8.56524344985909	3	1.50377643644669	0.132638940358669	0.285431500630492
1149	3	LTA|LTB	IIV_IFNB	-0.474567298538273	0.316119743991474	8.30853344235692	3	-1.50122637879611	0.133297019364713	0.286341745301976
1150	7	CXCL9	IIV_IFNB	1.42005566340593	0.961840503088747	15.709045563252	3	1.47639412027849	0.139838120223131	0.286596556976077
1151	7	IL10RB	IIV_IFNB	-2.11751311259129	1.43369201302808	7.28309599777908	3	-1.47696513152704	0.139684984254011	0.286596556976077
1152	7	CSF3R	LAIV_IFNB	0.19647702846091	0.132845068170179	9.82899756745464	3	1.47899377197215	0.139141979357858	0.286596556976077
1153	7	IL36A	LAIV_IFNB	0.921717929497177	0.624153988621128	4.65451729096588	3	1.47674763968652	0.139743296818982	0.286596556976077
1154	7	CSF2RB	IFNB	0.278814371481467	0.189354073290333	6.83755537372224	3	1.47244982184231	0.140899447673421	0.288279789873559
1155	7	IL10	IFNB	1.12173882411827	0.762323817460346	14.534399463932	3	1.47147288124264	0.141163276216739	0.28832839240868
1156	7	IL7R	IIV_IFNB	-2.03639477188238	1.38613583716398	7.29149995335195	3	-1.46911631406113	0.141801243542962	0.289139717309164
1157	3	IL36G	IIV	0.126233750888516	0.0844475996613119	7.93133544646547	3	1.49481751281023	0.134962074510364	0.289408110481731
1158	7	TNFRSF4	IIV_IFNB	-0.761617860860527	0.520740611118304	11.1418445910833	3	-1.46256666870082	0.143585989289768	0.292240185717084
1159	7	LAMP3	LAIV_IFNB	1.6726712576467	1.14429000742747	8.20768773019114	3	1.46175466602833	0.143808451089756	0.292240185717084
1160	3	CD200R1	IFNB	3.69406392907561	2.48732104771105	2.35807401242795	3	1.48515766892057	0.137502062539528	0.294336576754208
1161	3	TNFSF8	IFNB	-3.2475269386341	2.1937553881605	9.2792869986974	3	-1.48035052411072	0.138779726346199	0.296550362613456
1162	3	VEGFD	IIV_IFNB	0.302112321833204	0.204509740665395	7.57361559946762	3	1.47725150327924	0.139608232598195	0.297798296505432
1163	7	TNFSF8	IFNB	-1.21306989082235	0.837105579664764	9.2827560570114	3	-1.44912412518878	0.147302921795228	0.298835826142008
1164	7	CD46	IIV_IFNB	-0.48127484539156	0.332644743757862	10.8013243590283	3	-1.44681331787971	0.147949215730835	0.299640823090612
1165	3	ICOSLG	IIV	-3.07483756867127	2.08822981843508	5.08529076053831	3	-1.47246128827695	0.140896353347745	0.300020556604115
1166	3	SIRPA	IIV_IFNB	-0.85685380805654	0.583369950696601	9.55239147327223	3	-1.46880004195172	0.141887032692531	0.301602802477317
1167	3	CD200	IIV	-0.716634023661877	0.489133040549975	4.81339415935416	3	-1.46511064322317	0.142890733333759	0.302154363195344
1168	3	CXCL6	IIV	0.239568572221517	0.163413936527293	9.93508194408666	3	1.46602289445188	0.142642049801728	0.302154363195344
1169	3	IL18	IIV_IFNB	0.696162156319663	0.474882830064589	10.7742109139144	3	1.46596615469331	0.142657507603559	0.302154363195344
1170	7	LTA	LAIV_IFNB	0.336170184538733	0.233951301291699	12.4890107154601	3	1.43692376440165	0.150739656583752	0.304778329220684
1171	3	IL1R2	IFNB	-3.32273510257903	2.27811532976256	8.91125019686048	3	-1.45854560529442	0.144690214247057	0.305429256417531
1172	3	TNFRSF17	LAIV_IFNB	2.95030604129818	2.02498060980729	5.09475330714682	3	1.45695520589649	0.145128745508371	0.305824934306566
1173	7	AREG	LAIV	0.209065575181934	0.145851393118666	11.5765329717428	3	1.43341500352921	0.151739273215236	0.306283810305038
1174	3	TNFSF9	IFNB	0.314928022023147	0.21643328798236	10.7727916158723	3	1.45508126295625	0.145646765728224	0.306386460547456
1175	3	BST2	IIV	0.89802948133237	0.618350558297401	6.29428475434691	3	1.45229832702836	0.146418672464766	0.306801810590162
1176	3	IL17RA	IIV_IFNB	-2.23766132697027	1.5414641875086	6.94859828387964	3	-1.45164665199709	0.146599879937171	0.306801810590162
1177	3	SPP1	IIV_IFNB	-4.43445284278797	3.05159077097375	8.4378246672536	3	-1.45316104799103	0.146179044346593	0.306801810590162
1178	3	TNFRSF11B	IFNB	-3.11909712721954	2.15349159326653	6.90776411764851	3	-1.44839066796092	0.14750782320969	0.307164398181631
1179	3	CD200	LAIV	-3.02856599058781	2.09109993852949	4.81339415935416	3	-1.44831240955302	0.147529698634035	0.307164398181631
1180	3	CCL23	LAIV_IFNB	-3.25375058856987	2.2450073509614	5.90829608887232	3	-1.44932736508702	0.147246182440034	0.307164398181631
1181	7	IRAK4	IIV_IFNB	1.81342499990768	1.26737569472851	8.83368926655018	3	1.43085038434175	0.152473099396659	0.307248644925146
1182	3	HGF	LAIV_IFNB	0.747543600512763	0.516988189067127	10.1785492584307	3	1.44595875944798	0.148188769351001	0.308010104214196
1183	3	C1QA	LAIV_IFNB	-1.60020479467133	1.10796995531872	6.40268990716267	3	-1.44426731698786	0.148663795522803	0.308471044202342
1184	7	IL18BP	IIV_IFNB	-1.42119521657794	0.995431874518834	10.0279099271751	3	-1.42771720793541	0.153373271151849	0.308544888866617
1185	3	TNFSF9	LAIV_IFNB	0.889468819015837	0.616822165072655	10.7727916158723	3	1.44201824996199	0.149297225260824	0.309258538040278
1186	7	VEGFD	LAIV_IFNB	0.390003377590557	0.27412945667522	7.601166544906	3	1.42269780971631	0.154823775842117	0.310942064860172
1187	3	LAMP3	IIV_IFNB	1.01401733294007	0.706091855280317	8.56524344985909	3	1.43609832822319	0.15097436374911	0.312201655426852
1188	7	TEK	IIV_IFNB	2.04594476266428	1.44314793144252	1.74326578784772	3	1.41769580102521	0.156279596539111	0.313341895565062
1189	3	CD3E	IIV_IFNB	0.451207147775921	0.315409694885458	11.6421497216416	3	1.43054305271047	0.152561218513356	0.313884398900791
1190	3	IL36B	IIV_IFNB	0.88101886148517	0.615582043720461	6.70448323647274	3	1.43119649195818	0.152373908685822	0.313884398900791
1191	3	VSTM1	LAIV	1.49083201409429	1.04171827135167	8.96564663475068	3	1.43112783474545	0.152393581196626	0.313884398900791
1192	7	CD46	IFNB	-0.56234306609657	0.397414320337809	10.8013243590283	3	-1.41500453637043	0.157067165979269	0.314396110568503
1193	7	VEGFC	IFNB	0.85792836770077	0.607387962339368	7.34458388013266	3	1.41248826268542	0.15780624427198	0.314648202165733
1194	7	TIMP2	IIV	-0.523106980328764	0.370549330258131	10.7036337493132	3	-1.4117067219211	0.158036333301504	0.314648202165733
1195	7	IL12p70	IIV_IFNB	0.537486491548766	0.380922679868747	11.9058250872156	3	1.41101205035616	0.158241060872692	0.314648202165733
1196	7	CCL23	LAIV_IFNB	-3.4808559832737	2.4662722329546	6.58231102875176	3	-1.41138351912742	0.158131559853312	0.314648202165733
1197	3	IL22	IIV_IFNB	-1.82044935946637	1.27631297509934	15.8265083473609	3	-1.42633460207883	0.153771781140104	0.315315578925606
1198	3	LGALS9	IIV_IFNB	0.5791035841195	0.406011001739199	13.7871619037131	3	1.42632485730396	0.153774592678005	0.315315578925606
1199	7	CCL2	IFNB	-1.50261942289977	1.06756367253381	21.7638549550823	3	-1.40752206314156	0.159272639629063	0.316175934205792
1200	3	S100A12	IFNB	0.6579885700767	0.462342832016179	13.9862304472721	3	1.42316161193059	0.154689311052894	0.316658119096513
1201	7	TNFSF11	IIV	0.49294633282538	0.350661645613965	12.3972841598109	3	1.40576062135992	0.159795218952651	0.316689864623983
1202	7	CXCL13	IIV	1.59024413241058	1.13400371409966	10.2814057854895	3	1.40232709349912	0.160817593399619	0.318190987929066
1203	3	IL13RA2	IIV	-1.52761460158849	1.07635874310432	7.54476689949584	3	-1.41924299066193	0.155828186338696	0.318364679184261
1204	3	MUC16	LAIV	-3.84395840183569	2.70988141699031	6.81254812858657	3	-1.41849690460069	0.156045741767655	0.318364679184261
1205	7	GDF15	IIV	0.654155103449037	0.467233958619685	10.2621130468308	3	1.40005898839536	0.161495654831048	0.319007041861988
1206	3	LGALS9	LAIV	0.486289263348167	0.343375825859851	13.7871619037131	3	1.41620121955424	0.156716598942507	0.319198691491595
1207	3	CXADR	IIV_IFNB	-0.227626199651223	0.160978735718025	9.98170514975839	3	-1.41401408475427	0.157357767042675	0.31996954967943
1208	7	CTLA4	IFNB	-0.828795198337367	0.59407487837398	13.2694668543528	3	-1.39510224806313	0.162985008377813	0.321003428420886
1209	7	CXCL14	LAIV	-0.173223910531334	0.124182236453502	11.4647409281309	3	-1.39491698231892	0.163040875384463	0.321003428420886
1210	3	C1QA	IIV_IFNB	-0.983341259941146	0.697533943274748	6.40268990716267	3	-1.40973965413727	0.158616571164844	0.321991639464634
1211	7	GDF15	IFNB	-1.1746866006522	0.843805818854636	10.2621130468308	3	-1.39212905908458	0.163883320053195	0.322133989171664
1212	3	CCL24	IIV	-0.67640930155651	0.481131375824203	15.603945416653	3	-1.40587235741545	0.159762030961774	0.32377729402902
1213	7	VEGFD	LAIV	0.402581283382017	0.290259266270627	7.601166544906	3	1.38697133963904	0.165450502386377	0.324346099877396
1214	7	GRN	LAIV_IFNB	1.66763400381551	1.20263606317025	10.101020233332	3	1.38664892471251	0.165548841985715	0.324346099877396
1215	7	PDGFB	IIV	-0.567844385104633	0.409946771378715	4.30841851751584	3	-1.38516613558117	0.166001673005926	0.324698552821146
1216	7	CTSS	LAIV_IFNB	-0.352744814352834	0.25481989148371	16.146535042967	3	-1.38429073295239	0.166269450445466	0.324698552821146
1217	7	CRP	IIV_IFNB	-0.774033919786399	0.560588740876323	17.3158362469647	3	-1.38075181206175	0.167355284533063	0.325842849010559
1218	7	TNFRSF18	IIV_IFNB	0.443056412254767	0.32091285790822	15.4985919322034	3	1.38061284032901	0.167398033171952	0.325842849010559
1219	7	TNFSF4	LAIV	0.719095723880467	0.521801835128779	11.7431084559149	3	1.37810117839658	0.168172051801487	0.326819796462113
1220	7	HGF	LAIV	-3.40319454947801	2.47260944854308	12.1463823620316	3	-1.37635749611943	0.16871098026675	0.327337459289768
1221	3	CXCL16	IIV	0.262068962587884	0.18751613525159	10.2600910547515	3	1.39758086543468	0.162238967651858	0.328250934551433
1222	7	CXCL6	IIV	-0.536830487396677	0.391062274579968	10.3839723644392	3	-1.37274936063131	0.169830278285363	0.328622620318177
1223	7	IRAK4	LAIV	0.396179120676737	0.288663727933542	8.83368926655018	3	1.3724589629354	0.169920605510065	0.328622620318177
1224	7	VSTM1	IIV	-0.382505750200003	0.279379405634573	8.69405083688987	3	-1.3691265085599	0.170959733379369	0.329088232682687
1225	7	CCL22	LAIV	-1.05210245397613	0.768490439525694	16.0087012557093	3	-1.36905080384017	0.170983394832637	0.329088232682687
1226	7	IL5	LAIV_IFNB	-3.29733140708165	2.40631664054754	13.0902638953178	3	-1.37028159616241	0.170599015712199	0.329088232682687
1227	3	TNFRSF9	IFNB	-0.103582171720307	0.074269201650969	11.8900108265955	3	-1.39468540684058	0.163110727426789	0.329467439478987
1228	7	TNF	LAIV_IFNB	0.885491411215166	0.648148683789103	15.8416196295326	3	1.3661856196923	0.171880709913029	0.330285972168877
1229	3	CCL23	IIV_IFNB	-3.15879408572584	2.26914815251683	5.90829608887232	3	-1.39206163432839	0.163903734772461	0.330521107537844
1230	7	ICAM1	IFNB	-0.82071883364104	0.601858860703541	5.32896863080065	3	-1.36364002796547	0.172680887574323	0.331293523924539
1231	3	VEGFD	LAIV	0.48109723283936	0.346457394874728	7.57361559946762	3	1.38861874492047	0.164948714253374	0.332078568529933
1232	7	CD27	IIV	0.398821706577877	0.293150859207523	11.2958589399266	3	1.36046576038022	0.173682580893421	0.332683859095692
1233	7	CRP	LAIV_IFNB	-0.693045269262165	0.510458075321273	17.3158362469647	3	-1.35769283075006	0.17456117262574	0.333834344464194
1234	3	LTA|LTB	IFNB	-0.476859642291323	0.346290203266861	8.30853344235692	3	-1.37705207306671	0.168496148855962	0.335340374683924
1235	3	TNFRSF4	IFNB	-3.09387749148321	2.23899341771833	9.40190119142188	3	-1.38181625144573	0.167028127773995	0.335340374683924
1236	3	FGF2	IIV	0.208227447553133	0.151180639267936	13.2658103267012	3	1.37734202316802	0.168406528575434	0.335340374683924
1237	3	CD4	IIV_IFNB	-0.239986933563546	0.173762049330165	12.6245325162078	3	-1.38112398241544	0.16724084282379	0.335340374683924
1238	3	IL6R	IIV_IFNB	2.69789038316292	1.95622108309794	2.26879522739451	3	1.3791336809899	0.167853540959515	0.335340374683924
1239	3	CD93	LAIV	3.29009518404666	2.38567330297855	2.55281681747393	3	1.37910550448753	0.167862226951431	0.335340374683924
1240	3	NGF	LAIV	0.576870419328149	0.418844762049343	8.9619109397649	3	1.37728932434444	0.168422814521757	0.335340374683924
1241	3	IL7R	IFNB	-2.31708197344489	1.68765557110251	7.53084287609157	3	-1.37295904041083	0.169765080478679	0.336329744446652
1242	3	CHI3L1	LAIV_IFNB	-2.34165052454315	1.70577628234992	10.9736411903924	3	-1.37277704513351	0.169821668993999	0.336329744446652
1243	3	IL36A	LAIV_IFNB	-0.503518029664297	0.366362149573281	5.29873195507657	3	-1.37437240787774	0.169326097617939	0.336329744446652
1244	3	LCN2	LAIV_IFNB	0.812845235080947	0.593304978006197	10.7648254776091	3	1.37002935288444	0.170677739049632	0.337476438575408
1245	3	S100A9	IFNB	0.218027120768601	0.159536987309184	11.9523308480252	3	1.36662428221778	0.171743102087965	0.339032574300067
1246	3	TNFRSF14	LAIV_IFNB	-0.609826411904826	0.447990452027256	10.4191417844269	3	-1.36124868096011	0.17343511475903	0.341818721321194
1247	7	CD40LG	LAIV_IFNB	-3.64930026615891	2.72625715129876	5.27818863743749	3	-1.3385752200303	0.180708997608636	0.345042140108064
1248	7	ANXA1	IFNB	0.271350971786534	0.203298438187606	9.90793353977319	3	1.33474203838264	0.181960789651817	0.346880806939417
1249	3	ANGPT2	LAIV	-1.50364807212683	1.11486160155722	3.78531211031021	3	-1.34873070345822	0.177423479804478	0.34911437544726
1250	7	IL12p70	IIV	0.439203747300099	0.33038386648009	11.9058250872156	3	1.32937407622042	0.183724586162121	0.349688158448032
1251	7	TNFSF4	LAIV_IFNB	0.8166773345872	0.615332716294689	11.7431084559149	3	1.32721260053412	0.184438365351027	0.350491260738265
1252	3	VEGFC	LAIV	-0.11044785160389	0.0822678424807756	8.05207794266334	3	-1.34253978557539	0.179421039327399	0.352475525646407
1253	3	AGRP	LAIV	-3.54313949941529	2.64281598858893	7.19317814149004	3	-1.34066825488938	0.180028185767525	0.352629172889389
1254	3	CD200R1	LAIV	2.78279429856272	2.07591580523483	2.35807401242795	3	1.34051404760509	0.18007828040821	0.352629172889389
1255	3	NAMPT	IIV	0.433804830947367	0.324283705361379	15.050966590494	3	1.33773243544241	0.180983673611694	0.352891256479943
1256	3	FURIN	LAIV	0.994790992558937	0.743806176977883	7.43964543411154	3	1.33743308855113	0.181081309770085	0.352891256479943
1257	3	IL33	LAIV	0.41818360515696	0.312614649472259	10.279457200075	3	1.33769676457235	0.180995306111207	0.352891256479943
1258	7	FGF2	IFNB	0.796667408928733	0.602713495339372	11.7948299538312	3	1.32180117931514	0.186234365544446	0.353345139050364
1259	7	CD40LG	IFNB	-3.60428007829896	2.74049465230989	5.27818863743749	3	-1.31519325361975	0.188444961909186	0.356094831566548
1260	7	VEGFA	IIV	-0.181535715799606	0.138069720421347	10.7797673995689	3	-1.31481193157786	0.188573116466548	0.356094831566548
1261	7	LAMP3	IIV_IFNB	1.84153630814983	1.40010171561589	8.20768773019114	3	1.31528751633574	0.188413292039449	0.356094831566548
1262	3	TNFSF14	IIV	0.342138288526433	0.257380960901509	7.53275064174197	3	1.32930690493987	0.183746737133741	0.356375041128817
1263	3	FGF2	IIV_IFNB	0.900253765113333	0.676914835570853	13.2658103267012	3	1.32993652643783	0.18353918541645	0.356375041128817
1264	3	CD200R1	LAIV_IFNB	3.26020320672841	2.45040958179908	2.35807401242795	3	1.33047276297981	0.183362554589398	0.356375041128817
1265	7	TNFRSF17	IIV	3.25755734159779	2.48175464939561	2.24970998447939	3	1.31260249371996	0.189316928882481	0.356938197155196
1266	7	CCL3	IIV	0.758442531887899	0.578319891227982	16.4263902622038	3	1.31145849103937	0.189702908743796	0.357007026331196
1267	7	CSF3R	LAIV	0.178579351013963	0.13646376572402	9.82899756745464	3	1.30862101061403	0.190662760235597	0.357007026331196
1268	7	IL15RA	LAIV	3.78985284263886	2.8915407935589	6.5616045438462	3	1.31066898695706	0.18996962079235	0.357007026331196
1269	7	SELP	LAIV_IFNB	0.304823828199676	0.232917768523822	4.22557931236161	3	1.30871865264543	0.190629670989645	0.357007026331196
1270	7	TNFRSF9	LAIV_IFNB	0.616306073095634	0.471146345874872	12.7440860892886	3	1.30809901953333	0.190839725982204	0.357007026331196
1271	7	CD40	IFNB	-4.34184527288437	3.32549570308776	12.733716197131	3	-1.30562348008837	0.191680631470741	0.358022454737729
1272	3	TNFRSF1A	IIV	-0.45885632033171	0.346150572560153	10.029332108343	3	-1.32559746164213	0.184973067472657	0.3581831417833
1273	3	MMP12	IIV	0.597532966750466	0.451851189229054	18.9753177163327	3	1.32241096403879	0.186031339877464	0.359660590429763
1274	7	KITLG	LAIV	-0.394800497368357	0.303273940565694	8.73975321075997	3	-1.30179499310735	0.192986475854471	0.359901797362143
1275	7	CD3E	IIV_IFNB	0.73086452797768	0.562785595227776	12.1334307019999	3	1.29865535680933	0.194062231287037	0.361346883373228
1276	3	CXADR	LAIV_IFNB	-0.59285521905273	0.449596165576196	9.98170514975839	3	-1.31863940230214	0.187289694330714	0.361519568454532
1277	3	SLAMF1	LAIV_IFNB	2.88966478679331	2.19454972350777	6.32929537632708	3	1.31674609868236	0.18792374583877	0.362169497518389
1278	3	TNFSF14	LAIV_IFNB	-2.21764315812918	1.68745010992634	7.53275064174197	3	-1.31419776210509	0.188779661417108	0.363244277418701
1279	7	CD200	IIV_IFNB	2.37108764064371	1.83140955357258	2.36406396431014	3	1.29467908257788	0.195430958703432	0.363332169354213
1280	3	CCL7	IFNB	1.9607444695063	1.49404957852147	21.5590275233972	3	1.31236907910826	0.18939563457627	0.363854704911509
1281	7	CD200	IIV	2.43952243227997	1.88931025890835	2.36406396431014	3	1.29122383196582	0.196626073490282	0.363864274671539
1282	7	ANXA1	IIV_IFNB	0.56249685510403	0.435472056961351	9.90793353977319	3	1.29169448673478	0.196462967518364	0.363864274671539
1283	7	HGF	IIV_IFNB	0.982652481061647	0.760840056627859	12.1463823620316	3	1.29153620725082	0.196517808398401	0.363864274671539
1284	7	ANGPT1	IIV_IFNB	1.44210246051904	1.11785540837386	7.47800912388088	3	1.29006171076889	0.197029232696036	0.364049397642984
1285	3	TNFRSF17	LAIV	3.28863182679697	2.50933923352151	5.09475330714682	3	1.31055689197583	0.190007511354746	0.364455352488315
1286	3	CXCL9	IIV_IFNB	1.2591339850084	0.964296725535095	16.371227846898	3	1.30575366654875	0.191636341198886	0.366425531523145
1287	3	CCL22	LAIV_IFNB	-2.2667828261704	1.73591092820702	15.1622547832526	3	-1.30581747561881	0.191614635691759	0.366425531523145
1288	3	TNFRSF13B	IIV_IFNB	0.242897903265283	0.186274391769699	10.7304166581343	3	1.30397904380539	0.192240727628499	0.367005025472588
1289	3	CD4	IFNB	-0.245150349141763	0.188260122193916	12.6245325162078	3	-1.30218947212436	0.192851623202563	0.367188748557876
1290	3	IL17C	LAIV_IFNB	2.70103352661347	2.07463612239789	4.60422344758247	3	1.30193121456479	0.192939900720066	0.367188748557876
1291	7	SDC1	IFNB	-2.26382807146442	1.76362809750512	5.02214446846213	3	-1.28361987125681	0.199274993402801	0.367633282760007
1292	7	SELP	IIV	0.840589310524257	0.655378791623836	4.22557931236161	3	1.28260072078549	0.199631997531768	0.367727038398242
1293	7	KITLG	IIV_IFNB	-0.142382512272017	0.111206450719723	8.73975321075997	3	-1.28034400298295	0.200424178462312	0.368439495039862
1294	7	TGFB1	IIV_IFNB	0.112323802939999	0.0877699688981208	12.5472849801904	3	1.27975211054683	0.200632331187402	0.368439495039862
1295	3	IL12p70	IIV_IFNB	0.694103584086307	0.53482229653904	11.3749312353779	3	1.29782095581656	0.19434886685346	0.368717943656565
1296	3	GDF2	LAIV_IFNB	1.41984965027624	1.09345354199436	9.30449444351926	3	1.29850020668145	0.194115505357801	0.368717943656565
1297	7	IL36G	IIV	0.201429186989314	0.157565584067655	8.0273100506628	3	1.27838314554037	0.201114363891241	0.368760841272337
1298	7	FASLG	IFNB	0.577052820898601	0.452306434113749	14.1446024658736	3	1.27580060192882	0.202026014747664	0.369304784949687
1299	7	TNFSF9	IIV	0.362904416015166	0.284362299594263	10.9004938442546	3	1.27620439324401	0.201883276051005	0.369304784949687
1300	3	FLT3LG	LAIV_IFNB	0.64659942956119	0.499143656153247	5.60381405355132	3	1.2954175047407	0.195176242672951	0.369711762948141
1301	7	IL17A	LAIV	0.679673387372549	0.533593986473144	11.2949111058045	3	1.27376508094654	0.202746683918932	0.370058917000968
1302	3	IL17RB	LAIV	-2.93875627923669	2.27628071861244	6.5491226702687	3	-1.29103420997568	0.196691815237054	0.371427334819739
1303	3	MMP1	LAIV	-0.877485656110267	0.679320670066234	16.6726134654715	3	-1.2917105201947	0.196457412849825	0.371427334819739
1304	3	IRAK4	IIV_IFNB	1.55899378520423	1.20882667851122	9.59571611383176	3	1.28967519737757	0.197163454656663	0.371577370849395
1305	3	S100A9	IIV_IFNB	0.315868582899567	0.245040208750673	11.9523308480252	3	1.2890479669031	0.197381411280426	0.371577370849395
1306	7	AREG	IIV_IFNB	-0.0988848285888662	0.0783591422398325	11.5765329717428	3	-1.26194373448105	0.20696903332489	0.377192426438836
1307	7	HGF	IIV	-1.29446339417929	1.02909938286192	12.1463823620316	3	-1.25786043188502	0.208442235742417	0.379301704737338
1308	7	TNFSF15	LAIV	-1.66124893774603	1.32181780517754	13.8073745138677	3	-1.25679116383433	0.2088292665216	0.379431087885691
1309	3	CD40LG	LAIV	2.31010448718434	1.81013109711007	2.02245494989576	3	1.27620838671436	0.201881864741658	0.379463134653301
1310	7	NTF3	LAIV	1.15951521997546	0.924007301088249	9.24094617858328	3	1.25487668615804	0.209523528529615	0.380117458858109
1311	7	SELP	LAIV	-1.80832499703697	1.44266329736674	4.22557931236161	3	-1.25346295309354	0.210037273396896	0.380474759200108
1312	7	CD93	IIV	-2.48188026710273	1.9858911863515	4.25593818083427	3	-1.24975642379604	0.211388538821524	0.382345836031101
1313	3	TNFRSF11A	IFNB	-0.948274348897137	0.746318458234768	10.0307569901378	3	-1.27060283506862	0.203869977861983	0.382609604061471
1314	7	ICAM1	IIV	2.55539956023343	2.05325893433369	5.32896863080065	3	1.24455786725345	0.213294315820751	0.384634344295379
1315	7	IL15	LAIV	0.537386677868324	0.431704026373501	10.7896698290319	3	1.24480348812728	0.213203993660452	0.384634344295379
1316	7	PGF	IFNB	0.879728744395866	0.707611312752253	16.7294139917186	3	1.24323725262978	0.213780418875637	0.384932958125398
1317	3	IL6R	IIV	2.44091732892091	1.92795093073974	2.26879522739451	3	1.26606818150935	0.205488673035187	0.385054159625934
1318	7	PDCD1	IIV	0.90897107973903	0.731826090729428	11.3537879925866	3	1.24205885968487	0.214214846110161	0.385137769727999
1319	3	CCL26	IIV	-2.47658440906762	1.96254049981227	4.44546443552743	3	-1.26192779680446	0.206974768702619	0.387243115637159
1320	3	IL34	LAIV_IFNB	0.566097327056333	0.449154383398878	13.6968683335507	3	1.26036246773885	0.207538634644615	0.387702541406659
1321	3	CSF2RB	IFNB	0.435853694165467	0.346185403412725	6.63156639750305	3	1.2590181153474	0.208023788738091	0.388013743771815
1322	7	VEGFD	IIV	0.25502786161673	0.206254554947292	7.601166544906	3	1.23647141602231	0.216283384323065	0.388275552424517
1323	3	CCL2	IFNB	-1.05637970566803	0.840112752674346	21.7148181489817	3	-1.25742610418094	0.208599381644242	0.388492426364964
1324	7	MUC16	IFNB	-2.66289849766315	2.16094159177901	4.77552730369843	3	-1.2322861977361	0.217842193796571	0.388991348393043
1325	7	IL23	IIV	-0.1823537681552	0.147727284875623	15.7842777391893	3	-1.23439463677093	0.217055886553742	0.388991348393043
1326	7	MUC16	IIV	-2.66310030433568	2.16086611617618	4.77552730369843	3	-1.23242263109213	0.217791251364739	0.388991348393043
1327	7	TGFB1	LAIV_IFNB	-0.160531717507334	0.130309811495817	12.5472849801904	3	-1.23192348806741	0.21797766650168	0.388991348393043
1328	3	CRP	IFNB	0.208188298229467	0.166564069330772	15.1321206943195	3	1.24989920734967	0.21133636902399	0.392988851101099
1329	3	IL3RA	LAIV	0.765344882455957	0.612820047257549	10.289505430938	3	1.24889008752402	0.211705277635755	0.393074738049313
1330	3	VSTM1	IFNB	-0.158587729804714	0.127249083564806	8.96564663475068	3	-1.24627797200557	0.212662362021911	0.394250771602264
1331	7	IL11	LAIV	0.739598949633403	0.604859418681607	7.62091952552988	3	1.22276173072659	0.22141970364048	0.394547572807442
1332	3	VEGFC	IIV	-1.54776812502812	1.24507598343239	8.05207794266334	3	-1.24311138085025	0.213826792516962	0.395206423802215
1333	3	PDGFB	IIV_IFNB	-1.03484406264926	0.831881313768597	4.89072769911933	3	-1.24398041586148	0.213506770794093	0.395206423802215
1334	7	NGF	IIV	-0.196117790207993	0.160684197661365	9.04355464119239	3	-1.22051697094261	0.222268960082866	0.395474105273365
1335	7	CCL11	IFNB	-1.01930737685725	0.837757012643112	7.25347813336391	3	-1.21671005013894	0.223714553881647	0.396284925091237
1336	7	IL12B	IIV	0.72314599822198	0.594155277046238	11.535739969414	3	1.21709934449628	0.223566420086102	0.396284925091237
1337	7	MPO	IIV	0.363504022613301	0.298516575350665	13.6527061749531	3	1.21770130246971	0.223337501937008	0.396284925091237
1338	7	TNFSF14	LAIV	-0.63301920163911	0.521218878032228	8.23897773577198	3	-1.21449784019521	0.224557674085509	0.397192587005444
1339	3	LILRB2	LAIV_IFNB	-2.1595311054227	1.74578230759972	8.45253174164487	3	-1.23699907830538	0.216087424808143	0.398779520327754
1340	7	IL36G	IFNB	0.330911696934236	0.273233930193406	8.0273100506628	3	1.21109298797555	0.225859768497582	0.398908208772935
1341	3	MICA	LAIV	0.0911945854236992	0.0738937436521017	9.49579769630226	3	1.23413134747985	0.217153964200195	0.40014149530384
1342	7	IL17F	LAIV	0.180256591608156	0.149598051517112	9.73972256025651	3	1.20493943457236	0.228226683671123	0.402496691760674
1343	3	FLT4	IFNB	1.59858958192645	1.3029928162846	1.15391770434132	3	1.22685985827975	0.219875268202543	0.403629538864814
1344	3	GDF2	IIV	0.910676218783603	0.741985374881585	9.30449444351926	3	1.22735063198374	0.219690833009481	0.403629538864814
1345	3	CXCL16	LAIV	-0.538284069057863	0.43900233943504	10.2600910547515	3	-1.22615307642914	0.220141075516451	0.403629538864814
1346	3	IKBKG	LAIV_IFNB	0.359685517994333	0.293491849996916	13.247553782747	3	1.22553835139924	0.220372449380214	0.403629538864814
1347	3	FTH1	IIV_IFNB	0.188817396701934	0.154244379093776	14.7287086539665	3	1.22414442465445	0.220897749898451	0.403984173237708
1348	7	IL12p70	IFNB	0.126942007665299	0.105767605884222	11.9058250872156	3	1.20019741965471	0.230062677237321	0.40414359963911
1349	7	IL33	IIV	-0.502329294755634	0.418635323869284	9.76743805422625	3	-1.19992094817226	0.230170043424772	0.40414359963911
1350	7	IL12B	IIV_IFNB	-1.19280855453281	0.993652207811961	11.535739969414	3	-1.20042862598715	0.229972916873246	0.40414359963911
1351	7	LTA|LTB	IIV_IFNB	0.528846883570796	0.44155217632063	8.12145247246329	3	1.19769964215232	0.231033968696921	0.404477837325075
1352	7	GDF15	LAIV_IFNB	-0.848786911847617	0.708182066197637	10.2621130468308	3	-1.19854335821424	0.230705554005104	0.404477837325075
1353	3	VCAM1	IIV_IFNB	-2.67579508423066	2.19217817518205	4.91426429166521	3	-1.22061021979131	0.222233635023314	0.405817942216487
1354	7	TNFRSF13C	LAIV	0.2831397195617	0.237463621833001	14.6565655343642	3	1.19234987395594	0.233124086237386	0.407274833612536
1355	7	BMP7	LAIV_IFNB	-0.371722211871666	0.311973961372584	11.7761776596444	3	-1.19151678632476	0.233450770766971	0.407274833612536
1356	7	CTLA4	LAIV_IFNB	0.7235152994296	0.60747950494606	13.2694668543528	3	1.19101186713096	0.233648926194036	0.407274833612536
1357	3	CCL2	IIV	0.173017888965235	0.142115884914899	21.7148181489817	3	1.21744229414495	0.223435979458092	0.40740272901191
1358	3	VEGFA	IIV	0.0235885750008862	0.0194083492279301	10.1229594654604	3	1.21538286043104	0.224220101975906	0.407612065980079
1359	3	VEGFC	LAIV_IFNB	-0.39341153464752	0.323522399752219	8.05207794266334	3	-1.21602564443398	0.223975153230087	0.407612065980079
1360	7	TNFSF8	IIV_IFNB	-3.06604675222128	2.58125839577396	9.2827560570114	3	-1.18781085893649	0.234907935252629	0.408778656009358
1361	7	LGALS9	LAIV	0.599656294202633	0.505148411070662	13.6872437412817	3	1.18708934059925	0.235192382433361	0.408778656009358
1362	7	PTX3	IIV_IFNB	-2.76298605073185	2.33106066239861	7.53121890758175	3	-1.18529135483278	0.235902270447027	0.408829187311515
1363	7	IL20	LAIV_IFNB	-0.53832390188357	0.453862679946115	10.0248866757405	3	-1.18609422115844	0.235585092426271	0.408829187311515
1364	3	FGF23	IIV	0.375013204758596	0.309696824619449	8.92900862156724	3	1.210904261674	0.225932099123824	0.408893457255301
1365	3	LILRB2	IIV_IFNB	0.683952779534891	0.564416364335017	8.45253174164487	3	1.21178764960281	0.225593677141561	0.408893457255301
1366	3	FTH1	LAIV_IFNB	0.302108887048634	0.249350967024633	14.7287086539665	3	1.21158097220769	0.225672821880403	0.408893457255301
1367	7	IL6	IIV_IFNB	0.524200182108235	0.443376630161927	18.684905038341	3	1.18229096088531	0.237090270946134	0.410295987617156
1368	3	LTA|LTB	LAIV_IFNB	-0.35644120989242	0.295137897529538	8.30853344235692	3	-1.20771074428606	0.227158543784848	0.410503125118612
1369	7	IL34	IFNB	0.877733342396333	0.746019217051331	12.6111061996129	3	1.17655594163594	0.239372791758332	0.412888567118492
1370	7	IL36B	IIV_IFNB	0.44944037808973	0.38186607882414	7.05066060877931	3	1.17695810917185	0.239212226756031	0.412888567118492
1371	7	IL27	LAIV_IFNB	0.761094214277033	0.647223227589124	6.77942927977397	3	1.175937731889	0.239619759601656	0.412888567118492
1372	3	VCAM1	IFNB	-2.64850005997917	2.20271898965049	4.91426429166521	3	-1.2023776398275	0.229217248383495	0.412997941614049
1373	3	IL19	IIV	-0.742074519668534	0.616893127301166	14.1291973796999	3	-1.20292233261703	0.229006377271123	0.412997941614049
1374	3	GFAP	IIV_IFNB	-0.528335101143266	0.439782815881667	11.8639869395965	3	-1.20135458245241	0.229613685900262	0.413047295718971
1375	3	SDC1	IIV_IFNB	-2.33219955253638	1.94259706001356	4.55428703464628	3	-1.20055754255085	0.229922878897752	0.413047295718971
1376	7	CSF3	IIV_IFNB	-0.989789874923706	0.842605831012949	9.93323389839523	3	-1.17467721975508	0.240123876516013	0.413093262942913
1377	7	CCL1	LAIV	-0.986812265975566	0.840611801435787	18.6267701149034	3	-1.17392149894882	0.240426470272353	0.413093262942913
1378	7	PDCD1	LAIV	1.46628333755626	1.25036215597486	11.3537879925866	3	1.17268691358709	0.240921381171304	0.413352255409623
1379	3	NAMPT	IFNB	0.354311140182968	0.296900360952552	15.050966590494	3	1.19336715875395	0.232725611006757	0.414054177432293
1380	3	KLRK1	IIV	1.95633170962175	1.63796520817876	6.22101881589642	3	1.19436707193371	0.23233441146159	0.414054177432293
1381	3	MERTK	IIV	-0.772075270569533	0.645267579410738	4.13498404921175	3	-1.19651954507709	0.231493876004603	0.414054177432293
1382	3	GDF2	IIV_IFNB	0.960291911303786	0.802355099565794	9.30449444351926	3	1.19684153789695	0.231368324541793	0.414054177432293
1383	3	IL17A	LAIV	0.654446622868866	0.548129070694392	12.4079277995684	3	1.19396444716896	0.232491875600509	0.414054177432293
1384	3	LILRB2	LAIV	-2.11138304786688	1.76978555316561	8.45253174164487	3	-1.19301632002265	0.232862981560854	0.414054177432293
1385	3	OSMR	LAIV_IFNB	-2.46537127163915	2.06108734238738	4.16269434508388	3	-1.19615079911339	0.231637716884732	0.414054177432293
1386	3	MICB	IIV	0.36711220486891	0.309619607485485	7.74113401331533	3	1.1856878440301	0.235745596848585	0.418568712771977
1387	3	FLT3LG	IIV	0.826029978958604	0.697349944042967	5.60381405355132	3	1.18452720332865	0.236204434390938	0.418772927348125
1388	7	CXADR	IIV	-0.196262171192856	0.169052299837712	9.80221417617038	3	-1.16095534566087	0.245660059521328	0.420881214672062
1389	3	PDCD1LG2	IIV	2.26500341599644	1.91854408544695	1.76707722489487	3	1.18058450320613	0.23776782281314	0.42093198864303
1390	3	IL2	IFNB	-0.529636764271167	0.44941852309711	12.72496086688	3	-1.17849340214383	0.238599961134399	0.421222113140746
1391	3	MUC16	IIV_IFNB	-2.4919642612649	2.11463930432762	6.81254812858657	3	-1.17843466550776	0.238623364587122	0.421222113140746
1392	3	FGF21	IFNB	0.106626607532734	0.0905902915207762	12.2074520478238	3	1.17702024955157	0.239187424046614	0.421606776394755
1393	3	FLT1	IIV	0.527040175058899	0.448118408202542	17.1952238043073	3	1.17611810943657	0.239547682244044	0.421631614123187
1394	3	IL6	IIV_IFNB	0.706689651124933	0.601516179882788	18.9039613272626	3	1.17484728550883	0.240055818492946	0.421916287048208
1395	3	LILRB2	IFNB	-2.09465163714606	1.79029911008835	8.45253174164487	3	-1.17000093746496	0.24200059158095	0.424721499345241
1396	7	MPO	LAIV_IFNB	0.548522876136667	0.475989464031253	13.6527061749531	3	1.15238449080598	0.249163111242777	0.42627478148515
1397	7	LTA	IFNB	-0.330910387904567	0.288789328397954	12.4890107154601	3	-1.14585393352406	0.251855594781822	0.430268235182032
1398	3	IL1B	IFNB	-0.78321915285721	0.675575437976278	12.0805222906925	3	-1.15933633585523	0.246319116181279	0.431678681307622
1399	3	AGRP	LAIV_IFNB	-1.06387472584967	0.91934750787301	7.19317814149004	3	-1.15720629766108	0.247188085380224	0.432579149415392
1400	7	TNFRSF17	IFNB	3.87730990510242	3.39794211957207	2.24970998447939	3	1.14107591261464	0.253838334034995	0.433039544284131
1401	3	KNG1	LAIV_IFNB	-2.03855681336177	1.7642478870248	21.1175297257303	3	-1.15548207729445	0.247893067905093	0.433190468735156
1402	3	KNG1	LAIV	0.701702788704701	0.610507672567969	21.1175297257303	3	1.14937587230172	0.250401024590839	0.436321098643265
1403	3	TIMP2	LAIV_IFNB	-0.523838290854053	0.455627981680398	9.47397791579792	3	-1.14970614605821	0.250264922093521	0.436321098643265
1404	3	GRN	IIV	1.12912694880544	0.983380533140971	9.20013345843669	3	1.14820957986523	0.250882055457719	0.436534776496431
1405	3	TNF	LAIV_IFNB	1.28508621301907	1.12362943692171	16.281469973679	3	1.14369219138623	0.252751312884961	0.438534329193565
1406	3	VSNL1	LAIV_IFNB	0.2188473251135	0.191310678572836	10.6120621840953	3	1.14393679822834	0.252649848784653	0.438534329193565
1407	3	CCL20	IIV	0.635342692455961	0.556001303737529	10.6418545969716	3	1.14270000481129	0.253163167812517	0.438624094446153
1408	3	CTSS	IIV	0.123826584109866	0.108556650558624	14.8925285053982	3	1.14066327095267	0.254010076576989	0.438697980699851
1409	3	SCG2	IIV_IFNB	-0.726198185956983	0.636560779621852	6.84715048859361	3	-1.14081515733404	0.253946851663726	0.438697980699851
1410	3	CCL11	LAIV_IFNB	-2.25599816264845	1.97894596060823	6.72434734639831	3	-1.13999988254104	0.254286350060833	0.438697980699851
1411	3	IL13RA2	IFNB	0.46527288165719	0.409043130866729	7.54476689949584	3	1.13746655681839	0.255343297530732	0.439858204464802
1412	3	IL33	IFNB	0.186785746121153	0.164328833625861	10.279457200075	3	1.13665838185416	0.255681123777569	0.439858204464802
1413	3	IL2RB	IIV_IFNB	-3.10373990425059	2.7327503480728	10.3441750095739	3	-1.13575684161542	0.256058344114834	0.439885843627457
1414	3	KITLG	LAIV	0.253342799816706	0.223861996693116	8.30327181836061	3	1.13169186176787	0.257764004189581	0.44219233394776
1415	7	LAMP3	IFNB	1.40033378174654	1.24342260874826	8.20768773019114	3	1.12619295474789	0.260083854962249	0.443064836609448
1416	7	IL2RB	LAIV	-0.58532222569596	0.52153406499524	10.5756942078911	3	-1.12230871381585	0.261731202471983	0.445239623468629
1417	3	CX3CL1	IIV	-0.389026420957886	0.345628674282029	4.4194672299613	3	-1.12556176586334	0.260351059358863	0.446002236707588
1418	3	CCL1	IIV	0.901368705629933	0.801656956533478	17.5760172996964	3	1.12438206677284	0.260850976533211	0.446231024462712
1419	7	WNT16	IIV_IFNB	0.361087014773993	0.323083097627893	10.0047775907364	3	1.11762892402954	0.263725510213162	0.44797955796931
1420	7	BMP7	LAIV	-0.2698976571879	0.241674594935106	11.7761776596444	3	-1.11678125398482	0.264087865980243	0.44797955796931
1421	3	CCL17	IIV	0.563490879410247	0.502866352191891	11.8850969074903	3	1.12055793145456	0.26247608040921	0.448381298651357
1422	7	ANGPT2	IFNB	-0.35126459221473	0.316421836487127	3.88777664060703	3	-1.11011489002915	0.266949521653321	0.452195169965639
1423	7	IL27	IIV	0.544983378737947	0.491684060579766	6.77942927977397	3	1.10840155789336	0.267688432403553	0.452808179319249
1424	7	AGER	IFNB	1.99803479354663	1.80430377213349	1.73975511529479	3	1.10737162134515	0.268133290250168	0.452922758917654
1425	7	NCR1	IFNB	0.382368288194563	0.345651717448041	10.8362765316235	3	1.10622418143211	0.268629498868434	0.453123635029479
1426	7	CTSS	IFNB	-0.377968095762034	0.343241809025467	16.146535042967	3	-1.1011714943327	0.270822025564773	0.453697162239797
1427	7	IL7R	IFNB	-0.63788599847113	0.578900685934405	7.29149995335195	3	-1.10189193754628	0.270508654127228	0.453697162239797
1428	7	WNT16	IIV	-0.0696055061097602	0.0630253499544879	10.0047775907364	3	-1.10440491262681	0.269417530710703	0.453697162239797
1429	7	CD276	IIV_IFNB	-0.923706410396126	0.838278241253166	11.2999327083173	3	-1.10190908571747	0.270501198211232	0.453697162239797
1430	7	FURIN	LAIV	-0.708648401218177	0.643589224082957	9.69195394080538	3	-1.1010880460715	0.270858339155649	0.453697162239797
1431	3	C1QA	IIV	2.82490017043897	2.54208635408179	6.40268990716267	3	1.11125263935392	0.266459618972506	0.45434729409732
1432	3	IL5	LAIV_IFNB	-2.36759843069411	2.13170325127628	13.034363821788	3	-1.11066042108656	0.266714544564519	0.45434729409732
1433	3	CALCA	IIV	-2.09805632147434	1.89138818790645	4.91674561827158	3	-1.10926796248878	0.267314601565081	0.454733498193113
1434	3	PDGFB	LAIV	1.99433474538021	1.80157179488146	4.89072769911933	3	1.10699709611708	0.268295183831163	0.4557650403157
1435	3	KLRK1	LAIV	2.29459961763031	2.07781864789175	6.22101881589642	3	1.10433103483719	0.269449564990497	0.457088537825104
1436	3	KNG1	IFNB	0.679721746015733	0.616583321637789	21.1175297257303	3	1.10240047397039	0.270287605576563	0.457872466748614
1437	7	TNFRSF14	IFNB	-0.647655076352013	0.591839837716775	11.3115826432912	3	-1.09430801219898	0.27381991248169	0.458019101518816
1438	7	IL18R1	IIV_IFNB	-0.171368185909227	0.156888963380895	10.6595707447911	3	-1.09228961818798	0.274705822123486	0.45886188090446
1439	7	IL15RA	IIV	2.91561182891166	2.67151586522985	6.5616045438462	3	1.09136983495354	0.275110180116037	0.458899064332446
1440	3	TNFRSF1B	IIV	3.6352407000765	3.3073522490279	8.2198540882984	3	1.09913925894799	0.271707328067945	0.459638229981608
1441	7	NTF3	IIV	-0.187736619453164	0.172592762250062	9.24094617858328	3	-1.08774329239346	0.276708450011376	0.460709495033582
1442	7	TNFRSF8	LAIV_IFNB	0.438341126624157	0.403195536617559	9.44262490664459	3	1.08716760681787	0.276962743891962	0.460709495033582
1443	3	CXCL13	IFNB	1.36847119299375	1.25008623769593	9.50124730958934	3	1.09470143077171	0.27364746159664	0.460999458125459
1444	3	IL17C	IIV	2.0922683877887	1.91097746282042	4.60422344758247	3	1.09486816485042	0.273574397874159	0.460999458125459
1445	3	CSF2RB	LAIV_IFNB	0.742251690999483	0.677610550187178	6.63156639750305	3	1.09539571187971	0.273343311932101	0.460999458125459
1446	7	IL17F	LAIV_IFNB	0.0838596871043962	0.0775116559570942	9.73972256025651	3	1.08189776194197	0.279297959457893	0.463951382170027
1447	3	AGER	IFNB	-1.56507927421508	1.56507927421508	1.56507927421508	3	-1	0.317310507862914	0.465643612743409
1448	3	ANXA1	IFNB	0.274430946647523	0.253996912122217	9.48190106882036	3	1.08044993285381	0.279941870607995	0.465643612743409
1449	3	CCL14	IFNB	2.47990253944705	2.47990253944705	0	3	1	0.317310507862914	0.465643612743409
1450	3	CCL15	IFNB	-1.75452625277531	1.75452625277531	1.75452625277531	3	-1	0.317310507862914	0.465643612743409
1451	3	CCL27	IFNB	1.55855793149099	1.55855793149099	0	3	1	0.317310507862914	0.465643612743409
1452	3	CCL5	IFNB	-2.60604135615039	2.60604135615039	2.60604135615039	3	-1	0.317310507862914	0.465643612743409
1453	3	CD93	IFNB	-0.76889332476414	0.76889332476414	2.55281681747393	3	-1	0.317310507862914	0.465643612743409
1454	3	CXCL8	IFNB	-1.15468431915633	1.14859097566355	15.8475603880219	3	-1.0053050595224	0.314749979579464	0.465643612743409
1455	3	HAVCR1	IFNB	-2.55840068793304	2.55840068793304	2.55840068793304	3	-1	0.317310507862914	0.465643612743409
1456	3	IL17B	IFNB	2.16067915177633	2.16067915177633	0	3	1	0.317310507862914	0.465643612743409
1457	3	IL1R1	IFNB	-1.44886633544421	1.44886633544421	1.44886633544421	3	-1	0.317310507862914	0.465643612743409
1458	3	IL2RB	IFNB	-3.00270838127406	2.78287319922508	10.3441750095739	3	-1.07899575953018	0.280589618007872	0.465643612743409
1459	3	IL5RA	IFNB	-1.94014807701619	1.94014807701619	1.94014807701619	3	-1	0.317310507862914	0.465643612743409
1460	3	IL6R	IFNB	0.414061290135627	0.414061290135627	2.26879522739451	3	1	0.317310507862914	0.465643612743409
1461	3	IL9	IFNB	-4.96634776841437	4.77052066562816	15.9501593916313	3	-1.04104941923785	0.297852612820452	0.465643612743409
1462	3	IRAK4	IFNB	-0.312399927292914	0.310461433460573	9.59571611383176	3	-1.00624391187895	0.314298253615383	0.465643612743409
1463	3	MERTK	IFNB	0.706794011740344	0.667589010306451	4.13498404921175	3	1.05872625347127	0.289724467853376	0.465643612743409
1464	3	TEK	IFNB	2.40156867223483	2.40156867223483	0	3	1	0.317310507862914	0.465643612743409
1465	3	THPO	IFNB	-1.96203729232844	1.96203729232844	1.96203729232844	3	-1	0.317310507862914	0.465643612743409
1466	3	ANGPT2	IIV	1.24125087996588	1.19818598588414	3.78531211031021	3	1.03594174409406	0.300229321290536	0.465643612743409
1467	3	CCL15	IIV	-1.75452625277531	1.75452625277531	1.75452625277531	3	-1	0.317310507862914	0.465643612743409
1468	3	CCL19	IIV	0.433721055610833	0.433721055610833	1.99800357236621	3	1	0.317310507862914	0.465643612743409
1469	3	CCL21	IIV	-1.62231733083936	1.62231733083936	1.62231733083936	3	-1	0.317310507862914	0.465643612743409
1470	3	CCL25	IIV	2.27692189484048	2.27692189484048	0	3	1	0.317310507862914	0.465643612743409
1471	3	CCL5	IIV	-2.60604135615039	2.60604135615039	2.60604135615039	3	-1	0.317310507862914	0.465643612743409
1472	3	CD200R1	IIV	3.10583656671058	2.86187364240574	2.35807401242795	3	1.0852458755306	0.277812770713369	0.465643612743409
1473	3	CD4	IIV	0.0914269412660668	0.091184998716373	12.6245325162078	3	1.00265331527224	0.316028162117037	0.465643612743409
1474	3	CD40LG	IIV	0.62796375693512	0.62796375693512	2.02245494989576	3	1	0.317310507862914	0.465643612743409
1475	3	CD83	IIV	0.351475502929166	0.349969836285868	14.0643380419314	3	1.00430227547402	0.315232937197145	0.465643612743409
1476	3	CD93	IIV	-0.16627866545671	0.16627866545671	2.55281681747393	3	-1	0.317310507862914	0.465643612743409
1477	3	CXCL11	IIV	0.638651051778446	0.638651051778446	3.16368330999555	3	1	0.317310507862914	0.465643612743409
1478	3	CXCL2	IIV	-0.4548440404128	0.421290140381658	11.7608256521087	3	-1.07964558582061	0.28030003349695	0.465643612743409
1479	3	FLT4	IIV	-1.15391770434132	1.15391770434132	1.15391770434132	3	-1	0.317310507862914	0.465643612743409
1480	3	HAVCR1	IIV	-2.55840068793304	2.55840068793304	2.55840068793304	3	-1	0.317310507862914	0.465643612743409
1481	3	HGF	IIV	-0.705289087074647	0.65845296310906	10.1785492584307	3	-1.07113055387349	0.284110731729979	0.465643612743409
1482	3	IFNW1	IIV	1.05697152824152	1.05253257736555	10.6560609140697	3	1.00421739998497	0.315273836993515	0.465643612743409
1483	3	IKBKG	IIV	0.130640033538467	0.128600063299378	13.247553782747	3	1.01586290229376	0.309694676892853	0.465643612743409
1484	3	IL1R1	IIV	-0.15753430469846	0.15753430469846	1.44886633544421	3	-1	0.317310507862914	0.465643612743409
1485	3	IL32	IIV	-0.220989645808047	0.205943749915784	9.41955978016415	3	-1.07305827876988	0.283244968704805	0.465643612743409
1486	3	IL34	IIV	0.425571009036133	0.391468075823008	13.6968683335507	3	1.0871154899194	0.27698577301231	0.465643612743409
1487	3	IL6ST	IIV	1.64008651274289	1.64008651274289	0	3	1	0.317310507862914	0.465643612743409
1488	3	LCN2	IIV	0.362670354288853	0.344042668024832	10.7648254776091	3	1.05414353507652	0.291817206915557	0.465643612743409
1489	3	MMP3	IIV	2.20881434987908	2.1593874928454	4.78743839637146	3	1.02288929485673	0.306360191582099	0.465643612743409
1490	3	PTX3	IIV	-2.4324585266775	2.32718942600894	5.89732624247107	3	-1.04523443579283	0.295914631585115	0.465643612743409
1491	3	SDC1	IIV	-2.12271162707597	2.03396770189381	4.55428703464628	3	-1.04363094118925	0.296656171871048	0.465643612743409
1492	3	SELE	IIV	-1.25824664486884	1.25824664486884	1.25824664486884	3	-1	0.317310507862914	0.465643612743409
1493	3	SELP	IIV	-0.0140931854354432	0.0140931854354432	2.95486929628636	3	-1	0.317310507862914	0.465643612743409
1494	3	TAFA5	IIV	-3.07995164233693	3.07995164233693	3.07995164233693	3	-1	0.317310507862914	0.465643612743409
1495	3	THPO	IIV	-1.96203729232844	1.96203729232844	1.96203729232844	3	-1	0.317310507862914	0.465643612743409
1496	3	TNFRSF8	IIV	-2.20319917737928	2.03855328764198	7.93364439202917	3	-1.08076604655636	0.279801195391905	0.465643612743409
1497	3	VSTM1	IIV	0.29283555679883	0.283326027018349	8.96564663475068	3	1.03356391179645	0.301340077696297	0.465643612743409
1498	3	AGER	IIV_IFNB	-1.56507927421508	1.56507927421508	1.56507927421508	3	-1	0.317310507862914	0.465643612743409
1499	3	BDNF	IIV_IFNB	-0.130635270702906	0.130635270702906	2.04949948627516	3	-1	0.317310507862914	0.465643612743409
1500	3	CCL15	IIV_IFNB	0.322820462649947	0.322820462649947	1.75452625277531	3	1	0.317310507862914	0.465643612743409
1501	3	CCL21	IIV_IFNB	-0.127573866594413	0.127573866594413	1.62231733083936	3	-1	0.317310507862914	0.465643612743409
1502	3	CCL27	IIV_IFNB	1.91316490895382	1.91316490895382	0	3	1	0.317310507862914	0.465643612743409
1503	3	CCL5	IIV_IFNB	-0.00424998797395334	0.00424998797395334	2.60604135615039	3	-1	0.317310507862914	0.465643612743409
1504	3	CD93	IIV_IFNB	-0.462241076657063	0.462241076657063	2.55281681747393	3	-1	0.317310507862914	0.465643612743409
1505	3	CEACAM5	IIV_IFNB	-2.59631729527493	2.39948664080692	6.15844515405841	3	-1.08203031895264	0.279239056083619	0.465643612743409
1506	3	CHI3L1	IIV_IFNB	-4.38928821024392	4.10934093414465	10.9736411903924	3	-1.06812461671729	0.28546430302194	0.465643612743409
1507	3	CSF1R	IIV_IFNB	-1.45045788903901	1.45045788903901	1.45045788903901	3	-1	0.317310507862914	0.465643612743409
1508	3	FLT4	IIV_IFNB	-1.15391770434132	1.15391770434132	1.15391770434132	3	-1	0.317310507862914	0.465643612743409
1509	3	FURIN	IIV_IFNB	-0.878323657426647	0.867739355869691	7.43964543411154	3	-1.01219755850113	0.311443603345903	0.465643612743409
1510	3	HAVCR1	IIV_IFNB	-2.55840068793304	2.55840068793304	2.55840068793304	3	-1	0.317310507862914	0.465643612743409
1511	3	IL1R1	IIV_IFNB	-0.125327573876027	0.125327573876027	1.44886633544421	3	-1	0.317310507862914	0.465643612743409
1512	3	KDR	IIV_IFNB	1.29293448487824	1.29293448487824	0	3	1	0.317310507862914	0.465643612743409
1513	3	PDCD1LG2	IIV_IFNB	-0.325346167221013	0.325346167221013	1.76707722489487	3	-1	0.317310507862914	0.465643612743409
1514	3	PDGFA	IIV_IFNB	-0.417427123121367	0.4135580434328	11.0321573311346	3	-1.0093555904667	0.31280412853674	0.465643612743409
1515	3	TAFA5	IIV_IFNB	-3.07995164233693	3.07995164233693	3.07995164233693	3	-1	0.317310507862914	0.465643612743409
1516	3	TNFRSF11A	IIV_IFNB	-0.795409718817503	0.753746716764232	10.0307569901378	3	-1.0552745386834	0.291299782352663	0.465643612743409
1517	3	AGER	LAIV	-1.56507927421508	1.56507927421508	1.56507927421508	3	-1	0.317310507862914	0.465643612743409
1518	3	BDNF	LAIV	-2.04949948627516	2.04949948627516	2.04949948627516	3	-1	0.317310507862914	0.465643612743409
1519	3	CCL15	LAIV	0.0202813675610069	0.0202813675610069	1.75452625277531	3	1	0.317310507862914	0.465643612743409
1520	3	CCL5	LAIV	-2.60604135615039	2.60604135615039	2.60604135615039	3	-1	0.317310507862914	0.465643612743409
1521	3	CSF1R	LAIV	-1.45045788903901	1.45045788903901	1.45045788903901	3	-1	0.317310507862914	0.465643612743409
1522	3	FLT4	LAIV	-1.15391770434132	1.15391770434132	1.15391770434132	3	-1	0.317310507862914	0.465643612743409
1523	3	HAVCR1	LAIV	-2.55840068793304	2.55840068793304	2.55840068793304	3	-1	0.317310507862914	0.465643612743409
1524	3	IL13RA2	LAIV	-2.63085652864148	2.5900794975831	7.54476689949584	3	-1.01574354420257	0.309751526465184	0.465643612743409
1525	3	IL15RA	LAIV	1.04839511828544	1.02716503479651	9.21614926750793	3	1.02066861971517	0.30741146667867	0.465643612743409
1526	3	IL16	LAIV	0.238588473564834	0.234739442407795	15.008584822862	3	1.01639703629504	0.309440356379099	0.465643612743409
1527	3	IL1R1	LAIV	-0.153006458331897	0.153006458331897	1.44886633544421	3	-1	0.317310507862914	0.465643612743409
1528	3	IL23	LAIV	0.363161389385667	0.362372358044358	15.5387746706695	3	1.00217740488145	0.316257918594006	0.465643612743409
1529	3	IL32	LAIV	-0.191070518386114	0.185112364618339	9.41955978016415	3	-1.03218668715112	0.301984670359288	0.465643612743409
1530	3	IL5RA	LAIV	-1.94014807701619	1.94014807701619	1.94014807701619	3	-1	0.317310507862914	0.465643612743409
1531	3	IL6R	LAIV	0.16963618305497	0.16963618305497	2.26879522739451	3	1	0.317310507862914	0.465643612743409
1532	3	MERTK	LAIV	2.35800255310486	2.20418863882607	4.13498404921175	3	1.06978255470943	0.284717196544321	0.465643612743409
1533	3	NTF3	LAIV	0.37727166223894	0.358749024597322	8.98224579914398	3	1.05163118607056	0.292968793872116	0.465643612743409
1534	3	OSMR	LAIV	2.26065605965986	2.23323410370862	4.16269434508388	3	1.01227903331124	0.311404656828452	0.465643612743409
1535	3	PDCD1LG2	LAIV	0.0202950415279333	0.0202950415279333	1.76707722489487	3	1	0.317310507862914	0.465643612743409
1536	3	SELP	LAIV	2.34948965191699	2.16709970629172	2.95486929628636	3	1.0841631536822	0.278292465525508	0.465643612743409
1537	3	THPO	LAIV	-1.96203729232844	1.96203729232844	1.96203729232844	3	-1	0.317310507862914	0.465643612743409
1538	3	AGER	LAIV_IFNB	-1.56507927421508	1.56507927421508	1.56507927421508	3	-1	0.317310507862914	0.465643612743409
1539	3	BMP7	LAIV_IFNB	-0.180497105499833	0.171910454291857	11.5540799621916	3	-1.04994839460664	0.293741839711199	0.465643612743409
1540	3	CCL15	LAIV_IFNB	-1.75452625277531	1.75452625277531	1.75452625277531	3	-1	0.317310507862914	0.465643612743409
1541	3	CCL21	LAIV_IFNB	-1.62231733083936	1.62231733083936	1.62231733083936	3	-1	0.317310507862914	0.465643612743409
1542	3	CCL25	LAIV_IFNB	2.26750060284059	2.26750060284059	0	3	1	0.317310507862914	0.465643612743409
1543	3	CCL28	LAIV_IFNB	1.09553232378908	1.09553232378908	0	3	1	0.317310507862914	0.465643612743409
1544	3	CCL5	LAIV_IFNB	-2.60604135615039	2.60604135615039	2.60604135615039	3	-1	0.317310507862914	0.465643612743409
1545	3	CD40LG	LAIV_IFNB	2.03847519653942	1.89904056348369	2.02245494989576	3	1.07342372550481	0.283081044187693	0.465643612743409
1546	3	CD93	LAIV_IFNB	-0.937386558800203	0.937386558800203	2.55281681747393	3	-1	0.317310507862914	0.465643612743409
1547	3	CSF1R	LAIV_IFNB	-1.45045788903901	1.45045788903901	1.45045788903901	3	-1	0.317310507862914	0.465643612743409
1548	3	HAVCR1	LAIV_IFNB	-2.55840068793304	2.55840068793304	2.55840068793304	3	-1	0.317310507862914	0.465643612743409
1549	3	ICAM1	LAIV_IFNB	-0.295046694240117	0.27755952330958	4.76959624148687	3	-1.06300331807038	0.287780446618855	0.465643612743409
1550	3	IL18R1	LAIV_IFNB	0.245225073748127	0.235894183051056	10.4489455826787	3	1.0395554081766	0.298546503113249	0.465643612743409
1551	3	IL1R1	LAIV_IFNB	-1.44886633544421	1.44886633544421	1.44886633544421	3	-1	0.317310507862914	0.465643612743409
1552	3	IL6ST	LAIV_IFNB	1.71464005146384	1.71464005146384	0	3	1	0.317310507862914	0.465643612743409
1553	3	THPO	LAIV_IFNB	0.23973596500084	0.23973596500084	1.96203729232844	3	1	0.317310507862914	0.465643612743409
1554	3	SELP	IIV_IFNB	2.10883071094838	2.11184560184925	2.95486929628636	3	0.998572390472942	0.318001880438955	0.465838976237862
1555	3	IL11	LAIV	-0.59573170394579	0.596838235542554	7.76893372401631	3	-0.998146010877205	0.318208561765107	0.465838976237862
1556	7	BDNF	IFNB	-2.46076653658454	2.46076653658454	2.46076653658454	3	-1	0.317310507862914	0.465880097730269
1557	7	CCL19	IFNB	-0.197721011351303	0.197721011351303	2.70099249642664	3	-1	0.317310507862914	0.465880097730269
1558	7	CCL21	IFNB	0.49635437093441	0.49635437093441	1.52311064968851	3	1	0.317310507862914	0.465880097730269
1559	7	CCL28	IFNB	1.24933653928392	1.24933653928392	0	3	1	0.317310507862914	0.465880097730269
1560	7	CD200	IFNB	0.386963112809217	0.386963112809217	2.36406396431014	3	1	0.317310507862914	0.465880097730269
1561	7	HAVCR1	IFNB	-2.07635041509623	2.07635041509623	2.07635041509623	3	-1	0.317310507862914	0.465880097730269
1562	7	IL17B	IFNB	1.79227622262536	1.79227622262536	0	3	1	0.317310507862914	0.465880097730269
1563	7	IL4	IFNB	0.72341996509365	0.688368710499177	9.89821660500066	3	1.05091930248988	0.293295654288232	0.465880097730269
1564	7	IL4R	IFNB	-0.543936682526953	0.543936682526953	2.81287491736814	3	-1	0.317310507862914	0.465880097730269
1565	7	IL5RA	IFNB	-2.2647662645242	2.2647662645242	2.2647662645242	3	-1	0.317310507862914	0.465880097730269
1566	7	IL6ST	IFNB	-1.70223481973527	1.70223481973527	1.70223481973527	3	-1	0.317310507862914	0.465880097730269
1567	7	IL9	IFNB	-4.86208231514997	4.59482874521805	15.0694806310932	3	-1.05816398929123	0.289980685540159	0.465880097730269
1568	7	KNG1	IFNB	1.8682816600149	1.74099941456605	19.9320212385267	3	1.07310872386512	0.283222337265284	0.465880097730269
1569	7	MMP3	IFNB	-2.88123056947263	2.88123056947263	2.88123056947263	3	-1	0.317310507862914	0.465880097730269
1570	7	OSMR	IFNB	-0.539940802810583	0.539940802810583	2.39685294339767	3	-1	0.317310507862914	0.465880097730269
1571	7	PDCD1LG2	IFNB	-0.629863018742454	0.629863018742454	2.37931396299769	3	-1	0.317310507862914	0.465880097730269
1572	7	THPO	IFNB	1.84269773246378	1.84269773246378	0	3	1	0.317310507862914	0.465880097730269
1573	7	AGER	IIV	-1.73975511529479	1.73975511529479	1.73975511529479	3	-1	0.317310507862914	0.465880097730269
1574	7	BDNF	IIV	-2.46076653658454	2.46076653658454	2.46076653658454	3	-1	0.317310507862914	0.465880097730269
1575	7	CCL19	IIV	-2.70099249642664	2.70099249642664	2.70099249642664	3	-1	0.317310507862914	0.465880097730269
1576	7	CCL21	IIV	0.49615310436331	0.49615310436331	1.52311064968851	3	1	0.317310507862914	0.465880097730269
1577	7	CCL27	IIV	1.8368541308034	1.8368541308034	0	3	1	0.317310507862914	0.465880097730269
1578	7	CCL5	IIV	2.67038673662067	2.67038673662067	0	3	1	0.317310507862914	0.465880097730269
1579	7	CXCL1	IIV	-0.691862178057768	0.675896687962393	16.4870046276582	3	-1.02362119888988	0.306014228385429	0.465880097730269
1580	7	CXCL11	IIV	0.742503206590487	0.742503206590487	2.29101403301339	3	1	0.317310507862914	0.465880097730269
1581	7	FGF2	IIV	-0.2789415681689	0.272412491574388	11.7948299538312	3	-1.02396761087121	0.30585057348909	0.465880097730269
1582	7	FLT4	IIV	1.04446672120632	1.04446672120632	0	3	1	0.317310507862914	0.465880097730269
1583	7	HAVCR1	IIV	-2.07635041509623	2.07635041509623	2.07635041509623	3	-1	0.317310507862914	0.465880097730269
1584	7	IL17C	IIV	-0.88420799361529	0.88420799361529	2.93975596901037	3	-1	0.317310507862914	0.465880097730269
1585	7	IL1RL1	IIV	2.99908086848387	2.99908086848387	0	3	1	0.317310507862914	0.465880097730269
1586	7	IL4R	IIV	0.119293764045953	0.119293764045953	2.81287491736814	3	1	0.317310507862914	0.465880097730269
1587	7	IL5RA	IIV	0.174909441519677	0.174909441519677	2.2647662645242	3	1	0.317310507862914	0.465880097730269
1588	7	IL6ST	IIV	-1.70223481973527	1.70223481973527	1.70223481973527	3	-1	0.317310507862914	0.465880097730269
1589	7	MMP1	IIV	-0.926320229258633	0.868539904286151	16.9999300982896	3	-1.06652581497677	0.286186015492581	0.465880097730269
1590	7	OSMR	IIV	0.386888741040454	0.386888741040454	2.39685294339767	3	1	0.317310507862914	0.465880097730269
1591	7	TAFA5	IIV	2.63907430705	2.63907430705	0	3	1	0.317310507862914	0.465880097730269
1592	7	TEK	IIV	-1.74326578784772	1.74326578784772	1.74326578784772	3	-1	0.317310507862914	0.465880097730269
1593	7	THPO	IIV	1.74411313777314	1.74411313777314	0	3	1	0.317310507862914	0.465880097730269
1594	7	AGER	IIV_IFNB	-1.73975511529479	1.73975511529479	1.73975511529479	3	-1	0.317310507862914	0.465880097730269
1595	7	BDNF	IIV_IFNB	-2.46076653658454	2.46076653658454	2.46076653658454	3	-1	0.317310507862914	0.465880097730269
1596	7	CCL14	IIV_IFNB	3.02679161896797	3.02679161896797	0	3	1	0.317310507862914	0.465880097730269
1597	7	CCL19	IIV_IFNB	-0.0849403773887968	0.0849403773887968	2.70099249642664	3	-1	0.317310507862914	0.465880097730269
1598	7	CCL21	IIV_IFNB	0.0462829980128934	0.0462829980128934	1.52311064968851	3	1	0.317310507862914	0.465880097730269
1599	7	CCL25	IIV_IFNB	2.07956040213144	2.07956040213144	0	3	1	0.317310507862914	0.465880097730269
1600	7	CD40	IIV_IFNB	-0.554906632974423	0.521584027493285	12.733716197131	3	-1.06388731963532	0.287379748023785	0.465880097730269
1601	7	HAVCR1	IIV_IFNB	-2.07635041509623	2.07635041509623	2.07635041509623	3	-1	0.317310507862914	0.465880097730269
1602	7	IL4R	IIV_IFNB	-0.477731906633953	0.477731906633953	2.81287491736814	3	-1	0.317310507862914	0.465880097730269
1603	7	IL5RA	IIV_IFNB	-0.281620616060043	0.281620616060044	2.2647662645242	3	-1	0.317310507862914	0.465880097730269
1604	7	MMP3	IIV_IFNB	-2.88123056947263	2.88123056947263	2.88123056947263	3	-1	0.317310507862914	0.465880097730269
1605	7	OSMR	IIV_IFNB	-0.145594582618527	0.145594582618527	2.39685294339767	3	-1	0.317310507862914	0.465880097730269
1606	7	S100A9	IIV_IFNB	0.6442827191449	0.622720970805853	12.3845630816697	3	1.03462505576317	0.30084404801365	0.465880097730269
1607	7	TNFRSF21	IIV_IFNB	-0.77546333012488	0.752183212397314	8.13534844738684	3	-1.03095006288876	0.302564238112386	0.465880097730269
1608	7	AGER	LAIV	-1.73975511529479	1.73975511529479	1.73975511529479	3	-1	0.317310507862914	0.465880097730269
1609	7	CCL15	LAIV	2.32887246852487	2.32887246852487	0	3	1	0.317310507862914	0.465880097730269
1610	7	CCL19	LAIV	0.281069693209729	0.281069693209729	2.70099249642664	3	1	0.317310507862914	0.465880097730269
1611	7	CCL21	LAIV	-1.52311064968851	1.52311064968851	1.52311064968851	3	-1	0.317310507862914	0.465880097730269
1612	7	CCL25	LAIV	2.42079028315466	2.42079028315466	0	3	1	0.317310507862914	0.465880097730269
1613	7	CCL28	LAIV	1.37677164285506	1.37677164285506	0	3	1	0.317310507862914	0.465880097730269
1614	7	CD200	LAIV	0.12194714644476	0.12194714644476	2.36406396431014	3	1	0.317310507862914	0.465880097730269
1615	7	CX3CL1	LAIV	2.55009609845794	2.55009609845794	0	3	1	0.317310507862914	0.465880097730269
1616	7	IL12B	LAIV	0.92466471419298	0.907165239785385	11.535739969414	3	1.01929028322529	0.308065175626662	0.465880097730269
1617	7	IL23	LAIV	-0.593504779041433	0.555503064510904	15.7842777391893	3	-1.06840954975467	0.285335811160996	0.465880097730269
1618	7	IL6ST	LAIV	-0.20298332481773	0.20298332481773	1.70223481973527	3	-1	0.317310507862914	0.465880097730269
1619	7	IL7R	LAIV	0.534493803281593	0.496078259728138	7.29149995335195	3	1.07743847427321	0.281284423509487	0.465880097730269
1620	7	MMP3	LAIV	0.650169868744603	0.650169868744603	2.88123056947263	3	1	0.317310507862914	0.465880097730269
1621	7	OSMR	LAIV	-0.401239259049547	0.401239259049547	2.39685294339767	3	-1	0.317310507862914	0.465880097730269
1622	7	PDGFB	LAIV	-2.56779114998734	2.38618622949641	4.30841851751584	3	-1.07610676746268	0.281879509391868	0.465880097730269
1623	7	SELE	LAIV	1.68795203114402	1.68795203114402	0	3	1	0.317310507862914	0.465880097730269
1624	7	TAFA5	LAIV	2.3852627915339	2.3852627915339	0	3	1	0.317310507862914	0.465880097730269
1625	7	TNFSF11	LAIV	-0.280959525330173	0.275781994478741	12.3972841598109	3	-1.01877399886536	0.308310272392299	0.465880097730269
1626	7	VCAM1	LAIV	0.31698606537045	0.31698606537045	2.76351767857339	3	1	0.317310507862914	0.465880097730269
1627	7	VSNL1	LAIV	-0.2752179701715	0.261055669323832	11.0578387512837	3	-1.05425011793213	0.291768419820004	0.465880097730269
1628	7	AGER	LAIV_IFNB	-1.73975511529479	1.73975511529479	1.73975511529479	3	-1	0.317310507862914	0.465880097730269
1629	7	BDNF	LAIV_IFNB	-2.46076653658454	2.46076653658454	2.46076653658454	3	-1	0.317310507862914	0.465880097730269
1630	7	CCL19	LAIV_IFNB	0.356081910523683	0.356081910523683	2.70099249642664	3	1	0.317310507862914	0.465880097730269
1631	7	CCL21	LAIV_IFNB	-1.52311064968851	1.52311064968851	1.52311064968851	3	-1	0.317310507862914	0.465880097730269
1632	7	CCL25	LAIV_IFNB	2.29726633959716	2.29726633959716	0	3	1	0.317310507862914	0.465880097730269
1633	7	CCL28	LAIV_IFNB	1.2113849026022	1.2113849026022	0	3	1	0.317310507862914	0.465880097730269
1634	7	CCL5	LAIV_IFNB	2.53682743402775	2.53682743402775	0	3	1	0.317310507862914	0.465880097730269
1635	7	CD200	LAIV_IFNB	-0.0645535822026734	0.0645535822026734	2.36406396431014	3	-1	0.317310507862914	0.465880097730269
1636	7	CEACAM5	LAIV_IFNB	-2.63237871916067	2.48767193661544	6.77680872812304	3	-1.05816956022831	0.289978146176651	0.465880097730269
1637	7	CSF1R	LAIV_IFNB	-1.58952705416514	1.4991030120204	2.88155342887814	3	-1.06031876490121	0.288999605157917	0.465880097730269
1638	7	FLT3LG	LAIV_IFNB	2.28348239725982	2.276315844065	4.0758461059745	3	1.00314831231066	0.315789307419772	0.465880097730269
1639	7	FLT4	LAIV_IFNB	1.01270529459967	1.01270529459967	0	3	1	0.317310507862914	0.465880097730269
1640	7	HAVCR1	LAIV_IFNB	-0.21824296526789	0.21824296526789	2.07635041509623	3	-1	0.317310507862914	0.465880097730269
1641	7	IL13	LAIV_IFNB	-1.0485069596318	0.994825329604185	18.1784544723871	3	-1.05396085969079	0.291900837254421	0.465880097730269
1642	7	IL4R	LAIV_IFNB	-0.590022057610863	0.590022057610863	2.81287491736814	3	-1	0.317310507862914	0.465880097730269
1643	7	IL5RA	LAIV_IFNB	0.2664133092263	0.2664133092263	2.2647662645242	3	1	0.317310507862914	0.465880097730269
1644	7	IL6ST	LAIV_IFNB	-1.70223481973527	1.70223481973527	1.70223481973527	3	-1	0.317310507862914	0.465880097730269
1645	7	KNG1	LAIV_IFNB	-0.953988844402501	0.914451673615622	19.9320212385267	3	-1.04323593244742	0.296839035353195	0.465880097730269
1646	7	PDCD1LG2	LAIV_IFNB	-0.219990344805573	0.219990344805573	2.37931396299769	3	-1	0.317310507862914	0.465880097730269
1647	7	PGF	LAIV_IFNB	0.752432630615533	0.702902614723122	16.7294139917186	3	1.07046497602221	0.284410065828516	0.465880097730269
1648	7	TAFA5	LAIV_IFNB	2.28963942177417	2.28963942177417	0	3	1	0.317310507862914	0.465880097730269
1649	7	THPO	LAIV_IFNB	2.12480516999287	2.12480516999287	0	3	1	0.317310507862914	0.465880097730269
1650	7	TNFSF8	LAIV_IFNB	-0.551768882109063	0.516633809489775	9.2827560570114	3	-1.06800769127748	0.285517042403668	0.465880097730269
1651	3	IL23	IIV	0.559732282367766	0.56144332374898	15.5387746706695	3	0.99695242367513	0.318787603718835	0.465909855210788
1652	3	CD200	IIV_IFNB	-2.34135168642163	2.34964682383556	4.81339415935416	3	-0.996469623719709	0.319022019085219	0.465909855210788
1653	3	FLT3LG	IFNB	-1.52126986687472	1.53559664471078	5.60381405355132	3	-0.990670220669336	0.321846636774328	0.468910530611402
1654	3	CSF3R	IIV	-0.515682240106476	0.520536055886009	9.79934983215027	3	-0.990675351448478	0.321844130618867	0.468910530611402
1655	3	MPO	IFNB	0.318986931248967	0.322365698806579	13.786065446086	3	0.98951883661903	0.322409358411522	0.469169173889169
1656	7	MUC16	LAIV	2.13641749290003	2.15058198617209	4.77552730369843	3	0.993413646462619	0.320508413964517	0.469427567282176
1657	7	IL15	LAIV_IFNB	0.55746080285009	0.560832867760786	10.7896698290319	3	0.993987397842499	0.320229002787486	0.469427567282176
1658	7	IL6R	LAIV	3.06759403003726	3.0909964568894	3.16201792845593	3	0.992428840608994	0.320988375932636	0.469439136441563
1659	7	HLA-DRA	LAIV_IFNB	0.598503095408334	0.603455091098002	14.6648791571783	3	0.991793928392157	0.321298060079071	0.469439136441563
1660	7	VCAM1	IFNB	2.39971133651987	2.42748722918476	2.76351767857339	3	0.988557759509112	0.322879561598498	0.469951999651497
1661	7	IL2RB	IIV	0.396694033594837	0.40120036980918	10.5756942078911	3	0.988767866249759	0.322776729529572	0.469951999651497
1662	7	VCAM1	IIV	2.28805471962109	2.31613985724373	2.76351767857339	3	0.987874161599178	0.323214281192454	0.469951999651497
1663	7	CD200R1	LAIV	2.59261338602259	2.62084520959083	5.35812466616726	3	0.989227969868297	0.322551616657965	0.469951999651497
1664	3	IL15RA	IIV_IFNB	0.746666173115396	0.756617532393459	9.21614926750793	3	0.986847569806394	0.323717370428607	0.470510450097904
1665	7	PGF	LAIV	0.530510077141466	0.538769990957763	16.7294139917186	3	0.984668942303906	0.324786713025882	0.471667282157296
1666	7	CRP	IFNB	-0.454120419837933	0.46362166342256	17.3158362469647	3	-0.979506471905374	0.327329792403296	0.472503702736008
1667	7	IL17C	IFNB	3.03257162179672	3.08781685423633	2.93975596901037	3	0.982108643404865	0.326046327735916	0.472503702736008
1668	7	IL36B	IFNB	2.23178654254437	2.27730755518043	7.05066060877931	3	0.980011038679203	0.327080669783276	0.472503702736008
1669	7	TGFB3	IIV	-0.53262706361463	0.54332365521663	10.4267614002472	3	-0.980312670911162	0.326931802005169	0.472503702736008
1670	7	ANGPT1	LAIV	0.952657102607837	0.97178430929745	7.47800912388088	3	0.980317436177333	0.326929450505597	0.472503702736008
1671	7	LILRB2	LAIV	0.279377177899609	0.286535167327021	6.00992372826545	3	0.97501881010214	0.329550929531096	0.474577575255899
1672	7	IL36G	LAIV_IFNB	-0.0893897835812535	0.0916811704152811	8.0273100506628	3	-0.975007007178808	0.329556784149392	0.474577575255899
1673	7	IL2RA	IFNB	-2.74465280621148	2.82817530889941	9.93530396342858	3	-0.970467706713544	0.331813414117914	0.476249593084855
1674	7	ANGPT2	IIV_IFNB	-1.21346561850025	1.25063591840213	3.88777664060703	3	-0.970278880244083	0.331907501592026	0.476249593084855
1675	7	IL13	LAIV	0.4751891897647	0.489017105453157	18.1784544723871	3	0.971723042948275	0.331188349982016	0.476249593084855
1676	3	TNFRSF1B	LAIV	3.4091703078848	3.49102574927842	8.2198540882984	3	0.97655261024341	0.328790690077625	0.477314732436886
1677	7	PDGFA	IIV	0.225718920883233	0.233633785810631	10.8961453024155	3	0.966122772440914	0.333982750691279	0.478084962550925
1678	7	ICOSLG	IIV_IFNB	-2.01740075355141	2.08741643699152	3.62189238848072	3	-0.966458210159052	0.333814948426557	0.478084962550925
1679	3	TNFRSF1B	IIV_IFNB	2.70581411501225	2.78597004236366	8.2198540882984	3	0.971228718854636	0.331434395687978	0.480008435134313
1680	3	TAFA5	LAIV	2.74046563348366	2.81961003606491	3.07995164233693	3	0.971930727452047	0.331085011997499	0.480008435134313
1681	7	TNF	IFNB	-0.276884047528534	0.288005729408647	15.8416196295326	3	-0.961383817249231	0.336359218002104	0.48045885241259
1682	7	TNF	IIV_IFNB	0.336835855330433	0.350425095922069	15.8416196295326	3	0.961220698089904	0.336441211389666	0.48045885241259
1683	7	CXCL12	IFNB	0.245883312910276	0.25612312635519	9.1153549199467	3	0.96001995762494	0.337045170583142	0.480749702933912
1684	3	CD276	IFNB	-0.319304499732993	0.329893712415293	10.5718910449791	3	-0.967901138203661	0.333093745843397	0.48153092704513
1685	3	HGF	IFNB	-1.99418585323015	2.06109807378187	10.1785492584307	3	-0.967535644517414	0.333276331280004	0.48153092704513
1686	3	VEGFC	IFNB	0.584872309968191	0.605671676643658	8.05207794266334	3	0.965659007218685	0.334214838196638	0.481816161214745
1687	3	IL17C	IIV_IFNB	2.15490752105265	2.23177201200786	4.60422344758247	3	0.965558986069525	0.334264906589868	0.481816161214745
1688	7	OSMR	LAIV_IFNB	2.08476471949768	2.18236243920736	2.39685294339767	3	0.955278867544509	0.339436691319681	0.483586555486283
1689	7	IL4R	LAIV	2.22315362115455	2.33201957647497	2.81287491736814	3	0.953316877603153	0.340429542646506	0.483853113276277
1690	7	IL24	LAIV_IFNB	-0.556740772652541	0.583932760070697	11.1458609759378	3	-0.953433016132089	0.340370719792897	0.483853113276277
1691	7	WNT7A	LAIV_IFNB	0.0892359229820234	0.093803988515899	6.63322782276464	3	0.951302011714551	0.341451086054841	0.48473138812277
1692	3	IL18BP	LAIV	-0.563901901961613	0.587559004677207	9.58241007203521	3	-0.959736634912794	0.337187780357403	0.484954875405986
1693	3	MERTK	LAIV_IFNB	-1.71091262326068	1.78287773111042	4.13498404921175	3	-0.959635421659051	0.337238735196117	0.484954875405986
1694	7	WNT7A	IIV_IFNB	0.451283893676513	0.475431513860843	6.63322782276464	3	0.949209045929173	0.342514301697143	0.485666678085323
1695	3	VEGFD	IIV	0.102452171498607	0.107062366179531	7.57361559946762	3	0.956939166903956	0.338597960673691	0.486335278420467
1696	3	IL34	IIV_IFNB	0.526822677068234	0.55113838800866	13.6968683335507	3	0.955880933955114	0.339132392575942	0.486529156840398
1697	3	MMP3	IFNB	-2.96969471546472	3.1127077856143	4.78743839637146	3	-0.954055092864632	0.340055755828198	0.487279894822054
1698	3	PDCD1	IIV_IFNB	0.798080934357047	0.839386505492465	10.4281955139266	3	0.950790761031852	0.341710603538438	0.488857778014029
1699	3	CSF1	LAIV_IFNB	-1.51593493196203	1.59521653114938	14.1200826134495	3	-0.950300415248187	0.341959627970405	0.488857778014029
1700	7	HGF	LAIV_IFNB	-0.709931667443857	0.753556503413255	12.1463823620316	3	-0.942108075808783	0.346137310275759	0.490225129293851
1701	3	WNT7A	IFNB	0.255032351885427	0.270253219907777	6.87726679190993	3	0.943679235246319	0.345333588198666	0.491948901083013
1702	3	IL1R2	IIV	-2.42467239684679	2.56684683609961	8.91125019686048	3	-0.944611249392328	0.344857381730509	0.491948901083013
1703	3	CSF3	LAIV_IFNB	-1.38806566718367	1.47052808736818	10.6577466792765	3	-0.94392326070283	0.345208864510104	0.491948901083013
1704	7	TNFRSF14	IIV	0.37437932797771	0.398789814229659	11.3115826432912	3	0.938788591431046	0.347839297498895	0.492055354883595
1705	7	CXCL6	IFNB	-0.525206330974867	0.560743543431694	10.3839723644392	3	-0.936624838800028	0.348951570561391	0.493048042640271
1706	3	CXCL12	LAIV_IFNB	-0.340888257385023	0.36268224105473	9.37484575935929	3	-0.939908875586718	0.347264304271569	0.49412140490978
1707	3	OSM	IIV_IFNB	-0.2842164082001	0.302725754089303	19.3409378178096	3	-0.93885770986058	0.347803804495251	0.494311591452993
1708	7	PDGFA	LAIV	0.218766774639533	0.234350725155917	10.8961453024155	3	0.933501590379056	0.350561049698614	0.494740094815553
1709	3	CX3CL1	LAIV	-1.80603222634537	1.93163808692754	4.4194672299613	3	-0.934974433651827	0.349801475269241	0.495993244328214
1710	3	CTF1	LAIV_IFNB	0.565124759393353	0.604330236508106	8.91328092522192	3	0.935125739626587	0.349723502985688	0.495993244328214
1711	3	HGF	LAIV	-1.95004456388495	2.09004240615626	10.1785492584307	3	-0.93301674556509	0.350811322412116	0.496269675607384
1712	3	IL5RA	LAIV_IFNB	2.07837864890145	2.22641160842099	1.94014807701619	3	0.933510515773617	0.350556443548431	0.496269675607384
1713	7	TEK	LAIV	2.32317218666822	2.50810322818649	1.74326578784772	3	0.926266574900115	0.354307461946722	0.499440448119734
1714	3	NCR1	IIV	0.510358005609837	0.550847600851796	10.6573571902415	3	0.92649583082626	0.354188362772664	0.500465691249541
1715	3	IFNA2	IIV	0.52375439305052	0.565989426635322	11.9004457128381	3	0.925378405324849	0.354769107635273	0.500705414947581
1716	3	SDC1	LAIV	-1.95694300157292	2.11819351464001	4.55428703464628	3	-0.923873568702479	0.355552145959732	0.501229761318234
1717	3	SIRPA	LAIV_IFNB	-0.285854177230574	0.310919105534786	9.55239147327223	3	-0.919384406239365	0.357894542753847	0.503948616270735
1718	7	MMP1	LAIV	-0.827195001598733	0.902218927102803	16.9999300982896	3	-0.916845099065938	0.359223816228198	0.505777026131378
1719	3	IL3RA	LAIV_IFNB	0.6302339893027	0.688131614774596	10.289505430938	3	0.915862570140945	0.359738980719018	0.505949508197159
1720	3	SELP	LAIV_IFNB	2.1615889081773	2.36216944823643	2.95486929628636	3	0.915086303309492	0.360146324800441	0.505949508197159
1721	7	IL36A	IIV	0.305150474255667	0.333268454522001	4.65451729096588	3	0.915629637654534	0.359861181060022	0.506081122310406
1722	3	SPP1	LAIV	-3.22267939697237	3.53475198848069	8.4378246672536	3	-0.911713016210098	0.361919810211192	0.507270804185538
1723	3	AREG	LAIV_IFNB	0.0945206150485998	0.1036269715608	11.7396373853126	3	0.912123683872615	0.361703612052608	0.507270804185538
1724	7	CD27	IFNB	0.70421432057325	0.77224690102246	11.2958589399266	3	0.911903070949026	0.361819744826102	0.507352363813874
1725	7	IL13	IIV_IFNB	-0.473382961171267	0.519345498471379	18.1784544723871	3	-0.911499112950056	0.362032452779759	0.507352363813874
1726	7	OSM	IIV_IFNB	-0.303302153122599	0.332698117761082	19.4730882961076	3	-0.911643730249196	0.361956294153262	0.507352363813874
1727	7	SIRPA	IFNB	-0.536594471492954	0.590635793122863	9.83508074413815	3	-0.908503138043536	0.363612456574582	0.508521802129432
1728	7	CCL17	IIV_IFNB	-1.48751690392047	1.63767297225759	12.5198012456961	3	-0.908311322907088	0.363713761889411	0.508521802129432
1729	3	IL16	IFNB	-0.2804593472526	0.308775034647721	15.008584822862	3	-0.908296707253468	0.363721481729697	0.508625447470461
1730	3	CCL1	LAIV	-0.459175568894532	0.505150870469342	17.5760172996964	3	-0.908986989308572	0.363356993620295	0.508625447470461
1731	3	VCAM1	IIV	-2.40877412906996	2.66008932064152	4.91426429166521	3	-0.90552377710725	0.365187969210224	0.508923279746056
1732	3	PTX3	LAIV	2.01540931815518	2.2228449717031	5.89732624247107	3	0.906680107614979	0.364575985792381	0.508923279746056
1733	3	FGF21	LAIV_IFNB	0.2260337439563	0.249553366689465	12.2074520478238	3	0.9057531339081	0.365066532039672	0.508923279746056
1734	7	IL17C	IIV_IFNB	2.83675171241104	3.12927285776204	2.93975596901037	3	0.906521048611847	0.364660129114895	0.509252110543011
1735	7	BMP7	IFNB	-0.39475345693	0.43622906894277	11.7761776596444	3	-0.904922402091891	0.365506498027563	0.509841235924627
1736	7	CXCL12	LAIV	0.248391633906254	0.275848469334242	9.1153549199467	3	0.900464064584967	0.367873340785816	0.510193166107511
1737	7	GRN	LAIV	0.977353181088087	1.08347107850616	10.101020233332	3	0.902057471100766	0.367026339165336	0.510193166107511
1738	7	TLR3	LAIV	0.5570586598311	0.616461230148039	5.55032316330467	3	0.903639405996912	0.366186638925185	0.510193166107511
1739	7	CCL11	LAIV_IFNB	-0.637181201931753	0.706498070120113	7.25347813336391	3	-0.901886684309591	0.367117065510151	0.510193166107511
1740	7	TNFRSF13C	LAIV_IFNB	0.284970271721766	0.316476725594361	14.6565655343642	3	0.900446221397723	0.367882832513825	0.510193166107511
1741	3	IL17F	LAIV	0.179327049892477	0.19877624172536	9.8247792223306	3	0.902155349834234	0.366974349759795	0.510245157542729
1742	3	IL1R2	LAIV	-2.35510905297896	2.60877298076113	8.91125019686048	3	-0.902765043316204	0.366650607474481	0.510245157542729
1743	3	SELP	IFNB	1.50269421439967	1.6727236405244	2.95486929628636	3	0.898351752790784	0.36899804974979	0.512473916300164
1744	7	NCR1	LAIV	0.298503202977029	0.333476532720489	10.8362765316235	3	0.895125064848945	0.370720236554905	0.513535183509159
1745	7	TNFSF12	IIV_IFNB	-0.626362575893517	0.70202063417671	9.58303590886155	3	-0.892228155983021	0.372270653505523	0.514496035512237
1746	7	NGF	LAIV_IFNB	-0.176465695840659	0.19777923881001	9.04355464119239	3	-0.892235691179776	0.372266615484652	0.514496035512237
1747	7	IL36B	IIV	0.377807259978554	0.424534163158395	7.05066060877931	3	0.889933703256744	0.373501485479318	0.5150118071879
1748	7	GDF15	IIV_IFNB	-0.954857482950893	1.07255147694186	10.2621130468308	3	-0.890267277122636	0.37332238740933	0.5150118071879
1749	7	TNFRSF8	IIV_IFNB	-0.5162636523917	0.583108405022262	9.44262490664459	3	-0.885364793141662	0.375959914554381	0.517807175894279
1750	3	CNTF	IIV	0.564833270509767	0.635653431644177	6.66567571163096	3	0.888586834257737	0.374225169337126	0.519141521927812
1751	3	LTA	IFNB	-0.224294518130833	0.25301766215265	13.1711384082719	3	-0.886477711565892	0.375360159422393	0.520123633875397
1752	7	IL18	IIV_IFNB	-0.195650630458026	0.222292506488213	10.5271921637153	3	-0.880149464095413	0.378778346001296	0.521091401543593
1753	7	VSNL1	LAIV_IFNB	-0.258499091079967	0.294053691544594	11.0578387512837	3	-0.879088066271612	0.379353527747256	0.521285568449032
1754	3	IL15RA	IFNB	0.628795543961326	0.71187801817476	9.21614926750793	3	0.883291136834853	0.37707899130372	0.521911603872649
1755	7	IL17C	LAIV	2.40052965519331	2.75627588362777	2.93975596901037	3	0.870932285643979	0.383791127123097	0.526780735628388
1756	7	LILRB2	IFNB	2.0156835061675	2.32080582084535	6.00992372826545	3	0.868527426147736	0.385105664840174	0.52737959346984
1757	7	TNFSF13	IIV	-0.83903914358638	0.965713052676575	11.5671153090594	3	-0.86882862488075	0.384940873811246	0.52737959346984
1758	7	IL22	IIV	0.711937495101701	0.822487120434	15.3224778789619	3	0.865591055974268	0.386714462135203	0.528377780460044
1759	7	IL33	IIV_IFNB	-0.105576895436367	0.121965142181675	9.76743805422625	3	-0.86563171696306	0.38669215656934	0.528377780460044
1760	3	IL22	LAIV_IFNB	-1.084632763153	1.24192803808666	15.8265083473609	3	-0.873345902411552	0.382474567950896	0.52877868758705
1761	7	CCL26	IFNB	-1.69570208153647	1.96281739349912	3.88552581980328	3	-0.863912296249596	0.387636071478205	0.528827850699784
1762	7	CXCL8	IIV	-0.1974712540224	0.228716861278457	15.8809104936915	3	-0.863387390499313	0.387924509963788	0.528827850699784
1763	3	IL18	LAIV_IFNB	0.495658023679944	0.57006796379377	10.7742109139144	3	0.869471808907429	0.384589121074341	0.531099262435995
1764	3	OSMR	IIV_IFNB	-1.98852653124285	2.29171263158568	4.16269434508388	3	-0.86770326429058	0.385556798407266	0.531230973371097
1765	3	TGFB1	LAIV	0.1313762337578	0.151321558905001	12.246871764649	3	0.868192442031857	0.385288991075803	0.531230973371097
1766	7	CXADR	LAIV_IFNB	-0.167826403344976	0.19541427919307	9.80221417617038	3	-0.858823643993606	0.390437820833253	0.531650592767276
1767	3	TNFSF15	IIV	1.07004748661138	1.23543128503799	13.158995397108	3	0.866132742120477	0.386417371578258	0.531815094443298
1768	7	TEK	IFNB	1.67790777646797	1.97309277811663	1.74326578784772	3	0.85039476859754	0.395105643663215	0.534898753452344
1769	7	CCL11	IIV	-0.734961851652267	0.863790211369199	7.25347813336391	3	-0.850856888604091	0.39484885559522	0.534898753452344
1770	7	SIRPA	IIV	0.39661036620359	0.465778201930462	9.83508074413815	3	0.851500487914206	0.394491392400097	0.534898753452344
1771	7	TNFSF15	IIV	0.4945913328185	0.579927962447861	13.8073745138677	3	0.852849603476339	0.393742712150037	0.534898753452344
1772	7	OSM	LAIV	0.449889868890801	0.527765854940062	19.4730882961076	3	0.852442166691316	0.393968725017801	0.534898753452344
1773	7	PDGFA	LAIV_IFNB	-0.1149360868272	0.135267697268485	10.8961453024155	3	-0.849693527339867	0.39549549797309	0.534898753452344
1774	7	IL5RA	LAIV	1.78591512891873	2.10597430717141	2.2647662645242	3	0.848023227461614	0.396425035146746	0.535552831508708
1775	7	IL16	IFNB	0.0999823472478999	0.118130436985528	14.6815171844771	3	0.846372448957832	0.397345003069505	0.535590739266527
1776	7	SELP	IIV_IFNB	-1.38954815343614	1.64116444151914	4.22557931236161	3	-0.846684292129743	0.397171116373897	0.535590739266527
1777	7	CCL20	IIV	-0.368435199045433	0.437077578946207	10.9890359940958	3	-0.842951496010684	0.399255571366559	0.536921547386688
1778	7	CXCL16	IIV	-0.181029385502734	0.214878684592425	11.942971948836	3	-0.842472513484083	0.399523518849181	0.536921547386688
1779	7	ANGPT1	LAIV_IFNB	0.596657488673197	0.708447275964819	7.47800912388088	3	0.842204506835914	0.399673491560116	0.536921547386688
1780	3	BMP7	IIV	0.108103175347467	0.126082874356266	11.5540799621916	3	0.857397770311019	0.391225091134795	0.537824109483274
1781	7	TIMP1	IIV	-0.891974381630612	1.06390050331857	10.0598404311043	3	-0.838400187656951	0.401805984095643	0.539183225585327
1782	7	LILRB2	LAIV_IFNB	1.95184168517377	2.33277932419543	6.00992372826545	3	0.836702239654391	0.402759959927263	0.539860169500717
1783	3	SDC1	LAIV_IFNB	-0.841191945512077	0.985917104206152	4.55428703464628	3	-0.853207578936765	0.393544201213413	0.540402296592939
1784	3	EGF	LAIV_IFNB	-1.52379436817602	1.7919472202801	7.68862135665825	3	-0.850356724199634	0.39512678844257	0.541964446309741
1785	7	TNFSF14	IIV	-0.53019165730153	0.636638141762045	8.23897773577198	3	-0.832799077721137	0.404958054980937	0.542201364584287
1786	3	GDF15	IFNB	-0.123788262255293	0.145919855031051	6.52111663931047	3	-0.848330490932513	0.396253941295277	0.542899100672269
1787	7	FLT1	IIV	-0.2008582817439	0.241706119725428	19.1090324906343	3	-0.831002053121659	0.405972469510034	0.542954271583019
1788	7	CD276	LAIV	-0.548913096579567	0.662644683247146	11.2999327083173	3	-0.828367163363837	0.407462596919651	0.544341022136263
1789	7	IL36A	IIV_IFNB	0.624987882531063	0.755838921724857	4.65451729096588	3	0.826879728692475	0.408305234165588	0.544860651369857
1790	7	CCL26	IIV_IFNB	-1.77154936750647	2.14807679926965	3.88552581980328	3	-0.824714166694972	0.409533886857635	0.545288467977849
1791	7	CCL17	LAIV_IFNB	-1.4058585823989	1.70355636602619	12.5198012456961	3	-0.825249231804568	0.409230108095245	0.545288467977849
1792	3	IL23	LAIV_IFNB	-0.812754712524801	0.963083829888712	15.5387746706695	3	-0.843908585422639	0.39872049026021	0.545664670940378
1793	3	CEACAM5	IFNB	-1.84353582238749	2.1902188123443	6.15844515405841	3	-0.841713079988689	0.399948574989786	0.546731048639236
1794	3	ICOSLG	IFNB	-1.43535806063852	1.70866479050515	5.08529076053831	3	-0.840046607511689	0.400882254777564	0.547393033989992
1795	7	S100A12	IIV	0.3201949724462	0.390204668136844	13.2987722017737	3	0.820582116495614	0.411884337647103	0.547810730358993
1796	7	EPO	LAIV_IFNB	-0.140092849969067	0.171202824415736	11.4340691796485	3	-0.818285857415974	0.413193979699387	0.548944656658146
1797	7	S100A12	IFNB	0.813331534194967	0.996764125550795	13.2987722017737	3	0.815971916872042	0.414516197790613	0.549485599940978
1798	7	IL18R1	IIV	0.253396723422523	0.310308708765819	10.6595707447911	3	0.816595590985344	0.4141595755628	0.549485599940978
1799	7	NGF	IFNB	-0.347802047292394	0.427421669974463	9.04355464119239	3	-0.813721137052255	0.415804722448623	0.549979594340083
1800	7	IL1R2	LAIV	2.33453041758752	2.86848598618589	7.09282735120111	3	0.813854566077785	0.41572827121979	0.549979594340083
1801	7	CCL13	IIV	-1.04573873814656	1.28823097350597	11.3791149759848	3	-0.811763386887481	0.416927414636095	0.550638513812525
1802	7	TNFRSF4	LAIV	0.51110450634139	0.630017905123632	11.1418445910833	3	0.81125393768149	0.417219856427476	0.550638513812525
1803	7	TNFRSF13C	IFNB	-0.4733906382023	0.584925935794386	14.6565655343642	3	-0.809317230153917	0.418332697878768	0.550896458500438
1804	7	EGF	LAIV_IFNB	-1.92900449535604	2.38326505708427	7.03708982029989	3	-0.809395702598025	0.418287573293082	0.550896458500438
1805	3	PGF	LAIV	0.232605647072234	0.279386542940409	17.0208743195183	3	0.832558521338112	0.405093760353556	0.55252430023587
1806	3	CX3CL1	IFNB	-1.66823207257336	2.00831664391839	4.4194672299613	3	-0.830661876763866	0.406164668636461	0.553338668222844
1807	3	VEGFC	IIV_IFNB	-0.390321951000227	0.470328192778662	8.05207794266334	3	-0.829892736589391	0.406599431904307	0.553338668222844
1808	7	LGALS9	IIV	0.140493028455	0.175074205430476	13.6872437412817	3	0.802477030294399	0.422277070152491	0.554323410689642
1809	7	TNFRSF13C	IIV	0.115041490347801	0.143206097427967	14.6565655343642	3	0.803328157208299	0.421785087428727	0.554323410689642
1810	7	CD200R1	IIV_IFNB	-2.39087244487311	2.97963910810432	5.35812466616726	3	-0.802403364343747	0.422319667594523	0.554323410689642
1811	7	TNFRSF13B	IIV_IFNB	0.299158376390103	0.373634332526907	10.6014517725753	3	0.800671539916796	0.423321822807636	0.554352349344526
1812	7	IL18R1	LAIV_IFNB	0.432111842977353	0.540001424708518	10.6595707447911	3	0.800205005404565	0.42359203023909	0.554352349344526
1813	7	VEGFC	LAIV_IFNB	0.553566993519743	0.691982098088068	7.34458388013266	3	0.799972997927601	0.423726441880329	0.554352349344526
1814	7	IL2	IFNB	-0.100884489011367	0.126396829664828	11.9185921129372	3	-0.798156799334978	0.424779503629826	0.554521938977631
1815	7	C1QA	IIV	0.555644784976213	0.695967824841776	10.3806005153604	3	0.798377116215876	0.424651678845153	0.554521938977631
1816	3	CTF1	IFNB	-0.491103455879227	0.594556365299644	8.91328092522192	3	-0.82599982868188	0.408804188990255	0.555718194408628
1817	7	GZMA	IFNB	-0.345990095548	0.435243974965534	15.7489958723143	3	-0.794933681908859	0.426652080270041	0.556361724651812
1818	3	CSF1R	IIV	1.11536500153775	1.35858442412147	1.45045788903901	3	0.820975849372774	0.411660024673905	0.557113233392019
1819	3	MICB	IIV_IFNB	1.07813011245243	1.3097937542865	7.74113401331533	3	0.823129678946843	0.410434252898834	0.557113233392019
1820	3	EGF	LAIV	-1.48421491575516	1.80753695450865	7.68862135665825	3	-0.821125627364348	0.41157471391036	0.557113233392019
1821	3	TNFRSF13C	LAIV	0.253042080525467	0.308158439959103	14.0879507646307	3	0.821142787973126	0.411564940216038	0.557113233392019
1822	3	CCL17	LAIV_IFNB	-1.24732471727282	1.5224958165298	11.8850969074903	3	-0.819263149186071	0.412636292608062	0.55719623547297
1823	3	CD200	LAIV_IFNB	-2.05454212326794	2.50586859784716	4.81339415935416	3	-0.819892202261937	0.412277562437031	0.55719623547297
1824	3	CD276	IIV	0.236256561411807	0.289674226775085	10.5718910449791	3	0.815594000343173	0.414732382045452	0.557554129504813
1825	3	TNFSF4	IIV_IFNB	-0.322773046580566	0.395727489311353	12.07599996115	3	-0.815644743665035	0.414703350843306	0.557554129504813
1826	3	GDF15	LAIV_IFNB	0.01855894210246	0.0227003430255277	6.52111663931047	3	0.817562187566483	0.413607226116335	0.557554129504813
1827	3	TNFRSF11A	LAIV_IFNB	-0.731082130737904	0.894943227096514	10.0307569901378	3	-0.816903361691189	0.413983656532041	0.557554129504813
1828	3	ICAM1	LAIV	1.45054109531219	1.7815640990661	4.76959624148687	3	0.814195288327015	0.415533084237695	0.558014659979617
1829	3	CXCL12	IIV	-0.147661339089893	0.181545960888291	9.37484575935929	3	-0.813355132592303	0.416014475735579	0.55804584961006
1830	7	EGF	IIV_IFNB	-1.85987883148604	2.35376061963765	7.03708982029989	3	-0.790173314978971	0.429426557998922	0.558766301361544
1831	7	CNTF	LAIV	0.812908364562496	1.02833806807144	6.08371285059516	3	0.790506925496824	0.429231779289417	0.558766301361544
1832	7	CCL4	IIV	0.5277065445899	0.671987323515567	12.8439037092146	3	0.78529240972754	0.432282145051133	0.56187322100261
1833	7	SLAMF1	IFNB	0.0785141486665196	0.10016809410078	9.15475423783528	3	0.783823924886956	0.433143433342352	0.562384068588286
1834	3	FGF2	LAIV_IFNB	0.328335472996433	0.407123070701435	13.2658103267012	3	0.806477197253257	0.41996775086863	0.562729065520343
1835	3	IL6R	LAIV_IFNB	1.7908783539186	2.22711878770961	2.26879522739451	3	0.804123409941845	0.421325705920057	0.563928252539154
1836	3	SLAMF1	IFNB	0.237055322886173	0.295218329598816	6.32929537632708	3	0.802983077671082	0.421984515595622	0.564190054879767
1837	7	CALCA	IFNB	1.62958876176972	2.08798971503983	5.2168820623119	3	0.780458232160708	0.435121203317564	0.564341863050102
1838	7	ICAM1	LAIV	1.27452059210253	1.6363896545044	5.32896863080065	3	0.778861311298459	0.436061416386671	0.564951198576475
1839	7	TNFRSF8	LAIV	-2.31695425168879	2.98458945319567	9.44262490664459	3	-0.776305849773733	0.437568419929658	0.56629275036155
1840	7	ICAM1	LAIV_IFNB	1.2131030181894	1.56448478628889	5.32896863080065	3	0.775400968306636	0.438102763133935	0.566373970423957
1841	3	TNFRSF4	IIV_IFNB	-2.16081896700514	2.70437981332672	9.40190119142188	3	-0.79900720910465	0.424286231828635	0.566645428034296
1842	7	FGF21	IIV	-0.140330129240999	0.181859063378448	12.3829031965084	3	-0.771642208169593	0.44032636810437	0.568636524831558
1843	3	CTF1	LAIV	0.646094567032174	0.815754181608236	8.91328092522192	3	0.792021152448667	0.428348342673769	0.571443900741128
1844	7	IL15	IIV	0.254133040994523	0.331912538634143	10.7896698290319	3	0.765662671378155	0.443877043566909	0.571991769660791
1845	7	SLAMF1	LAIV_IFNB	0.38609578964662	0.504130648130076	9.15475423783528	3	0.765864545388637	0.443756903836311	0.571991769660791
1846	7	CSF3R	IIV_IFNB	-0.323678637847143	0.423606142905894	9.82899756745464	3	-0.7641027951737	0.444805986722781	0.572574480229432
1847	7	CEACAM5	IFNB	-0.93967094259757	1.23321085995637	6.77680872812304	3	-0.761971024671981	0.446077297862259	0.573596182797188
1848	7	PDCD1	IFNB	0.473127197244864	0.622337702898771	11.3537879925866	3	0.760241899279276	0.447110004128022	0.573842779125169
1849	7	LAMP3	IIV	0.43092307128201	0.566966718604195	8.20768773019114	3	0.760050029643524	0.447224680483895	0.573842779125169
1850	3	MUC16	LAIV_IFNB	-1.82845563624618	2.32186690258218	6.81254812858657	3	-0.787493733690217	0.430992895224775	0.574342829741549
1851	3	IL1B	LAIV	0.5461820449118	0.695141759941762	12.0805222906925	3	0.785713183103197	0.432035538116433	0.575103044181219
1852	3	CD83	LAIV_IFNB	0.4533755183272	0.579393063477056	14.0643380419314	3	0.782500770040982	0.433920332988683	0.576981403471851
1853	3	CD80	IIV_IFNB	0.204319622269017	0.262427945074372	10.2592703685479	3	0.778574180471188	0.436230593460102	0.579420788259983
1854	3	TIMP2	IIV_IFNB	-0.18647275261244	0.239912385123771	9.47397791579792	3	-0.777253548274463	0.437009195041544	0.579822657473421
1855	3	FTH1	LAIV	0.244849218654934	0.316118280503234	14.7287086539665	3	0.774549381532616	0.438605977762769	0.581308031463604
1856	3	CCL11	IIV	0.325773732619103	0.422042347538916	6.72434734639831	3	0.771898210022784	0.440174717578481	0.581377972235461
1857	3	IL1RN	IIV	-0.238230614980399	0.308750103920836	17.2691865982026	3	-0.771596873831278	0.440353226408584	0.581377972235461
1858	3	IL6	IIV	0.497113053109899	0.642718282919301	18.9039613272626	3	0.773454040939919	0.43925371812485	0.581377972235461
1859	3	TNFRSF1B	LAIV_IFNB	2.95420926570523	3.83049492078594	8.2198540882984	3	0.77123435138222	0.440568036431306	0.581377972235461
1860	7	S100A9	LAIV	0.385288043481901	0.514100452835157	12.3845630816697	3	0.749441167299342	0.453591346167586	0.58139082897254
1861	3	IL18R1	IIV	0.144125663193873	0.187439706172944	10.4489455826787	3	0.768917462241931	0.441942310309821	0.582560318135673
1862	3	PTX3	IIV_IFNB	-0.38967756443927	0.507860164745255	5.89732624247107	3	-0.767293029636876	0.442907311790313	0.583201195416866
1863	3	CCL22	LAIV	-0.711341095142867	0.929028936323376	15.1622547832526	3	-0.765682388707927	0.443865308525375	0.58351263672356
1864	3	LAMP3	LAIV_IFNB	0.68160097476074	0.890650105908887	8.56524344985909	3	0.765284784943896	0.444101982136896	0.58351263672356
1865	3	LIF	IIV_IFNB	-0.4705002276884	0.617780663278885	18.0050535171207	3	-0.76159753073398	0.446300249031669	0.585769076854066
1866	3	IL36A	IFNB	-2.67687750829323	3.52962034536063	5.29873195507657	3	-0.758403807313653	0.448209279322335	0.587130311897298
1867	3	IL24	IIV	-0.267921498956846	0.353342010196509	10.12666764589	3	-0.758249772813152	0.448301469675277	0.587130311897298
1868	3	CXCL9	IFNB	0.771535707592565	1.02428616847807	16.371227846898	3	0.753242337284458	0.451304302334681	0.588531734736232
1869	3	KNG1	IIV	-1.8425458919456	2.44414014667295	21.1175297257303	3	-0.753862618906586	0.450931718684835	0.588531734736232
1870	3	WNT16	IIV_IFNB	0.42664654060853	0.564666978641825	10.1390508674454	3	0.755571968516255	0.449905867747255	0.588531734736232
1871	3	CALCA	LAIV	0.412600764580717	0.547172535204313	4.91674561827158	3	0.754059712493889	0.450813367232744	0.588531734736232
1872	3	MMP3	LAIV_IFNB	-3.13975323411985	4.20500363563327	4.78743839637146	3	-0.74667075374526	0.455262327792401	0.593058305081438
1873	3	IL33	IIV_IFNB	-0.156107515293497	0.209554586937005	10.279457200075	3	-0.744949168497202	0.456302449638195	0.593778187670215
1874	7	IL9	IIV_IFNB	0.4759473341708	0.649798678869259	15.0694806310932	3	0.732453526989337	0.463891798168997	0.593959541152415
1875	7	IL10RB	IIV	-0.274953551540951	0.376835155678755	7.28309599777908	3	-0.729638802000055	0.465610997725577	0.595525887399806
1876	3	KLRK1	IFNB	0.451390114652987	0.610201359837541	6.22101881589642	3	0.739739607878233	0.459458009909968	0.597246377876565
1877	7	MERTK	IFNB	-1.84599979124191	2.54686089713187	6.30680449151093	3	-0.724813747511994	0.468566300745951	0.598544344793794
1878	7	PDCD1	LAIV_IFNB	0.89561355462563	1.23676254874286	11.3537879925866	3	0.724159666328836	0.468967717278069	0.598544344793794
1879	7	CSF1R	IFNB	-1.22789930630523	1.69906757586945	2.88155342887814	3	-0.722690094110526	0.469870302807593	0.598586248570259
1880	7	IL6R	IFNB	1.99478822594477	2.76101621514236	3.16201792845593	3	0.722483343272187	0.469997362532685	0.598586248570259
1881	3	ANGPT1	LAIV_IFNB	0.15841506080799	0.21490199618143	8.62954445419744	3	0.737150252779638	0.461030982047215	0.598652170718026
1882	7	ANGPT1	IFNB	0.753019869967974	1.04416631246684	7.47800912388088	3	0.721168515951226	0.470805840071766	0.598980735091303
1883	3	CD80	IIV	0.270865381366596	0.369638048687135	10.2592703685479	3	0.732785443296882	0.463689301013067	0.601462799397141
1884	7	CNTF	IFNB	0.843087447726054	1.17833593568067	6.08371285059516	3	0.715489888916133	0.474306386434134	0.602314861411382
1885	7	CSF2	LAIV_IFNB	0.766273725626268	1.07127617145914	20.7397798070154	3	0.715290553492441	0.474429524475576	0.602314861411382
1886	7	IL20	IIV	-0.551312360588054	0.772755161131463	10.0248866757405	3	-0.713437306301294	0.475575194917023	0.60313179418727
1887	3	SPP1	IIV	-0.300284111469794	0.413012016371252	8.4378246672536	3	-0.727059019028326	0.467189801926041	0.604073438159149
1888	3	TGFB1	IIV	0.128698246779534	0.17673270879945	12.246871764649	3	0.728208420805546	0.46648601186808	0.604073438159149
1889	3	IL13RA2	LAIV_IFNB	-0.27550194213432	0.37882115820038	7.54476689949584	3	-0.727261231772569	0.467065942401717	0.604073438159149
1890	3	TNFSF14	IIV_IFNB	-0.718497346759957	0.992870574924565	7.53275064174197	3	-0.723656602286301	0.469276582384253	0.606128183821866
1891	3	TNFRSF1B	IFNB	1.93417216302297	2.6903965442179	8.2198540882984	3	0.718917130331519	0.472191980992108	0.609247704288546
1892	7	IL7	IIV	-0.280569735971699	0.398262750777815	6.90387457929911	3	-0.704484000634609	0.481131410324211	0.609534624260946
1893	7	TNFRSF13B	IFNB	-0.524120111533223	0.747394264575522	10.6014517725753	3	-0.70126322394365	0.48313876005489	0.611432719521521
1894	3	IL6	IFNB	0.434173935388734	0.607914509942652	18.9039613272626	3	0.71420229043339	0.475102100787334	0.612024694358417
1895	3	IL17A	LAIV_IFNB	-0.897748624071813	1.25769866593507	12.4079277995684	3	-0.713802636821882	0.475349228951611	0.612024694358417
1896	7	CXCL9	IFNB	0.726007870482367	1.03894887862754	15.709045563252	3	0.698790754210574	0.484682807481362	0.612096794726725
1897	7	TNFRSF18	LAIV_IFNB	0.284572799742633	0.407123080794284	15.4985919322034	3	0.698984688334155	0.484561599835622	0.612096794726725
1898	3	IL13	LAIV_IFNB	-0.649588906920535	0.911886250865265	18.1765014367036	3	-0.712357387014177	0.476243496065618	0.612528593672569
1899	3	ICAM1	IIV_IFNB	-0.315840458993987	0.445691246010035	4.76959624148687	3	-0.708653045850659	0.478539809430867	0.613579254399509
1900	3	IL32	LAIV_IFNB	-0.23129123272345	0.326098068334552	9.41955978016415	3	-0.709268944476429	0.478157596381269	0.613579254399509
1901	3	PDCD1LG2	LAIV_IFNB	1.58604967468755	2.23828086743503	1.76707722489487	3	0.708601720973962	0.478571668045594	0.613579254399509
1902	3	TNFRSF13B	IFNB	-0.132204810219417	0.187315527493595	10.7304166581343	3	-0.705786711803363	0.48032078693926	0.614085273145752
1903	3	C1QA	LAIV	1.54974915729114	2.19251544723888	6.40268990716267	3	0.706836140763704	0.479668312374759	0.614085273145752
1904	3	CXADR	LAIV	-0.335425318760557	0.475421452862196	9.98170514975839	3	-0.705532568505658	0.480478871352957	0.614085273145752
1905	7	S100A9	IFNB	0.423459351065667	0.609012583385421	12.3845630816697	3	0.695321184845988	0.486854040811478	0.614192965351454
1906	3	IFNA1; IFNA13	IIV	-1.64377814066729	2.33365715944394	10.9101558120179	3	-0.704378590494827	0.481197035260913	0.614358478980914
1907	3	MICB	LAIV	0.35965697699749	0.511501657199866	7.74113401331533	3	0.703139416920709	0.481968869809176	0.614699563798509
1908	3	CXCL12	IFNB	-0.19034814979546	0.271371480825488	9.37484575935929	3	-0.701430191619389	0.483034585773442	0.614877465509826
1909	3	CXCL6	IIV_IFNB	-0.388765121420629	0.554992137645392	9.93508194408666	3	-0.700487619644493	0.483622834120208	0.614877465509826
1910	3	NGF	LAIV_IFNB	-0.345492369373957	0.492912466899149	8.9619109397649	3	-0.700920330839685	0.483352735775405	0.614877465509826
1911	7	MICB	LAIV_IFNB	0.342176301603907	0.494411822519594	8.23521180798287	3	0.692087620114195	0.488882305680339	0.616104563611844
1912	3	WNT7A	IIV	-0.57288547634456	0.821050410278414	6.87726679190993	3	-0.697747019151111	0.485335417585424	0.616380398473713
1913	3	ANGPT2	IIV_IFNB	1.2471511473139	1.79144934610761	3.78531211031021	3	0.696168803222745	0.486323122276878	0.616380398473713
1914	3	CXCL14	LAIV	0.0613127887259661	0.0880557652221944	11.1927186006133	3	0.696294996372506	0.486244106077594	0.616380398473713
1915	3	CLEC4A	LAIV	0.190024367619367	0.273485301051061	11.8452438166662	3	0.694824792736808	0.487165108821273	0.616805719900531
1916	3	BMP7	IIV_IFNB	-0.0826892775898672	0.1193250399921	11.5540799621916	3	-0.692975067055011	0.488325198562286	0.617632494131738
1917	7	TNFRSF14	IIV_IFNB	-0.416229972604394	0.604186477493054	11.3115826432912	3	-0.688909778867368	0.490880045224134	0.61797372569621
1918	3	TNFRSF13C	IIV	0.0357687259551665	0.0517243862123027	14.0879507646307	3	0.691525382405773	0.489235435324028	0.618141867452974
1919	7	CCL2	IIV	0.130769198587332	0.190804351110054	21.7638549550823	3	0.685357528937616	0.493118337563036	0.618845479010664
1920	7	CSF1R	IIV	0.379858873461947	0.553905829791538	2.88155342887814	3	0.685782407462485	0.492850331700085	0.618845479010664
1921	7	IL17F	IIV_IFNB	0.177730386675866	0.258839133524962	9.73972256025651	3	0.686644188054069	0.492306975554435	0.618845479010664
1922	7	IL1B	LAIV	0.517154777325267	0.757116270462003	10.8708478730155	3	0.683058596811942	0.494569816387302	0.620019153946921
1923	3	IL1RN	IFNB	-0.2719124565177	0.395556201658728	17.2691865982026	3	-0.687418008812553	0.491819352324591	0.620762664384821
1924	3	CXCL2	LAIV	0.30209834865344	0.44088200083479	11.7608256521087	3	0.685213612897398	0.49320913495529	0.621872387552323
1925	3	IL9	IIV_IFNB	0.339836842394301	0.498955344467334	15.9501593916313	3	0.681096707676512	0.495810300173138	0.62243498766427
1926	3	KLRK1	IIV_IFNB	0.38289250237084	0.561916466563881	6.22101881589642	3	0.681404666270465	0.495615471078852	0.62243498766427
1927	3	IRAK4	LAIV	0.146717158297676	0.215020439848532	9.59571611383176	3	0.682340517957405	0.495023658188287	0.62243498766427
1928	3	CEACAM5	LAIV_IFNB	-0.45289727341966	0.665189362285753	6.15844515405841	3	-0.680854654475222	0.495963463101947	0.62243498766427
1929	3	PDCD1	LAIV_IFNB	0.65201688300669	0.958194036281816	10.4281955139266	3	0.680464350975072	0.496210486881779	0.62243498766427
1930	3	IL10RB	LAIV	0.518034641963227	0.766043135201912	3.37577300603875	3	0.676247352346138	0.498883612860826	0.625144280313257
1931	7	IL13RA2	IIV	-1.55451494362849	2.31028185630195	6.88256420832896	3	-0.672868091565586	0.501031213655349	0.626158675962616
1932	7	CCL17	LAIV	-0.877909499577414	1.30239339180085	12.5198012456961	3	-0.674073981873869	0.500264279911784	0.626158675962616
1933	7	LTA|LTB	LAIV	-0.202535768085454	0.300801802521369	8.12145247246329	3	-0.673319662275181	0.500743946415982	0.626158675962616
1934	3	LTA	IIV_IFNB	0.1473080969867	0.221036864398392	13.1711384082719	3	0.66644130782273	0.5051290667754	0.632282503167452
1935	3	CALCA	LAIV_IFNB	1.71118429345512	2.5705971881533	4.91674561827158	3	0.665675782009405	0.505618356391706	0.632282503167452
1936	3	IL7	LAIV	-0.30715098326409	0.462785745251496	6.76185575405028	3	-0.663700181813448	0.506882222987439	0.633212869332
1937	7	C1QA	LAIV	-0.665316367743237	1.00455451704343	10.3806005153604	3	-0.662299911508411	0.507779033543615	0.633932036679711
1938	3	CSF3R	IIV_IFNB	-0.28343668307741	0.430366055775802	9.79934983215027	3	-0.658594420432325	0.510156246772489	0.636649906320585
1939	3	CD46	IIV_IFNB	0.230842607579656	0.352050336842332	10.2708516074309	3	0.655709094472592	0.512011316180359	0.638310934603559
1940	3	FLT3LG	LAIV	-1.12511160463898	1.72031857716303	5.60381405355132	3	-0.654013517946423	0.513103096549773	0.639017966868736
1941	3	GDF2	IFNB	0.74455148594835	1.14240772425206	9.30449444351926	3	0.651738840820435	0.514569661636115	0.640189834395085
1942	7	CEACAM5	LAIV	-0.932136506037774	1.42646442335305	6.77680872812304	3	-0.653459343799611	0.513460191588504	0.640358972064167
1943	3	PGF	LAIV_IFNB	0.243185540514833	0.374336139762533	17.0208743195183	3	0.649644837041656	0.515921663727369	0.641216924918301
1944	7	IL18R1	LAIV	0.401377078487619	0.616993646960377	10.6595707447911	3	0.650536809357772	0.515345532946315	0.642043552975647
1945	7	CCL20	IIV_IFNB	-0.2915149253335	0.44908859930063	10.9890359940958	3	-0.649125641994651	0.516257168999952	0.642512808257971
1946	3	WNT16	IIV	-0.0798072581689802	0.12334810496232	10.1390508674454	3	-0.647008384874333	0.517626516777757	0.642680017772995
1947	3	IL32	IIV_IFNB	-0.249934288928	0.39102193089809	9.41955978016415	3	-0.639182278993806	0.522704358943565	0.64832373644935
1948	3	CCL7	IIV	0.726989530899933	1.14145527268979	21.5590275233972	3	0.636897080677382	0.524191884461137	0.649507340054593
1949	3	C1QA	IFNB	1.30018716079383	2.04412369549457	6.40268990716267	3	0.636060901627216	0.524736727985363	0.649521681591639
1950	7	IL1R2	IIV	1.28486012337301	2.01122219292834	7.09282735120111	3	0.638845438306472	0.522923485483195	0.650078145373104
1951	7	MMP8	IIV	0.0658513969228659	0.103201632693108	15.114683074761	3	0.638084836493713	0.523418456765855	0.650078145373104
1952	7	FGF23	IIV_IFNB	-0.2488059589001	0.390798797450968	11.0609974831907	3	-0.636659991082283	0.524346339539971	0.650557803499488
1953	7	IL6R	IIV	1.8827963915231	2.9673489723839	3.16201792845593	3	0.634504538915255	0.525751605595207	0.65162815100087
1954	7	WNT16	LAIV	0.135242503584796	0.213995586208285	10.0047775907364	3	0.631987350679106	0.527395142839084	0.652991305721382
1955	7	PDGFB	IFNB	0.33683738287841	0.535332992865803	4.30841851751584	3	0.629210953494974	0.529210958776246	0.653219282107165
1956	7	TNFRSF9	IFNB	-0.222767738856867	0.353497313423195	12.7440860892886	3	-0.630182268429792	0.528575339050447	0.653219282107165
1957	7	CLEC4A	LAIV	-0.21123135214973	0.335488252221556	11.7319827329434	3	-0.629623692486953	0.528940818606275	0.653219282107165
1958	7	EPO	IFNB	-0.0819850635661332	0.130755693630571	11.4340691796485	3	-0.627009511323988	0.530653000496883	0.653655644714622
1959	7	CD80	IIV	0.228647551239556	0.364188590092987	10.9349202073591	3	0.627827333034175	0.530117058442972	0.653655644714622
1960	3	PDCD1	IFNB	0.653460662192304	1.04031025500315	10.4281955139266	3	0.62814017169361	0.529912119019369	0.654997305162838
1961	3	TNFRSF1A	LAIV_IFNB	-0.237283915571487	0.378053779126165	10.029332108343	3	-0.627645929422914	0.53023591370325	0.654997305162838
1962	3	MUC16	IIV	-0.284340703258183	0.454631842250295	6.81254812858657	3	-0.625430682221421	0.531688429956419	0.656123875272032
1963	3	NTF3	LAIV_IFNB	0.301176087473351	0.482180532642467	8.98224579914398	3	0.624612706412746	0.532225278135278	0.656123875272032
1964	3	IL2RA	IFNB	-1.59055348417586	2.55443998226263	8.37668170074196	3	-0.622662303761392	0.533506459406837	0.657038288733597
1965	3	IFNL2; IFNL3	IIV	-0.301338796157273	0.485059200455487	3.57465267330999	3	-0.621241275032626	0.53444088586447	0.657053273176779
1966	3	TNFRSF8	IIV_IFNB	-1.56945407427767	2.52728831084232	7.93364439202917	3	-0.621003178602358	0.534597531788332	0.657053273176779
1967	3	CD3E	LAIV	0.49987241296586	0.806487215175023	11.6421497216416	3	0.619814429243468	0.535379967799098	0.657351613688811
1968	7	CALCA	IIV_IFNB	1.49783535043415	2.4162059252632	5.2168820623119	3	0.619912125358681	0.535315642358887	0.658049218498488
1969	7	SDC1	LAIV	-0.53164547931879	0.85697100670799	5.02214446846213	3	-0.620377440026914	0.53500932161101	0.658049218498488
1970	7	PDGFA	IFNB	-0.1218107131329	0.196773157417105	10.8961453024155	3	-0.619041309962289	0.53588914522605	0.65808063744017
1971	7	IL11	IIV	0.777652287315627	1.26623569834302	7.62091952552988	3	0.614144971851016	0.539119532661201	0.660696488496023
1972	7	PTX3	LAIV	-1.97884308553476	3.22062213397273	7.53121890758175	3	-0.614428828722541	0.53893199033026	0.660696488496023
1973	3	MMP8	IIV	-0.0324541309682331	0.0530130384981164	15.7105587105351	3	-0.612191488880349	0.540411072043956	0.662860710724611
1974	3	CCL20	IIV_IFNB	0.570251319999994	0.936207480905566	10.6418545969716	3	0.609107843753189	0.54245295882173	0.664406828362629
1975	3	IL17RB	LAIV_IFNB	-0.45051240224587	0.740194224080134	6.5491226702687	3	-0.608640796685137	0.54276255683154	0.664406828362629
1976	3	CXCL13	IIV	-1.69863346932004	2.80277484072848	9.50124730958934	3	-0.606054201941723	0.544478761421219	0.665170643341069
1977	3	IL17RA	IIV	-0.867408949903124	1.43003547707126	6.94859828387964	3	-0.606564636899494	0.54413987456132	0.665170643341069
1978	3	CRP	IIV	0.064380017771267	0.106785007856991	15.1321206943195	3	0.602893786902053	0.546579349491346	0.666141012154798
1979	3	IL18R1	IIV_IFNB	0.1856758035284	0.308182949523124	10.4489455826787	3	0.602485646320507	0.546850914858488	0.666141012154798
1980	3	CRP	LAIV	0.1769604034335	0.293763288141563	15.1321206943195	3	0.602391144764908	0.546913803082757	0.666141012154798
1981	7	IL36B	LAIV	0.202646713916063	0.337049792209891	7.05066060877931	3	0.601236727034886	0.547682325683311	0.670506088833493
1982	3	OSMR	IFNB	-1.53009993161542	2.57794326107989	4.16269434508388	3	-0.593535146686848	0.552823068710973	0.672665831858107
1983	7	CTF1	IIV	0.13413350038714	0.225432400426087	7.38989818613845	3	0.595005421286453	0.551839847168426	0.674908000457515
1984	7	FGF21	IFNB	-0.120177524888233	0.202384501831048	12.3829031965084	3	-0.593807943794817	0.552640575309117	0.675199726293235
1985	3	IL17RA	LAIV	0.157991938023843	0.268325388464473	6.94859828387964	3	0.588807264672094	0.55599057199337	0.675844827033856
1986	3	CSF2RB	IIV_IFNB	0.31052249889897	0.530236016187299	6.63156639750305	3	0.585630718056092	0.5581237010382	0.677761383713387
1987	7	CEACAM5	IIV_IFNB	-0.60387517520242	1.02783400405028	6.77680872812304	3	-0.58752208316011	0.556853123618499	0.679496714578076
1988	7	GFAP	IIV_IFNB	0.207195002707567	0.353049257455848	11.4584986717727	3	0.586872789934924	0.557289145594841	0.679496714578076
1989	7	TNFSF12	IIV	0.36172550680346	0.617727697436217	9.58303590886155	3	0.585574369264557	0.558161576530897	0.679870236727797
1990	3	CCL22	IIV	0.339758046098699	0.583757044085204	15.1622547832526	3	0.582019608227818	0.560553473304548	0.680033994506912
1991	7	ICOSLG	LAIV	-1.42693539607747	2.44527881366414	3.62189238848072	3	-0.583547114588241	0.559525049918902	0.680151401773888
1992	7	TNFRSF1B	LAIV	0.779237587257397	1.33411359695587	11.2921999263983	3	0.584086384424407	0.559162194772032	0.680151401773888
1993	3	IL5	LAIV	0.698122489038467	1.20299626018507	13.034363821788	3	0.580319750063952	0.561699011176887	0.680745667277063
1994	7	CHI3L1	IIV	-0.190597053385266	0.328385783128184	14.8759964260755	3	-0.58040592247828	0.56164091218901	0.682033099634985
1995	7	CTSS	LAIV	-0.0999737285523346	0.172604316094811	16.146535042967	3	-0.579207581909013	0.562449115534841	0.682324634098327
1996	3	FGF21	IIV	0.111911719775867	0.193857976292291	12.2074520478238	3	0.57728715586678	0.56374548883108	0.682546725045979
1997	3	IL17A|IL17F	IIV	-0.993451727308959	1.72649005754711	12.9262468944601	3	-0.575416998763604	0.565009310411782	0.683397557181281
1998	3	PDCD1	IIV	0.583742028175414	1.01689332327619	10.4281955139266	3	0.574044508714774	0.565937682675044	0.683841366565679
1999	7	CD40LG	LAIV	-0.401825220475301	0.698981133532015	5.27818863743749	3	-0.574872770091578	0.565377346990374	0.684494146910725
[truncated: 501 more rows]
