# Supplementary material for: Human vaccine responses regulated by parallel cytokine pathways
Source: Nat Immunol. 2026 Jun 12;27(8):1643–52. doi: 10.1038/s41590-026-02547-x (PMC13414556; doi:10.1038/s41590-026-02547-x)
Supplement: Supplementary file 8 — Source data for in vivo antibody responses shown in Fig. 6. [file 41590_2026_2547_MOESM8_ESM.xlsx]

## Sheet: Sheet1
Figure 6e. ASCs counts per 10^6 cells
Naive	IIV 1ug	IIV 10ug	IIV 1ug + GFP mRNA LNP 3ug	IIV 1ug + IFNb mRNA LNP 3ug	IIV 1ug + IL21 mRNA LNP 3ug
0	2	8	14	42	32
0	0	10	10	38	56
0	2	0	6	32	50
0	0	0	4	50	50
0	0	0	20	22	68
