# Supplementary material for: Human vaccine responses regulated by parallel cytokine pathways
Source: Nat Immunol. 2026 Jun 12;27(8):1643–52. doi: 10.1038/s41590-026-02547-x (PMC13414556; doi:10.1038/s41590-026-02547-x)
Supplement: Supplementary file 9 — Source data for Extended Data Fig. 1. [file 41590_2026_2547_MOESM9_ESM.csv]

	cmpd_conc	cmpd_ngml	spleen	tonsil
1	1	1	1.12226943478599	2.48401052314519
2	10	10	1.1431039285575	2.21255551766697
3	100	100	1.21133062318764	3.19109661088364
4	1	1	3.30280086743893	3.16899198742764
5	10	10	4.20166220646039	2.27546529492579
6	100	100	3.34748950753368	3.19899928241195
7	1	1	-2.04791385977353	0.578084199885267
8	10	10	-1.05290054408011	-0.190475464810076
9	100	100	-3.30505157784519	-0.571763272367989
10	1	1	2.78634214761093	2.30156589254377
11	10	10	2.1393200297314	2.47231865319589
12	100	100	1.98331947277274	2.354404169795
13	1	1	3.52519174565525	-0.895123984295157
14	10	10	2.01666345187694	-0.2239394706371
15	100	100	2.85526530673715	4.65600748995078
16	1	1	3.90690434786467	1.53247385253385
17	10	10	4.4155295572741	3.47604491151942
18	100	100	3.6793700370164	3.3359083133231
19	1	1	-1.83686507855545	-0.83197823370514
20	10	10	-1.0797969719934	-0.589724992552991
21	100	100	-1.46000669681537	-1.71816889179768
22	1	1	0.844010967027125	1.87307059308518
23	10	10	-3.32000869249559	-0.285796278952944
24	100	100	-0.391038109600201	0.315437930086325
25	1	10	-1.71373208788597	0.37135533791668
26	10	100	-2.83127858521645	-0.177250387450739
27	100	1000	-2.98702178931022	0.738346450179305
28	1	0.1	-0.082415119787949	0.126139043059116
29	10	1	-2.86826154588705	-0.682763513386144
30	100	10	-0.495464216842604	1.04378773049324
31	1	1	-3.57240323000188	-0.81088873335367
32	10	10	-1.65604658679158	-0.368900711296253
33	100	100	-2.15551530200612	0.670379689944866
34	1	1	2.1440162697399	-0.338678682122973
35	10	10	3.98509190459875	0.699515808888418
36	100	100	2.78849835963418	0.00410583936974588
37	1	1	2.9772961683556	2.48875013597719
38	10	10	3.45125047371714	5.05415968829243
39	100	100	4.01374945203969	4.49008841565034
40	1	1	-0.561438538850986	0.00898581368391493
41	10	10	-0.458964524740115	-3.80460416332538
42	100	100	-0.484383305984082	-1.50405693088879
43	1	1	-0.468001682550705	0.857444914991354
44	10	10	0.264987606464047	0.674023222776412
45	100	100	0.0377021182530264	0.536752078325511
46	1	1	-2.44555020765516	1.12077885352072
47	10	10	0.165699031083581	-0.91280275032926
48	100	100	1.15482004853194	1.88421127126224
49	1	1	-1.38984310767663	-0.617726867628264
50	10	10	-1.67734769672097	0.0275881756354321
51	100	100	-1.06072515883218	-0.28846072865341
52	1	1	0.728283983167644	0.675430655388627
53	10	10	-1.38880179645827	-0.279074320760281
54	100	100	-1.23532924382764	0.62361000856688
55	1	1	-0.271702365885696	0.2423425326249
56	10	10	-0.896617976045966	1.71227724588281
57	100	100	-0.758489396755381	-0.211179815648135
