# Supplementary material for: Human vaccine responses regulated by parallel cytokine pathways
Source: Nat Immunol. 2026 Jun 12;27(8):1643–52. doi: 10.1038/s41590-026-02547-x (PMC13414556; doi:10.1038/s41590-026-02547-x)
Supplement: Supplementary file 10 — Source data for Extended Data Fig. 5b. [file 41590_2026_2547_MOESM10_ESM.zip]

Archive with 2 entries (2 files):
- figS5.csv
- figS5b.csv
