# Supplementary material for: Human vaccine responses regulated by parallel cytokine pathways
Source: Nat Immunol. 2026 Jun 12;27(8):1643–52. doi: 10.1038/s41590-026-02547-x (PMC13414556; doi:10.1038/s41590-026-02547-x)
Supplement: Supplementary file 10 — Source data for Extended Data Fig. 5b. [file 41590_2026_2547_MOESM10_ESM.zip › figS5.csv]

	ageGroup	gender	d0Mean_group	vacGroup	project	year	day	assay_group	generic_assay_id	analyte_generic_name	stim	variable	beta	beta_SE	t_value	p_value	formula	standardizedBeta	summaryStat	method	sampleN	label
1	[65,99]	Male	2	fluzoneSD	Flu 15	2013	0	molecule	Stim_none_Analyte_IFNB	IFNB	none	scaledVal	0.331892595470518	0.320448455415971	1.03571288880045	0.340263147544913	abFc ~ scaledVal	FALSE	-0.152182261266755	gaussian	8	[65,99] fluzoneSD Male Flu 15 2013 8
2	[65,99]	Male	2	fluzoneSD	Flu 15	2009	0	molecule	Stim_none_Analyte_IFNB	IFNB	none	scaledVal	0.374277115204296	0.156351089536847	2.39382479721121	0.0435948301995912	abFc ~ scaledVal	FALSE	-0.593212405564733	gaussian	10	[65,99] fluzoneSD Male Flu 15 2009 10
3	[65,99]	Female	1	fluzoneSD	Flu 18	2009	0	molecule	Stim_none_Analyte_IFNB	IFNB	none	scaledVal	0.980470659311243	1.45429671619078	0.674188869709734	0.521825081440345	abFc ~ scaledVal	FALSE	-0.669652581230165	gaussian	9	[65,99] fluzoneSD Female Flu 18 2009 9
4	[65,99]	Female	2	fluzoneSD	Flu 18	2009	0	molecule	Stim_none_Analyte_IFNB	IFNB	none	scaledVal	0.669168430390071	0.688629541871088	0.971739360138197	0.375810031063126	abFc ~ scaledVal	FALSE	-0.568763303454238	gaussian	7	[65,99] fluzoneSD Female Flu 18 2009 7
5	[65,99]	Female	2	fluzoneSD	Flu 17	2009	0	molecule	Stim_none_Analyte_IFNB	IFNB	none	scaledVal	-0.0140457916212095	0.256579398452233	-0.0547424762312879	0.959785295814242	abFc ~ scaledVal	FALSE	0.620136848859394	gaussian	5	[65,99] fluzoneSD Female Flu 17 2009 5
6	[65,99]	Female	2	fluzoneSD	Flu 15	2013	0	molecule	Stim_none_Analyte_IFNB	IFNB	none	scaledVal	0.632733538043722	0.334798540486744	1.88989335832775	0.0954415795477675	abFc ~ scaledVal	FALSE	-0.522981897960357	gaussian	10	[65,99] fluzoneSD Female Flu 15 2013 10
7	[65,99]	Female	2	fluzoneSD	Flu 15	2010	0	molecule	Stim_none_Analyte_IFNB	IFNB	none	scaledVal	0.273395367800335	0.307830202976928	0.888136918198457	0.39532722687651	abFc ~ scaledVal	FALSE	0.145823198995227	gaussian	12	[65,99] fluzoneSD Female Flu 15 2010 12
8	[65,99]	Female	2	fluzoneSD	Flu 15	2009	0	molecule	Stim_none_Analyte_IFNB	IFNB	none	scaledVal	0.185678878298202	0.214635515053117	0.86508925725666	0.403952753958485	abFc ~ scaledVal	FALSE	0.209719868630887	gaussian	14	[65,99] fluzoneSD Female Flu 15 2009 14
9	[65,99]	Female	1	fluzoneSD	Flu 15	2009	0	molecule	Stim_none_Analyte_IFNB	IFNB	none	scaledVal	3.04122955756636	1.27890050852043	2.37800324364933	0.0761545129608831	abFc ~ scaledVal	FALSE	-0.156006320148027	gaussian	6	[65,99] fluzoneSD Female Flu 15 2009 6
10	[65,99]	Male	1	fluzoneHD	Flu 15	2015	0	molecule	Stim_none_Analyte_IFNB	IFNB	none	scaledVal	0.0870490427415223	0.831439286378765	0.104696812103568	0.921656193032757	abFc ~ scaledVal	FALSE	-0.364555553878263	gaussian	6	[65,99] fluzoneHD Male Flu 15 2015 6
11	[65,99]	Male	2	fluzoneHD	Flu 15	2015	0	molecule	Stim_none_Analyte_IFNB	IFNB	none	scaledVal	-0.145605076905909	0.558361007010917	-0.260772287243659	0.811143907013851	abFc ~ scaledVal	FALSE	0.180154754290799	gaussian	5	[65,99] fluzoneHD Male Flu 15 2015 5
12	[65,99]	Male	2	fluzoneHD	Flu 15	2014	0	molecule	Stim_none_Analyte_IFNB	IFNB	none	scaledVal	1.97951386584795	1.52184405230531	1.30073371371354	0.234530080157147	abFc ~ scaledVal	FALSE	-0.437645921885058	gaussian	9	[65,99] fluzoneHD Male Flu 15 2014 9
13	[65,99]	Female	2	fluzoneHD	Flu 17	2010	0	molecule	Stim_none_Analyte_IFNB	IFNB	none	scaledVal	0.206463473703749	1.06634015333783	0.193618774513445	0.855908998419221	abFc ~ scaledVal	FALSE	-0.135755895492391	gaussian	6	[65,99] fluzoneHD Female Flu 17 2010 6
14	[65,99]	Female	1	fluzoneHD	Flu 15	2015	0	molecule	Stim_none_Analyte_IFNB	IFNB	none	scaledVal	-0.138213795619866	0.93192978158873	-0.148309237831462	0.885368448721615	abFc ~ scaledVal	FALSE	-0.383797372445219	gaussian	11	[65,99] fluzoneHD Female Flu 15 2015 11
15	[65,99]	Female	2	fluzoneHD	Flu 15	2015	0	molecule	Stim_none_Analyte_IFNB	IFNB	none	scaledVal	-0.500034616812628	0.777374939272218	-0.643234804148386	0.548406405942607	abFc ~ scaledVal	FALSE	-0.373158089750313	gaussian	7	[65,99] fluzoneHD Female Flu 15 2015 7
16	[18,65)	Male	2	fluzoneSD	Flu 18	2010	0	molecule	Stim_none_Analyte_IFNB	IFNB	none	scaledVal	-0.57163852222064	0.523200519754881	-1.09258018797163	0.310747485088718	abFc ~ scaledVal	FALSE	-0.753257657074243	gaussian	9	[18,65) fluzoneSD Male Flu 18 2010 9
17	[18,65)	Male	1	fluzoneSD	Flu 18	2010	0	molecule	Stim_none_Analyte_IFNB	IFNB	none	scaledVal	-0.530574397018958	0.577176917773508	-0.919257823174354	0.409978776958206	abFc ~ scaledVal	FALSE	0.315530906775975	gaussian	6	[18,65) fluzoneSD Male Flu 18 2010 6
18	[18,65)	Male	1	fluzoneSD	Flu 15	2015	0	molecule	Stim_none_Analyte_IFNB	IFNB	none	scaledVal	0.394332681153745	0.15462868086051	2.55019107037116	0.0839288970700441	abFc ~ scaledVal	FALSE	0.534178235614881	gaussian	5	[18,65) fluzoneSD Male Flu 15 2015 5
19	[18,65)	Male	2	fluzoneSD	Flu 15	2009	0	molecule	Stim_none_Analyte_IFNB	IFNB	none	scaledVal	-0.216391264549826	0.892741451192239	-0.242389623850041	0.815426791358969	abFc ~ scaledVal	FALSE	0.0518271040296377	gaussian	9	[18,65) fluzoneSD Male Flu 15 2009 9
20	[18,65)	Female	2	fluzoneSD	Flu Study 28	2014	0	molecule	Stim_none_Analyte_IFNB	IFNB	none	scaledVal	0.407078640932519	0.704854026781521	0.577536093240904	0.58860820868009	abFc ~ scaledVal	FALSE	0.341096045756969	gaussian	7	[18,65) fluzoneSD Female Flu Study 28 2014 7
21	[18,65)	Female	2	fluzoneSD	Flu 18	2010	0	molecule	Stim_none_Analyte_IFNB	IFNB	none	scaledVal	0.138006517712766	0.222665409176901	0.619793250433095	0.545350004945476	abFc ~ scaledVal	FALSE	0.205383293907363	gaussian	16	[18,65) fluzoneSD Female Flu 18 2010 16
22	[18,65)	Female	1	fluzoneSD	Flu 18	2010	0	molecule	Stim_none_Analyte_IFNB	IFNB	none	scaledVal	-0.207553695875669	0.428177115039095	-0.484737947418601	0.63944163916125	abFc ~ scaledVal	FALSE	0.0117277798987356	gaussian	11	[18,65) fluzoneSD Female Flu 18 2010 11
23	[18,65)	Female	2	fluzoneSD	Flu 17	2010	0	molecule	Stim_none_Analyte_IFNB	IFNB	none	scaledVal	-0.114988746594867	0.217007400101192	-0.529883988017217	0.615218414306206	abFc ~ scaledVal	FALSE	-0.107813757381369	gaussian	8	[18,65) fluzoneSD Female Flu 17 2010 8
24	[18,65)	Female	2	fluzoneSD	Flu 17	2009	0	molecule	Stim_none_Analyte_IFNB	IFNB	none	scaledVal	2.15043607051511	1.55442058475434	1.38343257391626	0.23873058512647	abFc ~ scaledVal	FALSE	0.314394658510808	gaussian	6	[18,65) fluzoneSD Female Flu 17 2009 6
25	[18,65)	Female	2	fluzoneSD	Flu 15	2015	0	molecule	Stim_none_Analyte_IFNB	IFNB	none	scaledVal	-0.263051162614114	0.844581157817507	-0.311457531557852	0.775842133443101	abFc ~ scaledVal	FALSE	-0.265001276651437	gaussian	5	[18,65) fluzoneSD Female Flu 15 2015 5
26	[18,65)	Female	2	fluzoneSD	Flu 15	2009	0	molecule	Stim_none_Analyte_IFNB	IFNB	none	scaledVal	0.0819386502657662	0.222030754207392	0.3690418949315	0.73080091264373	abFc ~ scaledVal	FALSE	1.12982091388463	gaussian	6	[18,65) fluzoneSD Female Flu 15 2009 6
27	[ 2,18)	Male	2	fluzoneSD	Flu 18	2013	0	molecule	Stim_none_Analyte_IFNB	IFNB	none	scaledVal	-0.0238117976019854	0.402309086572786	-0.0591878195067249	0.954456778347512	abFc ~ scaledVal	FALSE	-0.183122791698553	gaussian	9	[ 2,18) fluzoneSD Male Flu 18 2013 9
28	[ 2,18)	Male	2	fluzoneSD	Flu 18	2010	0	molecule	Stim_none_Analyte_IFNB	IFNB	none	scaledVal	0.345889611588017	0.292750733134819	1.18151578267347	0.302844293392066	abFc ~ scaledVal	FALSE	0.39092140147762	gaussian	6	[ 2,18) fluzoneSD Male Flu 18 2010 6
