# Supplementary material for: Human vaccine responses regulated by parallel cytokine pathways
Source: Nat Immunol. 2026 Jun 12;27(8):1643–52. doi: 10.1038/s41590-026-02547-x (PMC13414556; doi:10.1038/s41590-026-02547-x)
Supplement: Supplementary file 10 — Source data for Extended Data Fig. 5b. [file 41590_2026_2547_MOESM10_ESM.zip › figS5b.csv]

	x	y	group
1	8.07681559705083	0.892300912903953	Flu 15/2009/Female/Pre-VAX FluAb Quantile= 2
2	5.90689059560852	1.51438561897747	Flu 15/2013/Female/Pre-VAX FluAb Quantile= 2
3	7.88869027185063	0.795827626755203	Flu 15/2009/Female/Pre-VAX FluAb Quantile= 2
4	8.21674585819531	1.78462138953942	Flu 15/2010/Female/Pre-VAX FluAb Quantile= 2
5	5.53915881110803	1.86552614282207	Flu 15/2013/Female/Pre-VAX FluAb Quantile= 2
6	8.59152234657073	0.37282799321107	Flu 15/2010/Male/Pre-VAX FluAb Quantile= 2
7	5.79441586635011	1.09178322214039	Flu 15/2013/Male/Pre-VAX FluAb Quantile= 1
8	7.42836017270429	1.33333333333333	Flu 15/2009/Male/Pre-VAX FluAb Quantile= 2
9	6.65105169117893	1.15959041265165	Flu 15/2013/Male/Pre-VAX FluAb Quantile= 2
10	6.98299357469431	0.33750570657813	Flu 15/2009/Male/Pre-VAX FluAb Quantile= 2
11	6.25738784269265	1.31495588089977	Flu 15/2013/Male/Pre-VAX FluAb Quantile= 2
12	7.96722625883599	2.35668653188142	Flu 15/2009/Female/Pre-VAX FluAb Quantile= 1
13	7.64205169292798	0.666666666666666	Flu 15/2009/Female/Pre-VAX FluAb Quantile= 2
14	8.77231457392165	2.42411604941716	Flu 15/2010/Female/Pre-VAX FluAb Quantile= 2
15	8.53624721568813	0.66249429342187	Flu 15/2009/Male/Pre-VAX FluAb Quantile= 2
16	7.59343191799146	0.329160960088537	Flu 15/2009/Female/Pre-VAX FluAb Quantile= 2
17	7.93516504960369	0.670839039911463	Flu 15/2009/Female/Pre-VAX FluAb Quantile= 2
18	7.99859042974533	0.709590412651647	Flu 15/2009/Female/Pre-VAX FluAb Quantile= 1
19	8.63843591399047	0.600000000000001	Flu 15/2010/Female/Pre-VAX FluAb Quantile= 1
20	7.95274124718649	0.333333333333333	Flu 15/2009/Male/Pre-VAX FluAb Quantile= 2
21	8.34983409145725	0.329160960088537	Flu 15/2009/Female/Pre-VAX FluAb Quantile= 2
22	5.78135971352466	0.1	Flu 15/2013/Female/Pre-VAX FluAb Quantile= 2
23	6.8008998999203	0.975686817396014	Flu 15/2013/Male/Pre-VAX FluAb Quantile= 2
24	5.96578428466209	-0.333333333333333	Flu 15/2009/Male/Pre-VAX FluAb Quantile= 2
25	7.9614496943982	0.666666666666666	Flu 15/2009/Female/Pre-VAX FluAb Quantile= 1
26	7.9469062744564	2.49078271608383	Flu 15/2010/Female/Pre-VAX FluAb Quantile= 2
27	6.05528243550119	1.90730936496245	Flu 15/2013/Female/Pre-VAX FluAb Quantile= 1
28	8.44397954260125	3.81918082530329	Flu 15/2009/Female/Pre-VAX FluAb Quantile= 1
29	8.57648434679685	2.03949465987774	Flu 15/2010/Female/Pre-VAX FluAb Quantile= 2
30	8.47065887406055	2.19495152843583	Flu 15/2013/Female/Pre-VAX FluAb Quantile= 2
31	8.64565843240871	2.33333333333333	Flu 15/2010/Female/Pre-VAX FluAb Quantile= 2
32	7.12412131182919	0.86869444911752	Flu 15/2013/Female/Pre-VAX FluAb Quantile= 2
33	7.85798099512757	0.913877014595007	Flu 15/2009/Female/Pre-VAX FluAb Quantile= 1
34	7.92629599478111	0.37282799321107	Flu 15/2010/Female/Pre-VAX FluAb Quantile= 2
35	9.16679075071818	0.682763071411033	Flu 15/2013/Female/Pre-VAX FluAb Quantile= 1
36	8.01122725542325	0.666666666666666	Flu 15/2009/Female/Pre-VAX FluAb Quantile= 2
37	7.92629599478111	1.18462138953942	Flu 15/2010/Female/Pre-VAX FluAb Quantile= 2
38	5.94251450533924	0.3	Flu 15/2013/Female/Pre-VAX FluAb Quantile= 1
39	8.58496250072116	2.24152669492781	Flu 15/2009/Female/Pre-VAX FluAb Quantile= 2
40	8.05256805080415	2.60607228804007	Flu 15/2009/Female/Pre-VAX FluAb Quantile= 2
41	5.58496250072116	0.982763071411033	Flu 15/2013/Female/Pre-VAX FluAb Quantile= 2
42	10.277580460431	1.30959041265165	Flu 15/2009/Female/Pre-VAX FluAb Quantile= 2
43	9.77313920671969	1.58462138953942	Flu 15/2010/Female/Pre-VAX FluAb Quantile= 2
44	8.75572215364228	0.666666666666667	Flu 15/2009/Female/Pre-VAX FluAb Quantile= 2
45	8.45532722030456	2.69078271608383	Flu 15/2010/Female/Pre-VAX FluAb Quantile= 2
46	8.71711914464033	0	Flu 15/2009/Male/Pre-VAX FluAb Quantile= 1
47	8.66533591718518	0.802801425050823	Flu 15/2013/Male/Pre-VAX FluAb Quantile= 2
48	8.35535109642481	0.333333333333333	Flu 15/2009/Male/Pre-VAX FluAb Quantile= 2
49	8.12023787734196	0.600000000000001	Flu 15/2010/Male/Pre-VAX FluAb Quantile= 2
50	7.46147944728616	0.2	Flu 15/2013/Male/Pre-VAX FluAb Quantile= 2
51	8.4178525148859	0.33750570657813	Flu 15/2009/Female/Pre-VAX FluAb Quantile= 2
52	8.16239132875691	1.18462138953942	Flu 15/2010/Female/Pre-VAX FluAb Quantile= 2
53	6.38370429247405	1.37511655547372	Flu 15/2013/Female/Pre-VAX FluAb Quantile= 1
54	8.77478705960117	1	Flu 15/2009/Male/Pre-VAX FluAb Quantile= 2
55	8.2045711442492	0.37282799321107	Flu 15/2010/Male/Pre-VAX FluAb Quantile= 2
56	7.04712391211403	0.631622547566435	Flu 15/2013/Male/Pre-VAX FluAb Quantile= 2
57	8.63753055152531	2	Flu 15/2009/Male/Pre-VAX FluAb Quantile= 2
58	8.28771237954945	2.17704344988554	Flu 15/2010/Female/Pre-VAX FluAb Quantile= 2
59	8.92629599478111	2.02563424623729	Flu 15/2009/Male/Pre-VAX FluAb Quantile= 1
60	7.12928301694497	0	Flu 15/2009/Male/Pre-VAX FluAb Quantile= 2
61	5.67948009950545	0.149429738077703	Flu 15/2013/Female/Pre-VAX FluAb Quantile= 2
62	8.75572215364228	0.88395616641436	Flu 15/2009/Female/Pre-VAX FluAb Quantile= 2
63	8.65374077870657	3.21872963255535	Flu 15/2010/Female/Pre-VAX FluAb Quantile= 2
64	8.3409627642517	1.88812853965916	Flu 15/2009/Female/Pre-VAX FluAb Quantile= 1
65	5.05528243550119	0.0886988015814518	Flu 15/2013/Female/Pre-VAX FluAb Quantile= 2
66	6.6724253419715	0.798289214233103	Flu 15/2013/Female/Pre-VAX FluAb Quantile= 2
67	7.84549005094437	0.670839039911463	Flu 15/2009/Male/Pre-VAX FluAb Quantile= 2
68	5.07681559705083	0.709590412651647	Flu 15/2013/Female/Pre-VAX FluAb Quantile= 2
69	8.90237511448603	1.33333333333333	Flu 15/2009/Female/Pre-VAX FluAb Quantile= 2
70	5	0	Flu 15/2013/Male/Pre-VAX FluAb Quantile= 2
71	5.66533591718518	-0.326827341240615	Flu 15/2013/Male/Pre-VAX FluAb Quantile= 2
72	8.66266837551754	1.13105228564414	Flu 17/2009/Female/Pre-VAX FluAb Quantile= 2
73	7.94836723158468	0.888128539659157	Flu 17/2009/Female/Pre-VAX FluAb Quantile= 2
74	8.11504365016171	0.84292374598498	Flu 17/2009/Female/Pre-VAX FluAb Quantile= 1
75	8.2045711442492	0.892300912903953	Flu 17/2009/Male/Pre-VAX FluAb Quantile= 1
76	9.69572564375755	1.22146187299249	Flu 17/2009/Female/Pre-VAX FluAb Quantile= 2
77	8.01122725542325	2.46449984767603	Flu 17/2009/Female/Pre-VAX FluAb Quantile= 1
78	7.90839262077375	1.73522465888893	Flu 17/2009/Male/Pre-VAX FluAb Quantile= 1
79	6	1.26438561897747	Flu 17/2009/Male/Pre-VAX FluAb Quantile= 1
80	8.37721053038855	1.0041723732448	Flu 17/2009/Male/Pre-VAX FluAb Quantile= 2
81	8.27146302790437	2.2	Flu 17/2009/Female/Pre-VAX FluAb Quantile= 2
82	8.01402047031493	1.48801431096059	Flu 17/2009/Male/Pre-VAX FluAb Quantile= 1
83	8.33203654836165	1	Flu 17/2009/Female/Pre-VAX FluAb Quantile= 2
84	8.64385618977473	2.39850532287803	Flu 17/2010/Female/Pre-VAX FluAb Quantile= 2
85	8.02097993890421	1.77397603162912	Flu 17/2010/Female/Pre-VAX FluAb Quantile= 1
86	8.37937836707126	2.90730936496245	Flu 17/2010/Female/Pre-VAX FluAb Quantile= 1
87	8.62753388447279	2.57397603162912	Flu 17/2010/Male/Pre-VAX FluAb Quantile= 1
88	8.91288933622996	2.10730936496245	Flu 17/2010/Female/Pre-VAX FluAb Quantile= 1
89	12.6303808977519	1.24292374598498	Flu 17/2010/Male/Pre-VAX FluAb Quantile= 2
90	8.15734693536284	1.57625707931831	Flu 17/2010/Male/Pre-VAX FluAb Quantile= 2
91	8.08878823871691	2.19850532287803	Flu 17/2010/Female/Pre-VAX FluAb Quantile= 1
92	8.27728740013036	2.04292374598498	Flu 17/2010/Male/Pre-VAX FluAb Quantile= 2
93	7.84235034341381	0.62224824355972	Flu 17/2010/Male/Pre-VAX FluAb Quantile= 2
94	7.91438513215544	3.15251415863663	Flu 18/2009/Female/Pre-VAX FluAb Quantile= 1
95	7.98584193700334	1.88812853965916	Flu 18/2009/Male/Pre-VAX FluAb Quantile= 2
96	8.03066713624694	0	Flu 18/2009/Female/Pre-VAX FluAb Quantile= 1
97	8.26795708440284	0.421461872992491	Flu 18/2009/Female/Pre-VAX FluAb Quantile= 2
98	7.84705734609134	-0.445090564975613	Flu 18/2009/Female/Pre-VAX FluAb Quantile= 2
99	8.17242750864548	1.46249429342187	Flu 18/2009/Female/Pre-VAX FluAb Quantile= 2
100	8.3037807481771	0.599885771301437	Flu 18/2009/Female/Pre-VAX FluAb Quantile= 1
101	7.69174351917127	0	Flu 18/2009/Female/Pre-VAX FluAb Quantile= 1
102	7.96289600533726	1.31376278589644	Flu 18/2009/Male/Pre-VAX FluAb Quantile= 1
103	8.22037832769523	0.66249429342187	Flu 18/2009/Male/Pre-VAX FluAb Quantile= 2
104	8.68211676495007	0.535338887587496	Flu 18/2009/Male/Pre-VAX FluAb Quantile= 2
105	8.51569983828404	0.995827626755204	Flu 18/2009/Male/Pre-VAX FluAb Quantile= 2
106	8.38262402657492	1.68584749196996	Flu 18/2009/Male/Pre-VAX FluAb Quantile= 1
107	7.24317398347295	2.73522465888893	Flu 18/2009/Male/Pre-VAX FluAb Quantile= 1
108	8.19475685442225	1.10959041265165	Flu 18/2009/Male/Pre-VAX FluAb Quantile= 1
109	8.05528243550119	1.7977189523108	Flu 18/2009/Female/Pre-VAX FluAb Quantile= 1
110	8.18611423954164	0.754795206325824	Flu 18/2009/Female/Pre-VAX FluAb Quantile= 2
111	7.8073549220576	2.13333333333333	Flu 18/2009/Female/Pre-VAX FluAb Quantile= 2
112	7.9901039638575	1.22146187299249	Flu 18/2009/Female/Pre-VAX FluAb Quantile= 2
113	8.62296694479051	2.48995780590717	Flu 18/2009/Female/Pre-VAX FluAb Quantile= 2
114	8.4093909361377	2.02335319854809	Flu 18/2009/Female/Pre-VAX FluAb Quantile= 1
115	8.08878823871691	3.06438561897747	Flu 18/2009/Female/Pre-VAX FluAb Quantile= 1
116	8.05934446082443	1.15468097762726	Flu 18/2009/Female/Pre-VAX FluAb Quantile= 1
117	8.17242750864548	5.48584749196996	Flu 18/2009/Female/Pre-VAX FluAb Quantile= 1
118	8.42940674151398	1.75251415863663	Flu 18/2010/Male/Pre-VAX FluAb Quantile= 1
119	8.04302728359455	3.48584749196996	Flu 18/2010/Male/Pre-VAX FluAb Quantile= 1
120	8.76818432477693	1.24441842310695	Flu 18/2010/Female/Pre-VAX FluAb Quantile= 2
