# Supplementary material for: Human vaccine responses regulated by parallel cytokine pathways
Source: Nat Immunol. 2026 Jun 12;27(8):1643–52. doi: 10.1038/s41590-026-02547-x (PMC13414556; doi:10.1038/s41590-026-02547-x)
Supplement: Supplementary file 11 — Source data for Extended Data Fig. 7a,b,e. [file 41590_2026_2547_MOESM11_ESM.zip › figS7b.csv]

	visit_id	rel_year	value
1	Flu 15_2008_0_SLVP015-026	-3	-0.161866833168568
2	Flu 15_2008_0_SLVP015-029	0	1.14434676382376
3	Flu 15_2008_0_SLVP015-031	0	-0.153679801446524
4	Flu 15_2008_0_SLVP015-034	-2	0.158072596968897
5	Flu 15_2008_0_SLVP015-038	2	-0.72520632220835
6	Flu 15_2008_0_SLVP015-041	-6	-0.935547912206449
7	Flu 15_2008_0_SLVP015-046	-6	-0.206423457300033
8	Flu 15_2008_0_SLVP015-053	0	-0.10561139979984
9	Flu 15_2008_0_SLVP015-055	-2	0.500477349522178
10	Flu 15_2008_0_SLVP015-058	-3	2.13714692229032
11	Flu 15_2008_0_SLVP015-064	-5	-0.329442164058431
12	Flu 15_2008_0_SLVP015-067	-7	-0.148250276885786
13	Flu 15_2008_0_SLVP015-068	-1	0.380808894190287
14	Flu 15_2008_0_SLVP015-069	-3	1.52643582923168
15	Flu 15_2008_0_SLVP015-073	-6	-0.81703523463642
16	Flu 15_2008_0_SLVP015-087	-3	-0.623721986367802
17	Flu 15_2008_0_SLVP015-097	-1	2.49478222728046
18	Flu 15_2009_0_SLVP015-026	-2	-1.14030358835169
19	Flu 15_2009_0_SLVP015-029	1	0.351296592013871
20	Flu 15_2009_0_SLVP015-031	1	-1.22140583413435
21	Flu 15_2009_0_SLVP015-034	-1	-0.651363614311663
22	Flu 15_2009_0_SLVP015-041	-5	-1.34778468565419
23	Flu 15_2009_0_SLVP015-046	-5	0.197385647130725
24	Flu 15_2009_0_SLVP015-053	1	0.432558157401192
25	Flu 15_2009_0_SLVP015-055	-1	-0.0479294908951695
26	Flu 15_2009_0_SLVP015-058	-2	3.25600022318131
27	Flu 15_2009_0_SLVP015-064	-4	0.153803367572506
28	Flu 15_2009_0_SLVP015-067	-6	0.520246489611699
29	Flu 15_2009_0_SLVP015-068	0	0.560693621625208
30	Flu 15_2009_0_SLVP015-069	-2	0.557720739585511
31	Flu 15_2009_0_SLVP015-073	-5	0.717400926810394
32	Flu 15_2009_0_SLVP015-087	-2	-0.3999464263304
33	Flu 15_2009_0_SLVP015-097	0	0.962031521884785
34	Flu 15_2010_0_SLVP015-026	-1	0.697881352996778
35	Flu 15_2010_0_SLVP015-029	2	0.424370981781351
36	Flu 15_2010_0_SLVP015-031	2	-0.705136169714536
37	Flu 15_2010_0_SLVP015-038	4	0.417843882811105
38	Flu 15_2010_0_SLVP015-041	-4	-1.2468323122975
39	Flu 15_2010_0_SLVP015-046	-4	0.428276970118222
40	Flu 15_2010_0_SLVP015-053	2	0.39284342411466
41	Flu 15_2010_0_SLVP015-055	0	0.303469906575146
42	Flu 15_2010_0_SLVP015-058	-1	2.07574171427396
43	Flu 15_2010_0_SLVP015-064	-3	-0.141815268562733
44	Flu 15_2010_0_SLVP015-067	-5	0.135929826116365
45	Flu 15_2010_0_SLVP015-068	1	0.0307173636906289
46	Flu 15_2010_0_SLVP015-069	-1	0.0948189298655108
47	Flu 15_2010_0_SLVP015-073	-4	0.534637836641369
48	Flu 15_2010_0_SLVP015-087	-1	-0.102347471551964
49	Flu 15_2010_0_SLVP015-097	1	1.27352788822008
50	Flu 15_2011_0_SLVP015-029	3	0.00667054155115363
51	Flu 15_2011_0_SLVP015-031	3	0.208861131417953
52	Flu 15_2011_0_SLVP015-038	5	0.148683148897745
53	Flu 15_2011_0_SLVP015-041	-3	0.0606761055151672
54	Flu 15_2011_0_SLVP015-046	-3	0.00667054155115363
55	Flu 15_2011_0_SLVP015-053	3	0.555316684950464
56	Flu 15_2011_0_SLVP015-055	1	0.174614199208302
57	Flu 15_2011_0_SLVP015-067	-4	-1.10204963544023
58	Flu 15_2011_0_SLVP015-068	2	-0.278139181755798
59	Flu 15_2011_0_SLVP015-073	-3	1.31175211855242
60	Flu 15_2011_0_SLVP015-087	0	-1.52943971675743
61	Flu 15_2011_0_SLVP015-097	2	-0.0854423553684535
62	Flu 15_2011_0_SLVP015-105	1	7.60524202526684
63	Flu 15_2012_0_SLVP015-026	1	-0.688310132261408
64	Flu 15_2012_0_SLVP015-034	2	-0.336675303806375
65	Flu 15_2012_0_SLVP015-058	1	1.21117242711781
66	Flu 15_2012_0_SLVP015-064	-1	-0.688310132261408
67	Flu 15_2012_0_SLVP015-069	1	-0.18323290266217
68	Flu 15_2013_0_SLVP015-026	2	-0.830470215659177
69	Flu 15_2013_0_SLVP015-029	5	3.23918598041999
70	Flu 15_2013_0_SLVP015-031	5	0.319091587787487
71	Flu 15_2013_0_SLVP015-034	3	-0.263425453300885
72	Flu 15_2013_0_SLVP015-038	7	-0.855109751662783
73	Flu 15_2013_0_SLVP015-041	-1	0.167913159312969
74	Flu 15_2013_0_SLVP015-046	-1	1.33707356226608
75	Flu 15_2013_0_SLVP015-053	5	0.394231856827407
76	Flu 15_2013_0_SLVP015-058	2	0.77815275244773
77	Flu 15_2013_0_SLVP015-064	-1	-0.124205998042229
78	Flu 15_2013_0_SLVP015-067	-2	1.11059204287034
79	Flu 15_2013_0_SLVP015-069	2	-0.0798282520006445
80	Flu 15_2013_0_SLVP015-073	-1	3.15556357931223
81	Flu 15_2013_0_SLVP015-087	2	-1.03928568164904
82	Flu 15_2013_0_SLVP015-105	3	3.81806403925031
83	Flu 15_2014_0_SLVP015-031	6	-0.394337212916314
84	Flu 15_2014_0_SLVP015-038	8	-1.12546843886313
85	Flu 15_2014_0_SLVP015-041	0	-0.566795607726194
86	Flu 15_2014_0_SLVP015-046	0	-0.388229241717339
87	Flu 15_2014_0_SLVP015-058	3	-0.0229132183884666
88	Flu 15_2014_0_SLVP015-069	3	-0.874508136819902
89	Flu 15_2014_0_SLVP015-073	0	3.12241333952515
90	Flu 15_2014_0_SLVP015-087	3	-1.16632520588956
91	Flu 15_2014_0_SLVP015-097	5	3.3142658009709
92	Flu 15_2015_0_SLVP015-026	4	-0.925017794385598
93	Flu 15_2015_0_SLVP015-029	7	3.04242180153325
94	Flu 15_2015_0_SLVP015-031	7	-0.399944497596717
95	Flu 15_2015_0_SLVP015-041	1	-0.376645973533959
96	Flu 15_2015_0_SLVP015-053	7	-0.647865591359056
97	Flu 15_2015_0_SLVP015-058	4	0.590190449281454
98	Flu 15_2015_0_SLVP015-064	1	-0.802897024294884
99	Flu 15_2015_0_SLVP015-067	0	0.868844295163735
100	Flu 15_2015_0_SLVP015-069	4	-0.472743200559571
101	Flu 15_2015_0_SLVP015-073	1	3.23891858810983
102	Flu 15_2015_0_SLVP015-087	4	-0.943546319327431
103	Flu 15_2015_0_SLVP015-105	5	3.57069546443773
