# Supplementary material for: Human vaccine responses regulated by parallel cytokine pathways
Source: Nat Immunol. 2026 Jun 12;27(8):1643–52. doi: 10.1038/s41590-026-02547-x (PMC13414556; doi:10.1038/s41590-026-02547-x)
Supplement: Supplementary file 11 — Source data for Extended Data Fig. 7a,b,e. [file 41590_2026_2547_MOESM11_ESM.zip › figS7e.csv]

	group	y
1	TRUE	0.666666666666666
2	TRUE	2.42411604941716
3	TRUE	0.66249429342187
4	TRUE	0.329160960088537
5	TRUE	0.670839039911463
6	TRUE	0.975686817396014
7	TRUE	2.03949465987774
8	TRUE	2.19495152843583
9	TRUE	2.24152669492781
10	TRUE	1.30959041265165
11	TRUE	1.58462138953942
12	TRUE	0.33750570657813
13	TRUE	1.18462138953942
14	TRUE	1.37511655547372
15	TRUE	2.17704344988554
16	TRUE	3.21872963255535
17	TRUE	0.709590412651647
18	TRUE	1.33333333333333
19	FALSE	0.892300912903953
20	FALSE	1.51438561897747
21	FALSE	0.795827626755203
22	FALSE	1.78462138953942
23	FALSE	1.86552614282207
24	FALSE	0.37282799321107
25	FALSE	1.09178322214039
26	FALSE	1.33333333333333
27	FALSE	1.15959041265165
28	FALSE	0.33750570657813
29	FALSE	1.31495588089977
30	FALSE	2.35668653188142
31	FALSE	0.709590412651647
32	FALSE	0.600000000000001
33	FALSE	0.333333333333333
34	FALSE	0.329160960088537
35	FALSE	0.1
36	FALSE	-0.333333333333333
37	FALSE	0.666666666666666
38	FALSE	2.49078271608383
39	FALSE	1.90730936496245
40	FALSE	2.33333333333333
41	FALSE	0.86869444911752
42	FALSE	0.913877014595007
43	FALSE	0.37282799321107
44	FALSE	0.682763071411033
45	FALSE	0.666666666666666
46	FALSE	1.18462138953942
47	FALSE	0.3
48	FALSE	2.60607228804007
49	FALSE	0.982763071411033
50	FALSE	0.666666666666667
51	FALSE	2.69078271608383
52	FALSE	0
53	FALSE	0.802801425050823
54	FALSE	0.333333333333333
55	FALSE	0.600000000000001
56	FALSE	0.2
57	FALSE	1
58	FALSE	0.37282799321107
59	FALSE	0.631622547566435
60	FALSE	2.02563424623729
61	FALSE	0
62	FALSE	0.149429738077703
63	FALSE	1.88812853965916
64	FALSE	0.0886988015814518
65	FALSE	0.798289214233103
66	FALSE	0.670839039911463
67	FALSE	0
68	FALSE	-0.326827341240615
