# Supplementary material for: Human vaccine responses regulated by parallel cytokine pathways
Source: Nat Immunol. 2026 Jun 12;27(8):1643–52. doi: 10.1038/s41590-026-02547-x (PMC13414556; doi:10.1038/s41590-026-02547-x)
Supplement: Supplementary file 11 — Source data for Extended Data Fig. 7a,b,e. [file 41590_2026_2547_MOESM11_ESM.zip › figS7a.csv]

	visit_id	disGroup	disease_during_study	value
1	Flu 15_2008_0_SLVP015-003	cataract	FALSE	-0.31263505666853
2	Flu 15_2008_0_SLVP015-003	BCC	FALSE	-0.31263505666853
3	Flu 15_2008_0_SLVP015-003	SCC	FALSE	-0.31263505666853
4	Flu 15_2008_0_SLVP015-003	osteoarthritis	FALSE	-0.31263505666853
5	Flu 15_2008_0_SLVP015-003	hearing degen.	FALSE	-0.31263505666853
6	Flu 15_2008_0_SLVP015-003	Insomnia	FALSE	-0.31263505666853
7	Flu 15_2008_0_SLVP015-003	GERD	FALSE	-0.31263505666853
8	Flu 15_2008_0_SLVP015-003	pneumonia	FALSE	-0.31263505666853
9	Flu 15_2008_0_SLVP015-011	cataract	FALSE	-0.411606600919235
10	Flu 15_2008_0_SLVP015-011	BCC	FALSE	-0.411606600919235
11	Flu 15_2008_0_SLVP015-011	SCC	FALSE	-0.411606600919235
12	Flu 15_2008_0_SLVP015-011	osteoarthritis	FALSE	-0.411606600919235
13	Flu 15_2008_0_SLVP015-011	hearing degen.	FALSE	-0.411606600919235
14	Flu 15_2008_0_SLVP015-011	Insomnia	FALSE	-0.411606600919235
15	Flu 15_2008_0_SLVP015-011	GERD	FALSE	-0.411606600919235
16	Flu 15_2008_0_SLVP015-011	pneumonia	FALSE	-0.411606600919235
17	Flu 15_2008_0_SLVP015-013	Insomnia	TRUE	1.66052551123939
18	Flu 15_2008_0_SLVP015-013	cataract	FALSE	1.66052551123939
19	Flu 15_2008_0_SLVP015-013	SCC	FALSE	1.66052551123939
20	Flu 15_2008_0_SLVP015-013	osteoarthritis	FALSE	1.66052551123939
21	Flu 15_2008_0_SLVP015-013	hearing degen.	FALSE	1.66052551123939
22	Flu 15_2008_0_SLVP015-013	GERD	FALSE	1.66052551123939
23	Flu 15_2008_0_SLVP015-013	pneumonia	FALSE	1.66052551123939
24	Flu 15_2008_0_SLVP015-014	GERD	TRUE	-0.0770877004977717
25	Flu 15_2008_0_SLVP015-014	BCC	FALSE	-0.0770877004977717
26	Flu 15_2008_0_SLVP015-014	SCC	FALSE	-0.0770877004977717
27	Flu 15_2008_0_SLVP015-014	osteoarthritis	FALSE	-0.0770877004977717
28	Flu 15_2008_0_SLVP015-014	hearing degen.	FALSE	-0.0770877004977717
29	Flu 15_2008_0_SLVP015-014	Insomnia	FALSE	-0.0770877004977717
30	Flu 15_2008_0_SLVP015-023	cataract	FALSE	-0.821574049866084
31	Flu 15_2008_0_SLVP015-023	BCC	FALSE	-0.821574049866084
32	Flu 15_2008_0_SLVP015-023	SCC	FALSE	-0.821574049866084
33	Flu 15_2008_0_SLVP015-023	osteoarthritis	FALSE	-0.821574049866084
34	Flu 15_2008_0_SLVP015-023	hearing degen.	FALSE	-0.821574049866084
35	Flu 15_2008_0_SLVP015-023	Insomnia	FALSE	-0.821574049866084
36	Flu 15_2008_0_SLVP015-023	GERD	FALSE	-0.821574049866084
37	Flu 15_2008_0_SLVP015-023	pneumonia	FALSE	-0.821574049866084
38	Flu 15_2008_0_SLVP015-024	BCC	TRUE	0.0854442726704473
39	Flu 15_2008_0_SLVP015-024	cataract	FALSE	0.0854442726704473
40	Flu 15_2008_0_SLVP015-024	SCC	FALSE	0.0854442726704473
41	Flu 15_2008_0_SLVP015-024	osteoarthritis	FALSE	0.0854442726704473
42	Flu 15_2008_0_SLVP015-024	hearing degen.	FALSE	0.0854442726704473
43	Flu 15_2008_0_SLVP015-024	Insomnia	FALSE	0.0854442726704473
44	Flu 15_2008_0_SLVP015-024	GERD	FALSE	0.0854442726704473
45	Flu 15_2008_0_SLVP015-024	pneumonia	FALSE	0.0854442726704473
46	Flu 15_2008_0_SLVP015-025	cataract	FALSE	0.740164666199371
47	Flu 15_2008_0_SLVP015-025	BCC	FALSE	0.740164666199371
48	Flu 15_2008_0_SLVP015-025	SCC	FALSE	0.740164666199371
49	Flu 15_2008_0_SLVP015-025	osteoarthritis	FALSE	0.740164666199371
50	Flu 15_2008_0_SLVP015-025	hearing degen.	FALSE	0.740164666199371
51	Flu 15_2008_0_SLVP015-025	Insomnia	FALSE	0.740164666199371
52	Flu 15_2008_0_SLVP015-025	GERD	FALSE	0.740164666199371
53	Flu 15_2008_0_SLVP015-025	pneumonia	FALSE	0.740164666199371
54	Flu 15_2008_0_SLVP015-026	pneumonia	TRUE	-0.161866833168568
55	Flu 15_2008_0_SLVP015-026	cataract	FALSE	-0.161866833168568
56	Flu 15_2008_0_SLVP015-026	BCC	FALSE	-0.161866833168568
57	Flu 15_2008_0_SLVP015-026	SCC	FALSE	-0.161866833168568
58	Flu 15_2008_0_SLVP015-026	hearing degen.	FALSE	-0.161866833168568
59	Flu 15_2008_0_SLVP015-026	Insomnia	FALSE	-0.161866833168568
60	Flu 15_2008_0_SLVP015-026	GERD	FALSE	-0.161866833168568
61	Flu 15_2008_0_SLVP015-028	hearing degen.	TRUE	0.32930238926551
62	Flu 15_2008_0_SLVP015-028	GERD	TRUE	0.32930238926551
63	Flu 15_2008_0_SLVP015-028	pneumonia	TRUE	0.32930238926551
64	Flu 15_2008_0_SLVP015-028	cataract	FALSE	0.32930238926551
65	Flu 15_2008_0_SLVP015-028	BCC	FALSE	0.32930238926551
66	Flu 15_2008_0_SLVP015-028	osteoarthritis	FALSE	0.32930238926551
67	Flu 15_2008_0_SLVP015-028	Insomnia	FALSE	0.32930238926551
68	Flu 15_2008_0_SLVP015-029	cataract	TRUE	1.14434676382376
69	Flu 15_2008_0_SLVP015-029	osteoarthritis	TRUE	1.14434676382376
70	Flu 15_2008_0_SLVP015-029	BCC	FALSE	1.14434676382376
71	Flu 15_2008_0_SLVP015-029	hearing degen.	FALSE	1.14434676382376
72	Flu 15_2008_0_SLVP015-029	Insomnia	FALSE	1.14434676382376
73	Flu 15_2008_0_SLVP015-029	GERD	FALSE	1.14434676382376
74	Flu 15_2008_0_SLVP015-029	pneumonia	FALSE	1.14434676382376
75	Flu 15_2008_0_SLVP015-031	osteoarthritis	TRUE	-0.153679801446524
76	Flu 15_2008_0_SLVP015-031	Insomnia	TRUE	-0.153679801446524
77	Flu 15_2008_0_SLVP015-031	cataract	FALSE	-0.153679801446524
78	Flu 15_2008_0_SLVP015-031	BCC	FALSE	-0.153679801446524
79	Flu 15_2008_0_SLVP015-031	SCC	FALSE	-0.153679801446524
80	Flu 15_2008_0_SLVP015-031	hearing degen.	FALSE	-0.153679801446524
81	Flu 15_2008_0_SLVP015-031	GERD	FALSE	-0.153679801446524
82	Flu 15_2008_0_SLVP015-031	pneumonia	FALSE	-0.153679801446524
83	Flu 15_2008_0_SLVP015-032	cataract	FALSE	0.0955902480150255
84	Flu 15_2008_0_SLVP015-032	BCC	FALSE	0.0955902480150255
85	Flu 15_2008_0_SLVP015-032	SCC	FALSE	0.0955902480150255
86	Flu 15_2008_0_SLVP015-032	osteoarthritis	FALSE	0.0955902480150255
87	Flu 15_2008_0_SLVP015-032	Insomnia	FALSE	0.0955902480150255
88	Flu 15_2008_0_SLVP015-032	GERD	FALSE	0.0955902480150255
89	Flu 15_2008_0_SLVP015-032	pneumonia	FALSE	0.0955902480150255
90	Flu 15_2008_0_SLVP015-033	cataract	FALSE	0.567013061927731
91	Flu 15_2008_0_SLVP015-033	BCC	FALSE	0.567013061927731
92	Flu 15_2008_0_SLVP015-033	SCC	FALSE	0.567013061927731
93	Flu 15_2008_0_SLVP015-033	osteoarthritis	FALSE	0.567013061927731
94	Flu 15_2008_0_SLVP015-033	hearing degen.	FALSE	0.567013061927731
95	Flu 15_2008_0_SLVP015-033	Insomnia	FALSE	0.567013061927731
96	Flu 15_2008_0_SLVP015-033	GERD	FALSE	0.567013061927731
97	Flu 15_2008_0_SLVP015-033	pneumonia	FALSE	0.567013061927731
98	Flu 15_2008_0_SLVP015-034	osteoarthritis	TRUE	0.158072596968897
99	Flu 15_2008_0_SLVP015-034	cataract	FALSE	0.158072596968897
100	Flu 15_2008_0_SLVP015-034	BCC	FALSE	0.158072596968897
101	Flu 15_2008_0_SLVP015-034	SCC	FALSE	0.158072596968897
102	Flu 15_2008_0_SLVP015-034	hearing degen.	FALSE	0.158072596968897
103	Flu 15_2008_0_SLVP015-034	Insomnia	FALSE	0.158072596968897
104	Flu 15_2008_0_SLVP015-034	GERD	FALSE	0.158072596968897
105	Flu 15_2008_0_SLVP015-034	pneumonia	FALSE	0.158072596968897
106	Flu 15_2008_0_SLVP015-035	cataract	TRUE	0.701987219964467
107	Flu 15_2008_0_SLVP015-035	SCC	TRUE	0.701987219964467
108	Flu 15_2008_0_SLVP015-035	Insomnia	TRUE	0.701987219964467
109	Flu 15_2008_0_SLVP015-035	BCC	FALSE	0.701987219964467
110	Flu 15_2008_0_SLVP015-035	osteoarthritis	FALSE	0.701987219964467
111	Flu 15_2008_0_SLVP015-036	cataract	FALSE	-0.383711175209825
112	Flu 15_2008_0_SLVP015-036	BCC	FALSE	-0.383711175209825
113	Flu 15_2008_0_SLVP015-036	SCC	FALSE	-0.383711175209825
114	Flu 15_2008_0_SLVP015-036	osteoarthritis	FALSE	-0.383711175209825
115	Flu 15_2008_0_SLVP015-036	hearing degen.	FALSE	-0.383711175209825
116	Flu 15_2008_0_SLVP015-036	Insomnia	FALSE	-0.383711175209825
117	Flu 15_2008_0_SLVP015-036	GERD	FALSE	-0.383711175209825
118	Flu 15_2008_0_SLVP015-036	pneumonia	FALSE	-0.383711175209825
119	Flu 15_2008_0_SLVP015-037	cataract	FALSE	-0.0504320535471418
120	Flu 15_2008_0_SLVP015-037	BCC	FALSE	-0.0504320535471418
121	Flu 15_2008_0_SLVP015-037	osteoarthritis	FALSE	-0.0504320535471418
122	Flu 15_2008_0_SLVP015-037	hearing degen.	FALSE	-0.0504320535471418
123	Flu 15_2008_0_SLVP015-037	Insomnia	FALSE	-0.0504320535471418
124	Flu 15_2008_0_SLVP015-037	GERD	FALSE	-0.0504320535471418
125	Flu 15_2008_0_SLVP015-037	pneumonia	FALSE	-0.0504320535471418
126	Flu 15_2008_0_SLVP015-038	cataract	TRUE	-0.72520632220835
127	Flu 15_2008_0_SLVP015-038	hearing degen.	TRUE	-0.72520632220835
128	Flu 15_2008_0_SLVP015-038	Insomnia	TRUE	-0.72520632220835
129	Flu 15_2008_0_SLVP015-038	BCC	FALSE	-0.72520632220835
130	Flu 15_2008_0_SLVP015-038	SCC	FALSE	-0.72520632220835
131	Flu 15_2008_0_SLVP015-038	GERD	FALSE	-0.72520632220835
132	Flu 15_2008_0_SLVP015-038	pneumonia	FALSE	-0.72520632220835
133	Flu 15_2008_0_SLVP015-040	cataract	FALSE	0.107884333292232
134	Flu 15_2008_0_SLVP015-040	BCC	FALSE	0.107884333292232
135	Flu 15_2008_0_SLVP015-040	SCC	FALSE	0.107884333292232
136	Flu 15_2008_0_SLVP015-040	osteoarthritis	FALSE	0.107884333292232
137	Flu 15_2008_0_SLVP015-040	hearing degen.	FALSE	0.107884333292232
138	Flu 15_2008_0_SLVP015-040	Insomnia	FALSE	0.107884333292232
139	Flu 15_2008_0_SLVP015-040	GERD	FALSE	0.107884333292232
140	Flu 15_2008_0_SLVP015-040	pneumonia	FALSE	0.107884333292232
141	Flu 15_2008_0_SLVP015-041	BCC	FALSE	-0.935547912206449
142	Flu 15_2008_0_SLVP015-041	hearing degen.	FALSE	-0.935547912206449
143	Flu 15_2008_0_SLVP015-041	Insomnia	FALSE	-0.935547912206449
144	Flu 15_2008_0_SLVP015-041	GERD	FALSE	-0.935547912206449
145	Flu 15_2008_0_SLVP015-041	pneumonia	FALSE	-0.935547912206449
146	Flu 15_2008_0_SLVP015-042	cataract	FALSE	-0.428299631736076
147	Flu 15_2008_0_SLVP015-042	BCC	FALSE	-0.428299631736076
148	Flu 15_2008_0_SLVP015-042	SCC	FALSE	-0.428299631736076
149	Flu 15_2008_0_SLVP015-042	osteoarthritis	FALSE	-0.428299631736076
150	Flu 15_2008_0_SLVP015-042	hearing degen.	FALSE	-0.428299631736076
151	Flu 15_2008_0_SLVP015-042	Insomnia	FALSE	-0.428299631736076
152	Flu 15_2008_0_SLVP015-042	GERD	FALSE	-0.428299631736076
153	Flu 15_2008_0_SLVP015-042	pneumonia	FALSE	-0.428299631736076
154	Flu 15_2008_0_SLVP015-044	cataract	FALSE	-2.14329561356686
155	Flu 15_2008_0_SLVP015-044	BCC	FALSE	-2.14329561356686
156	Flu 15_2008_0_SLVP015-044	SCC	FALSE	-2.14329561356686
157	Flu 15_2008_0_SLVP015-044	osteoarthritis	FALSE	-2.14329561356686
158	Flu 15_2008_0_SLVP015-044	hearing degen.	FALSE	-2.14329561356686
159	Flu 15_2008_0_SLVP015-044	Insomnia	FALSE	-2.14329561356686
160	Flu 15_2008_0_SLVP015-044	GERD	FALSE	-2.14329561356686
161	Flu 15_2008_0_SLVP015-044	pneumonia	FALSE	-2.14329561356686
162	Flu 15_2008_0_SLVP015-045	BCC	FALSE	0.584092784092505
163	Flu 15_2008_0_SLVP015-045	SCC	FALSE	0.584092784092505
164	Flu 15_2008_0_SLVP015-045	osteoarthritis	FALSE	0.584092784092505
165	Flu 15_2008_0_SLVP015-045	hearing degen.	FALSE	0.584092784092505
166	Flu 15_2008_0_SLVP015-045	Insomnia	FALSE	0.584092784092505
167	Flu 15_2008_0_SLVP015-045	GERD	FALSE	0.584092784092505
168	Flu 15_2008_0_SLVP015-045	pneumonia	FALSE	0.584092784092505
169	Flu 15_2008_0_SLVP015-046	cataract	FALSE	-0.206423457300033
170	Flu 15_2008_0_SLVP015-046	BCC	FALSE	-0.206423457300033
171	Flu 15_2008_0_SLVP015-046	SCC	FALSE	-0.206423457300033
172	Flu 15_2008_0_SLVP015-046	hearing degen.	FALSE	-0.206423457300033
173	Flu 15_2008_0_SLVP015-046	Insomnia	FALSE	-0.206423457300033
174	Flu 15_2008_0_SLVP015-046	GERD	FALSE	-0.206423457300033
175	Flu 15_2008_0_SLVP015-046	pneumonia	FALSE	-0.206423457300033
176	Flu 15_2008_0_SLVP015-048	hearing degen.	TRUE	0.369942235607113
177	Flu 15_2008_0_SLVP015-048	cataract	FALSE	0.369942235607113
178	Flu 15_2008_0_SLVP015-048	BCC	FALSE	0.369942235607113
179	Flu 15_2008_0_SLVP015-048	SCC	FALSE	0.369942235607113
180	Flu 15_2008_0_SLVP015-048	osteoarthritis	FALSE	0.369942235607113
181	Flu 15_2008_0_SLVP015-048	Insomnia	FALSE	0.369942235607113
182	Flu 15_2008_0_SLVP015-048	GERD	FALSE	0.369942235607113
183	Flu 15_2008_0_SLVP015-048	pneumonia	FALSE	0.369942235607113
184	Flu 15_2008_0_SLVP015-050	cataract	FALSE	-0.844508846190944
185	Flu 15_2008_0_SLVP015-050	BCC	FALSE	-0.844508846190944
186	Flu 15_2008_0_SLVP015-050	SCC	FALSE	-0.844508846190944
187	Flu 15_2008_0_SLVP015-050	osteoarthritis	FALSE	-0.844508846190944
188	Flu 15_2008_0_SLVP015-050	Insomnia	FALSE	-0.844508846190944
189	Flu 15_2008_0_SLVP015-050	GERD	FALSE	-0.844508846190944
190	Flu 15_2008_0_SLVP015-050	pneumonia	FALSE	-0.844508846190944
191	Flu 15_2008_0_SLVP015-052	cataract	FALSE	-0.72520632220835
192	Flu 15_2008_0_SLVP015-052	SCC	FALSE	-0.72520632220835
193	Flu 15_2008_0_SLVP015-052	osteoarthritis	FALSE	-0.72520632220835
194	Flu 15_2008_0_SLVP015-052	hearing degen.	FALSE	-0.72520632220835
195	Flu 15_2008_0_SLVP015-052	Insomnia	FALSE	-0.72520632220835
196	Flu 15_2008_0_SLVP015-052	GERD	FALSE	-0.72520632220835
197	Flu 15_2008_0_SLVP015-052	pneumonia	FALSE	-0.72520632220835
198	Flu 15_2008_0_SLVP015-053	cataract	TRUE	-0.10561139979984
199	Flu 15_2008_0_SLVP015-053	osteoarthritis	TRUE	-0.10561139979984
200	Flu 15_2008_0_SLVP015-053	SCC	FALSE	-0.10561139979984
201	Flu 15_2008_0_SLVP015-053	hearing degen.	FALSE	-0.10561139979984
202	Flu 15_2008_0_SLVP015-053	GERD	FALSE	-0.10561139979984
203	Flu 15_2008_0_SLVP015-053	pneumonia	FALSE	-0.10561139979984
204	Flu 15_2008_0_SLVP015-054	cataract	TRUE	-0.4182581205017
205	Flu 15_2008_0_SLVP015-054	BCC	FALSE	-0.4182581205017
206	Flu 15_2008_0_SLVP015-054	SCC	FALSE	-0.4182581205017
207	Flu 15_2008_0_SLVP015-054	osteoarthritis	FALSE	-0.4182581205017
208	Flu 15_2008_0_SLVP015-054	hearing degen.	FALSE	-0.4182581205017
209	Flu 15_2008_0_SLVP015-054	Insomnia	FALSE	-0.4182581205017
210	Flu 15_2008_0_SLVP015-055	cataract	TRUE	0.500477349522178
211	Flu 15_2008_0_SLVP015-055	osteoarthritis	TRUE	0.500477349522178
212	Flu 15_2008_0_SLVP015-055	SCC	FALSE	0.500477349522178
213	Flu 15_2008_0_SLVP015-055	hearing degen.	FALSE	0.500477349522178
214	Flu 15_2008_0_SLVP015-055	Insomnia	FALSE	0.500477349522178
215	Flu 15_2008_0_SLVP015-055	GERD	FALSE	0.500477349522178
216	Flu 15_2008_0_SLVP015-055	pneumonia	FALSE	0.500477349522178
217	Flu 15_2008_0_SLVP015-056	cataract	FALSE	0.451021317933813
218	Flu 15_2008_0_SLVP015-056	BCC	FALSE	0.451021317933813
219	Flu 15_2008_0_SLVP015-056	SCC	FALSE	0.451021317933813
220	Flu 15_2008_0_SLVP015-056	osteoarthritis	FALSE	0.451021317933813
221	Flu 15_2008_0_SLVP015-056	hearing degen.	FALSE	0.451021317933813
222	Flu 15_2008_0_SLVP015-056	Insomnia	FALSE	0.451021317933813
223	Flu 15_2008_0_SLVP015-056	GERD	FALSE	0.451021317933813
224	Flu 15_2008_0_SLVP015-056	pneumonia	FALSE	0.451021317933813
225	Flu 15_2008_0_SLVP015-057	cataract	FALSE	-0.443508802110287
226	Flu 15_2008_0_SLVP015-057	BCC	FALSE	-0.443508802110287
227	Flu 15_2008_0_SLVP015-057	SCC	FALSE	-0.443508802110287
228	Flu 15_2008_0_SLVP015-057	osteoarthritis	FALSE	-0.443508802110287
229	Flu 15_2008_0_SLVP015-057	hearing degen.	FALSE	-0.443508802110287
230	Flu 15_2008_0_SLVP015-057	Insomnia	FALSE	-0.443508802110287
231	Flu 15_2008_0_SLVP015-057	GERD	FALSE	-0.443508802110287
232	Flu 15_2008_0_SLVP015-057	pneumonia	FALSE	-0.443508802110287
233	Flu 15_2008_0_SLVP015-058	cataract	FALSE	2.13714692229032
234	Flu 15_2008_0_SLVP015-058	BCC	FALSE	2.13714692229032
235	Flu 15_2008_0_SLVP015-058	SCC	FALSE	2.13714692229032
236	Flu 15_2008_0_SLVP015-058	hearing degen.	FALSE	2.13714692229032
237	Flu 15_2008_0_SLVP015-058	Insomnia	FALSE	2.13714692229032
238	Flu 15_2008_0_SLVP015-058	GERD	FALSE	2.13714692229032
239	Flu 15_2008_0_SLVP015-058	pneumonia	FALSE	2.13714692229032
240	Flu 15_2008_0_SLVP015-059	cataract	FALSE	-0.617877620381236
241	Flu 15_2008_0_SLVP015-059	BCC	FALSE	-0.617877620381236
242	Flu 15_2008_0_SLVP015-059	SCC	FALSE	-0.617877620381236
243	Flu 15_2008_0_SLVP015-059	osteoarthritis	FALSE	-0.617877620381236
244	Flu 15_2008_0_SLVP015-059	hearing degen.	FALSE	-0.617877620381236
245	Flu 15_2008_0_SLVP015-059	Insomnia	FALSE	-0.617877620381236
246	Flu 15_2008_0_SLVP015-059	GERD	FALSE	-0.617877620381236
247	Flu 15_2008_0_SLVP015-059	pneumonia	FALSE	-0.617877620381236
248	Flu 15_2008_0_SLVP015-060	cataract	TRUE	-0.232174184768697
249	Flu 15_2008_0_SLVP015-060	BCC	FALSE	-0.232174184768697
250	Flu 15_2008_0_SLVP015-060	SCC	FALSE	-0.232174184768697
251	Flu 15_2008_0_SLVP015-060	osteoarthritis	FALSE	-0.232174184768697
252	Flu 15_2008_0_SLVP015-060	hearing degen.	FALSE	-0.232174184768697
253	Flu 15_2008_0_SLVP015-060	Insomnia	FALSE	-0.232174184768697
254	Flu 15_2008_0_SLVP015-060	GERD	FALSE	-0.232174184768697
255	Flu 15_2008_0_SLVP015-060	pneumonia	FALSE	-0.232174184768697
256	Flu 15_2008_0_SLVP015-061	cataract	FALSE	0.84965821824987
257	Flu 15_2008_0_SLVP015-061	BCC	FALSE	0.84965821824987
258	Flu 15_2008_0_SLVP015-061	SCC	FALSE	0.84965821824987
259	Flu 15_2008_0_SLVP015-061	osteoarthritis	FALSE	0.84965821824987
260	Flu 15_2008_0_SLVP015-061	Insomnia	FALSE	0.84965821824987
261	Flu 15_2008_0_SLVP015-061	GERD	FALSE	0.84965821824987
262	Flu 15_2008_0_SLVP015-061	pneumonia	FALSE	0.84965821824987
263	Flu 15_2008_0_SLVP015-064	cataract	TRUE	-0.329442164058431
264	Flu 15_2008_0_SLVP015-064	BCC	FALSE	-0.329442164058431
265	Flu 15_2008_0_SLVP015-064	SCC	FALSE	-0.329442164058431
266	Flu 15_2008_0_SLVP015-064	hearing degen.	FALSE	-0.329442164058431
267	Flu 15_2008_0_SLVP015-064	GERD	FALSE	-0.329442164058431
268	Flu 15_2008_0_SLVP015-064	pneumonia	FALSE	-0.329442164058431
269	Flu 15_2008_0_SLVP015-066	hearing degen.	TRUE	-0.26435594345572
270	Flu 15_2008_0_SLVP015-066	cataract	FALSE	-0.26435594345572
271	Flu 15_2008_0_SLVP015-066	BCC	FALSE	-0.26435594345572
272	Flu 15_2008_0_SLVP015-066	osteoarthritis	FALSE	-0.26435594345572
273	Flu 15_2008_0_SLVP015-066	Insomnia	FALSE	-0.26435594345572
274	Flu 15_2008_0_SLVP015-066	GERD	FALSE	-0.26435594345572
275	Flu 15_2008_0_SLVP015-067	SCC	TRUE	-0.148250276885786
276	Flu 15_2008_0_SLVP015-067	hearing degen.	TRUE	-0.148250276885786
277	Flu 15_2008_0_SLVP015-067	cataract	FALSE	-0.148250276885786
278	Flu 15_2008_0_SLVP015-067	Insomnia	FALSE	-0.148250276885786
279	Flu 15_2008_0_SLVP015-067	GERD	FALSE	-0.148250276885786
280	Flu 15_2008_0_SLVP015-067	pneumonia	FALSE	-0.148250276885786
281	Flu 15_2008_0_SLVP015-068	osteoarthritis	TRUE	0.380808894190287
282	Flu 15_2008_0_SLVP015-068	pneumonia	TRUE	0.380808894190287
283	Flu 15_2008_0_SLVP015-068	cataract	FALSE	0.380808894190287
284	Flu 15_2008_0_SLVP015-068	BCC	FALSE	0.380808894190287
285	Flu 15_2008_0_SLVP015-068	SCC	FALSE	0.380808894190287
286	Flu 15_2008_0_SLVP015-068	hearing degen.	FALSE	0.380808894190287
287	Flu 15_2008_0_SLVP015-068	Insomnia	FALSE	0.380808894190287
288	Flu 15_2008_0_SLVP015-068	GERD	FALSE	0.380808894190287
289	Flu 15_2008_0_SLVP015-069	cataract	TRUE	1.52643582923168
290	Flu 15_2008_0_SLVP015-069	hearing degen.	FALSE	1.52643582923168
291	Flu 15_2008_0_SLVP015-069	Insomnia	FALSE	1.52643582923168
292	Flu 15_2008_0_SLVP015-069	GERD	FALSE	1.52643582923168
293	Flu 15_2008_0_SLVP015-069	pneumonia	FALSE	1.52643582923168
294	Flu 15_2008_0_SLVP015-070	cataract	FALSE	-2.80158464475603
295	Flu 15_2008_0_SLVP015-070	BCC	FALSE	-2.80158464475603
296	Flu 15_2008_0_SLVP015-070	SCC	FALSE	-2.80158464475603
297	Flu 15_2008_0_SLVP015-070	osteoarthritis	FALSE	-2.80158464475603
298	Flu 15_2008_0_SLVP015-070	hearing degen.	FALSE	-2.80158464475603
299	Flu 15_2008_0_SLVP015-070	Insomnia	FALSE	-2.80158464475603
300	Flu 15_2008_0_SLVP015-070	pneumonia	FALSE	-2.80158464475603
301	Flu 15_2008_0_SLVP015-071	Insomnia	TRUE	-1.28668289624256
302	Flu 15_2008_0_SLVP015-071	pneumonia	TRUE	-1.28668289624256
303	Flu 15_2008_0_SLVP015-071	cataract	FALSE	-1.28668289624256
304	Flu 15_2008_0_SLVP015-071	BCC	FALSE	-1.28668289624256
305	Flu 15_2008_0_SLVP015-071	SCC	FALSE	-1.28668289624256
306	Flu 15_2008_0_SLVP015-071	osteoarthritis	FALSE	-1.28668289624256
307	Flu 15_2008_0_SLVP015-071	hearing degen.	FALSE	-1.28668289624256
308	Flu 15_2008_0_SLVP015-071	GERD	FALSE	-1.28668289624256
309	Flu 15_2008_0_SLVP015-073	cataract	FALSE	-0.81703523463642
310	Flu 15_2008_0_SLVP015-073	BCC	FALSE	-0.81703523463642
311	Flu 15_2008_0_SLVP015-073	SCC	FALSE	-0.81703523463642
312	Flu 15_2008_0_SLVP015-073	hearing degen.	FALSE	-0.81703523463642
313	Flu 15_2008_0_SLVP015-073	Insomnia	FALSE	-0.81703523463642
314	Flu 15_2008_0_SLVP015-073	GERD	FALSE	-0.81703523463642
315	Flu 15_2008_0_SLVP015-073	pneumonia	FALSE	-0.81703523463642
316	Flu 15_2008_0_SLVP015-077	GERD	TRUE	-0.920742789362033
317	Flu 15_2008_0_SLVP015-077	cataract	FALSE	-0.920742789362033
318	Flu 15_2008_0_SLVP015-077	BCC	FALSE	-0.920742789362033
319	Flu 15_2008_0_SLVP015-077	SCC	FALSE	-0.920742789362033
320	Flu 15_2008_0_SLVP015-077	osteoarthritis	FALSE	-0.920742789362033
321	Flu 15_2008_0_SLVP015-077	hearing degen.	FALSE	-0.920742789362033
322	Flu 15_2008_0_SLVP015-077	Insomnia	FALSE	-0.920742789362033
323	Flu 15_2008_0_SLVP015-077	pneumonia	FALSE	-0.920742789362033
324	Flu 15_2008_0_SLVP015-080	cataract	FALSE	-1.40575405838074
325	Flu 15_2008_0_SLVP015-080	BCC	FALSE	-1.40575405838074
326	Flu 15_2008_0_SLVP015-080	SCC	FALSE	-1.40575405838074
327	Flu 15_2008_0_SLVP015-080	osteoarthritis	FALSE	-1.40575405838074
328	Flu 15_2008_0_SLVP015-080	Insomnia	FALSE	-1.40575405838074
329	Flu 15_2008_0_SLVP015-080	GERD	FALSE	-1.40575405838074
330	Flu 15_2008_0_SLVP015-080	pneumonia	FALSE	-1.40575405838074
331	Flu 15_2008_0_SLVP015-084	BCC	FALSE	-0.72309704479031
332	Flu 15_2008_0_SLVP015-084	SCC	FALSE	-0.72309704479031
333	Flu 15_2008_0_SLVP015-084	osteoarthritis	FALSE	-0.72309704479031
334	Flu 15_2008_0_SLVP015-084	hearing degen.	FALSE	-0.72309704479031
335	Flu 15_2008_0_SLVP015-084	Insomnia	FALSE	-0.72309704479031
336	Flu 15_2008_0_SLVP015-084	GERD	FALSE	-0.72309704479031
337	Flu 15_2008_0_SLVP015-087	BCC	TRUE	-0.623721986367802
338	Flu 15_2008_0_SLVP015-087	Insomnia	TRUE	-0.623721986367802
339	Flu 15_2008_0_SLVP015-087	cataract	FALSE	-0.623721986367802
340	Flu 15_2008_0_SLVP015-087	SCC	FALSE	-0.623721986367802
341	Flu 15_2008_0_SLVP015-087	hearing degen.	FALSE	-0.623721986367802
342	Flu 15_2008_0_SLVP015-087	GERD	FALSE	-0.623721986367802
343	Flu 15_2008_0_SLVP015-087	pneumonia	FALSE	-0.623721986367802
344	Flu 15_2008_0_SLVP015-088	pneumonia	TRUE	-0.0848050480337131
345	Flu 15_2008_0_SLVP015-088	cataract	FALSE	-0.0848050480337131
346	Flu 15_2008_0_SLVP015-088	BCC	FALSE	-0.0848050480337131
347	Flu 15_2008_0_SLVP015-088	SCC	FALSE	-0.0848050480337131
348	Flu 15_2008_0_SLVP015-088	osteoarthritis	FALSE	-0.0848050480337131
349	Flu 15_2008_0_SLVP015-088	hearing degen.	FALSE	-0.0848050480337131
350	Flu 15_2008_0_SLVP015-088	Insomnia	FALSE	-0.0848050480337131
351	Flu 15_2008_0_SLVP015-088	GERD	FALSE	-0.0848050480337131
352	Flu 15_2008_0_SLVP015-089	BCC	TRUE	0.596374993399608
353	Flu 15_2008_0_SLVP015-089	hearing degen.	TRUE	0.596374993399608
354	Flu 15_2008_0_SLVP015-089	cataract	FALSE	0.596374993399608
355	Flu 15_2008_0_SLVP015-089	SCC	FALSE	0.596374993399608
356	Flu 15_2008_0_SLVP015-089	osteoarthritis	FALSE	0.596374993399608
357	Flu 15_2008_0_SLVP015-089	Insomnia	FALSE	0.596374993399608
358	Flu 15_2008_0_SLVP015-089	GERD	FALSE	0.596374993399608
359	Flu 15_2008_0_SLVP015-089	pneumonia	FALSE	0.596374993399608
360	Flu 15_2008_0_SLVP015-097	osteoarthritis	TRUE	2.49478222728046
361	Flu 15_2008_0_SLVP015-097	hearing degen.	TRUE	2.49478222728046
362	Flu 15_2008_0_SLVP015-097	GERD	TRUE	2.49478222728046
363	Flu 15_2008_0_SLVP015-097	SCC	FALSE	2.49478222728046
364	Flu 15_2008_0_SLVP015-097	Insomnia	FALSE	2.49478222728046
365	Flu 15_2008_0_SLVP015-097	pneumonia	FALSE	2.49478222728046
366	Flu 15_2009_0_SLVP015-003	cataract	FALSE	-0.415077503787597
367	Flu 15_2009_0_SLVP015-003	BCC	FALSE	-0.415077503787597
368	Flu 15_2009_0_SLVP015-003	SCC	FALSE	-0.415077503787597
369	Flu 15_2009_0_SLVP015-003	osteoarthritis	FALSE	-0.415077503787597
370	Flu 15_2009_0_SLVP015-003	hearing degen.	FALSE	-0.415077503787597
371	Flu 15_2009_0_SLVP015-003	Insomnia	FALSE	-0.415077503787597
372	Flu 15_2009_0_SLVP015-003	GERD	FALSE	-0.415077503787597
373	Flu 15_2009_0_SLVP015-003	pneumonia	FALSE	-0.415077503787597
374	Flu 15_2009_0_SLVP015-007	cataract	FALSE	-0.644000382544672
375	Flu 15_2009_0_SLVP015-007	BCC	FALSE	-0.644000382544672
376	Flu 15_2009_0_SLVP015-007	SCC	FALSE	-0.644000382544672
377	Flu 15_2009_0_SLVP015-007	osteoarthritis	FALSE	-0.644000382544672
378	Flu 15_2009_0_SLVP015-007	hearing degen.	FALSE	-0.644000382544672
379	Flu 15_2009_0_SLVP015-007	GERD	FALSE	-0.644000382544672
380	Flu 15_2009_0_SLVP015-007	pneumonia	FALSE	-0.644000382544672
381	Flu 15_2009_0_SLVP015-011	cataract	FALSE	-0.728887807974524
382	Flu 15_2009_0_SLVP015-011	BCC	FALSE	-0.728887807974524
383	Flu 15_2009_0_SLVP015-011	SCC	FALSE	-0.728887807974524
384	Flu 15_2009_0_SLVP015-011	osteoarthritis	FALSE	-0.728887807974524
385	Flu 15_2009_0_SLVP015-011	hearing degen.	FALSE	-0.728887807974524
386	Flu 15_2009_0_SLVP015-011	Insomnia	FALSE	-0.728887807974524
387	Flu 15_2009_0_SLVP015-011	GERD	FALSE	-0.728887807974524
388	Flu 15_2009_0_SLVP015-011	pneumonia	FALSE	-0.728887807974524
389	Flu 15_2009_0_SLVP015-013	Insomnia	TRUE	1.47223280525793
390	Flu 15_2009_0_SLVP015-013	cataract	FALSE	1.47223280525793
391	Flu 15_2009_0_SLVP015-013	SCC	FALSE	1.47223280525793
392	Flu 15_2009_0_SLVP015-013	osteoarthritis	FALSE	1.47223280525793
393	Flu 15_2009_0_SLVP015-013	hearing degen.	FALSE	1.47223280525793
394	Flu 15_2009_0_SLVP015-013	GERD	FALSE	1.47223280525793
395	Flu 15_2009_0_SLVP015-013	pneumonia	FALSE	1.47223280525793
396	Flu 15_2009_0_SLVP015-014	GERD	TRUE	-1.49676065170665
397	Flu 15_2009_0_SLVP015-014	BCC	FALSE	-1.49676065170665
398	Flu 15_2009_0_SLVP015-014	SCC	FALSE	-1.49676065170665
399	Flu 15_2009_0_SLVP015-014	osteoarthritis	FALSE	-1.49676065170665
400	Flu 15_2009_0_SLVP015-014	hearing degen.	FALSE	-1.49676065170665
401	Flu 15_2009_0_SLVP015-014	Insomnia	FALSE	-1.49676065170665
402	Flu 15_2009_0_SLVP015-023	cataract	FALSE	-2.23967300254233
403	Flu 15_2009_0_SLVP015-023	BCC	FALSE	-2.23967300254233
404	Flu 15_2009_0_SLVP015-023	SCC	FALSE	-2.23967300254233
405	Flu 15_2009_0_SLVP015-023	osteoarthritis	FALSE	-2.23967300254233
406	Flu 15_2009_0_SLVP015-023	hearing degen.	FALSE	-2.23967300254233
407	Flu 15_2009_0_SLVP015-023	Insomnia	FALSE	-2.23967300254233
408	Flu 15_2009_0_SLVP015-023	GERD	FALSE	-2.23967300254233
409	Flu 15_2009_0_SLVP015-023	pneumonia	FALSE	-2.23967300254233
410	Flu 15_2009_0_SLVP015-025	cataract	FALSE	-0.59788257548246
411	Flu 15_2009_0_SLVP015-025	BCC	FALSE	-0.59788257548246
412	Flu 15_2009_0_SLVP015-025	SCC	FALSE	-0.59788257548246
413	Flu 15_2009_0_SLVP015-025	osteoarthritis	FALSE	-0.59788257548246
414	Flu 15_2009_0_SLVP015-025	hearing degen.	FALSE	-0.59788257548246
415	Flu 15_2009_0_SLVP015-025	Insomnia	FALSE	-0.59788257548246
416	Flu 15_2009_0_SLVP015-025	GERD	FALSE	-0.59788257548246
417	Flu 15_2009_0_SLVP015-025	pneumonia	FALSE	-0.59788257548246
418	Flu 15_2009_0_SLVP015-026	osteoarthritis	TRUE	-1.14030358835169
419	Flu 15_2009_0_SLVP015-026	pneumonia	TRUE	-1.14030358835169
420	Flu 15_2009_0_SLVP015-026	cataract	FALSE	-1.14030358835169
421	Flu 15_2009_0_SLVP015-026	BCC	FALSE	-1.14030358835169
422	Flu 15_2009_0_SLVP015-026	SCC	FALSE	-1.14030358835169
423	Flu 15_2009_0_SLVP015-026	hearing degen.	FALSE	-1.14030358835169
424	Flu 15_2009_0_SLVP015-026	Insomnia	FALSE	-1.14030358835169
425	Flu 15_2009_0_SLVP015-026	GERD	FALSE	-1.14030358835169
426	Flu 15_2009_0_SLVP015-029	cataract	TRUE	0.351296592013871
427	Flu 15_2009_0_SLVP015-029	SCC	TRUE	0.351296592013871
428	Flu 15_2009_0_SLVP015-029	osteoarthritis	TRUE	0.351296592013871
429	Flu 15_2009_0_SLVP015-029	BCC	FALSE	0.351296592013871
430	Flu 15_2009_0_SLVP015-029	hearing degen.	FALSE	0.351296592013871
431	Flu 15_2009_0_SLVP015-029	Insomnia	FALSE	0.351296592013871
432	Flu 15_2009_0_SLVP015-029	GERD	FALSE	0.351296592013871
433	Flu 15_2009_0_SLVP015-029	pneumonia	FALSE	0.351296592013871
434	Flu 15_2009_0_SLVP015-031	osteoarthritis	TRUE	-1.22140583413435
435	Flu 15_2009_0_SLVP015-031	cataract	FALSE	-1.22140583413435
436	Flu 15_2009_0_SLVP015-031	BCC	FALSE	-1.22140583413435
437	Flu 15_2009_0_SLVP015-031	SCC	FALSE	-1.22140583413435
438	Flu 15_2009_0_SLVP015-031	hearing degen.	FALSE	-1.22140583413435
439	Flu 15_2009_0_SLVP015-031	GERD	FALSE	-1.22140583413435
440	Flu 15_2009_0_SLVP015-031	pneumonia	FALSE	-1.22140583413435
441	Flu 15_2009_0_SLVP015-032	cataract	FALSE	-1.01987766442366
442	Flu 15_2009_0_SLVP015-032	BCC	FALSE	-1.01987766442366
443	Flu 15_2009_0_SLVP015-032	SCC	FALSE	-1.01987766442366
444	Flu 15_2009_0_SLVP015-032	osteoarthritis	FALSE	-1.01987766442366
445	Flu 15_2009_0_SLVP015-032	Insomnia	FALSE	-1.01987766442366
446	Flu 15_2009_0_SLVP015-032	GERD	FALSE	-1.01987766442366
447	Flu 15_2009_0_SLVP015-032	pneumonia	FALSE	-1.01987766442366
448	Flu 15_2009_0_SLVP015-033	cataract	FALSE	-0.665028640286101
449	Flu 15_2009_0_SLVP015-033	BCC	FALSE	-0.665028640286101
450	Flu 15_2009_0_SLVP015-033	SCC	FALSE	-0.665028640286101
451	Flu 15_2009_0_SLVP015-033	osteoarthritis	FALSE	-0.665028640286101
452	Flu 15_2009_0_SLVP015-033	hearing degen.	FALSE	-0.665028640286101
453	Flu 15_2009_0_SLVP015-033	Insomnia	FALSE	-0.665028640286101
454	Flu 15_2009_0_SLVP015-033	GERD	FALSE	-0.665028640286101
455	Flu 15_2009_0_SLVP015-033	pneumonia	FALSE	-0.665028640286101
456	Flu 15_2009_0_SLVP015-034	osteoarthritis	TRUE	-0.651363614311663
457	Flu 15_2009_0_SLVP015-034	cataract	FALSE	-0.651363614311663
458	Flu 15_2009_0_SLVP015-034	BCC	FALSE	-0.651363614311663
459	Flu 15_2009_0_SLVP015-034	SCC	FALSE	-0.651363614311663
460	Flu 15_2009_0_SLVP015-034	hearing degen.	FALSE	-0.651363614311663
461	Flu 15_2009_0_SLVP015-034	Insomnia	FALSE	-0.651363614311663
462	Flu 15_2009_0_SLVP015-034	GERD	FALSE	-0.651363614311663
463	Flu 15_2009_0_SLVP015-034	pneumonia	FALSE	-0.651363614311663
464	Flu 15_2009_0_SLVP015-035	cataract	TRUE	-0.545564260533876
465	Flu 15_2009_0_SLVP015-035	SCC	TRUE	-0.545564260533876
466	Flu 15_2009_0_SLVP015-035	Insomnia	TRUE	-0.545564260533876
467	Flu 15_2009_0_SLVP015-035	BCC	FALSE	-0.545564260533876
468	Flu 15_2009_0_SLVP015-035	osteoarthritis	FALSE	-0.545564260533876
469	Flu 15_2009_0_SLVP015-037	cataract	FALSE	-0.622044904010239
470	Flu 15_2009_0_SLVP015-037	BCC	FALSE	-0.622044904010239
471	Flu 15_2009_0_SLVP015-037	osteoarthritis	FALSE	-0.622044904010239
472	Flu 15_2009_0_SLVP015-037	hearing degen.	FALSE	-0.622044904010239
473	Flu 15_2009_0_SLVP015-037	Insomnia	FALSE	-0.622044904010239
474	Flu 15_2009_0_SLVP015-037	GERD	FALSE	-0.622044904010239
475	Flu 15_2009_0_SLVP015-037	pneumonia	FALSE	-0.622044904010239
476	Flu 15_2009_0_SLVP015-040	cataract	FALSE	0.0403423961496265
477	Flu 15_2009_0_SLVP015-040	BCC	FALSE	0.0403423961496265
478	Flu 15_2009_0_SLVP015-040	SCC	FALSE	0.0403423961496265
479	Flu 15_2009_0_SLVP015-040	osteoarthritis	FALSE	0.0403423961496265
480	Flu 15_2009_0_SLVP015-040	hearing degen.	FALSE	0.0403423961496265
481	Flu 15_2009_0_SLVP015-040	Insomnia	FALSE	0.0403423961496265
482	Flu 15_2009_0_SLVP015-040	GERD	FALSE	0.0403423961496265
483	Flu 15_2009_0_SLVP015-040	pneumonia	FALSE	0.0403423961496265
484	Flu 15_2009_0_SLVP015-041	BCC	FALSE	-1.34778468565419
485	Flu 15_2009_0_SLVP015-041	hearing degen.	FALSE	-1.34778468565419
486	Flu 15_2009_0_SLVP015-041	Insomnia	FALSE	-1.34778468565419
487	Flu 15_2009_0_SLVP015-041	GERD	FALSE	-1.34778468565419
488	Flu 15_2009_0_SLVP015-041	pneumonia	FALSE	-1.34778468565419
489	Flu 15_2009_0_SLVP015-044	cataract	FALSE	-3.9364714340511
490	Flu 15_2009_0_SLVP015-044	BCC	FALSE	-3.9364714340511
491	Flu 15_2009_0_SLVP015-044	SCC	FALSE	-3.9364714340511
492	Flu 15_2009_0_SLVP015-044	osteoarthritis	FALSE	-3.9364714340511
493	Flu 15_2009_0_SLVP015-044	hearing degen.	FALSE	-3.9364714340511
494	Flu 15_2009_0_SLVP015-044	Insomnia	FALSE	-3.9364714340511
495	Flu 15_2009_0_SLVP015-044	GERD	FALSE	-3.9364714340511
496	Flu 15_2009_0_SLVP015-044	pneumonia	FALSE	-3.9364714340511
497	Flu 15_2009_0_SLVP015-045	BCC	FALSE	-0.607518415003012
498	Flu 15_2009_0_SLVP015-045	SCC	FALSE	-0.607518415003012
499	Flu 15_2009_0_SLVP015-045	osteoarthritis	FALSE	-0.607518415003012
500	Flu 15_2009_0_SLVP015-045	hearing degen.	FALSE	-0.607518415003012
501	Flu 15_2009_0_SLVP015-045	Insomnia	FALSE	-0.607518415003012
502	Flu 15_2009_0_SLVP015-045	GERD	FALSE	-0.607518415003012
503	Flu 15_2009_0_SLVP015-045	pneumonia	FALSE	-0.607518415003012
504	Flu 15_2009_0_SLVP015-046	cataract	FALSE	0.197385647130725
505	Flu 15_2009_0_SLVP015-046	BCC	FALSE	0.197385647130725
506	Flu 15_2009_0_SLVP015-046	SCC	FALSE	0.197385647130725
507	Flu 15_2009_0_SLVP015-046	hearing degen.	FALSE	0.197385647130725
508	Flu 15_2009_0_SLVP015-046	Insomnia	FALSE	0.197385647130725
509	Flu 15_2009_0_SLVP015-046	GERD	FALSE	0.197385647130725
510	Flu 15_2009_0_SLVP015-046	pneumonia	FALSE	0.197385647130725
511	Flu 15_2009_0_SLVP015-050	cataract	FALSE	-0.78011369932949
512	Flu 15_2009_0_SLVP015-050	BCC	FALSE	-0.78011369932949
513	Flu 15_2009_0_SLVP015-050	SCC	FALSE	-0.78011369932949
514	Flu 15_2009_0_SLVP015-050	osteoarthritis	FALSE	-0.78011369932949
515	Flu 15_2009_0_SLVP015-050	Insomnia	FALSE	-0.78011369932949
516	Flu 15_2009_0_SLVP015-050	GERD	FALSE	-0.78011369932949
517	Flu 15_2009_0_SLVP015-050	pneumonia	FALSE	-0.78011369932949
518	Flu 15_2009_0_SLVP015-052	cataract	FALSE	-0.524484875790078
519	Flu 15_2009_0_SLVP015-052	SCC	FALSE	-0.524484875790078
520	Flu 15_2009_0_SLVP015-052	osteoarthritis	FALSE	-0.524484875790078
521	Flu 15_2009_0_SLVP015-052	hearing degen.	FALSE	-0.524484875790078
522	Flu 15_2009_0_SLVP015-052	Insomnia	FALSE	-0.524484875790078
523	Flu 15_2009_0_SLVP015-052	GERD	FALSE	-0.524484875790078
524	Flu 15_2009_0_SLVP015-052	pneumonia	FALSE	-0.524484875790078
525	Flu 15_2009_0_SLVP015-053	BCC	TRUE	0.432558157401192
526	Flu 15_2009_0_SLVP015-053	osteoarthritis	TRUE	0.432558157401192
527	Flu 15_2009_0_SLVP015-053	Insomnia	TRUE	0.432558157401192
528	Flu 15_2009_0_SLVP015-053	SCC	FALSE	0.432558157401192
529	Flu 15_2009_0_SLVP015-053	hearing degen.	FALSE	0.432558157401192
530	Flu 15_2009_0_SLVP015-053	GERD	FALSE	0.432558157401192
531	Flu 15_2009_0_SLVP015-053	pneumonia	FALSE	0.432558157401192
532	Flu 15_2009_0_SLVP015-054	cataract	TRUE	-0.455524635801106
533	Flu 15_2009_0_SLVP015-054	BCC	FALSE	-0.455524635801106
534	Flu 15_2009_0_SLVP015-054	SCC	FALSE	-0.455524635801106
535	Flu 15_2009_0_SLVP015-054	osteoarthritis	FALSE	-0.455524635801106
536	Flu 15_2009_0_SLVP015-054	hearing degen.	FALSE	-0.455524635801106
537	Flu 15_2009_0_SLVP015-054	Insomnia	FALSE	-0.455524635801106
538	Flu 15_2009_0_SLVP015-055	osteoarthritis	TRUE	-0.0479294908951695
539	Flu 15_2009_0_SLVP015-055	SCC	FALSE	-0.0479294908951695
540	Flu 15_2009_0_SLVP015-055	hearing degen.	FALSE	-0.0479294908951695
541	Flu 15_2009_0_SLVP015-055	Insomnia	FALSE	-0.0479294908951695
542	Flu 15_2009_0_SLVP015-055	GERD	FALSE	-0.0479294908951695
543	Flu 15_2009_0_SLVP015-055	pneumonia	FALSE	-0.0479294908951695
544	Flu 15_2009_0_SLVP015-057	cataract	FALSE	0.260472692317311
545	Flu 15_2009_0_SLVP015-057	BCC	FALSE	0.260472692317311
546	Flu 15_2009_0_SLVP015-057	SCC	FALSE	0.260472692317311
547	Flu 15_2009_0_SLVP015-057	osteoarthritis	FALSE	0.260472692317311
548	Flu 15_2009_0_SLVP015-057	hearing degen.	FALSE	0.260472692317311
549	Flu 15_2009_0_SLVP015-057	Insomnia	FALSE	0.260472692317311
550	Flu 15_2009_0_SLVP015-057	GERD	FALSE	0.260472692317311
551	Flu 15_2009_0_SLVP015-057	pneumonia	FALSE	0.260472692317311
552	Flu 15_2009_0_SLVP015-058	osteoarthritis	TRUE	3.25600022318131
553	Flu 15_2009_0_SLVP015-058	cataract	FALSE	3.25600022318131
554	Flu 15_2009_0_SLVP015-058	BCC	FALSE	3.25600022318131
555	Flu 15_2009_0_SLVP015-058	SCC	FALSE	3.25600022318131
556	Flu 15_2009_0_SLVP015-058	hearing degen.	FALSE	3.25600022318131
557	Flu 15_2009_0_SLVP015-058	Insomnia	FALSE	3.25600022318131
558	Flu 15_2009_0_SLVP015-058	GERD	FALSE	3.25600022318131
559	Flu 15_2009_0_SLVP015-058	pneumonia	FALSE	3.25600022318131
560	Flu 15_2009_0_SLVP015-059	cataract	FALSE	0.717400926810394
561	Flu 15_2009_0_SLVP015-059	BCC	FALSE	0.717400926810394
562	Flu 15_2009_0_SLVP015-059	SCC	FALSE	0.717400926810394
563	Flu 15_2009_0_SLVP015-059	osteoarthritis	FALSE	0.717400926810394
564	Flu 15_2009_0_SLVP015-059	hearing degen.	FALSE	0.717400926810394
565	Flu 15_2009_0_SLVP015-059	Insomnia	FALSE	0.717400926810394
566	Flu 15_2009_0_SLVP015-059	GERD	FALSE	0.717400926810394
567	Flu 15_2009_0_SLVP015-059	pneumonia	FALSE	0.717400926810394
568	Flu 15_2009_0_SLVP015-060	cataract	TRUE	0.653007565711668
569	Flu 15_2009_0_SLVP015-060	BCC	FALSE	0.653007565711668
570	Flu 15_2009_0_SLVP015-060	SCC	FALSE	0.653007565711668
571	Flu 15_2009_0_SLVP015-060	osteoarthritis	FALSE	0.653007565711668
572	Flu 15_2009_0_SLVP015-060	hearing degen.	FALSE	0.653007565711668
573	Flu 15_2009_0_SLVP015-060	Insomnia	FALSE	0.653007565711668
574	Flu 15_2009_0_SLVP015-060	GERD	FALSE	0.653007565711668
575	Flu 15_2009_0_SLVP015-060	pneumonia	FALSE	0.653007565711668
576	Flu 15_2009_0_SLVP015-061	cataract	FALSE	0.049545266657518
577	Flu 15_2009_0_SLVP015-061	BCC	FALSE	0.049545266657518
578	Flu 15_2009_0_SLVP015-061	SCC	FALSE	0.049545266657518
579	Flu 15_2009_0_SLVP015-061	osteoarthritis	FALSE	0.049545266657518
580	Flu 15_2009_0_SLVP015-061	Insomnia	FALSE	0.049545266657518
581	Flu 15_2009_0_SLVP015-061	GERD	FALSE	0.049545266657518
582	Flu 15_2009_0_SLVP015-061	pneumonia	FALSE	0.049545266657518
583	Flu 15_2009_0_SLVP015-062	cataract	FALSE	-0.424007190118897
584	Flu 15_2009_0_SLVP015-062	BCC	FALSE	-0.424007190118897
585	Flu 15_2009_0_SLVP015-062	SCC	FALSE	-0.424007190118897
586	Flu 15_2009_0_SLVP015-062	osteoarthritis	FALSE	-0.424007190118897
587	Flu 15_2009_0_SLVP015-062	hearing degen.	FALSE	-0.424007190118897
588	Flu 15_2009_0_SLVP015-062	Insomnia	FALSE	-0.424007190118897
589	Flu 15_2009_0_SLVP015-062	GERD	FALSE	-0.424007190118897
590	Flu 15_2009_0_SLVP015-062	pneumonia	FALSE	-0.424007190118897
591	Flu 15_2009_0_SLVP015-064	cataract	TRUE	0.153803367572506
592	Flu 15_2009_0_SLVP015-064	BCC	FALSE	0.153803367572506
593	Flu 15_2009_0_SLVP015-064	SCC	FALSE	0.153803367572506
594	Flu 15_2009_0_SLVP015-064	hearing degen.	FALSE	0.153803367572506
595	Flu 15_2009_0_SLVP015-064	GERD	FALSE	0.153803367572506
596	Flu 15_2009_0_SLVP015-064	pneumonia	FALSE	0.153803367572506
597	Flu 15_2009_0_SLVP015-066	hearing degen.	TRUE	0.749202939282071
598	Flu 15_2009_0_SLVP015-066	cataract	FALSE	0.749202939282071
599	Flu 15_2009_0_SLVP015-066	BCC	FALSE	0.749202939282071
600	Flu 15_2009_0_SLVP015-066	osteoarthritis	FALSE	0.749202939282071
601	Flu 15_2009_0_SLVP015-066	Insomnia	FALSE	0.749202939282071
602	Flu 15_2009_0_SLVP015-066	GERD	FALSE	0.749202939282071
603	Flu 15_2009_0_SLVP015-067	SCC	TRUE	0.520246489611699
604	Flu 15_2009_0_SLVP015-067	hearing degen.	TRUE	0.520246489611699
605	Flu 15_2009_0_SLVP015-067	cataract	FALSE	0.520246489611699
606	Flu 15_2009_0_SLVP015-067	Insomnia	FALSE	0.520246489611699
607	Flu 15_2009_0_SLVP015-067	GERD	FALSE	0.520246489611699
608	Flu 15_2009_0_SLVP015-067	pneumonia	FALSE	0.520246489611699
609	Flu 15_2009_0_SLVP015-068	osteoarthritis	TRUE	0.560693621625208
610	Flu 15_2009_0_SLVP015-068	pneumonia	TRUE	0.560693621625208
611	Flu 15_2009_0_SLVP015-068	cataract	FALSE	0.560693621625208
612	Flu 15_2009_0_SLVP015-068	BCC	FALSE	0.560693621625208
613	Flu 15_2009_0_SLVP015-068	SCC	FALSE	0.560693621625208
614	Flu 15_2009_0_SLVP015-068	hearing degen.	FALSE	0.560693621625208
615	Flu 15_2009_0_SLVP015-068	Insomnia	FALSE	0.560693621625208
616	Flu 15_2009_0_SLVP015-068	GERD	FALSE	0.560693621625208
617	Flu 15_2009_0_SLVP015-069	cataract	TRUE	0.557720739585511
618	Flu 15_2009_0_SLVP015-069	BCC	TRUE	0.557720739585511
619	Flu 15_2009_0_SLVP015-069	osteoarthritis	TRUE	0.557720739585511
620	Flu 15_2009_0_SLVP015-069	hearing degen.	FALSE	0.557720739585511
621	Flu 15_2009_0_SLVP015-069	Insomnia	FALSE	0.557720739585511
622	Flu 15_2009_0_SLVP015-069	GERD	FALSE	0.557720739585511
623	Flu 15_2009_0_SLVP015-069	pneumonia	FALSE	0.557720739585511
624	Flu 15_2009_0_SLVP015-070	cataract	FALSE	1.00193374511726
625	Flu 15_2009_0_SLVP015-070	BCC	FALSE	1.00193374511726
626	Flu 15_2009_0_SLVP015-070	SCC	FALSE	1.00193374511726
627	Flu 15_2009_0_SLVP015-070	osteoarthritis	FALSE	1.00193374511726
628	Flu 15_2009_0_SLVP015-070	hearing degen.	FALSE	1.00193374511726
629	Flu 15_2009_0_SLVP015-070	Insomnia	FALSE	1.00193374511726
630	Flu 15_2009_0_SLVP015-070	pneumonia	FALSE	1.00193374511726
631	Flu 15_2009_0_SLVP015-071	Insomnia	TRUE	-1.99564878983647
632	Flu 15_2009_0_SLVP015-071	pneumonia	TRUE	-1.99564878983647
633	Flu 15_2009_0_SLVP015-071	cataract	FALSE	-1.99564878983647
634	Flu 15_2009_0_SLVP015-071	BCC	FALSE	-1.99564878983647
635	Flu 15_2009_0_SLVP015-071	SCC	FALSE	-1.99564878983647
636	Flu 15_2009_0_SLVP015-071	osteoarthritis	FALSE	-1.99564878983647
637	Flu 15_2009_0_SLVP015-071	hearing degen.	FALSE	-1.99564878983647
638	Flu 15_2009_0_SLVP015-071	GERD	FALSE	-1.99564878983647
639	Flu 15_2009_0_SLVP015-073	cataract	FALSE	0.717400926810394
640	Flu 15_2009_0_SLVP015-073	BCC	FALSE	0.717400926810394
641	Flu 15_2009_0_SLVP015-073	SCC	FALSE	0.717400926810394
642	Flu 15_2009_0_SLVP015-073	hearing degen.	FALSE	0.717400926810394
643	Flu 15_2009_0_SLVP015-073	Insomnia	FALSE	0.717400926810394
644	Flu 15_2009_0_SLVP015-073	GERD	FALSE	0.717400926810394
645	Flu 15_2009_0_SLVP015-073	pneumonia	FALSE	0.717400926810394
646	Flu 15_2009_0_SLVP015-077	GERD	TRUE	0.130824772010365
647	Flu 15_2009_0_SLVP015-077	cataract	FALSE	0.130824772010365
648	Flu 15_2009_0_SLVP015-077	BCC	FALSE	0.130824772010365
649	Flu 15_2009_0_SLVP015-077	SCC	FALSE	0.130824772010365
650	Flu 15_2009_0_SLVP015-077	osteoarthritis	FALSE	0.130824772010365
651	Flu 15_2009_0_SLVP015-077	hearing degen.	FALSE	0.130824772010365
652	Flu 15_2009_0_SLVP015-077	Insomnia	FALSE	0.130824772010365
653	Flu 15_2009_0_SLVP015-077	pneumonia	FALSE	0.130824772010365
654	Flu 15_2009_0_SLVP015-080	cataract	FALSE	0.0255442083673496
655	Flu 15_2009_0_SLVP015-080	BCC	FALSE	0.0255442083673496
656	Flu 15_2009_0_SLVP015-080	SCC	FALSE	0.0255442083673496
657	Flu 15_2009_0_SLVP015-080	osteoarthritis	FALSE	0.0255442083673496
658	Flu 15_2009_0_SLVP015-080	Insomnia	FALSE	0.0255442083673496
659	Flu 15_2009_0_SLVP015-080	GERD	FALSE	0.0255442083673496
660	Flu 15_2009_0_SLVP015-080	pneumonia	FALSE	0.0255442083673496
661	Flu 15_2009_0_SLVP015-084	BCC	FALSE	-0.80094974035448
662	Flu 15_2009_0_SLVP015-084	SCC	FALSE	-0.80094974035448
663	Flu 15_2009_0_SLVP015-084	osteoarthritis	FALSE	-0.80094974035448
664	Flu 15_2009_0_SLVP015-084	hearing degen.	FALSE	-0.80094974035448
665	Flu 15_2009_0_SLVP015-084	Insomnia	FALSE	-0.80094974035448
666	Flu 15_2009_0_SLVP015-084	GERD	FALSE	-0.80094974035448
667	Flu 15_2009_0_SLVP015-087	BCC	TRUE	-0.3999464263304
668	Flu 15_2009_0_SLVP015-087	osteoarthritis	TRUE	-0.3999464263304
669	Flu 15_2009_0_SLVP015-087	Insomnia	TRUE	-0.3999464263304
670	Flu 15_2009_0_SLVP015-087	cataract	FALSE	-0.3999464263304
671	Flu 15_2009_0_SLVP015-087	SCC	FALSE	-0.3999464263304
672	Flu 15_2009_0_SLVP015-087	hearing degen.	FALSE	-0.3999464263304
673	Flu 15_2009_0_SLVP015-087	GERD	FALSE	-0.3999464263304
674	Flu 15_2009_0_SLVP015-087	pneumonia	FALSE	-0.3999464263304
675	Flu 15_2009_0_SLVP015-088	pneumonia	TRUE	0.556232920245947
676	Flu 15_2009_0_SLVP015-088	cataract	FALSE	0.556232920245947
677	Flu 15_2009_0_SLVP015-088	BCC	FALSE	0.556232920245947
678	Flu 15_2009_0_SLVP015-088	SCC	FALSE	0.556232920245947
679	Flu 15_2009_0_SLVP015-088	osteoarthritis	FALSE	0.556232920245947
680	Flu 15_2009_0_SLVP015-088	hearing degen.	FALSE	0.556232920245947
681	Flu 15_2009_0_SLVP015-088	Insomnia	FALSE	0.556232920245947
682	Flu 15_2009_0_SLVP015-088	GERD	FALSE	0.556232920245947
683	Flu 15_2009_0_SLVP015-089	hearing degen.	TRUE	1.5552081934563
684	Flu 15_2009_0_SLVP015-089	cataract	FALSE	1.5552081934563
685	Flu 15_2009_0_SLVP015-089	SCC	FALSE	1.5552081934563
686	Flu 15_2009_0_SLVP015-089	osteoarthritis	FALSE	1.5552081934563
687	Flu 15_2009_0_SLVP015-089	Insomnia	FALSE	1.5552081934563
688	Flu 15_2009_0_SLVP015-089	GERD	FALSE	1.5552081934563
689	Flu 15_2009_0_SLVP015-089	pneumonia	FALSE	1.5552081934563
690	Flu 15_2009_0_SLVP015-097	BCC	TRUE	0.962031521884785
691	Flu 15_2009_0_SLVP015-097	osteoarthritis	TRUE	0.962031521884785
692	Flu 15_2009_0_SLVP015-097	hearing degen.	TRUE	0.962031521884785
693	Flu 15_2009_0_SLVP015-097	SCC	FALSE	0.962031521884785
694	Flu 15_2009_0_SLVP015-097	Insomnia	FALSE	0.962031521884785
695	Flu 15_2009_0_SLVP015-097	pneumonia	FALSE	0.962031521884785
696	Flu 15_2010_0_SLVP015-003	cataract	FALSE	0.218576881293577
697	Flu 15_2010_0_SLVP015-003	BCC	FALSE	0.218576881293577
698	Flu 15_2010_0_SLVP015-003	SCC	FALSE	0.218576881293577
699	Flu 15_2010_0_SLVP015-003	osteoarthritis	FALSE	0.218576881293577
700	Flu 15_2010_0_SLVP015-003	hearing degen.	FALSE	0.218576881293577
701	Flu 15_2010_0_SLVP015-003	Insomnia	FALSE	0.218576881293577
702	Flu 15_2010_0_SLVP015-003	GERD	FALSE	0.218576881293577
703	Flu 15_2010_0_SLVP015-003	pneumonia	FALSE	0.218576881293577
704	Flu 15_2010_0_SLVP015-007	cataract	FALSE	0.241572153245901
705	Flu 15_2010_0_SLVP015-007	BCC	FALSE	0.241572153245901
706	Flu 15_2010_0_SLVP015-007	SCC	FALSE	0.241572153245901
707	Flu 15_2010_0_SLVP015-007	osteoarthritis	FALSE	0.241572153245901
708	Flu 15_2010_0_SLVP015-007	hearing degen.	FALSE	0.241572153245901
709	Flu 15_2010_0_SLVP015-007	GERD	FALSE	0.241572153245901
710	Flu 15_2010_0_SLVP015-007	pneumonia	FALSE	0.241572153245901
711	Flu 15_2010_0_SLVP015-011	cataract	FALSE	-0.0669840252912063
712	Flu 15_2010_0_SLVP015-011	BCC	FALSE	-0.0669840252912063
713	Flu 15_2010_0_SLVP015-011	SCC	FALSE	-0.0669840252912063
714	Flu 15_2010_0_SLVP015-011	osteoarthritis	FALSE	-0.0669840252912063
715	Flu 15_2010_0_SLVP015-011	hearing degen.	FALSE	-0.0669840252912063
716	Flu 15_2010_0_SLVP015-011	Insomnia	FALSE	-0.0669840252912063
717	Flu 15_2010_0_SLVP015-011	GERD	FALSE	-0.0669840252912063
718	Flu 15_2010_0_SLVP015-011	pneumonia	FALSE	-0.0669840252912063
719	Flu 15_2010_0_SLVP015-012	BCC	FALSE	0.448980161389005
720	Flu 15_2010_0_SLVP015-012	SCC	FALSE	0.448980161389005
721	Flu 15_2010_0_SLVP015-012	osteoarthritis	FALSE	0.448980161389005
722	Flu 15_2010_0_SLVP015-012	hearing degen.	FALSE	0.448980161389005
723	Flu 15_2010_0_SLVP015-012	Insomnia	FALSE	0.448980161389005
724	Flu 15_2010_0_SLVP015-012	GERD	FALSE	0.448980161389005
725	Flu 15_2010_0_SLVP015-012	pneumonia	FALSE	0.448980161389005
726	Flu 15_2010_0_SLVP015-023	cataract	FALSE	-1.04301493954412
727	Flu 15_2010_0_SLVP015-023	BCC	FALSE	-1.04301493954412
728	Flu 15_2010_0_SLVP015-023	SCC	FALSE	-1.04301493954412
729	Flu 15_2010_0_SLVP015-023	osteoarthritis	FALSE	-1.04301493954412
730	Flu 15_2010_0_SLVP015-023	hearing degen.	FALSE	-1.04301493954412
731	Flu 15_2010_0_SLVP015-023	Insomnia	FALSE	-1.04301493954412
732	Flu 15_2010_0_SLVP015-023	GERD	FALSE	-1.04301493954412
733	Flu 15_2010_0_SLVP015-023	pneumonia	FALSE	-1.04301493954412
734	Flu 15_2010_0_SLVP015-024	cataract	FALSE	0.796463785464862
735	Flu 15_2010_0_SLVP015-024	SCC	FALSE	0.796463785464862
736	Flu 15_2010_0_SLVP015-024	osteoarthritis	FALSE	0.796463785464862
737	Flu 15_2010_0_SLVP015-024	hearing degen.	FALSE	0.796463785464862
738	Flu 15_2010_0_SLVP015-024	Insomnia	FALSE	0.796463785464862
739	Flu 15_2010_0_SLVP015-024	GERD	FALSE	0.796463785464862
740	Flu 15_2010_0_SLVP015-024	pneumonia	FALSE	0.796463785464862
741	Flu 15_2010_0_SLVP015-025	cataract	FALSE	-0.185623714751197
742	Flu 15_2010_0_SLVP015-025	BCC	FALSE	-0.185623714751197
743	Flu 15_2010_0_SLVP015-025	SCC	FALSE	-0.185623714751197
744	Flu 15_2010_0_SLVP015-025	osteoarthritis	FALSE	-0.185623714751197
745	Flu 15_2010_0_SLVP015-025	hearing degen.	FALSE	-0.185623714751197
746	Flu 15_2010_0_SLVP015-025	Insomnia	FALSE	-0.185623714751197
747	Flu 15_2010_0_SLVP015-025	GERD	FALSE	-0.185623714751197
748	Flu 15_2010_0_SLVP015-025	pneumonia	FALSE	-0.185623714751197
749	Flu 15_2010_0_SLVP015-026	osteoarthritis	TRUE	0.697881352996778
750	Flu 15_2010_0_SLVP015-026	pneumonia	TRUE	0.697881352996778
751	Flu 15_2010_0_SLVP015-026	cataract	FALSE	0.697881352996778
752	Flu 15_2010_0_SLVP015-026	BCC	FALSE	0.697881352996778
753	Flu 15_2010_0_SLVP015-026	SCC	FALSE	0.697881352996778
754	Flu 15_2010_0_SLVP015-026	hearing degen.	FALSE	0.697881352996778
755	Flu 15_2010_0_SLVP015-026	Insomnia	FALSE	0.697881352996778
756	Flu 15_2010_0_SLVP015-026	GERD	FALSE	0.697881352996778
757	Flu 15_2010_0_SLVP015-028	hearing degen.	TRUE	-0.321265326182607
758	Flu 15_2010_0_SLVP015-028	cataract	FALSE	-0.321265326182607
759	Flu 15_2010_0_SLVP015-028	BCC	FALSE	-0.321265326182607
760	Flu 15_2010_0_SLVP015-028	osteoarthritis	FALSE	-0.321265326182607
761	Flu 15_2010_0_SLVP015-028	Insomnia	FALSE	-0.321265326182607
762	Flu 15_2010_0_SLVP015-029	cataract	TRUE	0.424370981781351
763	Flu 15_2010_0_SLVP015-029	SCC	TRUE	0.424370981781351
764	Flu 15_2010_0_SLVP015-029	BCC	FALSE	0.424370981781351
765	Flu 15_2010_0_SLVP015-029	hearing degen.	FALSE	0.424370981781351
766	Flu 15_2010_0_SLVP015-029	Insomnia	FALSE	0.424370981781351
767	Flu 15_2010_0_SLVP015-029	GERD	FALSE	0.424370981781351
768	Flu 15_2010_0_SLVP015-029	pneumonia	FALSE	0.424370981781351
769	Flu 15_2010_0_SLVP015-031	cataract	FALSE	-0.705136169714536
770	Flu 15_2010_0_SLVP015-031	BCC	FALSE	-0.705136169714536
771	Flu 15_2010_0_SLVP015-031	SCC	FALSE	-0.705136169714536
772	Flu 15_2010_0_SLVP015-031	hearing degen.	FALSE	-0.705136169714536
773	Flu 15_2010_0_SLVP015-031	GERD	FALSE	-0.705136169714536
774	Flu 15_2010_0_SLVP015-031	pneumonia	FALSE	-0.705136169714536
775	Flu 15_2010_0_SLVP015-032	cataract	FALSE	0.0243513504550287
776	Flu 15_2010_0_SLVP015-032	BCC	FALSE	0.0243513504550287
777	Flu 15_2010_0_SLVP015-032	SCC	FALSE	0.0243513504550287
778	Flu 15_2010_0_SLVP015-032	osteoarthritis	FALSE	0.0243513504550287
779	Flu 15_2010_0_SLVP015-032	Insomnia	FALSE	0.0243513504550287
780	Flu 15_2010_0_SLVP015-032	GERD	FALSE	0.0243513504550287
781	Flu 15_2010_0_SLVP015-032	pneumonia	FALSE	0.0243513504550287
782	Flu 15_2010_0_SLVP015-033	cataract	FALSE	-0.543855622119405
783	Flu 15_2010_0_SLVP015-033	BCC	FALSE	-0.543855622119405
784	Flu 15_2010_0_SLVP015-033	SCC	FALSE	-0.543855622119405
785	Flu 15_2010_0_SLVP015-033	osteoarthritis	FALSE	-0.543855622119405
786	Flu 15_2010_0_SLVP015-033	hearing degen.	FALSE	-0.543855622119405
787	Flu 15_2010_0_SLVP015-033	Insomnia	FALSE	-0.543855622119405
788	Flu 15_2010_0_SLVP015-033	GERD	FALSE	-0.543855622119405
789	Flu 15_2010_0_SLVP015-033	pneumonia	FALSE	-0.543855622119405
790	Flu 15_2010_0_SLVP015-035	cataract	TRUE	0.513567245714702
791	Flu 15_2010_0_SLVP015-035	SCC	TRUE	0.513567245714702
792	Flu 15_2010_0_SLVP015-035	Insomnia	TRUE	0.513567245714702
793	Flu 15_2010_0_SLVP015-035	GERD	TRUE	0.513567245714702
794	Flu 15_2010_0_SLVP015-035	BCC	FALSE	0.513567245714702
795	Flu 15_2010_0_SLVP015-035	osteoarthritis	FALSE	0.513567245714702
796	Flu 15_2010_0_SLVP015-037	cataract	FALSE	-0.434458306864419
797	Flu 15_2010_0_SLVP015-037	BCC	FALSE	-0.434458306864419
798	Flu 15_2010_0_SLVP015-037	osteoarthritis	FALSE	-0.434458306864419
799	Flu 15_2010_0_SLVP015-037	hearing degen.	FALSE	-0.434458306864419
800	Flu 15_2010_0_SLVP015-037	Insomnia	FALSE	-0.434458306864419
801	Flu 15_2010_0_SLVP015-037	GERD	FALSE	-0.434458306864419
802	Flu 15_2010_0_SLVP015-037	pneumonia	FALSE	-0.434458306864419
803	Flu 15_2010_0_SLVP015-038	cataract	TRUE	0.417843882811105
804	Flu 15_2010_0_SLVP015-038	BCC	FALSE	0.417843882811105
805	Flu 15_2010_0_SLVP015-038	SCC	FALSE	0.417843882811105
806	Flu 15_2010_0_SLVP015-038	GERD	FALSE	0.417843882811105
807	Flu 15_2010_0_SLVP015-038	pneumonia	FALSE	0.417843882811105
808	Flu 15_2010_0_SLVP015-040	cataract	FALSE	0.533404558471237
809	Flu 15_2010_0_SLVP015-040	BCC	FALSE	0.533404558471237
810	Flu 15_2010_0_SLVP015-040	SCC	FALSE	0.533404558471237
811	Flu 15_2010_0_SLVP015-040	osteoarthritis	FALSE	0.533404558471237
812	Flu 15_2010_0_SLVP015-040	hearing degen.	FALSE	0.533404558471237
813	Flu 15_2010_0_SLVP015-040	Insomnia	FALSE	0.533404558471237
814	Flu 15_2010_0_SLVP015-040	GERD	FALSE	0.533404558471237
815	Flu 15_2010_0_SLVP015-040	pneumonia	FALSE	0.533404558471237
816	Flu 15_2010_0_SLVP015-041	BCC	FALSE	-1.2468323122975
817	Flu 15_2010_0_SLVP015-041	hearing degen.	FALSE	-1.2468323122975
818	Flu 15_2010_0_SLVP015-041	Insomnia	FALSE	-1.2468323122975
819	Flu 15_2010_0_SLVP015-041	GERD	FALSE	-1.2468323122975
820	Flu 15_2010_0_SLVP015-041	pneumonia	FALSE	-1.2468323122975
821	Flu 15_2010_0_SLVP015-044	cataract	FALSE	-2.82377511276067
822	Flu 15_2010_0_SLVP015-044	BCC	FALSE	-2.82377511276067
823	Flu 15_2010_0_SLVP015-044	SCC	FALSE	-2.82377511276067
824	Flu 15_2010_0_SLVP015-044	osteoarthritis	FALSE	-2.82377511276067
825	Flu 15_2010_0_SLVP015-044	hearing degen.	FALSE	-2.82377511276067
826	Flu 15_2010_0_SLVP015-044	Insomnia	FALSE	-2.82377511276067
827	Flu 15_2010_0_SLVP015-044	GERD	FALSE	-2.82377511276067
828	Flu 15_2010_0_SLVP015-044	pneumonia	FALSE	-2.82377511276067
829	Flu 15_2010_0_SLVP015-045	BCC	FALSE	-0.438478944733707
830	Flu 15_2010_0_SLVP015-045	SCC	FALSE	-0.438478944733707
831	Flu 15_2010_0_SLVP015-045	osteoarthritis	FALSE	-0.438478944733707
832	Flu 15_2010_0_SLVP015-045	hearing degen.	FALSE	-0.438478944733707
833	Flu 15_2010_0_SLVP015-045	Insomnia	FALSE	-0.438478944733707
834	Flu 15_2010_0_SLVP015-045	GERD	FALSE	-0.438478944733707
835	Flu 15_2010_0_SLVP015-045	pneumonia	FALSE	-0.438478944733707
836	Flu 15_2010_0_SLVP015-046	cataract	FALSE	0.428276970118222
837	Flu 15_2010_0_SLVP015-046	BCC	FALSE	0.428276970118222
838	Flu 15_2010_0_SLVP015-046	SCC	FALSE	0.428276970118222
839	Flu 15_2010_0_SLVP015-046	hearing degen.	FALSE	0.428276970118222
840	Flu 15_2010_0_SLVP015-046	Insomnia	FALSE	0.428276970118222
841	Flu 15_2010_0_SLVP015-046	GERD	FALSE	0.428276970118222
842	Flu 15_2010_0_SLVP015-046	pneumonia	FALSE	0.428276970118222
843	Flu 15_2010_0_SLVP015-048	cataract	FALSE	0.523510667879745
844	Flu 15_2010_0_SLVP015-048	BCC	FALSE	0.523510667879745
845	Flu 15_2010_0_SLVP015-048	SCC	FALSE	0.523510667879745
846	Flu 15_2010_0_SLVP015-048	osteoarthritis	FALSE	0.523510667879745
847	Flu 15_2010_0_SLVP015-048	Insomnia	FALSE	0.523510667879745
848	Flu 15_2010_0_SLVP015-048	GERD	FALSE	0.523510667879745
849	Flu 15_2010_0_SLVP015-048	pneumonia	FALSE	0.523510667879745
850	Flu 15_2010_0_SLVP015-050	hearing degen.	TRUE	-0.466853633434184
851	Flu 15_2010_0_SLVP015-050	cataract	FALSE	-0.466853633434184
852	Flu 15_2010_0_SLVP015-050	BCC	FALSE	-0.466853633434184
853	Flu 15_2010_0_SLVP015-050	SCC	FALSE	-0.466853633434184
854	Flu 15_2010_0_SLVP015-050	osteoarthritis	FALSE	-0.466853633434184
855	Flu 15_2010_0_SLVP015-050	Insomnia	FALSE	-0.466853633434184
856	Flu 15_2010_0_SLVP015-050	GERD	FALSE	-0.466853633434184
857	Flu 15_2010_0_SLVP015-050	pneumonia	FALSE	-0.466853633434184
858	Flu 15_2010_0_SLVP015-052	BCC	TRUE	-0.466853633434184
859	Flu 15_2010_0_SLVP015-052	cataract	FALSE	-0.466853633434184
860	Flu 15_2010_0_SLVP015-052	SCC	FALSE	-0.466853633434184
861	Flu 15_2010_0_SLVP015-052	osteoarthritis	FALSE	-0.466853633434184
862	Flu 15_2010_0_SLVP015-052	hearing degen.	FALSE	-0.466853633434184
863	Flu 15_2010_0_SLVP015-052	Insomnia	FALSE	-0.466853633434184
864	Flu 15_2010_0_SLVP015-052	GERD	FALSE	-0.466853633434184
865	Flu 15_2010_0_SLVP015-052	pneumonia	FALSE	-0.466853633434184
866	Flu 15_2010_0_SLVP015-053	BCC	TRUE	0.39284342411466
867	Flu 15_2010_0_SLVP015-053	Insomnia	TRUE	0.39284342411466
868	Flu 15_2010_0_SLVP015-053	SCC	FALSE	0.39284342411466
869	Flu 15_2010_0_SLVP015-053	hearing degen.	FALSE	0.39284342411466
870	Flu 15_2010_0_SLVP015-053	GERD	FALSE	0.39284342411466
871	Flu 15_2010_0_SLVP015-053	pneumonia	FALSE	0.39284342411466
872	Flu 15_2010_0_SLVP015-054	BCC	FALSE	-0.187396311414304
873	Flu 15_2010_0_SLVP015-054	SCC	FALSE	-0.187396311414304
874	Flu 15_2010_0_SLVP015-054	osteoarthritis	FALSE	-0.187396311414304
875	Flu 15_2010_0_SLVP015-054	hearing degen.	FALSE	-0.187396311414304
876	Flu 15_2010_0_SLVP015-054	Insomnia	FALSE	-0.187396311414304
877	Flu 15_2010_0_SLVP015-055	cataract	TRUE	0.303469906575146
878	Flu 15_2010_0_SLVP015-055	osteoarthritis	TRUE	0.303469906575146
879	Flu 15_2010_0_SLVP015-055	SCC	FALSE	0.303469906575146
880	Flu 15_2010_0_SLVP015-055	hearing degen.	FALSE	0.303469906575146
881	Flu 15_2010_0_SLVP015-055	Insomnia	FALSE	0.303469906575146
882	Flu 15_2010_0_SLVP015-055	GERD	FALSE	0.303469906575146
883	Flu 15_2010_0_SLVP015-055	pneumonia	FALSE	0.303469906575146
884	Flu 15_2010_0_SLVP015-057	cataract	FALSE	-0.749353220359316
885	Flu 15_2010_0_SLVP015-057	BCC	FALSE	-0.749353220359316
886	Flu 15_2010_0_SLVP015-057	SCC	FALSE	-0.749353220359316
887	Flu 15_2010_0_SLVP015-057	osteoarthritis	FALSE	-0.749353220359316
888	Flu 15_2010_0_SLVP015-057	hearing degen.	FALSE	-0.749353220359316
889	Flu 15_2010_0_SLVP015-057	Insomnia	FALSE	-0.749353220359316
890	Flu 15_2010_0_SLVP015-057	GERD	FALSE	-0.749353220359316
891	Flu 15_2010_0_SLVP015-057	pneumonia	FALSE	-0.749353220359316
892	Flu 15_2010_0_SLVP015-058	osteoarthritis	TRUE	2.07574171427396
893	Flu 15_2010_0_SLVP015-058	cataract	FALSE	2.07574171427396
894	Flu 15_2010_0_SLVP015-058	BCC	FALSE	2.07574171427396
895	Flu 15_2010_0_SLVP015-058	SCC	FALSE	2.07574171427396
896	Flu 15_2010_0_SLVP015-058	hearing degen.	FALSE	2.07574171427396
897	Flu 15_2010_0_SLVP015-058	Insomnia	FALSE	2.07574171427396
898	Flu 15_2010_0_SLVP015-058	GERD	FALSE	2.07574171427396
899	Flu 15_2010_0_SLVP015-058	pneumonia	FALSE	2.07574171427396
900	Flu 15_2010_0_SLVP015-059	cataract	FALSE	0.261476916832903
901	Flu 15_2010_0_SLVP015-059	BCC	FALSE	0.261476916832903
902	Flu 15_2010_0_SLVP015-059	SCC	FALSE	0.261476916832903
903	Flu 15_2010_0_SLVP015-059	osteoarthritis	FALSE	0.261476916832903
904	Flu 15_2010_0_SLVP015-059	hearing degen.	FALSE	0.261476916832903
905	Flu 15_2010_0_SLVP015-059	Insomnia	FALSE	0.261476916832903
906	Flu 15_2010_0_SLVP015-059	GERD	FALSE	0.261476916832903
907	Flu 15_2010_0_SLVP015-059	pneumonia	FALSE	0.261476916832903
908	Flu 15_2010_0_SLVP015-060	cataract	TRUE	-0.0256895143960757
909	Flu 15_2010_0_SLVP015-060	BCC	FALSE	-0.0256895143960757
910	Flu 15_2010_0_SLVP015-060	SCC	FALSE	-0.0256895143960757
911	Flu 15_2010_0_SLVP015-060	osteoarthritis	FALSE	-0.0256895143960757
912	Flu 15_2010_0_SLVP015-060	hearing degen.	FALSE	-0.0256895143960757
913	Flu 15_2010_0_SLVP015-060	Insomnia	FALSE	-0.0256895143960757
914	Flu 15_2010_0_SLVP015-060	GERD	FALSE	-0.0256895143960757
915	Flu 15_2010_0_SLVP015-060	pneumonia	FALSE	-0.0256895143960757
916	Flu 15_2010_0_SLVP015-061	cataract	FALSE	-0.199848981855037
917	Flu 15_2010_0_SLVP015-061	BCC	FALSE	-0.199848981855037
918	Flu 15_2010_0_SLVP015-061	SCC	FALSE	-0.199848981855037
919	Flu 15_2010_0_SLVP015-061	osteoarthritis	FALSE	-0.199848981855037
920	Flu 15_2010_0_SLVP015-061	Insomnia	FALSE	-0.199848981855037
921	Flu 15_2010_0_SLVP015-061	GERD	FALSE	-0.199848981855037
922	Flu 15_2010_0_SLVP015-061	pneumonia	FALSE	-0.199848981855037
923	Flu 15_2010_0_SLVP015-062	cataract	FALSE	-0.61734671562524
924	Flu 15_2010_0_SLVP015-062	BCC	FALSE	-0.61734671562524
925	Flu 15_2010_0_SLVP015-062	SCC	FALSE	-0.61734671562524
926	Flu 15_2010_0_SLVP015-062	osteoarthritis	FALSE	-0.61734671562524
927	Flu 15_2010_0_SLVP015-062	hearing degen.	FALSE	-0.61734671562524
928	Flu 15_2010_0_SLVP015-062	Insomnia	FALSE	-0.61734671562524
929	Flu 15_2010_0_SLVP015-062	GERD	FALSE	-0.61734671562524
930	Flu 15_2010_0_SLVP015-062	pneumonia	FALSE	-0.61734671562524
931	Flu 15_2010_0_SLVP015-064	BCC	FALSE	-0.141815268562733
932	Flu 15_2010_0_SLVP015-064	SCC	FALSE	-0.141815268562733
933	Flu 15_2010_0_SLVP015-064	hearing degen.	FALSE	-0.141815268562733
934	Flu 15_2010_0_SLVP015-064	GERD	FALSE	-0.141815268562733
935	Flu 15_2010_0_SLVP015-064	pneumonia	FALSE	-0.141815268562733
936	Flu 15_2010_0_SLVP015-066	hearing degen.	TRUE	-0.0837452591842252
937	Flu 15_2010_0_SLVP015-066	pneumonia	TRUE	-0.0837452591842252
938	Flu 15_2010_0_SLVP015-066	cataract	FALSE	-0.0837452591842252
939	Flu 15_2010_0_SLVP015-066	BCC	FALSE	-0.0837452591842252
940	Flu 15_2010_0_SLVP015-066	osteoarthritis	FALSE	-0.0837452591842252
941	Flu 15_2010_0_SLVP015-066	Insomnia	FALSE	-0.0837452591842252
942	Flu 15_2010_0_SLVP015-066	GERD	FALSE	-0.0837452591842252
943	Flu 15_2010_0_SLVP015-067	SCC	TRUE	0.135929826116365
944	Flu 15_2010_0_SLVP015-067	hearing degen.	TRUE	0.135929826116365
945	Flu 15_2010_0_SLVP015-067	cataract	FALSE	0.135929826116365
946	Flu 15_2010_0_SLVP015-067	Insomnia	FALSE	0.135929826116365
947	Flu 15_2010_0_SLVP015-067	GERD	FALSE	0.135929826116365
948	Flu 15_2010_0_SLVP015-067	pneumonia	FALSE	0.135929826116365
949	Flu 15_2010_0_SLVP015-068	osteoarthritis	TRUE	0.0307173636906289
950	Flu 15_2010_0_SLVP015-068	cataract	FALSE	0.0307173636906289
951	Flu 15_2010_0_SLVP015-068	BCC	FALSE	0.0307173636906289
952	Flu 15_2010_0_SLVP015-068	SCC	FALSE	0.0307173636906289
953	Flu 15_2010_0_SLVP015-068	hearing degen.	FALSE	0.0307173636906289
954	Flu 15_2010_0_SLVP015-068	Insomnia	FALSE	0.0307173636906289
955	Flu 15_2010_0_SLVP015-068	GERD	FALSE	0.0307173636906289
956	Flu 15_2010_0_SLVP015-069	cataract	TRUE	0.0948189298655108
957	Flu 15_2010_0_SLVP015-069	BCC	TRUE	0.0948189298655108
958	Flu 15_2010_0_SLVP015-069	SCC	TRUE	0.0948189298655108
959	Flu 15_2010_0_SLVP015-069	osteoarthritis	TRUE	0.0948189298655108
960	Flu 15_2010_0_SLVP015-069	hearing degen.	FALSE	0.0948189298655108
961	Flu 15_2010_0_SLVP015-069	Insomnia	FALSE	0.0948189298655108
962	Flu 15_2010_0_SLVP015-069	GERD	FALSE	0.0948189298655108
963	Flu 15_2010_0_SLVP015-069	pneumonia	FALSE	0.0948189298655108
964	Flu 15_2010_0_SLVP015-070	GERD	TRUE	0.211335916550539
965	Flu 15_2010_0_SLVP015-070	cataract	FALSE	0.211335916550539
966	Flu 15_2010_0_SLVP015-070	BCC	FALSE	0.211335916550539
967	Flu 15_2010_0_SLVP015-070	SCC	FALSE	0.211335916550539
968	Flu 15_2010_0_SLVP015-070	osteoarthritis	FALSE	0.211335916550539
969	Flu 15_2010_0_SLVP015-070	hearing degen.	FALSE	0.211335916550539
970	Flu 15_2010_0_SLVP015-070	Insomnia	FALSE	0.211335916550539
971	Flu 15_2010_0_SLVP015-070	pneumonia	FALSE	0.211335916550539
972	Flu 15_2010_0_SLVP015-071	cataract	FALSE	-1.8497120916928
973	Flu 15_2010_0_SLVP015-071	BCC	FALSE	-1.8497120916928
974	Flu 15_2010_0_SLVP015-071	SCC	FALSE	-1.8497120916928
975	Flu 15_2010_0_SLVP015-071	osteoarthritis	FALSE	-1.8497120916928
976	Flu 15_2010_0_SLVP015-071	hearing degen.	FALSE	-1.8497120916928
977	Flu 15_2010_0_SLVP015-071	GERD	FALSE	-1.8497120916928
978	Flu 15_2010_0_SLVP015-073	cataract	FALSE	0.534637836641369
979	Flu 15_2010_0_SLVP015-073	BCC	FALSE	0.534637836641369
980	Flu 15_2010_0_SLVP015-073	SCC	FALSE	0.534637836641369
981	Flu 15_2010_0_SLVP015-073	hearing degen.	FALSE	0.534637836641369
982	Flu 15_2010_0_SLVP015-073	Insomnia	FALSE	0.534637836641369
983	Flu 15_2010_0_SLVP015-073	GERD	FALSE	0.534637836641369
984	Flu 15_2010_0_SLVP015-073	pneumonia	FALSE	0.534637836641369
985	Flu 15_2010_0_SLVP015-084	cataract	TRUE	-0.44049231989768
986	Flu 15_2010_0_SLVP015-084	BCC	FALSE	-0.44049231989768
987	Flu 15_2010_0_SLVP015-084	SCC	FALSE	-0.44049231989768
988	Flu 15_2010_0_SLVP015-084	osteoarthritis	FALSE	-0.44049231989768
989	Flu 15_2010_0_SLVP015-084	hearing degen.	FALSE	-0.44049231989768
990	Flu 15_2010_0_SLVP015-084	Insomnia	FALSE	-0.44049231989768
991	Flu 15_2010_0_SLVP015-084	GERD	FALSE	-0.44049231989768
992	Flu 15_2010_0_SLVP015-087	osteoarthritis	TRUE	-0.102347471551964
993	Flu 15_2010_0_SLVP015-087	Insomnia	TRUE	-0.102347471551964
994	Flu 15_2010_0_SLVP015-087	cataract	FALSE	-0.102347471551964
995	Flu 15_2010_0_SLVP015-087	SCC	FALSE	-0.102347471551964
996	Flu 15_2010_0_SLVP015-087	hearing degen.	FALSE	-0.102347471551964
997	Flu 15_2010_0_SLVP015-087	GERD	FALSE	-0.102347471551964
998	Flu 15_2010_0_SLVP015-087	pneumonia	FALSE	-0.102347471551964
999	Flu 15_2010_0_SLVP015-089	hearing degen.	TRUE	1.44209539492847
1000	Flu 15_2010_0_SLVP015-089	cataract	FALSE	1.44209539492847
1001	Flu 15_2010_0_SLVP015-089	SCC	FALSE	1.44209539492847
1002	Flu 15_2010_0_SLVP015-089	osteoarthritis	FALSE	1.44209539492847
1003	Flu 15_2010_0_SLVP015-089	Insomnia	FALSE	1.44209539492847
1004	Flu 15_2010_0_SLVP015-089	GERD	FALSE	1.44209539492847
1005	Flu 15_2010_0_SLVP015-089	pneumonia	FALSE	1.44209539492847
1006	Flu 15_2010_0_SLVP015-097	BCC	TRUE	1.27352788822008
1007	Flu 15_2010_0_SLVP015-097	osteoarthritis	TRUE	1.27352788822008
1008	Flu 15_2010_0_SLVP015-097	SCC	FALSE	1.27352788822008
1009	Flu 15_2010_0_SLVP015-097	Insomnia	FALSE	1.27352788822008
1010	Flu 15_2010_0_SLVP015-097	pneumonia	FALSE	1.27352788822008
1011	Flu 15_2011_0_SLVP015-006	cataract	FALSE	-1.35707432436229
1012	Flu 15_2011_0_SLVP015-006	BCC	FALSE	-1.35707432436229
1013	Flu 15_2011_0_SLVP015-006	SCC	FALSE	-1.35707432436229
1014	Flu 15_2011_0_SLVP015-006	osteoarthritis	FALSE	-1.35707432436229
1015	Flu 15_2011_0_SLVP015-006	hearing degen.	FALSE	-1.35707432436229
1016	Flu 15_2011_0_SLVP015-006	pneumonia	FALSE	-1.35707432436229
1017	Flu 15_2011_0_SLVP015-007	cataract	FALSE	-1.3016474893721
1018	Flu 15_2011_0_SLVP015-007	BCC	FALSE	-1.3016474893721
1019	Flu 15_2011_0_SLVP015-007	SCC	FALSE	-1.3016474893721
1020	Flu 15_2011_0_SLVP015-007	osteoarthritis	FALSE	-1.3016474893721
1021	Flu 15_2011_0_SLVP015-007	hearing degen.	FALSE	-1.3016474893721
1022	Flu 15_2011_0_SLVP015-007	GERD	FALSE	-1.3016474893721
1023	Flu 15_2011_0_SLVP015-007	pneumonia	FALSE	-1.3016474893721
1024	Flu 15_2011_0_SLVP015-012	BCC	FALSE	-1.16719108883119
1025	Flu 15_2011_0_SLVP015-012	SCC	FALSE	-1.16719108883119
1026	Flu 15_2011_0_SLVP015-012	osteoarthritis	FALSE	-1.16719108883119
1027	Flu 15_2011_0_SLVP015-012	hearing degen.	FALSE	-1.16719108883119
1028	Flu 15_2011_0_SLVP015-012	Insomnia	FALSE	-1.16719108883119
1029	Flu 15_2011_0_SLVP015-012	GERD	FALSE	-1.16719108883119
1030	Flu 15_2011_0_SLVP015-012	pneumonia	FALSE	-1.16719108883119
1031	Flu 15_2011_0_SLVP015-013	BCC	TRUE	-1.03822426145152
1032	Flu 15_2011_0_SLVP015-013	cataract	FALSE	-1.03822426145152
1033	Flu 15_2011_0_SLVP015-013	SCC	FALSE	-1.03822426145152
1034	Flu 15_2011_0_SLVP015-013	osteoarthritis	FALSE	-1.03822426145152
1035	Flu 15_2011_0_SLVP015-013	hearing degen.	FALSE	-1.03822426145152
1036	Flu 15_2011_0_SLVP015-013	GERD	FALSE	-1.03822426145152
1037	Flu 15_2011_0_SLVP015-013	pneumonia	FALSE	-1.03822426145152
1038	Flu 15_2011_0_SLVP015-014	cataract	TRUE	-2.00661343239941
1039	Flu 15_2011_0_SLVP015-014	pneumonia	TRUE	-2.00661343239941
1040	Flu 15_2011_0_SLVP015-014	BCC	FALSE	-2.00661343239941
1041	Flu 15_2011_0_SLVP015-014	SCC	FALSE	-2.00661343239941
1042	Flu 15_2011_0_SLVP015-014	osteoarthritis	FALSE	-2.00661343239941
1043	Flu 15_2011_0_SLVP015-014	hearing degen.	FALSE	-2.00661343239941
1044	Flu 15_2011_0_SLVP015-014	Insomnia	FALSE	-2.00661343239941
1045	Flu 15_2011_0_SLVP015-023	cataract	FALSE	-1.24717633723255
1046	Flu 15_2011_0_SLVP015-023	BCC	FALSE	-1.24717633723255
1047	Flu 15_2011_0_SLVP015-023	SCC	FALSE	-1.24717633723255
1048	Flu 15_2011_0_SLVP015-023	osteoarthritis	FALSE	-1.24717633723255
1049	Flu 15_2011_0_SLVP015-023	hearing degen.	FALSE	-1.24717633723255
1050	Flu 15_2011_0_SLVP015-023	Insomnia	FALSE	-1.24717633723255
1051	Flu 15_2011_0_SLVP015-023	GERD	FALSE	-1.24717633723255
1052	Flu 15_2011_0_SLVP015-023	pneumonia	FALSE	-1.24717633723255
1053	Flu 15_2011_0_SLVP015-028	SCC	TRUE	-0.0115384342720063
1054	Flu 15_2011_0_SLVP015-028	cataract	FALSE	-0.0115384342720063
1055	Flu 15_2011_0_SLVP015-028	BCC	FALSE	-0.0115384342720063
1056	Flu 15_2011_0_SLVP015-028	osteoarthritis	FALSE	-0.0115384342720063
1057	Flu 15_2011_0_SLVP015-028	Insomnia	FALSE	-0.0115384342720063
1058	Flu 15_2011_0_SLVP015-029	cataract	TRUE	0.00667054155115363
1059	Flu 15_2011_0_SLVP015-029	BCC	FALSE	0.00667054155115363
1060	Flu 15_2011_0_SLVP015-029	hearing degen.	FALSE	0.00667054155115363
1061	Flu 15_2011_0_SLVP015-029	Insomnia	FALSE	0.00667054155115363
1062	Flu 15_2011_0_SLVP015-029	GERD	FALSE	0.00667054155115363
1063	Flu 15_2011_0_SLVP015-029	pneumonia	FALSE	0.00667054155115363
1064	Flu 15_2011_0_SLVP015-031	cataract	FALSE	0.208861131417953
1065	Flu 15_2011_0_SLVP015-031	BCC	FALSE	0.208861131417953
1066	Flu 15_2011_0_SLVP015-031	SCC	FALSE	0.208861131417953
1067	Flu 15_2011_0_SLVP015-031	hearing degen.	FALSE	0.208861131417953
1068	Flu 15_2011_0_SLVP015-031	GERD	FALSE	0.208861131417953
1069	Flu 15_2011_0_SLVP015-031	pneumonia	FALSE	0.208861131417953
1070	Flu 15_2011_0_SLVP015-033	cataract	FALSE	0.783440679052756
1071	Flu 15_2011_0_SLVP015-033	BCC	FALSE	0.783440679052756
1072	Flu 15_2011_0_SLVP015-033	SCC	FALSE	0.783440679052756
1073	Flu 15_2011_0_SLVP015-033	osteoarthritis	FALSE	0.783440679052756
1074	Flu 15_2011_0_SLVP015-033	hearing degen.	FALSE	0.783440679052756
1075	Flu 15_2011_0_SLVP015-033	Insomnia	FALSE	0.783440679052756
1076	Flu 15_2011_0_SLVP015-033	GERD	FALSE	0.783440679052756
1077	Flu 15_2011_0_SLVP015-033	pneumonia	FALSE	0.783440679052756
1078	Flu 15_2011_0_SLVP015-036	cataract	FALSE	0.374739048369405
1079	Flu 15_2011_0_SLVP015-036	BCC	FALSE	0.374739048369405
1080	Flu 15_2011_0_SLVP015-036	SCC	FALSE	0.374739048369405
1081	Flu 15_2011_0_SLVP015-036	osteoarthritis	FALSE	0.374739048369405
1082	Flu 15_2011_0_SLVP015-036	hearing degen.	FALSE	0.374739048369405
1083	Flu 15_2011_0_SLVP015-036	Insomnia	FALSE	0.374739048369405
1084	Flu 15_2011_0_SLVP015-036	GERD	FALSE	0.374739048369405
1085	Flu 15_2011_0_SLVP015-036	pneumonia	FALSE	0.374739048369405
1086	Flu 15_2011_0_SLVP015-037	cataract	FALSE	1.02263314280029
1087	Flu 15_2011_0_SLVP015-037	BCC	FALSE	1.02263314280029
1088	Flu 15_2011_0_SLVP015-037	osteoarthritis	FALSE	1.02263314280029
1089	Flu 15_2011_0_SLVP015-037	hearing degen.	FALSE	1.02263314280029
1090	Flu 15_2011_0_SLVP015-037	Insomnia	FALSE	1.02263314280029
1091	Flu 15_2011_0_SLVP015-037	GERD	FALSE	1.02263314280029
1092	Flu 15_2011_0_SLVP015-037	pneumonia	FALSE	1.02263314280029
1093	Flu 15_2011_0_SLVP015-038	cataract	TRUE	0.148683148897745
1094	Flu 15_2011_0_SLVP015-038	BCC	FALSE	0.148683148897745
1095	Flu 15_2011_0_SLVP015-038	SCC	FALSE	0.148683148897745
1096	Flu 15_2011_0_SLVP015-038	GERD	FALSE	0.148683148897745
1097	Flu 15_2011_0_SLVP015-038	pneumonia	FALSE	0.148683148897745
1098	Flu 15_2011_0_SLVP015-040	cataract	FALSE	1.07485331617743
1099	Flu 15_2011_0_SLVP015-040	BCC	FALSE	1.07485331617743
1100	Flu 15_2011_0_SLVP015-040	SCC	FALSE	1.07485331617743
1101	Flu 15_2011_0_SLVP015-040	osteoarthritis	FALSE	1.07485331617743
1102	Flu 15_2011_0_SLVP015-040	hearing degen.	FALSE	1.07485331617743
1103	Flu 15_2011_0_SLVP015-040	Insomnia	FALSE	1.07485331617743
1104	Flu 15_2011_0_SLVP015-040	GERD	FALSE	1.07485331617743
1105	Flu 15_2011_0_SLVP015-040	pneumonia	FALSE	1.07485331617743
1106	Flu 15_2011_0_SLVP015-041	cataract	TRUE	0.0606761055151672
1107	Flu 15_2011_0_SLVP015-041	BCC	FALSE	0.0606761055151672
1108	Flu 15_2011_0_SLVP015-041	hearing degen.	FALSE	0.0606761055151672
1109	Flu 15_2011_0_SLVP015-041	Insomnia	FALSE	0.0606761055151672
1110	Flu 15_2011_0_SLVP015-041	GERD	FALSE	0.0606761055151672
1111	Flu 15_2011_0_SLVP015-041	pneumonia	FALSE	0.0606761055151672
1112	Flu 15_2011_0_SLVP015-044	cataract	FALSE	-0.657704925862127
1113	Flu 15_2011_0_SLVP015-044	BCC	FALSE	-0.657704925862127
1114	Flu 15_2011_0_SLVP015-044	SCC	FALSE	-0.657704925862127
1115	Flu 15_2011_0_SLVP015-044	osteoarthritis	FALSE	-0.657704925862127
1116	Flu 15_2011_0_SLVP015-044	hearing degen.	FALSE	-0.657704925862127
1117	Flu 15_2011_0_SLVP015-044	Insomnia	FALSE	-0.657704925862127
1118	Flu 15_2011_0_SLVP015-044	GERD	FALSE	-0.657704925862127
1119	Flu 15_2011_0_SLVP015-044	pneumonia	FALSE	-0.657704925862127
1120	Flu 15_2011_0_SLVP015-045	BCC	FALSE	-0.866082540588868
1121	Flu 15_2011_0_SLVP015-045	SCC	FALSE	-0.866082540588868
1122	Flu 15_2011_0_SLVP015-045	osteoarthritis	FALSE	-0.866082540588868
1123	Flu 15_2011_0_SLVP015-045	hearing degen.	FALSE	-0.866082540588868
1124	Flu 15_2011_0_SLVP015-045	Insomnia	FALSE	-0.866082540588868
1125	Flu 15_2011_0_SLVP015-045	GERD	FALSE	-0.866082540588868
1126	Flu 15_2011_0_SLVP015-045	pneumonia	FALSE	-0.866082540588868
1127	Flu 15_2011_0_SLVP015-046	cataract	FALSE	0.00667054155115363
1128	Flu 15_2011_0_SLVP015-046	BCC	FALSE	0.00667054155115363
1129	Flu 15_2011_0_SLVP015-046	SCC	FALSE	0.00667054155115363
1130	Flu 15_2011_0_SLVP015-046	hearing degen.	FALSE	0.00667054155115363
1131	Flu 15_2011_0_SLVP015-046	Insomnia	FALSE	0.00667054155115363
1132	Flu 15_2011_0_SLVP015-046	GERD	FALSE	0.00667054155115363
1133	Flu 15_2011_0_SLVP015-046	pneumonia	FALSE	0.00667054155115363
1134	Flu 15_2011_0_SLVP015-048	cataract	FALSE	-0.123052901461257
1135	Flu 15_2011_0_SLVP015-048	BCC	FALSE	-0.123052901461257
1136	Flu 15_2011_0_SLVP015-048	SCC	FALSE	-0.123052901461257
1137	Flu 15_2011_0_SLVP015-048	osteoarthritis	FALSE	-0.123052901461257
1138	Flu 15_2011_0_SLVP015-048	Insomnia	FALSE	-0.123052901461257
1139	Flu 15_2011_0_SLVP015-048	GERD	FALSE	-0.123052901461257
1140	Flu 15_2011_0_SLVP015-048	pneumonia	FALSE	-0.123052901461257
1141	Flu 15_2011_0_SLVP015-050	hearing degen.	TRUE	0.501442687818721
1142	Flu 15_2011_0_SLVP015-050	cataract	FALSE	0.501442687818721
1143	Flu 15_2011_0_SLVP015-050	BCC	FALSE	0.501442687818721
1144	Flu 15_2011_0_SLVP015-050	SCC	FALSE	0.501442687818721
1145	Flu 15_2011_0_SLVP015-050	osteoarthritis	FALSE	0.501442687818721
1146	Flu 15_2011_0_SLVP015-050	Insomnia	FALSE	0.501442687818721
1147	Flu 15_2011_0_SLVP015-050	GERD	FALSE	0.501442687818721
1148	Flu 15_2011_0_SLVP015-050	pneumonia	FALSE	0.501442687818721
1149	Flu 15_2011_0_SLVP015-051	cataract	FALSE	-0.298071415440588
1150	Flu 15_2011_0_SLVP015-051	BCC	FALSE	-0.298071415440588
1151	Flu 15_2011_0_SLVP015-051	SCC	FALSE	-0.298071415440588
1152	Flu 15_2011_0_SLVP015-051	osteoarthritis	FALSE	-0.298071415440588
1153	Flu 15_2011_0_SLVP015-051	hearing degen.	FALSE	-0.298071415440588
1154	Flu 15_2011_0_SLVP015-051	Insomnia	FALSE	-0.298071415440588
1155	Flu 15_2011_0_SLVP015-051	GERD	FALSE	-0.298071415440588
1156	Flu 15_2011_0_SLVP015-051	pneumonia	FALSE	-0.298071415440588
1157	Flu 15_2011_0_SLVP015-052	BCC	TRUE	-0.866082540588868
1158	Flu 15_2011_0_SLVP015-052	cataract	FALSE	-0.866082540588868
1159	Flu 15_2011_0_SLVP015-052	SCC	FALSE	-0.866082540588868
1160	Flu 15_2011_0_SLVP015-052	osteoarthritis	FALSE	-0.866082540588868
1161	Flu 15_2011_0_SLVP015-052	hearing degen.	FALSE	-0.866082540588868
1162	Flu 15_2011_0_SLVP015-052	Insomnia	FALSE	-0.866082540588868
1163	Flu 15_2011_0_SLVP015-052	GERD	FALSE	-0.866082540588868
1164	Flu 15_2011_0_SLVP015-052	pneumonia	FALSE	-0.866082540588868
1165	Flu 15_2011_0_SLVP015-053	BCC	TRUE	0.555316684950464
1166	Flu 15_2011_0_SLVP015-053	Insomnia	TRUE	0.555316684950464
1167	Flu 15_2011_0_SLVP015-053	SCC	FALSE	0.555316684950464
1168	Flu 15_2011_0_SLVP015-053	hearing degen.	FALSE	0.555316684950464
1169	Flu 15_2011_0_SLVP015-053	GERD	FALSE	0.555316684950464
1170	Flu 15_2011_0_SLVP015-053	pneumonia	FALSE	0.555316684950464
1171	Flu 15_2011_0_SLVP015-055	cataract	TRUE	0.174614199208302
1172	Flu 15_2011_0_SLVP015-055	BCC	TRUE	0.174614199208302
1173	Flu 15_2011_0_SLVP015-055	osteoarthritis	TRUE	0.174614199208302
1174	Flu 15_2011_0_SLVP015-055	SCC	FALSE	0.174614199208302
1175	Flu 15_2011_0_SLVP015-055	hearing degen.	FALSE	0.174614199208302
1176	Flu 15_2011_0_SLVP015-055	Insomnia	FALSE	0.174614199208302
1177	Flu 15_2011_0_SLVP015-055	GERD	FALSE	0.174614199208302
1178	Flu 15_2011_0_SLVP015-055	pneumonia	FALSE	0.174614199208302
1179	Flu 15_2011_0_SLVP015-060	BCC	FALSE	-1.37108431876043
1180	Flu 15_2011_0_SLVP015-060	SCC	FALSE	-1.37108431876043
1181	Flu 15_2011_0_SLVP015-060	osteoarthritis	FALSE	-1.37108431876043
1182	Flu 15_2011_0_SLVP015-060	hearing degen.	FALSE	-1.37108431876043
1183	Flu 15_2011_0_SLVP015-060	Insomnia	FALSE	-1.37108431876043
1184	Flu 15_2011_0_SLVP015-060	GERD	FALSE	-1.37108431876043
1185	Flu 15_2011_0_SLVP015-060	pneumonia	FALSE	-1.37108431876043
1186	Flu 15_2011_0_SLVP015-061	hearing degen.	TRUE	-0.70283781571577
1187	Flu 15_2011_0_SLVP015-061	cataract	FALSE	-0.70283781571577
1188	Flu 15_2011_0_SLVP015-061	BCC	FALSE	-0.70283781571577
1189	Flu 15_2011_0_SLVP015-061	SCC	FALSE	-0.70283781571577
1190	Flu 15_2011_0_SLVP015-061	osteoarthritis	FALSE	-0.70283781571577
1191	Flu 15_2011_0_SLVP015-061	Insomnia	FALSE	-0.70283781571577
1192	Flu 15_2011_0_SLVP015-061	GERD	FALSE	-0.70283781571577
1193	Flu 15_2011_0_SLVP015-061	pneumonia	FALSE	-0.70283781571577
1194	Flu 15_2011_0_SLVP015-062	cataract	FALSE	-1.66518010372503
1195	Flu 15_2011_0_SLVP015-062	BCC	FALSE	-1.66518010372503
1196	Flu 15_2011_0_SLVP015-062	SCC	FALSE	-1.66518010372503
1197	Flu 15_2011_0_SLVP015-062	osteoarthritis	FALSE	-1.66518010372503
1198	Flu 15_2011_0_SLVP015-062	hearing degen.	FALSE	-1.66518010372503
1199	Flu 15_2011_0_SLVP015-062	Insomnia	FALSE	-1.66518010372503
1200	Flu 15_2011_0_SLVP015-062	GERD	FALSE	-1.66518010372503
1201	Flu 15_2011_0_SLVP015-062	pneumonia	FALSE	-1.66518010372503
1202	Flu 15_2011_0_SLVP015-066	pneumonia	TRUE	-1.11497091545405
1203	Flu 15_2011_0_SLVP015-066	cataract	FALSE	-1.11497091545405
1204	Flu 15_2011_0_SLVP015-066	BCC	FALSE	-1.11497091545405
1205	Flu 15_2011_0_SLVP015-066	osteoarthritis	FALSE	-1.11497091545405
1206	Flu 15_2011_0_SLVP015-066	Insomnia	FALSE	-1.11497091545405
1207	Flu 15_2011_0_SLVP015-066	GERD	FALSE	-1.11497091545405
1208	Flu 15_2011_0_SLVP015-067	SCC	TRUE	-1.10204963544023
1209	Flu 15_2011_0_SLVP015-067	hearing degen.	TRUE	-1.10204963544023
1210	Flu 15_2011_0_SLVP015-067	cataract	FALSE	-1.10204963544023
1211	Flu 15_2011_0_SLVP015-067	Insomnia	FALSE	-1.10204963544023
1212	Flu 15_2011_0_SLVP015-067	GERD	FALSE	-1.10204963544023
1213	Flu 15_2011_0_SLVP015-067	pneumonia	FALSE	-1.10204963544023
1214	Flu 15_2011_0_SLVP015-068	cataract	FALSE	-0.278139181755798
1215	Flu 15_2011_0_SLVP015-068	BCC	FALSE	-0.278139181755798
1216	Flu 15_2011_0_SLVP015-068	SCC	FALSE	-0.278139181755798
1217	Flu 15_2011_0_SLVP015-068	hearing degen.	FALSE	-0.278139181755798
1218	Flu 15_2011_0_SLVP015-068	Insomnia	FALSE	-0.278139181755798
1219	Flu 15_2011_0_SLVP015-068	GERD	FALSE	-0.278139181755798
1220	Flu 15_2011_0_SLVP015-071	cataract	FALSE	-2.98490943474428
1221	Flu 15_2011_0_SLVP015-071	BCC	FALSE	-2.98490943474428
1222	Flu 15_2011_0_SLVP015-071	SCC	FALSE	-2.98490943474428
1223	Flu 15_2011_0_SLVP015-071	osteoarthritis	FALSE	-2.98490943474428
1224	Flu 15_2011_0_SLVP015-071	hearing degen.	FALSE	-2.98490943474428
1225	Flu 15_2011_0_SLVP015-071	GERD	FALSE	-2.98490943474428
1226	Flu 15_2011_0_SLVP015-073	cataract	FALSE	1.31175211855242
1227	Flu 15_2011_0_SLVP015-073	BCC	FALSE	1.31175211855242
1228	Flu 15_2011_0_SLVP015-073	SCC	FALSE	1.31175211855242
1229	Flu 15_2011_0_SLVP015-073	hearing degen.	FALSE	1.31175211855242
1230	Flu 15_2011_0_SLVP015-073	Insomnia	FALSE	1.31175211855242
1231	Flu 15_2011_0_SLVP015-073	GERD	FALSE	1.31175211855242
1232	Flu 15_2011_0_SLVP015-073	pneumonia	FALSE	1.31175211855242
1233	Flu 15_2011_0_SLVP015-080	cataract	FALSE	-1.12794526042171
1234	Flu 15_2011_0_SLVP015-080	BCC	FALSE	-1.12794526042171
1235	Flu 15_2011_0_SLVP015-080	SCC	FALSE	-1.12794526042171
1236	Flu 15_2011_0_SLVP015-080	osteoarthritis	FALSE	-1.12794526042171
1237	Flu 15_2011_0_SLVP015-080	Insomnia	FALSE	-1.12794526042171
1238	Flu 15_2011_0_SLVP015-080	GERD	FALSE	-1.12794526042171
1239	Flu 15_2011_0_SLVP015-080	pneumonia	FALSE	-1.12794526042171
1240	Flu 15_2011_0_SLVP015-087	osteoarthritis	TRUE	-1.52943971675743
1241	Flu 15_2011_0_SLVP015-087	cataract	FALSE	-1.52943971675743
1242	Flu 15_2011_0_SLVP015-087	SCC	FALSE	-1.52943971675743
1243	Flu 15_2011_0_SLVP015-087	hearing degen.	FALSE	-1.52943971675743
1244	Flu 15_2011_0_SLVP015-087	GERD	FALSE	-1.52943971675743
1245	Flu 15_2011_0_SLVP015-087	pneumonia	FALSE	-1.52943971675743
1246	Flu 15_2011_0_SLVP015-097	cataract	TRUE	-0.0854423553684535
1247	Flu 15_2011_0_SLVP015-097	BCC	TRUE	-0.0854423553684535
1248	Flu 15_2011_0_SLVP015-097	SCC	FALSE	-0.0854423553684535
1249	Flu 15_2011_0_SLVP015-097	Insomnia	FALSE	-0.0854423553684535
1250	Flu 15_2011_0_SLVP015-097	pneumonia	FALSE	-0.0854423553684535
1251	Flu 15_2011_0_SLVP015-101	cataract	FALSE	10.4458232152116
1252	Flu 15_2011_0_SLVP015-101	BCC	FALSE	10.4458232152116
1253	Flu 15_2011_0_SLVP015-101	SCC	FALSE	10.4458232152116
1254	Flu 15_2011_0_SLVP015-101	osteoarthritis	FALSE	10.4458232152116
1255	Flu 15_2011_0_SLVP015-101	hearing degen.	FALSE	10.4458232152116
1256	Flu 15_2011_0_SLVP015-101	Insomnia	FALSE	10.4458232152116
1257	Flu 15_2011_0_SLVP015-101	GERD	FALSE	10.4458232152116
1258	Flu 15_2011_0_SLVP015-101	pneumonia	FALSE	10.4458232152116
1259	Flu 15_2011_0_SLVP015-102	hearing degen.	TRUE	-1.57404161369263
1260	Flu 15_2011_0_SLVP015-102	cataract	FALSE	-1.57404161369263
1261	Flu 15_2011_0_SLVP015-102	BCC	FALSE	-1.57404161369263
1262	Flu 15_2011_0_SLVP015-102	SCC	FALSE	-1.57404161369263
1263	Flu 15_2011_0_SLVP015-102	osteoarthritis	FALSE	-1.57404161369263
1264	Flu 15_2011_0_SLVP015-102	Insomnia	FALSE	-1.57404161369263
1265	Flu 15_2011_0_SLVP015-102	GERD	FALSE	-1.57404161369263
1266	Flu 15_2011_0_SLVP015-102	pneumonia	FALSE	-1.57404161369263
1267	Flu 15_2011_0_SLVP015-105	osteoarthritis	TRUE	7.60524202526684
1268	Flu 15_2011_0_SLVP015-105	cataract	FALSE	7.60524202526684
1269	Flu 15_2011_0_SLVP015-105	BCC	FALSE	7.60524202526684
1270	Flu 15_2011_0_SLVP015-105	hearing degen.	FALSE	7.60524202526684
1271	Flu 15_2011_0_SLVP015-105	Insomnia	FALSE	7.60524202526684
1272	Flu 15_2011_0_SLVP015-105	GERD	FALSE	7.60524202526684
1273	Flu 15_2011_0_SLVP015-106	cataract	TRUE	2.47856416597295
1274	Flu 15_2011_0_SLVP015-106	SCC	FALSE	2.47856416597295
1275	Flu 15_2011_0_SLVP015-106	osteoarthritis	FALSE	2.47856416597295
1276	Flu 15_2011_0_SLVP015-106	hearing degen.	FALSE	2.47856416597295
1277	Flu 15_2011_0_SLVP015-106	Insomnia	FALSE	2.47856416597295
1278	Flu 15_2011_0_SLVP015-106	GERD	FALSE	2.47856416597295
1279	Flu 15_2011_0_SLVP015-106	pneumonia	FALSE	2.47856416597295
1280	Flu 15_2011_0_SLVP015-119	cataract	FALSE	0.284585760752259
1281	Flu 15_2011_0_SLVP015-119	BCC	FALSE	0.284585760752259
1282	Flu 15_2011_0_SLVP015-119	osteoarthritis	FALSE	0.284585760752259
1283	Flu 15_2011_0_SLVP015-119	hearing degen.	FALSE	0.284585760752259
1284	Flu 15_2011_0_SLVP015-119	Insomnia	FALSE	0.284585760752259
1285	Flu 15_2011_0_SLVP015-119	GERD	FALSE	0.284585760752259
1286	Flu 15_2011_0_SLVP015-119	pneumonia	FALSE	0.284585760752259
1287	Flu 15_2012_0_SLVP015-004	cataract	FALSE	-0.499614868386336
1288	Flu 15_2012_0_SLVP015-004	BCC	FALSE	-0.499614868386336
1289	Flu 15_2012_0_SLVP015-004	SCC	FALSE	-0.499614868386336
1290	Flu 15_2012_0_SLVP015-004	osteoarthritis	FALSE	-0.499614868386336
1291	Flu 15_2012_0_SLVP015-004	hearing degen.	FALSE	-0.499614868386336
1292	Flu 15_2012_0_SLVP015-004	Insomnia	FALSE	-0.499614868386336
1293	Flu 15_2012_0_SLVP015-004	pneumonia	FALSE	-0.499614868386336
1294	Flu 15_2012_0_SLVP015-011	cataract	FALSE	-0.556248223546922
1295	Flu 15_2012_0_SLVP015-011	BCC	FALSE	-0.556248223546922
1296	Flu 15_2012_0_SLVP015-011	SCC	FALSE	-0.556248223546922
1297	Flu 15_2012_0_SLVP015-011	osteoarthritis	FALSE	-0.556248223546922
1298	Flu 15_2012_0_SLVP015-011	hearing degen.	FALSE	-0.556248223546922
1299	Flu 15_2012_0_SLVP015-011	Insomnia	FALSE	-0.556248223546922
1300	Flu 15_2012_0_SLVP015-011	GERD	FALSE	-0.556248223546922
1301	Flu 15_2012_0_SLVP015-011	pneumonia	FALSE	-0.556248223546922
1302	Flu 15_2012_0_SLVP015-015	cataract	FALSE	-0.650957030537088
1303	Flu 15_2012_0_SLVP015-015	BCC	FALSE	-0.650957030537088
1304	Flu 15_2012_0_SLVP015-015	SCC	FALSE	-0.650957030537088
1305	Flu 15_2012_0_SLVP015-015	osteoarthritis	FALSE	-0.650957030537088
1306	Flu 15_2012_0_SLVP015-015	hearing degen.	FALSE	-0.650957030537088
1307	Flu 15_2012_0_SLVP015-015	Insomnia	FALSE	-0.650957030537088
1308	Flu 15_2012_0_SLVP015-015	GERD	FALSE	-0.650957030537088
1309	Flu 15_2012_0_SLVP015-015	pneumonia	FALSE	-0.650957030537088
1310	Flu 15_2012_0_SLVP015-024	BCC	TRUE	-0.127921311078181
1311	Flu 15_2012_0_SLVP015-024	cataract	FALSE	-0.127921311078181
1312	Flu 15_2012_0_SLVP015-024	SCC	FALSE	-0.127921311078181
1313	Flu 15_2012_0_SLVP015-024	osteoarthritis	FALSE	-0.127921311078181
1314	Flu 15_2012_0_SLVP015-024	hearing degen.	FALSE	-0.127921311078181
1315	Flu 15_2012_0_SLVP015-024	Insomnia	FALSE	-0.127921311078181
1316	Flu 15_2012_0_SLVP015-024	GERD	FALSE	-0.127921311078181
1317	Flu 15_2012_0_SLVP015-024	pneumonia	FALSE	-0.127921311078181
1318	Flu 15_2012_0_SLVP015-025	cataract	FALSE	0.186968509297627
1319	Flu 15_2012_0_SLVP015-025	BCC	FALSE	0.186968509297627
1320	Flu 15_2012_0_SLVP015-025	SCC	FALSE	0.186968509297627
1321	Flu 15_2012_0_SLVP015-025	osteoarthritis	FALSE	0.186968509297627
1322	Flu 15_2012_0_SLVP015-025	hearing degen.	FALSE	0.186968509297627
1323	Flu 15_2012_0_SLVP015-025	Insomnia	FALSE	0.186968509297627
1324	Flu 15_2012_0_SLVP015-025	GERD	FALSE	0.186968509297627
1325	Flu 15_2012_0_SLVP015-025	pneumonia	FALSE	0.186968509297627
1326	Flu 15_2012_0_SLVP015-026	osteoarthritis	TRUE	-0.688310132261408
1327	Flu 15_2012_0_SLVP015-026	cataract	FALSE	-0.688310132261408
1328	Flu 15_2012_0_SLVP015-026	BCC	FALSE	-0.688310132261408
1329	Flu 15_2012_0_SLVP015-026	SCC	FALSE	-0.688310132261408
1330	Flu 15_2012_0_SLVP015-026	hearing degen.	FALSE	-0.688310132261408
1331	Flu 15_2012_0_SLVP015-026	Insomnia	FALSE	-0.688310132261408
1332	Flu 15_2012_0_SLVP015-026	GERD	FALSE	-0.688310132261408
1333	Flu 15_2012_0_SLVP015-032	hearing degen.	TRUE	0.748553446714008
1334	Flu 15_2012_0_SLVP015-032	cataract	FALSE	0.748553446714008
1335	Flu 15_2012_0_SLVP015-032	BCC	FALSE	0.748553446714008
1336	Flu 15_2012_0_SLVP015-032	SCC	FALSE	0.748553446714008
1337	Flu 15_2012_0_SLVP015-032	osteoarthritis	FALSE	0.748553446714008
1338	Flu 15_2012_0_SLVP015-032	Insomnia	FALSE	0.748553446714008
1339	Flu 15_2012_0_SLVP015-032	GERD	FALSE	0.748553446714008
1340	Flu 15_2012_0_SLVP015-032	pneumonia	FALSE	0.748553446714008
1341	Flu 15_2012_0_SLVP015-034	cataract	FALSE	-0.336675303806375
1342	Flu 15_2012_0_SLVP015-034	BCC	FALSE	-0.336675303806375
1343	Flu 15_2012_0_SLVP015-034	SCC	FALSE	-0.336675303806375
1344	Flu 15_2012_0_SLVP015-034	hearing degen.	FALSE	-0.336675303806375
1345	Flu 15_2012_0_SLVP015-034	Insomnia	FALSE	-0.336675303806375
1346	Flu 15_2012_0_SLVP015-034	GERD	FALSE	-0.336675303806375
1347	Flu 15_2012_0_SLVP015-034	pneumonia	FALSE	-0.336675303806375
1348	Flu 15_2012_0_SLVP015-035	cataract	TRUE	-0.109739308915782
1349	Flu 15_2012_0_SLVP015-035	GERD	TRUE	-0.109739308915782
1350	Flu 15_2012_0_SLVP015-035	pneumonia	TRUE	-0.109739308915782
1351	Flu 15_2012_0_SLVP015-035	BCC	FALSE	-0.109739308915782
1352	Flu 15_2012_0_SLVP015-035	osteoarthritis	FALSE	-0.109739308915782
1353	Flu 15_2012_0_SLVP015-054	GERD	TRUE	-0.227070886805561
1354	Flu 15_2012_0_SLVP015-054	BCC	FALSE	-0.227070886805561
1355	Flu 15_2012_0_SLVP015-054	SCC	FALSE	-0.227070886805561
1356	Flu 15_2012_0_SLVP015-054	osteoarthritis	FALSE	-0.227070886805561
1357	Flu 15_2012_0_SLVP015-054	hearing degen.	FALSE	-0.227070886805561
1358	Flu 15_2012_0_SLVP015-054	Insomnia	FALSE	-0.227070886805561
1359	Flu 15_2012_0_SLVP015-058	osteoarthritis	TRUE	1.21117242711781
1360	Flu 15_2012_0_SLVP015-058	cataract	FALSE	1.21117242711781
1361	Flu 15_2012_0_SLVP015-058	BCC	FALSE	1.21117242711781
1362	Flu 15_2012_0_SLVP015-058	SCC	FALSE	1.21117242711781
1363	Flu 15_2012_0_SLVP015-058	hearing degen.	FALSE	1.21117242711781
1364	Flu 15_2012_0_SLVP015-058	Insomnia	FALSE	1.21117242711781
1365	Flu 15_2012_0_SLVP015-058	GERD	FALSE	1.21117242711781
1366	Flu 15_2012_0_SLVP015-058	pneumonia	FALSE	1.21117242711781
1367	Flu 15_2012_0_SLVP015-064	cataract	TRUE	-0.688310132261408
1368	Flu 15_2012_0_SLVP015-064	osteoarthritis	TRUE	-0.688310132261408
1369	Flu 15_2012_0_SLVP015-064	BCC	FALSE	-0.688310132261408
1370	Flu 15_2012_0_SLVP015-064	SCC	FALSE	-0.688310132261408
1371	Flu 15_2012_0_SLVP015-064	hearing degen.	FALSE	-0.688310132261408
1372	Flu 15_2012_0_SLVP015-064	GERD	FALSE	-0.688310132261408
1373	Flu 15_2012_0_SLVP015-064	pneumonia	FALSE	-0.688310132261408
1374	Flu 15_2012_0_SLVP015-069	SCC	TRUE	-0.18323290266217
1375	Flu 15_2012_0_SLVP015-069	osteoarthritis	TRUE	-0.18323290266217
1376	Flu 15_2012_0_SLVP015-069	hearing degen.	FALSE	-0.18323290266217
1377	Flu 15_2012_0_SLVP015-069	Insomnia	FALSE	-0.18323290266217
1378	Flu 15_2012_0_SLVP015-069	GERD	FALSE	-0.18323290266217
1379	Flu 15_2012_0_SLVP015-069	pneumonia	FALSE	-0.18323290266217
1380	Flu 15_2012_0_SLVP015-070	GERD	TRUE	1.02556848876168
1381	Flu 15_2012_0_SLVP015-070	cataract	FALSE	1.02556848876168
1382	Flu 15_2012_0_SLVP015-070	BCC	FALSE	1.02556848876168
1383	Flu 15_2012_0_SLVP015-070	SCC	FALSE	1.02556848876168
1384	Flu 15_2012_0_SLVP015-070	osteoarthritis	FALSE	1.02556848876168
1385	Flu 15_2012_0_SLVP015-070	hearing degen.	FALSE	1.02556848876168
1386	Flu 15_2012_0_SLVP015-070	Insomnia	FALSE	1.02556848876168
1387	Flu 15_2012_0_SLVP015-070	pneumonia	FALSE	1.02556848876168
1388	Flu 15_2012_0_SLVP015-072	cataract	FALSE	-0.403345941267983
1389	Flu 15_2012_0_SLVP015-072	BCC	FALSE	-0.403345941267983
1390	Flu 15_2012_0_SLVP015-072	SCC	FALSE	-0.403345941267983
1391	Flu 15_2012_0_SLVP015-072	osteoarthritis	FALSE	-0.403345941267983
1392	Flu 15_2012_0_SLVP015-072	hearing degen.	FALSE	-0.403345941267983
1393	Flu 15_2012_0_SLVP015-072	pneumonia	FALSE	-0.403345941267983
1394	Flu 15_2012_0_SLVP015-084	cataract	TRUE	-0.0148335595356764
1395	Flu 15_2012_0_SLVP015-084	pneumonia	TRUE	-0.0148335595356764
1396	Flu 15_2012_0_SLVP015-084	BCC	FALSE	-0.0148335595356764
1397	Flu 15_2012_0_SLVP015-084	SCC	FALSE	-0.0148335595356764
1398	Flu 15_2012_0_SLVP015-084	osteoarthritis	FALSE	-0.0148335595356764
1399	Flu 15_2012_0_SLVP015-084	hearing degen.	FALSE	-0.0148335595356764
1400	Flu 15_2012_0_SLVP015-084	Insomnia	FALSE	-0.0148335595356764
1401	Flu 15_2012_0_SLVP015-084	GERD	FALSE	-0.0148335595356764
1402	Flu 15_2012_0_SLVP015-089	BCC	TRUE	0.33898511107772
1403	Flu 15_2012_0_SLVP015-089	cataract	FALSE	0.33898511107772
1404	Flu 15_2012_0_SLVP015-089	SCC	FALSE	0.33898511107772
1405	Flu 15_2012_0_SLVP015-089	osteoarthritis	FALSE	0.33898511107772
1406	Flu 15_2012_0_SLVP015-089	Insomnia	FALSE	0.33898511107772
1407	Flu 15_2012_0_SLVP015-089	GERD	FALSE	0.33898511107772
1408	Flu 15_2012_0_SLVP015-089	pneumonia	FALSE	0.33898511107772
1409	Flu 15_2012_0_SLVP015-099	BCC	TRUE	-0.650957030537088
1410	Flu 15_2012_0_SLVP015-099	pneumonia	TRUE	-0.650957030537088
1411	Flu 15_2012_0_SLVP015-099	cataract	FALSE	-0.650957030537088
1412	Flu 15_2012_0_SLVP015-099	SCC	FALSE	-0.650957030537088
1413	Flu 15_2012_0_SLVP015-099	osteoarthritis	FALSE	-0.650957030537088
1414	Flu 15_2012_0_SLVP015-099	hearing degen.	FALSE	-0.650957030537088
1415	Flu 15_2012_0_SLVP015-099	Insomnia	FALSE	-0.650957030537088
1416	Flu 15_2012_0_SLVP015-099	GERD	FALSE	-0.650957030537088
1417	Flu 15_2012_0_SLVP015-100	BCC	TRUE	0.43402608316409
1418	Flu 15_2012_0_SLVP015-100	cataract	FALSE	0.43402608316409
1419	Flu 15_2012_0_SLVP015-100	SCC	FALSE	0.43402608316409
1420	Flu 15_2012_0_SLVP015-100	osteoarthritis	FALSE	0.43402608316409
1421	Flu 15_2012_0_SLVP015-100	hearing degen.	FALSE	0.43402608316409
1422	Flu 15_2012_0_SLVP015-100	GERD	FALSE	0.43402608316409
1423	Flu 15_2012_0_SLVP015-100	pneumonia	FALSE	0.43402608316409
1424	Flu 15_2012_0_SLVP015-104	hearing degen.	TRUE	0.065492697136501
1425	Flu 15_2012_0_SLVP015-104	pneumonia	TRUE	0.065492697136501
1426	Flu 15_2012_0_SLVP015-104	cataract	FALSE	0.065492697136501
1427	Flu 15_2012_0_SLVP015-104	BCC	FALSE	0.065492697136501
1428	Flu 15_2012_0_SLVP015-104	SCC	FALSE	0.065492697136501
1429	Flu 15_2012_0_SLVP015-104	osteoarthritis	FALSE	0.065492697136501
1430	Flu 15_2012_0_SLVP015-104	Insomnia	FALSE	0.065492697136501
1431	Flu 15_2012_0_SLVP015-104	GERD	FALSE	0.065492697136501
1432	Flu 15_2013_0_SLVP015-004	GERD	TRUE	-0.458069569129134
1433	Flu 15_2013_0_SLVP015-004	cataract	FALSE	-0.458069569129134
1434	Flu 15_2013_0_SLVP015-004	BCC	FALSE	-0.458069569129134
1435	Flu 15_2013_0_SLVP015-004	SCC	FALSE	-0.458069569129134
1436	Flu 15_2013_0_SLVP015-004	osteoarthritis	FALSE	-0.458069569129134
1437	Flu 15_2013_0_SLVP015-004	hearing degen.	FALSE	-0.458069569129134
1438	Flu 15_2013_0_SLVP015-004	Insomnia	FALSE	-0.458069569129134
1439	Flu 15_2013_0_SLVP015-004	pneumonia	FALSE	-0.458069569129134
1440	Flu 15_2013_0_SLVP015-006	Insomnia	TRUE	-0.642245499115388
1441	Flu 15_2013_0_SLVP015-006	GERD	TRUE	-0.642245499115388
1442	Flu 15_2013_0_SLVP015-006	cataract	FALSE	-0.642245499115388
1443	Flu 15_2013_0_SLVP015-006	BCC	FALSE	-0.642245499115388
1444	Flu 15_2013_0_SLVP015-006	SCC	FALSE	-0.642245499115388
1445	Flu 15_2013_0_SLVP015-006	osteoarthritis	FALSE	-0.642245499115388
1446	Flu 15_2013_0_SLVP015-006	hearing degen.	FALSE	-0.642245499115388
1447	Flu 15_2013_0_SLVP015-006	pneumonia	FALSE	-0.642245499115388
1448	Flu 15_2013_0_SLVP015-011	cataract	FALSE	-0.715554300760316
1449	Flu 15_2013_0_SLVP015-011	BCC	FALSE	-0.715554300760316
1450	Flu 15_2013_0_SLVP015-011	SCC	FALSE	-0.715554300760316
1451	Flu 15_2013_0_SLVP015-011	osteoarthritis	FALSE	-0.715554300760316
1452	Flu 15_2013_0_SLVP015-011	hearing degen.	FALSE	-0.715554300760316
1453	Flu 15_2013_0_SLVP015-011	Insomnia	FALSE	-0.715554300760316
1454	Flu 15_2013_0_SLVP015-011	GERD	FALSE	-0.715554300760316
1455	Flu 15_2013_0_SLVP015-011	pneumonia	FALSE	-0.715554300760316
1456	Flu 15_2013_0_SLVP015-012	cataract	TRUE	-0.536824049157917
1457	Flu 15_2013_0_SLVP015-012	BCC	FALSE	-0.536824049157917
1458	Flu 15_2013_0_SLVP015-012	SCC	FALSE	-0.536824049157917
1459	Flu 15_2013_0_SLVP015-012	osteoarthritis	FALSE	-0.536824049157917
1460	Flu 15_2013_0_SLVP015-012	hearing degen.	FALSE	-0.536824049157917
1461	Flu 15_2013_0_SLVP015-012	Insomnia	FALSE	-0.536824049157917
1462	Flu 15_2013_0_SLVP015-012	GERD	FALSE	-0.536824049157917
1463	Flu 15_2013_0_SLVP015-012	pneumonia	FALSE	-0.536824049157917
1464	Flu 15_2013_0_SLVP015-015	cataract	FALSE	0.0629898770745385
1465	Flu 15_2013_0_SLVP015-015	BCC	FALSE	0.0629898770745385
1466	Flu 15_2013_0_SLVP015-015	SCC	FALSE	0.0629898770745385
1467	Flu 15_2013_0_SLVP015-015	osteoarthritis	FALSE	0.0629898770745385
1468	Flu 15_2013_0_SLVP015-015	hearing degen.	FALSE	0.0629898770745385
1469	Flu 15_2013_0_SLVP015-015	Insomnia	FALSE	0.0629898770745385
1470	Flu 15_2013_0_SLVP015-015	GERD	FALSE	0.0629898770745385
1471	Flu 15_2013_0_SLVP015-015	pneumonia	FALSE	0.0629898770745385
1472	Flu 15_2013_0_SLVP015-016	cataract	TRUE	-0.564501695402832
1473	Flu 15_2013_0_SLVP015-016	BCC	FALSE	-0.564501695402832
1474	Flu 15_2013_0_SLVP015-016	SCC	FALSE	-0.564501695402832
1475	Flu 15_2013_0_SLVP015-016	osteoarthritis	FALSE	-0.564501695402832
1476	Flu 15_2013_0_SLVP015-016	hearing degen.	FALSE	-0.564501695402832
1477	Flu 15_2013_0_SLVP015-016	Insomnia	FALSE	-0.564501695402832
1478	Flu 15_2013_0_SLVP015-016	GERD	FALSE	-0.564501695402832
1479	Flu 15_2013_0_SLVP015-016	pneumonia	FALSE	-0.564501695402832
1480	Flu 15_2013_0_SLVP015-023	cataract	FALSE	-0.246215992897966
1481	Flu 15_2013_0_SLVP015-023	BCC	FALSE	-0.246215992897966
1482	Flu 15_2013_0_SLVP015-023	SCC	FALSE	-0.246215992897966
1483	Flu 15_2013_0_SLVP015-023	osteoarthritis	FALSE	-0.246215992897966
1484	Flu 15_2013_0_SLVP015-023	hearing degen.	FALSE	-0.246215992897966
1485	Flu 15_2013_0_SLVP015-023	Insomnia	FALSE	-0.246215992897966
1486	Flu 15_2013_0_SLVP015-023	GERD	FALSE	-0.246215992897966
1487	Flu 15_2013_0_SLVP015-023	pneumonia	FALSE	-0.246215992897966
1488	Flu 15_2013_0_SLVP015-024	BCC	TRUE	-0.212652410736055
1489	Flu 15_2013_0_SLVP015-024	cataract	FALSE	-0.212652410736055
1490	Flu 15_2013_0_SLVP015-024	SCC	FALSE	-0.212652410736055
1491	Flu 15_2013_0_SLVP015-024	osteoarthritis	FALSE	-0.212652410736055
1492	Flu 15_2013_0_SLVP015-024	hearing degen.	FALSE	-0.212652410736055
1493	Flu 15_2013_0_SLVP015-024	Insomnia	FALSE	-0.212652410736055
1494	Flu 15_2013_0_SLVP015-024	GERD	FALSE	-0.212652410736055
1495	Flu 15_2013_0_SLVP015-024	pneumonia	FALSE	-0.212652410736055
1496	Flu 15_2013_0_SLVP015-025	cataract	FALSE	1.59512764484586
1497	Flu 15_2013_0_SLVP015-025	BCC	FALSE	1.59512764484586
1498	Flu 15_2013_0_SLVP015-025	SCC	FALSE	1.59512764484586
1499	Flu 15_2013_0_SLVP015-025	osteoarthritis	FALSE	1.59512764484586
1500	Flu 15_2013_0_SLVP015-025	hearing degen.	FALSE	1.59512764484586
1501	Flu 15_2013_0_SLVP015-025	Insomnia	FALSE	1.59512764484586
1502	Flu 15_2013_0_SLVP015-025	GERD	FALSE	1.59512764484586
1503	Flu 15_2013_0_SLVP015-025	pneumonia	FALSE	1.59512764484586
1504	Flu 15_2013_0_SLVP015-026	cataract	FALSE	-0.830470215659177
1505	Flu 15_2013_0_SLVP015-026	BCC	FALSE	-0.830470215659177
1506	Flu 15_2013_0_SLVP015-026	SCC	FALSE	-0.830470215659177
1507	Flu 15_2013_0_SLVP015-026	hearing degen.	FALSE	-0.830470215659177
1508	Flu 15_2013_0_SLVP015-026	Insomnia	FALSE	-0.830470215659177
1509	Flu 15_2013_0_SLVP015-026	GERD	FALSE	-0.830470215659177
1510	Flu 15_2013_0_SLVP015-028	SCC	TRUE	0.497400100152446
1511	Flu 15_2013_0_SLVP015-028	pneumonia	TRUE	0.497400100152446
1512	Flu 15_2013_0_SLVP015-028	cataract	FALSE	0.497400100152446
1513	Flu 15_2013_0_SLVP015-028	BCC	FALSE	0.497400100152446
1514	Flu 15_2013_0_SLVP015-028	osteoarthritis	FALSE	0.497400100152446
1515	Flu 15_2013_0_SLVP015-028	Insomnia	FALSE	0.497400100152446
1516	Flu 15_2013_0_SLVP015-029	cataract	TRUE	3.23918598041999
1517	Flu 15_2013_0_SLVP015-029	SCC	TRUE	3.23918598041999
1518	Flu 15_2013_0_SLVP015-029	BCC	FALSE	3.23918598041999
1519	Flu 15_2013_0_SLVP015-029	hearing degen.	FALSE	3.23918598041999
1520	Flu 15_2013_0_SLVP015-029	Insomnia	FALSE	3.23918598041999
1521	Flu 15_2013_0_SLVP015-029	GERD	FALSE	3.23918598041999
1522	Flu 15_2013_0_SLVP015-029	pneumonia	FALSE	3.23918598041999
1523	Flu 15_2013_0_SLVP015-031	cataract	FALSE	0.319091587787487
1524	Flu 15_2013_0_SLVP015-031	BCC	FALSE	0.319091587787487
1525	Flu 15_2013_0_SLVP015-031	SCC	FALSE	0.319091587787487
1526	Flu 15_2013_0_SLVP015-031	hearing degen.	FALSE	0.319091587787487
1527	Flu 15_2013_0_SLVP015-031	GERD	FALSE	0.319091587787487
1528	Flu 15_2013_0_SLVP015-031	pneumonia	FALSE	0.319091587787487
1529	Flu 15_2013_0_SLVP015-032	hearing degen.	TRUE	-0.437240565345949
1530	Flu 15_2013_0_SLVP015-032	cataract	FALSE	-0.437240565345949
1531	Flu 15_2013_0_SLVP015-032	BCC	FALSE	-0.437240565345949
1532	Flu 15_2013_0_SLVP015-032	SCC	FALSE	-0.437240565345949
1533	Flu 15_2013_0_SLVP015-032	osteoarthritis	FALSE	-0.437240565345949
1534	Flu 15_2013_0_SLVP015-032	Insomnia	FALSE	-0.437240565345949
1535	Flu 15_2013_0_SLVP015-032	GERD	FALSE	-0.437240565345949
1536	Flu 15_2013_0_SLVP015-032	pneumonia	FALSE	-0.437240565345949
1537	Flu 15_2013_0_SLVP015-033	cataract	FALSE	-0.715554300760316
1538	Flu 15_2013_0_SLVP015-033	BCC	FALSE	-0.715554300760316
1539	Flu 15_2013_0_SLVP015-033	SCC	FALSE	-0.715554300760316
1540	Flu 15_2013_0_SLVP015-033	osteoarthritis	FALSE	-0.715554300760316
1541	Flu 15_2013_0_SLVP015-033	hearing degen.	FALSE	-0.715554300760316
1542	Flu 15_2013_0_SLVP015-033	Insomnia	FALSE	-0.715554300760316
1543	Flu 15_2013_0_SLVP015-033	GERD	FALSE	-0.715554300760316
1544	Flu 15_2013_0_SLVP015-033	pneumonia	FALSE	-0.715554300760316
1545	Flu 15_2013_0_SLVP015-034	cataract	FALSE	-0.263425453300885
1546	Flu 15_2013_0_SLVP015-034	BCC	FALSE	-0.263425453300885
1547	Flu 15_2013_0_SLVP015-034	SCC	FALSE	-0.263425453300885
1548	Flu 15_2013_0_SLVP015-034	hearing degen.	FALSE	-0.263425453300885
1549	Flu 15_2013_0_SLVP015-034	Insomnia	FALSE	-0.263425453300885
1550	Flu 15_2013_0_SLVP015-034	GERD	FALSE	-0.263425453300885
1551	Flu 15_2013_0_SLVP015-034	pneumonia	FALSE	-0.263425453300885
1552	Flu 15_2013_0_SLVP015-035	cataract	TRUE	1.25556397266847
1553	Flu 15_2013_0_SLVP015-035	hearing degen.	TRUE	1.25556397266847
1554	Flu 15_2013_0_SLVP015-035	GERD	TRUE	1.25556397266847
1555	Flu 15_2013_0_SLVP015-035	pneumonia	TRUE	1.25556397266847
1556	Flu 15_2013_0_SLVP015-035	BCC	FALSE	1.25556397266847
1557	Flu 15_2013_0_SLVP015-035	osteoarthritis	FALSE	1.25556397266847
1558	Flu 15_2013_0_SLVP015-036	cataract	FALSE	-0.830470215659177
1559	Flu 15_2013_0_SLVP015-036	BCC	FALSE	-0.830470215659177
1560	Flu 15_2013_0_SLVP015-036	SCC	FALSE	-0.830470215659177
1561	Flu 15_2013_0_SLVP015-036	osteoarthritis	FALSE	-0.830470215659177
1562	Flu 15_2013_0_SLVP015-036	hearing degen.	FALSE	-0.830470215659177
1563	Flu 15_2013_0_SLVP015-036	Insomnia	FALSE	-0.830470215659177
1564	Flu 15_2013_0_SLVP015-036	GERD	FALSE	-0.830470215659177
1565	Flu 15_2013_0_SLVP015-036	pneumonia	FALSE	-0.830470215659177
1566	Flu 15_2013_0_SLVP015-037	SCC	TRUE	-0.694060492153001
1567	Flu 15_2013_0_SLVP015-037	cataract	FALSE	-0.694060492153001
1568	Flu 15_2013_0_SLVP015-037	BCC	FALSE	-0.694060492153001
1569	Flu 15_2013_0_SLVP015-037	osteoarthritis	FALSE	-0.694060492153001
1570	Flu 15_2013_0_SLVP015-037	hearing degen.	FALSE	-0.694060492153001
1571	Flu 15_2013_0_SLVP015-037	Insomnia	FALSE	-0.694060492153001
1572	Flu 15_2013_0_SLVP015-037	GERD	FALSE	-0.694060492153001
1573	Flu 15_2013_0_SLVP015-037	pneumonia	FALSE	-0.694060492153001
1574	Flu 15_2013_0_SLVP015-038	cataract	TRUE	-0.855109751662783
1575	Flu 15_2013_0_SLVP015-038	BCC	FALSE	-0.855109751662783
1576	Flu 15_2013_0_SLVP015-038	SCC	FALSE	-0.855109751662783
1577	Flu 15_2013_0_SLVP015-038	GERD	FALSE	-0.855109751662783
1578	Flu 15_2013_0_SLVP015-038	pneumonia	FALSE	-0.855109751662783
1579	Flu 15_2013_0_SLVP015-040	cataract	FALSE	-0.54596592959385
1580	Flu 15_2013_0_SLVP015-040	BCC	FALSE	-0.54596592959385
1581	Flu 15_2013_0_SLVP015-040	SCC	FALSE	-0.54596592959385
1582	Flu 15_2013_0_SLVP015-040	osteoarthritis	FALSE	-0.54596592959385
1583	Flu 15_2013_0_SLVP015-040	hearing degen.	FALSE	-0.54596592959385
1584	Flu 15_2013_0_SLVP015-040	Insomnia	FALSE	-0.54596592959385
1585	Flu 15_2013_0_SLVP015-040	GERD	FALSE	-0.54596592959385
1586	Flu 15_2013_0_SLVP015-040	pneumonia	FALSE	-0.54596592959385
1587	Flu 15_2013_0_SLVP015-041	cataract	TRUE	0.167913159312969
1588	Flu 15_2013_0_SLVP015-041	SCC	TRUE	0.167913159312969
1589	Flu 15_2013_0_SLVP015-041	osteoarthritis	TRUE	0.167913159312969
1590	Flu 15_2013_0_SLVP015-041	BCC	FALSE	0.167913159312969
1591	Flu 15_2013_0_SLVP015-041	hearing degen.	FALSE	0.167913159312969
1592	Flu 15_2013_0_SLVP015-041	Insomnia	FALSE	0.167913159312969
1593	Flu 15_2013_0_SLVP015-041	GERD	FALSE	0.167913159312969
1594	Flu 15_2013_0_SLVP015-041	pneumonia	FALSE	0.167913159312969
1595	Flu 15_2013_0_SLVP015-045	cataract	TRUE	-0.354166032145181
1596	Flu 15_2013_0_SLVP015-045	BCC	FALSE	-0.354166032145181
1597	Flu 15_2013_0_SLVP015-045	SCC	FALSE	-0.354166032145181
1598	Flu 15_2013_0_SLVP015-045	osteoarthritis	FALSE	-0.354166032145181
1599	Flu 15_2013_0_SLVP015-045	hearing degen.	FALSE	-0.354166032145181
1600	Flu 15_2013_0_SLVP015-045	Insomnia	FALSE	-0.354166032145181
1601	Flu 15_2013_0_SLVP015-045	GERD	FALSE	-0.354166032145181
1602	Flu 15_2013_0_SLVP015-045	pneumonia	FALSE	-0.354166032145181
1603	Flu 15_2013_0_SLVP015-046	osteoarthritis	TRUE	1.33707356226608
1604	Flu 15_2013_0_SLVP015-046	cataract	FALSE	1.33707356226608
1605	Flu 15_2013_0_SLVP015-046	BCC	FALSE	1.33707356226608
1606	Flu 15_2013_0_SLVP015-046	SCC	FALSE	1.33707356226608
1607	Flu 15_2013_0_SLVP015-046	hearing degen.	FALSE	1.33707356226608
1608	Flu 15_2013_0_SLVP015-046	Insomnia	FALSE	1.33707356226608
1609	Flu 15_2013_0_SLVP015-046	GERD	FALSE	1.33707356226608
1610	Flu 15_2013_0_SLVP015-046	pneumonia	FALSE	1.33707356226608
1611	Flu 15_2013_0_SLVP015-048	cataract	FALSE	0.394231856827407
1612	Flu 15_2013_0_SLVP015-048	BCC	FALSE	0.394231856827407
1613	Flu 15_2013_0_SLVP015-048	SCC	FALSE	0.394231856827407
1614	Flu 15_2013_0_SLVP015-048	osteoarthritis	FALSE	0.394231856827407
1615	Flu 15_2013_0_SLVP015-048	Insomnia	FALSE	0.394231856827407
1616	Flu 15_2013_0_SLVP015-048	GERD	FALSE	0.394231856827407
1617	Flu 15_2013_0_SLVP015-048	pneumonia	FALSE	0.394231856827407
1618	Flu 15_2013_0_SLVP015-050	hearing degen.	TRUE	1.82450308833921
1619	Flu 15_2013_0_SLVP015-050	cataract	FALSE	1.82450308833921
1620	Flu 15_2013_0_SLVP015-050	BCC	FALSE	1.82450308833921
1621	Flu 15_2013_0_SLVP015-050	SCC	FALSE	1.82450308833921
1622	Flu 15_2013_0_SLVP015-050	osteoarthritis	FALSE	1.82450308833921
1623	Flu 15_2013_0_SLVP015-050	Insomnia	FALSE	1.82450308833921
1624	Flu 15_2013_0_SLVP015-050	GERD	FALSE	1.82450308833921
1625	Flu 15_2013_0_SLVP015-050	pneumonia	FALSE	1.82450308833921
1626	Flu 15_2013_0_SLVP015-051	cataract	FALSE	0.225149476062776
1627	Flu 15_2013_0_SLVP015-051	BCC	FALSE	0.225149476062776
1628	Flu 15_2013_0_SLVP015-051	SCC	FALSE	0.225149476062776
1629	Flu 15_2013_0_SLVP015-051	osteoarthritis	FALSE	0.225149476062776
1630	Flu 15_2013_0_SLVP015-051	hearing degen.	FALSE	0.225149476062776
1631	Flu 15_2013_0_SLVP015-051	Insomnia	FALSE	0.225149476062776
1632	Flu 15_2013_0_SLVP015-051	GERD	FALSE	0.225149476062776
1633	Flu 15_2013_0_SLVP015-051	pneumonia	FALSE	0.225149476062776
1634	Flu 15_2013_0_SLVP015-052	BCC	TRUE	-0.433125810598368
1635	Flu 15_2013_0_SLVP015-052	cataract	FALSE	-0.433125810598368
1636	Flu 15_2013_0_SLVP015-052	SCC	FALSE	-0.433125810598368
1637	Flu 15_2013_0_SLVP015-052	osteoarthritis	FALSE	-0.433125810598368
1638	Flu 15_2013_0_SLVP015-052	hearing degen.	FALSE	-0.433125810598368
1639	Flu 15_2013_0_SLVP015-052	Insomnia	FALSE	-0.433125810598368
1640	Flu 15_2013_0_SLVP015-052	GERD	FALSE	-0.433125810598368
1641	Flu 15_2013_0_SLVP015-052	pneumonia	FALSE	-0.433125810598368
1642	Flu 15_2013_0_SLVP015-053	Insomnia	TRUE	0.394231856827407
1643	Flu 15_2013_0_SLVP015-053	SCC	FALSE	0.394231856827407
1644	Flu 15_2013_0_SLVP015-053	hearing degen.	FALSE	0.394231856827407
1645	Flu 15_2013_0_SLVP015-053	GERD	FALSE	0.394231856827407
1646	Flu 15_2013_0_SLVP015-053	pneumonia	FALSE	0.394231856827407
1647	Flu 15_2013_0_SLVP015-054	GERD	TRUE	-0.683482689806768
1648	Flu 15_2013_0_SLVP015-054	BCC	FALSE	-0.683482689806768
1649	Flu 15_2013_0_SLVP015-054	SCC	FALSE	-0.683482689806768
1650	Flu 15_2013_0_SLVP015-054	osteoarthritis	FALSE	-0.683482689806768
1651	Flu 15_2013_0_SLVP015-054	hearing degen.	FALSE	-0.683482689806768
1652	Flu 15_2013_0_SLVP015-054	Insomnia	FALSE	-0.683482689806768
1653	Flu 15_2013_0_SLVP015-058	cataract	FALSE	0.77815275244773
1654	Flu 15_2013_0_SLVP015-058	BCC	FALSE	0.77815275244773
1655	Flu 15_2013_0_SLVP015-058	SCC	FALSE	0.77815275244773
1656	Flu 15_2013_0_SLVP015-058	hearing degen.	FALSE	0.77815275244773
1657	Flu 15_2013_0_SLVP015-058	Insomnia	FALSE	0.77815275244773
1658	Flu 15_2013_0_SLVP015-058	GERD	FALSE	0.77815275244773
1659	Flu 15_2013_0_SLVP015-058	pneumonia	FALSE	0.77815275244773
1660	Flu 15_2013_0_SLVP015-060	BCC	FALSE	1.47338586464643
1661	Flu 15_2013_0_SLVP015-060	SCC	FALSE	1.47338586464643
1662	Flu 15_2013_0_SLVP015-060	osteoarthritis	FALSE	1.47338586464643
1663	Flu 15_2013_0_SLVP015-060	hearing degen.	FALSE	1.47338586464643
1664	Flu 15_2013_0_SLVP015-060	Insomnia	FALSE	1.47338586464643
1665	Flu 15_2013_0_SLVP015-060	GERD	FALSE	1.47338586464643
1666	Flu 15_2013_0_SLVP015-060	pneumonia	FALSE	1.47338586464643
1667	Flu 15_2013_0_SLVP015-061	hearing degen.	TRUE	0.630449047271596
1668	Flu 15_2013_0_SLVP015-061	cataract	FALSE	0.630449047271596
1669	Flu 15_2013_0_SLVP015-061	BCC	FALSE	0.630449047271596
1670	Flu 15_2013_0_SLVP015-061	SCC	FALSE	0.630449047271596
1671	Flu 15_2013_0_SLVP015-061	osteoarthritis	FALSE	0.630449047271596
1672	Flu 15_2013_0_SLVP015-061	Insomnia	FALSE	0.630449047271596
1673	Flu 15_2013_0_SLVP015-061	GERD	FALSE	0.630449047271596
1674	Flu 15_2013_0_SLVP015-061	pneumonia	FALSE	0.630449047271596
1675	Flu 15_2013_0_SLVP015-062	cataract	FALSE	-0.284471441489116
1676	Flu 15_2013_0_SLVP015-062	BCC	FALSE	-0.284471441489116
1677	Flu 15_2013_0_SLVP015-062	SCC	FALSE	-0.284471441489116
1678	Flu 15_2013_0_SLVP015-062	osteoarthritis	FALSE	-0.284471441489116
1679	Flu 15_2013_0_SLVP015-062	hearing degen.	FALSE	-0.284471441489116
1680	Flu 15_2013_0_SLVP015-062	Insomnia	FALSE	-0.284471441489116
1681	Flu 15_2013_0_SLVP015-062	GERD	FALSE	-0.284471441489116
1682	Flu 15_2013_0_SLVP015-062	pneumonia	FALSE	-0.284471441489116
1683	Flu 15_2013_0_SLVP015-064	cataract	TRUE	-0.124205998042229
1684	Flu 15_2013_0_SLVP015-064	osteoarthritis	TRUE	-0.124205998042229
1685	Flu 15_2013_0_SLVP015-064	BCC	FALSE	-0.124205998042229
1686	Flu 15_2013_0_SLVP015-064	SCC	FALSE	-0.124205998042229
1687	Flu 15_2013_0_SLVP015-064	hearing degen.	FALSE	-0.124205998042229
1688	Flu 15_2013_0_SLVP015-064	GERD	FALSE	-0.124205998042229
1689	Flu 15_2013_0_SLVP015-064	pneumonia	FALSE	-0.124205998042229
1690	Flu 15_2013_0_SLVP015-066	SCC	TRUE	0.340318500306192
1691	Flu 15_2013_0_SLVP015-066	pneumonia	TRUE	0.340318500306192
1692	Flu 15_2013_0_SLVP015-066	cataract	FALSE	0.340318500306192
1693	Flu 15_2013_0_SLVP015-066	BCC	FALSE	0.340318500306192
1694	Flu 15_2013_0_SLVP015-066	osteoarthritis	FALSE	0.340318500306192
1695	Flu 15_2013_0_SLVP015-066	Insomnia	FALSE	0.340318500306192
1696	Flu 15_2013_0_SLVP015-066	GERD	FALSE	0.340318500306192
1697	Flu 15_2013_0_SLVP015-067	BCC	TRUE	1.11059204287034
1698	Flu 15_2013_0_SLVP015-067	osteoarthritis	TRUE	1.11059204287034
1699	Flu 15_2013_0_SLVP015-067	cataract	FALSE	1.11059204287034
1700	Flu 15_2013_0_SLVP015-067	Insomnia	FALSE	1.11059204287034
1701	Flu 15_2013_0_SLVP015-067	GERD	FALSE	1.11059204287034
1702	Flu 15_2013_0_SLVP015-067	pneumonia	FALSE	1.11059204287034
1703	Flu 15_2013_0_SLVP015-069	BCC	TRUE	-0.0798282520006445
1704	Flu 15_2013_0_SLVP015-069	SCC	TRUE	-0.0798282520006445
1705	Flu 15_2013_0_SLVP015-069	hearing degen.	FALSE	-0.0798282520006445
1706	Flu 15_2013_0_SLVP015-069	Insomnia	FALSE	-0.0798282520006445
1707	Flu 15_2013_0_SLVP015-069	GERD	FALSE	-0.0798282520006445
1708	Flu 15_2013_0_SLVP015-069	pneumonia	FALSE	-0.0798282520006445
1709	Flu 15_2013_0_SLVP015-070	GERD	TRUE	-0.483644881849778
1710	Flu 15_2013_0_SLVP015-070	cataract	FALSE	-0.483644881849778
1711	Flu 15_2013_0_SLVP015-070	BCC	FALSE	-0.483644881849778
1712	Flu 15_2013_0_SLVP015-070	SCC	FALSE	-0.483644881849778
1713	Flu 15_2013_0_SLVP015-070	osteoarthritis	FALSE	-0.483644881849778
1714	Flu 15_2013_0_SLVP015-070	hearing degen.	FALSE	-0.483644881849778
1715	Flu 15_2013_0_SLVP015-070	Insomnia	FALSE	-0.483644881849778
1716	Flu 15_2013_0_SLVP015-070	pneumonia	FALSE	-0.483644881849778
1717	Flu 15_2013_0_SLVP015-072	cataract	FALSE	-0.61730174058462
1718	Flu 15_2013_0_SLVP015-072	BCC	FALSE	-0.61730174058462
1719	Flu 15_2013_0_SLVP015-072	SCC	FALSE	-0.61730174058462
1720	Flu 15_2013_0_SLVP015-072	osteoarthritis	FALSE	-0.61730174058462
1721	Flu 15_2013_0_SLVP015-072	hearing degen.	FALSE	-0.61730174058462
1722	Flu 15_2013_0_SLVP015-072	pneumonia	FALSE	-0.61730174058462
1723	Flu 15_2013_0_SLVP015-073	osteoarthritis	TRUE	3.15556357931223
1724	Flu 15_2013_0_SLVP015-073	cataract	FALSE	3.15556357931223
1725	Flu 15_2013_0_SLVP015-073	BCC	FALSE	3.15556357931223
1726	Flu 15_2013_0_SLVP015-073	SCC	FALSE	3.15556357931223
1727	Flu 15_2013_0_SLVP015-073	hearing degen.	FALSE	3.15556357931223
1728	Flu 15_2013_0_SLVP015-073	Insomnia	FALSE	3.15556357931223
1729	Flu 15_2013_0_SLVP015-073	GERD	FALSE	3.15556357931223
1730	Flu 15_2013_0_SLVP015-073	pneumonia	FALSE	3.15556357931223
1731	Flu 15_2013_0_SLVP015-080	hearing degen.	TRUE	-1.05436313906902
1732	Flu 15_2013_0_SLVP015-080	cataract	FALSE	-1.05436313906902
1733	Flu 15_2013_0_SLVP015-080	BCC	FALSE	-1.05436313906902
1734	Flu 15_2013_0_SLVP015-080	SCC	FALSE	-1.05436313906902
1735	Flu 15_2013_0_SLVP015-080	osteoarthritis	FALSE	-1.05436313906902
1736	Flu 15_2013_0_SLVP015-080	Insomnia	FALSE	-1.05436313906902
1737	Flu 15_2013_0_SLVP015-080	GERD	FALSE	-1.05436313906902
1738	Flu 15_2013_0_SLVP015-080	pneumonia	FALSE	-1.05436313906902
1739	Flu 15_2013_0_SLVP015-082	BCC	TRUE	0.0779556455238943
1740	Flu 15_2013_0_SLVP015-082	Insomnia	TRUE	0.0779556455238943
1741	Flu 15_2013_0_SLVP015-082	cataract	FALSE	0.0779556455238943
1742	Flu 15_2013_0_SLVP015-082	SCC	FALSE	0.0779556455238943
1743	Flu 15_2013_0_SLVP015-082	osteoarthritis	FALSE	0.0779556455238943
1744	Flu 15_2013_0_SLVP015-082	hearing degen.	FALSE	0.0779556455238943
1745	Flu 15_2013_0_SLVP015-082	GERD	FALSE	0.0779556455238943
1746	Flu 15_2013_0_SLVP015-082	pneumonia	FALSE	0.0779556455238943
1747	Flu 15_2013_0_SLVP015-084	cataract	TRUE	-0.0373182955682603
1748	Flu 15_2013_0_SLVP015-084	pneumonia	TRUE	-0.0373182955682603
1749	Flu 15_2013_0_SLVP015-084	BCC	FALSE	-0.0373182955682603
1750	Flu 15_2013_0_SLVP015-084	SCC	FALSE	-0.0373182955682603
1751	Flu 15_2013_0_SLVP015-084	osteoarthritis	FALSE	-0.0373182955682603
1752	Flu 15_2013_0_SLVP015-084	hearing degen.	FALSE	-0.0373182955682603
1753	Flu 15_2013_0_SLVP015-084	Insomnia	FALSE	-0.0373182955682603
1754	Flu 15_2013_0_SLVP015-084	GERD	FALSE	-0.0373182955682603
1755	Flu 15_2013_0_SLVP015-087	cataract	FALSE	-1.03928568164904
1756	Flu 15_2013_0_SLVP015-087	SCC	FALSE	-1.03928568164904
1757	Flu 15_2013_0_SLVP015-087	hearing degen.	FALSE	-1.03928568164904
1758	Flu 15_2013_0_SLVP015-087	GERD	FALSE	-1.03928568164904
1759	Flu 15_2013_0_SLVP015-087	pneumonia	FALSE	-1.03928568164904
1760	Flu 15_2013_0_SLVP015-089	BCC	TRUE	1.48820526333623
1761	Flu 15_2013_0_SLVP015-089	cataract	FALSE	1.48820526333623
1762	Flu 15_2013_0_SLVP015-089	SCC	FALSE	1.48820526333623
1763	Flu 15_2013_0_SLVP015-089	osteoarthritis	FALSE	1.48820526333623
1764	Flu 15_2013_0_SLVP015-089	Insomnia	FALSE	1.48820526333623
1765	Flu 15_2013_0_SLVP015-089	GERD	FALSE	1.48820526333623
1766	Flu 15_2013_0_SLVP015-089	pneumonia	FALSE	1.48820526333623
1767	Flu 15_2013_0_SLVP015-100	BCC	TRUE	0.092702927783623
1768	Flu 15_2013_0_SLVP015-100	cataract	FALSE	0.092702927783623
1769	Flu 15_2013_0_SLVP015-100	SCC	FALSE	0.092702927783623
1770	Flu 15_2013_0_SLVP015-100	osteoarthritis	FALSE	0.092702927783623
1771	Flu 15_2013_0_SLVP015-100	hearing degen.	FALSE	0.092702927783623
1772	Flu 15_2013_0_SLVP015-100	GERD	FALSE	0.092702927783623
1773	Flu 15_2013_0_SLVP015-100	pneumonia	FALSE	0.092702927783623
1774	Flu 15_2013_0_SLVP015-102	cataract	FALSE	-1.09307174047065
1775	Flu 15_2013_0_SLVP015-102	BCC	FALSE	-1.09307174047065
1776	Flu 15_2013_0_SLVP015-102	SCC	FALSE	-1.09307174047065
1777	Flu 15_2013_0_SLVP015-102	osteoarthritis	FALSE	-1.09307174047065
1778	Flu 15_2013_0_SLVP015-102	Insomnia	FALSE	-1.09307174047065
1779	Flu 15_2013_0_SLVP015-102	GERD	FALSE	-1.09307174047065
1780	Flu 15_2013_0_SLVP015-102	pneumonia	FALSE	-1.09307174047065
1781	Flu 15_2013_0_SLVP015-104	pneumonia	TRUE	-0.627205456125076
1782	Flu 15_2013_0_SLVP015-104	cataract	FALSE	-0.627205456125076
1783	Flu 15_2013_0_SLVP015-104	BCC	FALSE	-0.627205456125076
1784	Flu 15_2013_0_SLVP015-104	SCC	FALSE	-0.627205456125076
1785	Flu 15_2013_0_SLVP015-104	osteoarthritis	FALSE	-0.627205456125076
1786	Flu 15_2013_0_SLVP015-104	Insomnia	FALSE	-0.627205456125076
1787	Flu 15_2013_0_SLVP015-104	GERD	FALSE	-0.627205456125076
1788	Flu 15_2013_0_SLVP015-105	SCC	TRUE	3.81806403925031
1789	Flu 15_2013_0_SLVP015-105	cataract	FALSE	3.81806403925031
1790	Flu 15_2013_0_SLVP015-105	BCC	FALSE	3.81806403925031
1791	Flu 15_2013_0_SLVP015-105	hearing degen.	FALSE	3.81806403925031
1792	Flu 15_2013_0_SLVP015-105	Insomnia	FALSE	3.81806403925031
1793	Flu 15_2013_0_SLVP015-105	GERD	FALSE	3.81806403925031
1794	Flu 15_2013_0_SLVP015-106	SCC	FALSE	2.53584310387526
1795	Flu 15_2013_0_SLVP015-106	osteoarthritis	FALSE	2.53584310387526
1796	Flu 15_2013_0_SLVP015-106	hearing degen.	FALSE	2.53584310387526
1797	Flu 15_2013_0_SLVP015-106	Insomnia	FALSE	2.53584310387526
1798	Flu 15_2013_0_SLVP015-106	GERD	FALSE	2.53584310387526
1799	Flu 15_2013_0_SLVP015-106	pneumonia	FALSE	2.53584310387526
1800	Flu 15_2013_0_SLVP015-119	SCC	TRUE	-0.8365739858538
1801	Flu 15_2013_0_SLVP015-119	cataract	FALSE	-0.8365739858538
1802	Flu 15_2013_0_SLVP015-119	BCC	FALSE	-0.8365739858538
1803	Flu 15_2013_0_SLVP015-119	osteoarthritis	FALSE	-0.8365739858538
1804	Flu 15_2013_0_SLVP015-119	hearing degen.	FALSE	-0.8365739858538
1805	Flu 15_2013_0_SLVP015-119	Insomnia	FALSE	-0.8365739858538
1806	Flu 15_2013_0_SLVP015-119	GERD	FALSE	-0.8365739858538
1807	Flu 15_2013_0_SLVP015-119	pneumonia	FALSE	-0.8365739858538
1808	Flu 15_2014_0_SLVP015-011	cataract	FALSE	-1.0394705778746
1809	Flu 15_2014_0_SLVP015-011	BCC	FALSE	-1.0394705778746
1810	Flu 15_2014_0_SLVP015-011	SCC	FALSE	-1.0394705778746
1811	Flu 15_2014_0_SLVP015-011	osteoarthritis	FALSE	-1.0394705778746
1812	Flu 15_2014_0_SLVP015-011	hearing degen.	FALSE	-1.0394705778746
1813	Flu 15_2014_0_SLVP015-011	Insomnia	FALSE	-1.0394705778746
1814	Flu 15_2014_0_SLVP015-011	GERD	FALSE	-1.0394705778746
1815	Flu 15_2014_0_SLVP015-011	pneumonia	FALSE	-1.0394705778746
1816	Flu 15_2014_0_SLVP015-012	cataract	TRUE	-1.20064135092689
1817	Flu 15_2014_0_SLVP015-012	BCC	FALSE	-1.20064135092689
1818	Flu 15_2014_0_SLVP015-012	SCC	FALSE	-1.20064135092689
1819	Flu 15_2014_0_SLVP015-012	osteoarthritis	FALSE	-1.20064135092689
1820	Flu 15_2014_0_SLVP015-012	hearing degen.	FALSE	-1.20064135092689
1821	Flu 15_2014_0_SLVP015-012	Insomnia	FALSE	-1.20064135092689
1822	Flu 15_2014_0_SLVP015-012	GERD	FALSE	-1.20064135092689
1823	Flu 15_2014_0_SLVP015-012	pneumonia	FALSE	-1.20064135092689
1824	Flu 15_2014_0_SLVP015-015	cataract	FALSE	-0.809124383358833
1825	Flu 15_2014_0_SLVP015-015	BCC	FALSE	-0.809124383358833
1826	Flu 15_2014_0_SLVP015-015	SCC	FALSE	-0.809124383358833
1827	Flu 15_2014_0_SLVP015-015	osteoarthritis	FALSE	-0.809124383358833
1828	Flu 15_2014_0_SLVP015-015	hearing degen.	FALSE	-0.809124383358833
1829	Flu 15_2014_0_SLVP015-015	Insomnia	FALSE	-0.809124383358833
1830	Flu 15_2014_0_SLVP015-015	GERD	FALSE	-0.809124383358833
1831	Flu 15_2014_0_SLVP015-015	pneumonia	FALSE	-0.809124383358833
1832	Flu 15_2014_0_SLVP015-023	cataract	FALSE	-0.874298369579199
1833	Flu 15_2014_0_SLVP015-023	BCC	FALSE	-0.874298369579199
1834	Flu 15_2014_0_SLVP015-023	SCC	FALSE	-0.874298369579199
1835	Flu 15_2014_0_SLVP015-023	osteoarthritis	FALSE	-0.874298369579199
1836	Flu 15_2014_0_SLVP015-023	hearing degen.	FALSE	-0.874298369579199
1837	Flu 15_2014_0_SLVP015-023	Insomnia	FALSE	-0.874298369579199
1838	Flu 15_2014_0_SLVP015-023	GERD	FALSE	-0.874298369579199
1839	Flu 15_2014_0_SLVP015-023	pneumonia	FALSE	-0.874298369579199
1840	Flu 15_2014_0_SLVP015-024	BCC	TRUE	-0.431213189232139
1841	Flu 15_2014_0_SLVP015-024	cataract	FALSE	-0.431213189232139
1842	Flu 15_2014_0_SLVP015-024	SCC	FALSE	-0.431213189232139
1843	Flu 15_2014_0_SLVP015-024	osteoarthritis	FALSE	-0.431213189232139
1844	Flu 15_2014_0_SLVP015-024	hearing degen.	FALSE	-0.431213189232139
1845	Flu 15_2014_0_SLVP015-024	Insomnia	FALSE	-0.431213189232139
1846	Flu 15_2014_0_SLVP015-024	GERD	FALSE	-0.431213189232139
1847	Flu 15_2014_0_SLVP015-024	pneumonia	FALSE	-0.431213189232139
1848	Flu 15_2014_0_SLVP015-025	cataract	FALSE	0.575776592945357
1849	Flu 15_2014_0_SLVP015-025	BCC	FALSE	0.575776592945357
1850	Flu 15_2014_0_SLVP015-025	SCC	FALSE	0.575776592945357
1851	Flu 15_2014_0_SLVP015-025	osteoarthritis	FALSE	0.575776592945357
1852	Flu 15_2014_0_SLVP015-025	hearing degen.	FALSE	0.575776592945357
1853	Flu 15_2014_0_SLVP015-025	Insomnia	FALSE	0.575776592945357
1854	Flu 15_2014_0_SLVP015-025	GERD	FALSE	0.575776592945357
1855	Flu 15_2014_0_SLVP015-025	pneumonia	FALSE	0.575776592945357
1856	Flu 15_2014_0_SLVP015-031	cataract	FALSE	-0.394337212916314
1857	Flu 15_2014_0_SLVP015-031	BCC	FALSE	-0.394337212916314
1858	Flu 15_2014_0_SLVP015-031	SCC	FALSE	-0.394337212916314
1859	Flu 15_2014_0_SLVP015-031	hearing degen.	FALSE	-0.394337212916314
1860	Flu 15_2014_0_SLVP015-031	GERD	FALSE	-0.394337212916314
1861	Flu 15_2014_0_SLVP015-031	pneumonia	FALSE	-0.394337212916314
1862	Flu 15_2014_0_SLVP015-032	hearing degen.	TRUE	-0.890171905792047
1863	Flu 15_2014_0_SLVP015-032	cataract	FALSE	-0.890171905792047
1864	Flu 15_2014_0_SLVP015-032	BCC	FALSE	-0.890171905792047
1865	Flu 15_2014_0_SLVP015-032	SCC	FALSE	-0.890171905792047
1866	Flu 15_2014_0_SLVP015-032	osteoarthritis	FALSE	-0.890171905792047
1867	Flu 15_2014_0_SLVP015-032	Insomnia	FALSE	-0.890171905792047
1868	Flu 15_2014_0_SLVP015-032	GERD	FALSE	-0.890171905792047
1869	Flu 15_2014_0_SLVP015-032	pneumonia	FALSE	-0.890171905792047
1870	Flu 15_2014_0_SLVP015-033	cataract	FALSE	-1.15637484955026
1871	Flu 15_2014_0_SLVP015-033	BCC	FALSE	-1.15637484955026
1872	Flu 15_2014_0_SLVP015-033	SCC	FALSE	-1.15637484955026
1873	Flu 15_2014_0_SLVP015-033	osteoarthritis	FALSE	-1.15637484955026
1874	Flu 15_2014_0_SLVP015-033	hearing degen.	FALSE	-1.15637484955026
1875	Flu 15_2014_0_SLVP015-033	Insomnia	FALSE	-1.15637484955026
1876	Flu 15_2014_0_SLVP015-033	GERD	FALSE	-1.15637484955026
1877	Flu 15_2014_0_SLVP015-033	pneumonia	FALSE	-1.15637484955026
1878	Flu 15_2014_0_SLVP015-037	SCC	TRUE	-0.914124192799027
1879	Flu 15_2014_0_SLVP015-037	cataract	FALSE	-0.914124192799027
1880	Flu 15_2014_0_SLVP015-037	BCC	FALSE	-0.914124192799027
1881	Flu 15_2014_0_SLVP015-037	osteoarthritis	FALSE	-0.914124192799027
1882	Flu 15_2014_0_SLVP015-037	hearing degen.	FALSE	-0.914124192799027
1883	Flu 15_2014_0_SLVP015-037	Insomnia	FALSE	-0.914124192799027
1884	Flu 15_2014_0_SLVP015-037	GERD	FALSE	-0.914124192799027
1885	Flu 15_2014_0_SLVP015-037	pneumonia	FALSE	-0.914124192799027
1886	Flu 15_2014_0_SLVP015-038	BCC	FALSE	-1.12546843886313
1887	Flu 15_2014_0_SLVP015-038	SCC	FALSE	-1.12546843886313
1888	Flu 15_2014_0_SLVP015-038	GERD	FALSE	-1.12546843886313
1889	Flu 15_2014_0_SLVP015-038	pneumonia	FALSE	-1.12546843886313
1890	Flu 15_2014_0_SLVP015-040	cataract	FALSE	-0.640245807597503
1891	Flu 15_2014_0_SLVP015-040	BCC	FALSE	-0.640245807597503
1892	Flu 15_2014_0_SLVP015-040	SCC	FALSE	-0.640245807597503
1893	Flu 15_2014_0_SLVP015-040	osteoarthritis	FALSE	-0.640245807597503
1894	Flu 15_2014_0_SLVP015-040	hearing degen.	FALSE	-0.640245807597503
1895	Flu 15_2014_0_SLVP015-040	Insomnia	FALSE	-0.640245807597503
1896	Flu 15_2014_0_SLVP015-040	GERD	FALSE	-0.640245807597503
1897	Flu 15_2014_0_SLVP015-040	pneumonia	FALSE	-0.640245807597503
1898	Flu 15_2014_0_SLVP015-041	cataract	TRUE	-0.566795607726194
1899	Flu 15_2014_0_SLVP015-041	SCC	TRUE	-0.566795607726194
1900	Flu 15_2014_0_SLVP015-041	osteoarthritis	TRUE	-0.566795607726194
1901	Flu 15_2014_0_SLVP015-041	BCC	FALSE	-0.566795607726194
1902	Flu 15_2014_0_SLVP015-041	hearing degen.	FALSE	-0.566795607726194
1903	Flu 15_2014_0_SLVP015-041	Insomnia	FALSE	-0.566795607726194
1904	Flu 15_2014_0_SLVP015-041	GERD	FALSE	-0.566795607726194
1905	Flu 15_2014_0_SLVP015-041	pneumonia	FALSE	-0.566795607726194
1906	Flu 15_2014_0_SLVP015-045	cataract	TRUE	-1.334187635107
1907	Flu 15_2014_0_SLVP015-045	BCC	FALSE	-1.334187635107
1908	Flu 15_2014_0_SLVP015-045	SCC	FALSE	-1.334187635107
1909	Flu 15_2014_0_SLVP015-045	osteoarthritis	FALSE	-1.334187635107
1910	Flu 15_2014_0_SLVP015-045	hearing degen.	FALSE	-1.334187635107
1911	Flu 15_2014_0_SLVP015-045	Insomnia	FALSE	-1.334187635107
1912	Flu 15_2014_0_SLVP015-045	GERD	FALSE	-1.334187635107
1913	Flu 15_2014_0_SLVP015-045	pneumonia	FALSE	-1.334187635107
1914	Flu 15_2014_0_SLVP015-046	osteoarthritis	TRUE	-0.388229241717339
1915	Flu 15_2014_0_SLVP015-046	cataract	FALSE	-0.388229241717339
1916	Flu 15_2014_0_SLVP015-046	BCC	FALSE	-0.388229241717339
1917	Flu 15_2014_0_SLVP015-046	SCC	FALSE	-0.388229241717339
1918	Flu 15_2014_0_SLVP015-046	hearing degen.	FALSE	-0.388229241717339
1919	Flu 15_2014_0_SLVP015-046	Insomnia	FALSE	-0.388229241717339
1920	Flu 15_2014_0_SLVP015-046	GERD	FALSE	-0.388229241717339
1921	Flu 15_2014_0_SLVP015-046	pneumonia	FALSE	-0.388229241717339
1922	Flu 15_2014_0_SLVP015-048	cataract	FALSE	-0.108024272875799
1923	Flu 15_2014_0_SLVP015-048	BCC	FALSE	-0.108024272875799
1924	Flu 15_2014_0_SLVP015-048	SCC	FALSE	-0.108024272875799
1925	Flu 15_2014_0_SLVP015-048	osteoarthritis	FALSE	-0.108024272875799
1926	Flu 15_2014_0_SLVP015-048	Insomnia	FALSE	-0.108024272875799
1927	Flu 15_2014_0_SLVP015-048	GERD	FALSE	-0.108024272875799
1928	Flu 15_2014_0_SLVP015-048	pneumonia	FALSE	-0.108024272875799
1929	Flu 15_2014_0_SLVP015-051	cataract	FALSE	-0.360900692064004
1930	Flu 15_2014_0_SLVP015-051	BCC	FALSE	-0.360900692064004
1931	Flu 15_2014_0_SLVP015-051	SCC	FALSE	-0.360900692064004
1932	Flu 15_2014_0_SLVP015-051	osteoarthritis	FALSE	-0.360900692064004
1933	Flu 15_2014_0_SLVP015-051	hearing degen.	FALSE	-0.360900692064004
1934	Flu 15_2014_0_SLVP015-051	Insomnia	FALSE	-0.360900692064004
1935	Flu 15_2014_0_SLVP015-051	GERD	FALSE	-0.360900692064004
1936	Flu 15_2014_0_SLVP015-051	pneumonia	FALSE	-0.360900692064004
1937	Flu 15_2014_0_SLVP015-052	BCC	TRUE	-1.07807513123402
1938	Flu 15_2014_0_SLVP015-052	cataract	FALSE	-1.07807513123402
1939	Flu 15_2014_0_SLVP015-052	SCC	FALSE	-1.07807513123402
1940	Flu 15_2014_0_SLVP015-052	osteoarthritis	FALSE	-1.07807513123402
1941	Flu 15_2014_0_SLVP015-052	hearing degen.	FALSE	-1.07807513123402
1942	Flu 15_2014_0_SLVP015-052	Insomnia	FALSE	-1.07807513123402
1943	Flu 15_2014_0_SLVP015-052	GERD	FALSE	-1.07807513123402
1944	Flu 15_2014_0_SLVP015-052	pneumonia	FALSE	-1.07807513123402
1945	Flu 15_2014_0_SLVP015-058	cataract	FALSE	-0.0229132183884666
1946	Flu 15_2014_0_SLVP015-058	BCC	FALSE	-0.0229132183884666
1947	Flu 15_2014_0_SLVP015-058	SCC	FALSE	-0.0229132183884666
1948	Flu 15_2014_0_SLVP015-058	hearing degen.	FALSE	-0.0229132183884666
1949	Flu 15_2014_0_SLVP015-058	Insomnia	FALSE	-0.0229132183884666
1950	Flu 15_2014_0_SLVP015-058	GERD	FALSE	-0.0229132183884666
1951	Flu 15_2014_0_SLVP015-058	pneumonia	FALSE	-0.0229132183884666
1952	Flu 15_2014_0_SLVP015-062	cataract	FALSE	-1.34216517651775
1953	Flu 15_2014_0_SLVP015-062	BCC	FALSE	-1.34216517651775
1954	Flu 15_2014_0_SLVP015-062	SCC	FALSE	-1.34216517651775
1955	Flu 15_2014_0_SLVP015-062	osteoarthritis	FALSE	-1.34216517651775
1956	Flu 15_2014_0_SLVP015-062	hearing degen.	FALSE	-1.34216517651775
1957	Flu 15_2014_0_SLVP015-062	Insomnia	FALSE	-1.34216517651775
1958	Flu 15_2014_0_SLVP015-062	GERD	FALSE	-1.34216517651775
1959	Flu 15_2014_0_SLVP015-062	pneumonia	FALSE	-1.34216517651775
1960	Flu 15_2014_0_SLVP015-066	SCC	TRUE	-0.153875610412506
1961	Flu 15_2014_0_SLVP015-066	cataract	FALSE	-0.153875610412506
1962	Flu 15_2014_0_SLVP015-066	BCC	FALSE	-0.153875610412506
1963	Flu 15_2014_0_SLVP015-066	osteoarthritis	FALSE	-0.153875610412506
1964	Flu 15_2014_0_SLVP015-066	Insomnia	FALSE	-0.153875610412506
1965	Flu 15_2014_0_SLVP015-066	GERD	FALSE	-0.153875610412506
1966	Flu 15_2014_0_SLVP015-069	BCC	TRUE	-0.874508136819902
1967	Flu 15_2014_0_SLVP015-069	hearing degen.	FALSE	-0.874508136819902
1968	Flu 15_2014_0_SLVP015-069	Insomnia	FALSE	-0.874508136819902
1969	Flu 15_2014_0_SLVP015-069	GERD	FALSE	-0.874508136819902
1970	Flu 15_2014_0_SLVP015-069	pneumonia	FALSE	-0.874508136819902
1971	Flu 15_2014_0_SLVP015-070	cataract	FALSE	-0.828835775098655
1972	Flu 15_2014_0_SLVP015-070	BCC	FALSE	-0.828835775098655
1973	Flu 15_2014_0_SLVP015-070	SCC	FALSE	-0.828835775098655
1974	Flu 15_2014_0_SLVP015-070	osteoarthritis	FALSE	-0.828835775098655
1975	Flu 15_2014_0_SLVP015-070	hearing degen.	FALSE	-0.828835775098655
1976	Flu 15_2014_0_SLVP015-070	Insomnia	FALSE	-0.828835775098655
1977	Flu 15_2014_0_SLVP015-070	pneumonia	FALSE	-0.828835775098655
1978	Flu 15_2014_0_SLVP015-072	cataract	FALSE	-1.23353770460487
1979	Flu 15_2014_0_SLVP015-072	BCC	FALSE	-1.23353770460487
1980	Flu 15_2014_0_SLVP015-072	SCC	FALSE	-1.23353770460487
1981	Flu 15_2014_0_SLVP015-072	osteoarthritis	FALSE	-1.23353770460487
1982	Flu 15_2014_0_SLVP015-072	hearing degen.	FALSE	-1.23353770460487
1983	Flu 15_2014_0_SLVP015-072	pneumonia	FALSE	-1.23353770460487
1984	Flu 15_2014_0_SLVP015-073	osteoarthritis	TRUE	3.12241333952515
1985	Flu 15_2014_0_SLVP015-073	cataract	FALSE	3.12241333952515
1986	Flu 15_2014_0_SLVP015-073	BCC	FALSE	3.12241333952515
1987	Flu 15_2014_0_SLVP015-073	SCC	FALSE	3.12241333952515
1988	Flu 15_2014_0_SLVP015-073	hearing degen.	FALSE	3.12241333952515
1989	Flu 15_2014_0_SLVP015-073	Insomnia	FALSE	3.12241333952515
1990	Flu 15_2014_0_SLVP015-073	GERD	FALSE	3.12241333952515
1991	Flu 15_2014_0_SLVP015-073	pneumonia	FALSE	3.12241333952515
1992	Flu 15_2014_0_SLVP015-082	Insomnia	TRUE	-0.509763384752611
1993	Flu 15_2014_0_SLVP015-082	cataract	FALSE	-0.509763384752611
1994	Flu 15_2014_0_SLVP015-082	SCC	FALSE	-0.509763384752611
1995	Flu 15_2014_0_SLVP015-082	osteoarthritis	FALSE	-0.509763384752611
1996	Flu 15_2014_0_SLVP015-082	hearing degen.	FALSE	-0.509763384752611
1997	Flu 15_2014_0_SLVP015-082	GERD	FALSE	-0.509763384752611
1998	Flu 15_2014_0_SLVP015-082	pneumonia	FALSE	-0.509763384752611
1999	Flu 15_2014_0_SLVP015-087	cataract	FALSE	-1.16632520588956
[truncated: 334 more rows]
